# Supplementary material for: DNAJC9 prevents CENP-A mislocalization and chromosomal instability by maintaining the fidelity of histone supply chains
Source: EMBO J. 2024 Apr 10;43(11):5. doi: 10.1038/s44318-024-00093-6 (PMC11148058; doi:10.1038/s44318-024-00093-6)
Supplement: Supplementary file 2 — Dataset EV1 [file 44318_2024_93_MOESM2_ESM.xlsx]

## Sheet: Index
Balachandra et al "DNAJC9 prevents CENP-A mislocalization and chromosomal instability by maintaining the fidelity of histone supply chains"
Dataset EV1. Source data of genome-wide primary RNAi screen with gene- and siRNA-level Z scores for all candidates.
Description	Index	Related figures
Gene level YFP-CENPA Z-scores from all candidates screened	Gene Level On-target Score	Figure 1
Fold change values for YFP-CENPA intensity of individual siRNAs screened	siRNA Level CENPA	Figure 1
Values for analysis of off-target effects of siRNAs used in primary screen	Off-targets CENPA
Viability scores for individual siRNA used in primary screen	siRNA Level Viability

## Sheet: Gene Level On-target Score
SYMBOL	LOCUSID	Gene.description	hgnc_symbol	CENPA.z	Viability.z	N_siRNA Tested	N_siRNA Via > 50%	N_siRNA_with_Signal > 2 Folds
POLR2J3	548644	RNA polymerase II subunit J3 [Source:HGNC Symbol;Acc:HGNC:33853]	POLR2J3	-4.79711	-2.45065	3	1	0
SUPT6H	6830	SPT6 homolog, histone chaperone [Source:HGNC Symbol;Acc:HGNC:11470]	SUPT6H	-4.20323	-1.18531	3	3	0
THOC1	9984	THO complex 1 [Source:HGNC Symbol;Acc:HGNC:19070]	THOC1	-4.19065	-0.607989	3	3	0
PAF1	54623	PAF1 homolog, Paf1/RNA polymerase II complex component [Source:HGNC Symbol;Acc:HGNC:25459]	PAF1	-4.05448	-0.0962907	3	3	0
LEO1	123169	LEO1 homolog, Paf1/RNA polymerase II complex component [Source:HGNC Symbol;Acc:HGNC:30401]	LEO1	-4.04719	0.132983	3	3	0
POLR2I	5438	RNA polymerase II subunit I [Source:HGNC Symbol;Acc:HGNC:9196]	POLR2I	-3.62336	-1.2824	3	2	0
RNF111	54778	ring finger protein 111 [Source:HGNC Symbol;Acc:HGNC:17384]	RNF111	-3.60402	-2.69844	3	1	0
MED14	9282	mediator complex subunit 14 [Source:HGNC Symbol;Acc:HGNC:2370]	MED14	-3.59724	0.346441	3	3	0
CTR9	9646	CTR9 homolog, Paf1/RNA polymerase II complex component [Source:HGNC Symbol;Acc:HGNC:16850]	CTR9	-3.55448	0.135584	3	3	0
SUPT4H1	6827	SPT4 homolog, DSIF elongation factor subunit [Source:HGNC Symbol;Acc:HGNC:11467]	SUPT4H1	-3.41038	-0.427082	3	3	0
NXT1	29107	nuclear transport factor 2 like export factor 1 [Source:HGNC Symbol;Acc:HGNC:15913]	NXT1	-3.3739	-0.731351	3	3	0
CDC73	79577	cell division cycle 73 [Source:HGNC Symbol;Acc:HGNC:16783]	CDC73	-3.36581	-0.272585	3	3	0
SUPT5H	6829	SPT5 homolog, DSIF elongation factor subunit [Source:HGNC Symbol;Acc:HGNC:11469]	SUPT5H	-3.09383	-0.910703	3	3	0
LOC728542	728542	NA	NA	-3.03893	-0.202842	3	3	1
NUP93	9688	nucleoporin 93 [Source:HGNC Symbol;Acc:HGNC:28958]	NUP93	-3.01834	-2.67643	3	1	0
ALYREF	10189	Aly/REF export factor [Source:HGNC Symbol;Acc:HGNC:19071]	ALYREF	-3.00553	-1.55963	3	2	0
POLR2H	5437	RNA polymerase II subunit H [Source:HGNC Symbol;Acc:HGNC:9195]	POLR2H	-2.99881	-0.786568	3	3	0
POLR2G	5436	RNA polymerase II subunit G [Source:HGNC Symbol;Acc:HGNC:9194]	POLR2G	-2.94496	-1.18969	3	2	0
CRTC3	64784	CREB regulated transcription coactivator 3 [Source:HGNC Symbol;Acc:HGNC:26148]	CRTC3	-2.92711	0.105284	3	3	1
DDX39B	7919	DExD-box helicase 39B [Source:HGNC Symbol;Acc:HGNC:13917]	DDX39B	-2.89745	-0.266711	3	3	0
WDR61	80349	WD repeat domain 61 [Source:HGNC Symbol;Acc:HGNC:30300]	WDR61	-2.84165	1.15214	3	3	0
TPR	7175	translocated promoter region, nuclear basket protein [Source:HGNC Symbol;Acc:HGNC:12017]	TPR	-2.80543	-0.695712	3	3	0
MED7	9443	mediator complex subunit 7 [Source:HGNC Symbol;Acc:HGNC:2378]	MED7	-2.72395	-0.874218	3	3	0
CREBBP	1387	CREB binding protein [Source:HGNC Symbol;Acc:HGNC:2348]	CREBBP	-2.71818	0.357319	3	2	0
HSFX1	100506164	heat shock transcription factor family, X-linked 1 [Source:HGNC Symbol;Acc:HGNC:29603]	HSFX1	-2.68456	-1.50353	3	2	0
NPAT	4863	nuclear protein, coactivator of histone transcription [Source:HGNC Symbol;Acc:HGNC:7896]	NPAT	-2.6259	-0.803655	3	2	0
MED8	112950	mediator complex subunit 8 [Source:HGNC Symbol;Acc:HGNC:19971]	MED8	-2.6227	-0.274803	3	3	1
THOC7	80145	THO complex 7 [Source:HGNC Symbol;Acc:HGNC:29874]	THOC7	-2.54663	-0.555794	3	3	0
CD79B	974	CD79b molecule [Source:HGNC Symbol;Acc:HGNC:1699]	CD79B	-2.53019	-0.776322	3	3	1
NUP58	9818	nucleoporin 58 [Source:HGNC Symbol;Acc:HGNC:20261]	NUP58	-2.5247	-1.44293	3	3	0
CDK9	1025	cyclin dependent kinase 9 [Source:HGNC Symbol;Acc:HGNC:1780]	CDK9	-2.51351	0.337665	3	3	0
POLR2D	5433	RNA polymerase II subunit D [Source:HGNC Symbol;Acc:HGNC:9191]	POLR2D	-2.50895	-2.11516	3	2	0
MED17	9440	mediator complex subunit 17 [Source:HGNC Symbol;Acc:HGNC:2375]	MED17	-2.49402	-0.1392	3	3	0
MED30	90390	mediator complex subunit 30 [Source:HGNC Symbol;Acc:HGNC:23032]	MED30	-2.47881	0.858412	3	3	0
ISLR2	57611	immunoglobulin superfamily containing leucine rich repeat 2 [Source:HGNC Symbol;Acc:HGNC:29286]	ISLR2	-2.47626	-0.771748	3	3	0
POLR2F	5435	RNA polymerase II subunit F [Source:HGNC Symbol;Acc:HGNC:9193]	POLR2F	-2.45438	-0.381973	3	3	1
NATD1	256302	N-acetyltransferase domain containing 1 [Source:HGNC Symbol;Acc:HGNC:30770]	NATD1	-2.40182	-1.72167	3	3	1
GPN1	11321	GPN-loop GTPase 1 [Source:HGNC Symbol;Acc:HGNC:17030]	GPN1	-2.38363	-0.367742	3	3	0
TMCO4	255104	transmembrane and coiled-coil domains 4 [Source:HGNC Symbol;Acc:HGNC:27393]	TMCO4	-2.37964	-0.14537	3	3	1
THOC5	8563	THO complex 5 [Source:HGNC Symbol;Acc:HGNC:19074]	THOC5	-2.30399	-0.469343	3	3	0
POLR2B	5431	RNA polymerase II subunit B [Source:HGNC Symbol;Acc:HGNC:9188]	POLR2B	-2.27176	-1.54442	3	2	0
SRSF3	6428	serine and arginine rich splicing factor 3 [Source:HGNC Symbol;Acc:HGNC:10785]	SRSF3	-2.25517	-0.788001	3	3	0
THEM5	284486	thioesterase superfamily member 5 [Source:HGNC Symbol;Acc:HGNC:26755]	THEM5	-2.23795	0.163014	3	3	0
SSRP1	6749	structure specific recognition protein 1 [Source:HGNC Symbol;Acc:HGNC:11327]	SSRP1	-2.23499	0.105075	3	3	0
A3GALT2	127550	alpha 1,3-galactosyltransferase 2 [Source:HGNC Symbol;Acc:HGNC:30005]	A3GALT2	-2.22515	0.10024	3	2	0
SPTY2D1	144108	SPT2 chromatin protein domain containing 1 [Source:HGNC Symbol;Acc:HGNC:26818]	SPTY2D1	-2.22374	-0.309429	3	2	0
OR8U1	219417	olfactory receptor family 8 subfamily U member 1 [Source:HGNC Symbol;Acc:HGNC:19611]	OR8U1	-2.21721	-1.49588	3	3	0
SLC7A6OS	84138	solute carrier family 7 member 6 opposite strand [Source:HGNC Symbol;Acc:HGNC:25807]	SLC7A6OS	-2.19647	-0.262127	3	3	0
LOC728288	728288	NA	NA	-2.18692	-1.49023	3	3	0
PRSS33	260429	serine protease 33 [Source:HGNC Symbol;Acc:HGNC:30405]	PRSS33	-2.1783	-2.14363	2	1	0
RTF1	23168	RTF1 homolog, Paf1/RNA polymerase II complex component [Source:HGNC Symbol;Acc:HGNC:28996]	RTF1	-2.16912	-0.125735	3	3	0
EAPP	55837	E2F associated phosphoprotein [Source:HGNC Symbol;Acc:HGNC:19312]	EAPP	-2.16289	0.496349	3	3	1
EMC8	10328	ER membrane protein complex subunit 8 [Source:HGNC Symbol;Acc:HGNC:7864]	EMC8	-2.15247	-0.189844	3	3	1
MED12	9968	mediator complex subunit 12 [Source:HGNC Symbol;Acc:HGNC:11957]	MED12	-2.14836	-0.790008	3	3	0
RPS10	6204	ribosomal protein S10 [Source:HGNC Symbol;Acc:HGNC:10383]	RPS10	-2.141	-2.4055	3	1	0
DHX8	1659	DEAH-box helicase 8 [Source:HGNC Symbol;Acc:HGNC:2749]	DHX8	-2.11326	-0.20317	3	2	0
PCF11	51585	PCF11, cleavage and polyadenylation factor subunit [Source:HGNC Symbol;Acc:HGNC:30097]	PCF11	-2.11083	-0.716932	3	3	0
ZNF723	646864	zinc finger protein 723 [Source:HGNC Symbol;Acc:HGNC:32286]	ZNF723	-2.08711	0.278626	3	3	2
POLR2C	5432	RNA polymerase II subunit C [Source:HGNC Symbol;Acc:HGNC:9189]	POLR2C	-2.08332	-0.124248	3	3	0
GLE1	2733	GLE1, RNA export mediator [Source:HGNC Symbol;Acc:HGNC:4315]	GLE1	-2.08017	-1.21833	3	2	0
FBXW7	55294	F-box and WD repeat domain containing 7 [Source:HGNC Symbol;Acc:HGNC:16712]	FBXW7	-2.06794	0.465748	3	3	0
MCM3AP	8888	minichromosome maintenance complex component 3 associated protein [Source:HGNC Symbol;Acc:HGNC:6946]	MCM3AP	-2.05611	0.123639	3	3	0
AHDC1	27245	AT-hook DNA binding motif containing 1 [Source:HGNC Symbol;Acc:HGNC:25230]	AHDC1	-2.0561	-0.227166	3	3	0
MRPL16	54948	mitochondrial ribosomal protein L16 [Source:HGNC Symbol;Acc:HGNC:14476]	MRPL16	-2.05075	-1.00886	3	3	0
POU5F1	5460	POU class 5 homeobox 1 [Source:HGNC Symbol;Acc:HGNC:9221]	POU5F1	-2.0434	0.692144	3	3	1
HOXC4	3221	homeobox C4 [Source:HGNC Symbol;Acc:HGNC:5126]	HOXC4	-2.0372	-1.01063	3	3	0
MMEL1	79258	membrane metalloendopeptidase like 1 [Source:HGNC Symbol;Acc:HGNC:14668]	MMEL1	-2.03626	-0.0795829	3	3	0
MUS81	80198	MUS81 structure-specific endonuclease subunit [Source:HGNC Symbol;Acc:HGNC:29814]	MUS81	-2.02353	0.387547	3	3	0
EIF3B	8662	eukaryotic translation initiation factor 3 subunit B [Source:HGNC Symbol;Acc:HGNC:3280]	EIF3B	-2.01961	-3.03519	3	1	0
TP53INP2	58476	tumor protein p53 inducible nuclear protein 2 [Source:HGNC Symbol;Acc:HGNC:16104]	TP53INP2	-2.01841	0.483923	3	3	1
LOC339902	339902	NA	NA	-2.00103	0.360161	3	3	1
CD6	923	CD6 molecule [Source:HGNC Symbol;Acc:HGNC:1691]	CD6	-1.99402	1.74406	3	3	1
TMBIM4	51643	transmembrane BAX inhibitor motif containing 4 [Source:HGNC Symbol;Acc:HGNC:24257]	TMBIM4	-1.99085	-0.218157	3	3	1
LOC730208	730208	NA	NA	-1.99045	-0.683062	3	3	1
GTF2A1	2957	general transcription factor IIA subunit 1 [Source:HGNC Symbol;Acc:HGNC:4646]	GTF2A1	-1.98387	0.00616666	3	2	0
AGGF1	55109	angiogenic factor with G-patch and FHA domains 1 [Source:HGNC Symbol;Acc:HGNC:24684]	AGGF1	-1.98252	-0.519457	3	2	0
MED4	29079	mediator complex subunit 4 [Source:HGNC Symbol;Acc:HGNC:17903]	MED4	-1.97585	-0.551069	3	3	1
CDCP1	64866	CUB domain containing protein 1 [Source:HGNC Symbol;Acc:HGNC:24357]	CDCP1	-1.96613	-0.622701	3	2	0
HORMAD2	150280	HORMA domain containing 2 [Source:HGNC Symbol;Acc:HGNC:28383]	HORMAD2	-1.96328	-1.274	3	3	0
DGCR2	9993	DiGeorge syndrome critical region gene 2 [Source:HGNC Symbol;Acc:HGNC:2845]	DGCR2	-1.95989	-0.468129	3	3	1
PAM16	51025	presequence translocase associated motor 16 [Source:HGNC Symbol;Acc:HGNC:29679]	PAM16	-1.95168	-0.76333	3	3	0
ELOA	6924	elongin A [Source:HGNC Symbol;Acc:HGNC:11620]	ELOA	-1.93977	-0.00434533	3	3	0
LOC732228	732228	NA	NA	-1.93646	-0.831078	3	3	0
SEC14L1	6397	SEC14 like lipid binding 1 [Source:HGNC Symbol;Acc:HGNC:10698]	SEC14L1	-1.93451	0.0879081	3	3	0
UEVLD	55293	UEV and lactate/malate dehyrogenase domains [Source:HGNC Symbol;Acc:HGNC:30866]	UEVLD	-1.93388	-0.553969	3	3	0
ATP5ME	521	ATP synthase membrane subunit e [Source:HGNC Symbol;Acc:HGNC:846]	ATP5ME	-1.92533	-0.166264	3	3	1
CXCL9	4283	C-X-C motif chemokine ligand 9 [Source:HGNC Symbol;Acc:HGNC:7098]	CXCL9	-1.92306	0.311996	2	2	1
HSPBP1	23640	HSPA (Hsp70) binding protein 1 [Source:HGNC Symbol;Acc:HGNC:24989]	HSPBP1	-1.92264	-0.118152	2	2	1
MEIOC	284071	meiosis specific with coiled-coil domain [Source:HGNC Symbol;Acc:HGNC:26670]	MEIOC	-1.91441	0.653353	3	3	0
MAMDC2	256691	MAM domain containing 2 [Source:HGNC Symbol;Acc:HGNC:23673]	MAMDC2	-1.91425	-0.129621	3	3	1
TRIM25	7706	tripartite motif containing 25 [Source:HGNC Symbol;Acc:HGNC:12932]	TRIM25	-1.91112	-0.594929	3	3	0
CTDP1	9150	CTD phosphatase subunit 1 [Source:HGNC Symbol;Acc:HGNC:2498]	CTDP1	-1.90316	0.313031	3	3	0
BRCC3	79184	BRCA1/BRCA2-containing complex subunit 3 [Source:HGNC Symbol;Acc:HGNC:24185]	BRCC3	-1.90088	-1.13724	3	2	0
LOC643703	643703	NA	NA	-1.90009	0.142482	3	3	1
CPA3	1359	carboxypeptidase A3 [Source:HGNC Symbol;Acc:HGNC:2298]	CPA3	-1.89035	-0.296259	3	3	0
SULT1A1	6817	sulfotransferase family 1A member 1 [Source:HGNC Symbol;Acc:HGNC:11453]	SULT1A1	-1.88913	0.219694	3	3	0
SUGCT	79783	succinyl-CoA:glutarate-CoA transferase [Source:HGNC Symbol;Acc:HGNC:16001]	SUGCT	-1.8866	-0.123148	3	3	0
ETS1	2113	ETS proto-oncogene 1, transcription factor [Source:HGNC Symbol;Acc:HGNC:3488]	ETS1	-1.88558	-0.515753	2	2	0
VAC14	55697	Vac14, PIKFYVE complex component [Source:HGNC Symbol;Acc:HGNC:25507]	VAC14	-1.88498	-0.114769	3	3	1
TMEM86A	144110	transmembrane protein 86A [Source:HGNC Symbol;Acc:HGNC:26890]	TMEM86A	-1.88205	-0.393423	3	3	0
WIPF2	147179	WAS/WASL interacting protein family member 2 [Source:HGNC Symbol;Acc:HGNC:30923]	WIPF2	-1.88164	1.28356	3	3	1
TMEM128	85013	transmembrane protein 128 [Source:HGNC Symbol;Acc:HGNC:28201]	TMEM128	-1.88139	-1.02801	3	3	0
CALHM1	255022	calcium homeostasis modulator 1 [Source:HGNC Symbol;Acc:HGNC:23494]	CALHM1	-1.88034	-0.915537	3	2	1
CFHR1	3078	complement factor H related 1 [Source:HGNC Symbol;Acc:HGNC:4888]	CFHR1	-1.87833	-0.0558968	3	3	0
GATAD2A	54815	GATA zinc finger domain containing 2A [Source:HGNC Symbol;Acc:HGNC:29989]	GATAD2A	-1.87431	0.270577	3	3	0
SGCB	6443	sarcoglycan beta [Source:HGNC Symbol;Acc:HGNC:10806]	SGCB	-1.87145	0.382537	3	3	1
LHX1	3975	LIM homeobox 1 [Source:HGNC Symbol;Acc:HGNC:6593]	LHX1	-1.86547	-0.415967	3	2	0
SERPING1	710	serpin family G member 1 [Source:HGNC Symbol;Acc:HGNC:1228]	SERPING1	-1.85836	-0.360571	3	3	0
PPP6R3	55291	protein phosphatase 6 regulatory subunit 3 [Source:HGNC Symbol;Acc:HGNC:1173]	PPP6R3	-1.85615	-0.860314	3	3	0
C9orf57	138240	chromosome 9 open reading frame 57 [Source:HGNC Symbol;Acc:HGNC:27037]	C9orf57	-1.85511	-0.0350123	3	3	0
MOB3C	148932	MOB kinase activator 3C [Source:HGNC Symbol;Acc:HGNC:29800]	MOB3C	-1.85437	-0.515243	3	3	1
ADD3	120	adducin 3 [Source:HGNC Symbol;Acc:HGNC:245]	ADD3	-1.85025	-2.02086	3	2	0
TRMO	51531	tRNA methyltransferase O [Source:HGNC Symbol;Acc:HGNC:30967]	TRMO	-1.83718	-1.19824	3	3	1
ALDOA	226	aldolase, fructose-bisphosphate A [Source:HGNC Symbol;Acc:HGNC:414]	ALDOA	-1.82509	-0.267323	3	3	0
RPA1	6117	replication protein A1 [Source:HGNC Symbol;Acc:HGNC:10289]	RPA1	-1.82504	-1.17766	3	3	0
SLC35B1	10237	solute carrier family 35 member B1 [Source:HGNC Symbol;Acc:HGNC:20798]	SLC35B1	-1.82042	-0.486239	3	3	0
MFAP1	4236	microfibril associated protein 1 [Source:HGNC Symbol;Acc:HGNC:7032]	MFAP1	-1.81659	-3.46322	3	1	0
SLED1	643036	NA	NA	-1.8159	-0.860921	3	3	0
IL9	3578	interleukin 9 [Source:HGNC Symbol;Acc:HGNC:6029]	IL9	-1.81169	-1.11508	3	3	1
UFSP2	55325	UFM1 specific peptidase 2 [Source:HGNC Symbol;Acc:HGNC:25640]	UFSP2	-1.80607	-0.483935	3	3	0
LOC729465	729465	NA	NA	-1.79849	-0.122014	3	3	0
FAM120C	54954	family with sequence similarity 120C [Source:HGNC Symbol;Acc:HGNC:16949]	FAM120C	-1.78542	0.0541357	3	3	0
COTL1	23406	coactosin like F-actin binding protein 1 [Source:HGNC Symbol;Acc:HGNC:18304]	COTL1	-1.78534	-0.550801	3	3	0
MCM6	4175	minichromosome maintenance complex component 6 [Source:HGNC Symbol;Acc:HGNC:6949]	MCM6	-1.78305	-0.230924	3	3	1
MIS18BP1	55320	MIS18 binding protein 1 [Source:HGNC Symbol;Acc:HGNC:20190]	MIS18BP1	-1.78108	-0.599711	3	3	0
ATP5IF1	93974	ATP synthase inhibitory factor subunit 1 [Source:HGNC Symbol;Acc:HGNC:871]	ATP5IF1	-1.77371	-0.435486	3	3	1
LOC728390	728390	NA	NA	-1.77219	0.241265	3	3	0
FERD3L	222894	Fer3 like bHLH transcription factor [Source:HGNC Symbol;Acc:HGNC:16660]	FERD3L	-1.76989	0.495959	3	3	1
MRPL30	51263	mitochondrial ribosomal protein L30 [Source:HGNC Symbol;Acc:HGNC:14036]	MRPL30	-1.76849	0.204539	3	3	0
SLX4IP	128710	SLX4 interacting protein [Source:HGNC Symbol;Acc:HGNC:16225]	SLX4IP	-1.7618	0.0450003	3	3	0
LOC729455	729455	NA	NA	-1.75971	-2.07388	3	2	0
RNGTT	8732	RNA guanylyltransferase and 5'-phosphatase [Source:HGNC Symbol;Acc:HGNC:10073]	RNGTT	-1.75922	-0.447659	3	3	0
ODF3L1	161753	outer dense fiber of sperm tails 3 like 1 [Source:HGNC Symbol;Acc:HGNC:28735]	ODF3L1	-1.75756	0.0481021	3	2	1
RPRD1A	55197	regulation of nuclear pre-mRNA domain containing 1A [Source:HGNC Symbol;Acc:HGNC:25560]	RPRD1A	-1.75699	0.074847	3	2	0
JADE2	23338	jade family PHD finger 2 [Source:HGNC Symbol;Acc:HGNC:22984]	JADE2	-1.75561	-0.245728	3	3	0
AGAP3	116988	ArfGAP with GTPase domain, ankyrin repeat and PH domain 3 [Source:HGNC Symbol;Acc:HGNC:16923]	AGAP3	-1.74713	-0.0736288	3	3	1
NUP54	53371	nucleoporin 54 [Source:HGNC Symbol;Acc:HGNC:17359]	NUP54	-1.7433	-1.44001	3	2	0
EIF3G	8666	eukaryotic translation initiation factor 3 subunit G [Source:HGNC Symbol;Acc:HGNC:3274]	EIF3G	-1.74066	-2.66634	2	1	0
TFDP2	7029	transcription factor Dp-2 [Source:HGNC Symbol;Acc:HGNC:11751]	TFDP2	-1.73853	0.0628859	3	3	1
SHC3	53358	SHC adaptor protein 3 [Source:HGNC Symbol;Acc:HGNC:18181]	SHC3	-1.73467	-0.161758	3	3	1
FBP1	2203	fructose-bisphosphatase 1 [Source:HGNC Symbol;Acc:HGNC:3606]	FBP1	-1.73061	0.737882	3	3	0
PHC1	1911	polyhomeotic homolog 1 [Source:HGNC Symbol;Acc:HGNC:3182]	PHC1	-1.7306	0.322821	3	3	1
LCE3D	84648	late cornified envelope 3D [Source:HGNC Symbol;Acc:HGNC:16615]	LCE3D	-1.72696	0.509109	3	3	0
KLRC3	3823	killer cell lectin like receptor C3 [Source:HGNC Symbol;Acc:HGNC:6376]	KLRC3	-1.72508	-1.49599	3	2	0
C1QL1	10882	complement C1q like 1 [Source:HGNC Symbol;Acc:HGNC:24182]	C1QL1	-1.72099	0.074216	3	3	0
ITGB3BP	23421	integrin subunit beta 3 binding protein [Source:HGNC Symbol;Acc:HGNC:6157]	ITGB3BP	-1.71863	-0.228179	3	3	1
DDX5	1655	DEAD-box helicase 5 [Source:HGNC Symbol;Acc:HGNC:2746]	DDX5	-1.71394	0.958105	3	3	0
HMGB1P40	100506595	NA	NA	-1.70869	0.667328	3	3	0
ADGRG5	221188	adhesion G protein-coupled receptor G5 [Source:HGNC Symbol;Acc:HGNC:19010]	ADGRG5	-1.70784	-0.332894	3	3	1
ETF1	2107	eukaryotic translation termination factor 1 [Source:HGNC Symbol;Acc:HGNC:3477]	ETF1	-1.70643	-0.159166	3	3	0
TMCO2	127391	transmembrane and coiled-coil domains 2 [Source:HGNC Symbol;Acc:HGNC:23312]	TMCO2	-1.70513	0.499965	3	3	1
NUDT17	200035	nudix hydrolase 17 [Source:HGNC Symbol;Acc:HGNC:26618]	NUDT17	-1.69966	-3.22538	3	1	1
ODC1	4953	ornithine decarboxylase 1 [Source:HGNC Symbol;Acc:HGNC:8109]	ODC1	-1.6877	-0.975581	3	3	1
PERP	64065	PERP, TP53 apoptosis effector [Source:HGNC Symbol;Acc:HGNC:17637]	PERP	-1.68609	0.617131	3	3	1
COX6C	1345	cytochrome c oxidase subunit 6C [Source:HGNC Symbol;Acc:HGNC:2285]	COX6C	-1.68192	0.574628	3	3	1
UCP3	7352	uncoupling protein 3 [Source:HGNC Symbol;Acc:HGNC:12519]	UCP3	-1.67806	0.162893	3	3	0
GLA	2717	galactosidase alpha [Source:HGNC Symbol;Acc:HGNC:4296]	GLA	-1.67475	-0.364961	3	3	1
ESRP1	54845	epithelial splicing regulatory protein 1 [Source:HGNC Symbol;Acc:HGNC:25966]	ESRP1	-1.67365	-1.08784	3	3	1
TRPC5	7224	transient receptor potential cation channel subfamily C member 5 [Source:HGNC Symbol;Acc:HGNC:12337]	TRPC5	-1.67347	-0.98406	3	3	0
FOXP3	50943	forkhead box P3 [Source:HGNC Symbol;Acc:HGNC:6106]	FOXP3	-1.67173	0.307649	3	3	1
BRWD1	54014	bromodomain and WD repeat domain containing 1 [Source:HGNC Symbol;Acc:HGNC:12760]	BRWD1	-1.67155	0.634646	3	3	1
SH3GL1	6455	SH3 domain containing GRB2 like 1, endophilin A2 [Source:HGNC Symbol;Acc:HGNC:10830]	SH3GL1	-1.66735	0.00979671	3	3	0
ALPK3	57538	alpha kinase 3 [Source:HGNC Symbol;Acc:HGNC:17574]	ALPK3	-1.66416	0.740295	3	3	0
SVIL	6840	supervillin [Source:HGNC Symbol;Acc:HGNC:11480]	SVIL	-1.66118	-0.709387	3	3	0
CELF5	60680	CUGBP Elav-like family member 5 [Source:HGNC Symbol;Acc:HGNC:14058]	CELF5	-1.66077	-0.451482	3	3	0
GALNT8	26290	polypeptide N-acetylgalactosaminyltransferase 8 [Source:HGNC Symbol;Acc:HGNC:4130]	GALNT8	-1.66007	-0.0364193	3	3	0
GEMIN7	79760	gem nuclear organelle associated protein 7 [Source:HGNC Symbol;Acc:HGNC:20045]	GEMIN7	-1.66002	-0.366971	3	3	2
TPTE2	93492	transmembrane phosphoinositide 3-phosphatase and tensin homolog 2 [Source:HGNC Symbol;Acc:HGNC:17299]	TPTE2	-1.65901	-0.12256	3	3	0
AQP4	361	aquaporin 4 [Source:HGNC Symbol;Acc:HGNC:637]	AQP4	-1.65689	-1.55537	3	2	0
CXCR2	3579	C-X-C motif chemokine receptor 2 [Source:HGNC Symbol;Acc:HGNC:6027]	CXCR2	-1.65674	0.177205	3	3	0
DALRD3	55152	DALR anticodon binding domain containing 3 [Source:HGNC Symbol;Acc:HGNC:25536]	DALRD3	-1.65084	0.564662	3	3	1
SRGAP1	57522	SLIT-ROBO Rho GTPase activating protein 1 [Source:HGNC Symbol;Acc:HGNC:17382]	SRGAP1	-1.6503	0.552426	3	3	0
CLP1	10978	cleavage and polyadenylation factor I subunit 1 [Source:HGNC Symbol;Acc:HGNC:16999]	CLP1	-1.64978	-0.368136	3	3	0
RHBDD1	84236	rhomboid domain containing 1 [Source:HGNC Symbol;Acc:HGNC:23081]	RHBDD1	-1.64777	0.783323	2	2	0
TMEM47	83604	transmembrane protein 47 [Source:HGNC Symbol;Acc:HGNC:18515]	TMEM47	-1.6445	0.102766	3	3	0
CAMKK1	84254	calcium/calmodulin dependent protein kinase kinase 1 [Source:HGNC Symbol;Acc:HGNC:1469]	CAMKK1	-1.64363	-0.307856	3	3	0
DLEU7	220107	deleted in lymphocytic leukemia 7 [Source:HGNC Symbol;Acc:HGNC:17567]	DLEU7	-1.64324	-0.369592	3	3	1
SLC16A10	117247	solute carrier family 16 member 10 [Source:HGNC Symbol;Acc:HGNC:17027]	SLC16A10	-1.64219	0.231653	3	3	0
SETD1B	23067	SET domain containing 1B, histone lysine methyltransferase [Source:HGNC Symbol;Acc:HGNC:29187]	SETD1B	-1.64056	-0.128087	3	2	0
ESRRA	2101	estrogen related receptor alpha [Source:HGNC Symbol;Acc:HGNC:3471]	ESRRA	-1.63951	-0.0410469	3	3	1
AFTPH	54812	aftiphilin [Source:HGNC Symbol;Acc:HGNC:25951]	AFTPH	-1.63927	0.74585	3	3	1
ART3	419	ADP-ribosyltransferase 3 [Source:HGNC Symbol;Acc:HGNC:725]	ART3	-1.63774	-0.875119	3	2	0
RRP9	9136	ribosomal RNA processing 9, U3 small nucleolar RNA binding protein [Source:HGNC Symbol;Acc:HGNC:16829]	RRP9	-1.62715	-0.824052	3	3	0
CDS1	1040	CDP-diacylglycerol synthase 1 [Source:HGNC Symbol;Acc:HGNC:1800]	CDS1	-1.62669	-0.968414	3	3	1
EXOC1	55763	exocyst complex component 1 [Source:HGNC Symbol;Acc:HGNC:30380]	EXOC1	-1.62646	-0.327884	3	3	0
SUPT16H	11198	SPT16 homolog, facilitates chromatin remodeling subunit [Source:HGNC Symbol;Acc:HGNC:11465]	SUPT16H	-1.62465	0.386212	3	3	0
ASCL1	429	achaete-scute family bHLH transcription factor 1 [Source:HGNC Symbol;Acc:HGNC:738]	ASCL1	-1.62322	0.144039	3	2	0
PIWIL2	55124	piwi like RNA-mediated gene silencing 2 [Source:HGNC Symbol;Acc:HGNC:17644]	PIWIL2	-1.62306	0.185405	3	3	1
GIT2	9815	GIT ArfGAP 2 [Source:HGNC Symbol;Acc:HGNC:4273]	GIT2	-1.62187	-0.764676	3	2	0
FRMPD4	9758	FERM and PDZ domain containing 4 [Source:HGNC Symbol;Acc:HGNC:29007]	FRMPD4	-1.62071	-0.334947	3	3	1
DLG3	1741	discs large MAGUK scaffold protein 3 [Source:HGNC Symbol;Acc:HGNC:2902]	DLG3	-1.62029	-0.498434	3	3	0
MAGEB10	139422	MAGE family member B10 [Source:HGNC Symbol;Acc:HGNC:25377]	MAGEB10	-1.61954	0.0443838	3	3	1
UBIAD1	29914	UbiA prenyltransferase domain containing 1 [Source:HGNC Symbol;Acc:HGNC:30791]	UBIAD1	-1.61749	-0.481385	3	3	1
SUPT7L	9913	SPT7 like, STAGA complex gamma subunit [Source:HGNC Symbol;Acc:HGNC:30632]	SUPT7L	-1.6171	-0.851235	3	3	0
SH2D6	284948	SH2 domain containing 6 [Source:HGNC Symbol;Acc:HGNC:30439]	SH2D6	-1.61547	-0.996141	3	3	0
LOC644697	644697	NA	NA	-1.61308	-0.424222	3	3	1
DDI2	84301	DNA damage inducible 1 homolog 2 [Source:HGNC Symbol;Acc:HGNC:24578]	DDI2	-1.60911	-0.834953	3	2	0
LOC652355	652355	NA	NA	-1.60617	-0.129254	3	3	0
PPP4C	5531	protein phosphatase 4 catalytic subunit [Source:HGNC Symbol;Acc:HGNC:9319]	PPP4C	-1.60594	-0.769513	3	2	0
DNAAF4	161582	dynein axonemal assembly factor 4 [Source:HGNC Symbol;Acc:HGNC:21493]	DNAAF4	-1.60446	0.17554	3	3	0
RNF126	55658	ring finger protein 126 [Source:NCBI gene;Acc:55658]		-1.60404	-0.186987	3	2	0
CD1E	913	CD1e molecule [Source:HGNC Symbol;Acc:HGNC:1638]	CD1E	-1.59991	0.793901	3	3	1
CAPZA2	830	capping actin protein of muscle Z-line subunit alpha 2 [Source:HGNC Symbol;Acc:HGNC:1490]	CAPZA2	-1.59636	-1.11588	3	3	0
ZC3HC1	51530	zinc finger C3HC-type containing 1 [Source:HGNC Symbol;Acc:HGNC:29913]	ZC3HC1	-1.59545	-0.0372044	3	3	1
OR6K6	128371	olfactory receptor family 6 subfamily K member 6 [Source:HGNC Symbol;Acc:HGNC:15033]	OR6K6	-1.58924	-0.10956	3	3	1
HNRNPM	4670	heterogeneous nuclear ribonucleoprotein M [Source:HGNC Symbol;Acc:HGNC:5046]	HNRNPM	-1.58792	0.317645	3	3	0
HARS1	3035	histidyl-tRNA synthetase [Source:HGNC Symbol;Acc:HGNC:4816]	HARS	-1.58665	0.649558	3	3	0
PDLIM5	10611	PDZ and LIM domain 5 [Source:HGNC Symbol;Acc:HGNC:17468]	PDLIM5	-1.5856	-0.304257	3	2	0
TNFSF8	944	TNF superfamily member 8 [Source:HGNC Symbol;Acc:HGNC:11938]	TNFSF8	-1.58321	0.248982	3	3	0
LMOD1	25802	leiomodin 1 [Source:HGNC Symbol;Acc:HGNC:6647]	LMOD1	-1.58292	-0.951665	3	3	0
SFXN3	81855	sideroflexin 3 [Source:HGNC Symbol;Acc:HGNC:16087]	SFXN3	-1.58206	-0.557798	3	3	1
ASIC2	40	acid sensing ion channel subunit 2 [Source:HGNC Symbol;Acc:HGNC:99]	ASIC2	-1.58131	-0.668879	3	3	1
ITSN2	50618	intersectin 2 [Source:HGNC Symbol;Acc:HGNC:6184]	ITSN2	-1.58053	0.3248	3	3	1
JAG2	3714	jagged 2 [Source:HGNC Symbol;Acc:HGNC:6189]	JAG2	-1.58011	0.186498	3	3	1
NELFCD	51497	negative elongation factor complex member C/D [Source:HGNC Symbol;Acc:HGNC:15934]	NELFCD	-1.57994	-0.175773	3	3	1
SPA17	53340	sperm autoantigenic protein 17 [Source:HGNC Symbol;Acc:HGNC:11210]	SPA17	-1.57854	-0.955867	3	3	0
MYBL2	4605	MYB proto-oncogene like 2 [Source:HGNC Symbol;Acc:HGNC:7548]	MYBL2	-1.57719	-0.514521	3	3	0
LOC644662	644662	NA	NA	-1.57715	-0.279478	3	3	0
LMOD3	56203	leiomodin 3 [Source:HGNC Symbol;Acc:HGNC:6649]	LMOD3	-1.57514	-0.29913	3	3	1
CNOT1	23019	CCR4-NOT transcription complex subunit 1 [Source:HGNC Symbol;Acc:HGNC:7877]	CNOT1	-1.57449	0.148718	3	3	0
MGAT2	4247	mannosyl (alpha-1,6-)-glycoprotein beta-1,2-N-acetylglucosaminyltransferase [Source:HGNC Symbol;Acc:HGNC:7045]	MGAT2	-1.57403	0.3515	3	3	0
TMEM74B	55321	transmembrane protein 74B [Source:HGNC Symbol;Acc:HGNC:15893]	TMEM74B	-1.57353	0.503615	3	3	1
SASH3	54440	SAM and SH3 domain containing 3 [Source:HGNC Symbol;Acc:HGNC:15975]	SASH3	-1.57318	-0.225456	3	3	0
FAM217A	222826	family with sequence similarity 217 member A [Source:HGNC Symbol;Acc:HGNC:21362]	FAM217A	-1.57094	0.872446	3	3	0
FIBIN	387758	fin bud initiation factor homolog [Source:HGNC Symbol;Acc:HGNC:33747]	FIBIN	-1.57053	-0.339966	3	3	0
HPF1	54969	histone PARylation factor 1 [Source:HGNC Symbol;Acc:HGNC:26051]	HPF1	-1.5703	-0.206478	3	3	0
IL17RE	132014	interleukin 17 receptor E [Source:HGNC Symbol;Acc:HGNC:18439]	IL17RE	-1.56917	-0.258931	3	3	0
SUMO3	6612	small ubiquitin-like modifier 3 [Source:HGNC Symbol;Acc:HGNC:11124]	SUMO3	-1.56843	-0.149449	3	3	1
RRM1	6240	ribonucleotide reductase catalytic subunit M1 [Source:HGNC Symbol;Acc:HGNC:10451]	RRM1	-1.56741	-0.716573	3	2	0
ALDH16A1	126133	aldehyde dehydrogenase 16 family member A1 [Source:HGNC Symbol;Acc:HGNC:28114]	ALDH16A1	-1.56554	-1.29934	3	2	0
WDR76	79968	WD repeat domain 76 [Source:HGNC Symbol;Acc:HGNC:25773]	WDR76	-1.56485	-0.969578	3	3	0
RPS25	6230	ribosomal protein S25 [Source:HGNC Symbol;Acc:HGNC:10413]	RPS25	-1.56419	-0.246098	3	3	0
ZNF736	728927	zinc finger protein 736 [Source:HGNC Symbol;Acc:HGNC:32467]	ZNF736	-1.56398	-0.406195	3	3	0
HIVEP1	3096	human immunodeficiency virus type I enhancer binding protein 1 [Source:HGNC Symbol;Acc:HGNC:4920]	HIVEP1	-1.56371	-0.0338815	3	3	0
EEF1E1	9521	eukaryotic translation elongation factor 1 epsilon 1 [Source:HGNC Symbol;Acc:HGNC:3212]	EEF1E1	-1.56356	-0.880402	2	2	0
RAX	30062	retina and anterior neural fold homeobox [Source:HGNC Symbol;Acc:HGNC:18662]	RAX	-1.56265	-0.528471	3	3	1
TMEM8B	51754	transmembrane protein 8B [Source:HGNC Symbol;Acc:HGNC:21427]	TMEM8B	-1.56246	-2.32565	3	1	0
CCDC91	55297	coiled-coil domain containing 91 [Source:HGNC Symbol;Acc:HGNC:24855]	CCDC91	-1.56046	-0.821418	3	3	1
SPDL1	54908	spindle apparatus coiled-coil protein 1 [Source:HGNC Symbol;Acc:HGNC:26010]	SPDL1	-1.56032	-1.60753	3	3	1
PRDM4	11108	PR/SET domain 4 [Source:HGNC Symbol;Acc:HGNC:9348]	PRDM4	-1.56016	-0.0342144	3	3	1
TSSK2	23617	testis specific serine kinase 2 [Source:HGNC Symbol;Acc:HGNC:11401]	TSSK2	-1.55951	0.542151	3	3	1
HINFP	25988	histone H4 transcription factor [Source:HGNC Symbol;Acc:HGNC:17850]	HINFP	-1.55692	0.687649	3	3	0
API5	8539	apoptosis inhibitor 5 [Source:HGNC Symbol;Acc:HGNC:594]	API5	-1.55683	-0.275554	3	3	1
ALDH6A1	4329	aldehyde dehydrogenase 6 family member A1 [Source:HGNC Symbol;Acc:HGNC:7179]	ALDH6A1	-1.55577	-0.222915	3	3	0
DHRS7C	201140	dehydrogenase/reductase 7C [Source:HGNC Symbol;Acc:HGNC:32423]	DHRS7C	-1.55513	-0.88311	3	3	1
TRIM28	10155	tripartite motif containing 28 [Source:HGNC Symbol;Acc:HGNC:16384]	TRIM28	-1.55449	0.0245443	3	2	0
CD177	57126	CD177 molecule [Source:HGNC Symbol;Acc:HGNC:30072]	CD177	-1.55146	-0.5313	3	2	1
LONP2	83752	lon peptidase 2, peroxisomal [Source:HGNC Symbol;Acc:HGNC:20598]	LONP2	-1.54606	0.0171214	3	3	0
GAPDHS	26330	glyceraldehyde-3-phosphate dehydrogenase, spermatogenic [Source:HGNC Symbol;Acc:HGNC:24864]	GAPDHS	-1.54583	-0.844145	3	3	0
NXT2	55916	nuclear transport factor 2 like export factor 2 [Source:HGNC Symbol;Acc:HGNC:18151]	NXT2	-1.54344	0.0230964	3	3	1
KLK5	25818	kallikrein related peptidase 5 [Source:HGNC Symbol;Acc:HGNC:6366]	KLK5	-1.54012	-0.173061	3	3	0
CACNA2D1	781	calcium voltage-gated channel auxiliary subunit alpha2delta 1 [Source:HGNC Symbol;Acc:HGNC:1399]	CACNA2D1	-1.53908	-0.0140545	3	3	0
NELFE	7936	negative elongation factor complex member E [Source:HGNC Symbol;Acc:HGNC:13974]	NELFE	-1.538	0.199292	3	3	1
SP1	6667	Sp1 transcription factor [Source:HGNC Symbol;Acc:HGNC:11205]	SP1	-1.53758	0.56804	3	3	0
CLSPN	63967	claspin [Source:HGNC Symbol;Acc:HGNC:19715]	CLSPN	-1.53728	0.40028	3	3	1
PMS2P12	392713	NA	NA	-1.53278	-0.903053	3	3	2
SH3BGRL	6451	SH3 domain binding glutamate rich protein like [Source:HGNC Symbol;Acc:HGNC:10823]	SH3BGRL	-1.53252	-0.834361	3	3	0
SCARF1	8578	scavenger receptor class F member 1 [Source:HGNC Symbol;Acc:HGNC:16820]	SCARF1	-1.52917	-1.84263	3	3	1
LINC01874	727944	NA	NA	-1.52804	-0.0361577	3	3	1
TXLNG	55787	taxilin gamma [Source:HGNC Symbol;Acc:HGNC:18578]	TXLNG	-1.52648	-0.352915	3	3	1
LIPH	200879	lipase H [Source:HGNC Symbol;Acc:HGNC:18483]	LIPH	-1.5227	0.523418	3	3	0
VANGL1	81839	VANGL planar cell polarity protein 1 [Source:HGNC Symbol;Acc:HGNC:15512]	VANGL1	-1.52265	-0.334125	3	3	0
AKR7A2	8574	aldo-keto reductase family 7 member A2 [Source:HGNC Symbol;Acc:HGNC:389]	AKR7A2	-1.52246	0.748903	3	3	1
PMS2	5395	PMS1 homolog 2, mismatch repair system component [Source:HGNC Symbol;Acc:HGNC:9122]	PMS2	-1.52072	-0.424808	3	3	0
ELMO3	79767	engulfment and cell motility 3 [Source:HGNC Symbol;Acc:HGNC:17289]	ELMO3	-1.51445	-0.166671	3	3	0
PSG3	5671	pregnancy specific beta-1-glycoprotein 3 [Source:HGNC Symbol;Acc:HGNC:9520]	PSG3	-1.51371	-0.42729	3	3	0
EIF3M	10480	eukaryotic translation initiation factor 3 subunit M [Source:HGNC Symbol;Acc:HGNC:24460]	EIF3M	-1.51348	-0.800147	3	3	1
C19orf53	28974	chromosome 19 open reading frame 53 [Source:HGNC Symbol;Acc:HGNC:24991]	C19orf53	-1.51255	-0.824442	3	3	0
LOC730338	730338	NA	NA	-1.51242	0.608341	3	3	0
WAC	51322	WW domain containing adaptor with coiled-coil [Source:HGNC Symbol;Acc:HGNC:17327]	WAC	-1.50968	-0.0663923	3	3	1
R3HDM2	22864	R3H domain containing 2 [Source:HGNC Symbol;Acc:HGNC:29167]	R3HDM2	-1.50737	-1.10085	3	3	1
LIG1	3978	DNA ligase 1 [Source:HGNC Symbol;Acc:HGNC:6598]	LIG1	-1.50463	-0.2716	3	3	1
DNMT3A	1788	DNA methyltransferase 3 alpha [Source:HGNC Symbol;Acc:HGNC:2978]	DNMT3A	-1.5039	-0.0734349	3	3	0
ADGRF5	221395	adhesion G protein-coupled receptor F5 [Source:HGNC Symbol;Acc:HGNC:19030]	ADGRF5	-1.50295	-0.176599	3	3	1
ENO3	2027	enolase 3 [Source:HGNC Symbol;Acc:HGNC:3354]	ENO3	-1.50283	0.0395563	3	3	0
LOC730795	730795	NA	NA	-1.49919	-0.212643	3	3	1
CLRN2	645104	clarin 2 [Source:HGNC Symbol;Acc:HGNC:33939]	CLRN2	-1.49778	-0.0761918	3	3	1
TEX13A	56157	testis expressed 13A [Source:HGNC Symbol;Acc:HGNC:11735]	TEX13A	-1.49726	0.630418	3	3	0
TCERG1L	256536	transcription elongation regulator 1 like [Source:HGNC Symbol;Acc:HGNC:23533]	TCERG1L	-1.49584	0.0923462	3	3	1
SDCBP2	27111	syndecan binding protein 2 [Source:HGNC Symbol;Acc:HGNC:15756]	SDCBP2	-1.49442	-0.337691	3	3	1
STXBP6	29091	syntaxin binding protein 6 [Source:HGNC Symbol;Acc:HGNC:19666]	STXBP6	-1.49322	-0.149637	3	3	1
NGLY1	55768	N-glycanase 1 [Source:HGNC Symbol;Acc:HGNC:17646]	NGLY1	-1.49263	-0.166474	3	3	1
SYT17	51760	synaptotagmin 17 [Source:HGNC Symbol;Acc:HGNC:24119]	SYT17	-1.4925	0.583122	3	3	0
STUB1	10273	STIP1 homology and U-box containing protein 1 [Source:HGNC Symbol;Acc:HGNC:11427]	STUB1	-1.4917	-0.111224	3	2	0
BEX4	56271	brain expressed X-linked 4 [Source:HGNC Symbol;Acc:HGNC:25475]	BEX4	-1.49167	-0.106786	3	3	1
GPER1	2852	G protein-coupled estrogen receptor 1 [Source:HGNC Symbol;Acc:HGNC:4485]	GPER1	-1.49031	0.473541	3	3	0
LOC644949	644949	NA	NA	-1.48703	0.0623058	3	3	2
ILF3	3609	interleukin enhancer binding factor 3 [Source:HGNC Symbol;Acc:HGNC:6038]	ILF3	-1.48678	1.16161	3	3	1
REXO5	81691	RNA exonuclease 5 [Source:HGNC Symbol;Acc:HGNC:24661]	REXO5	-1.48672	0.0619802	3	3	0
MRPL47	57129	mitochondrial ribosomal protein L47 [Source:HGNC Symbol;Acc:HGNC:16652]	MRPL47	-1.48655	0.158543	3	3	1
ADAM32	203102	ADAM metallopeptidase domain 32 [Source:HGNC Symbol;Acc:HGNC:15479]	ADAM32	-1.486	-0.237641	3	3	0
RDH11	51109	retinol dehydrogenase 11 [Source:HGNC Symbol;Acc:HGNC:17964]	RDH11	-1.48579	0.213352	3	3	0
PARS2	25973	prolyl-tRNA synthetase 2, mitochondrial [Source:HGNC Symbol;Acc:HGNC:30563]	PARS2	-1.48248	0.280184	2	2	0
OR5A1	219982	olfactory receptor family 5 subfamily A member 1 [Source:HGNC Symbol;Acc:HGNC:8319]	OR5A1	-1.4793	-0.378691	3	3	1
SDC3	9672	syndecan 3 [Source:HGNC Symbol;Acc:HGNC:10660]	SDC3	-1.47839	-0.425257	3	3	1
RAB39A	54734	RAB39A, member RAS oncogene family [Source:HGNC Symbol;Acc:HGNC:16521]	RAB39A	-1.47774	-0.413959	3	3	1
PPP4R2	151987	protein phosphatase 4 regulatory subunit 2 [Source:HGNC Symbol;Acc:HGNC:18296]	PPP4R2	-1.47769	-0.232643	3	3	0
WDPCP	51057	WD repeat containing planar cell polarity effector [Source:HGNC Symbol;Acc:HGNC:28027]	WDPCP	-1.47617	-0.729215	3	3	1
CCDC106	29903	coiled-coil domain containing 106 [Source:HGNC Symbol;Acc:HGNC:30181]	CCDC106	-1.47564	-0.246942	3	3	1
OR2T10	127069	olfactory receptor family 2 subfamily T member 10 [Source:HGNC Symbol;Acc:HGNC:19573]	OR2T10	-1.47522	-0.774015	3	3	1
ANG	283	angiogenin [Source:HGNC Symbol;Acc:HGNC:483]	ANG	-1.4737	0.46531	3	3	1
MED31	51003	mediator complex subunit 31 [Source:HGNC Symbol;Acc:HGNC:24260]	MED31	-1.47134	0.0668597	3	3	0
SENP5	205564	SUMO specific peptidase 5 [Source:HGNC Symbol;Acc:HGNC:28407]	SENP5	-1.46981	0.497944	3	3	0
GPATCH11	253635	G-patch domain containing 11 [Source:HGNC Symbol;Acc:HGNC:26768]	GPATCH11	-1.46825	0.375642	3	3	0
OR2T4	127074	olfactory receptor family 2 subfamily T member 4 [Source:HGNC Symbol;Acc:HGNC:15016]	OR2T4	-1.46787	0.38996	3	3	0
MYH4	4622	myosin heavy chain 4 [Source:HGNC Symbol;Acc:HGNC:7574]	MYH4	-1.46503	-0.329974	3	3	0
GPC4	2239	glypican 4 [Source:HGNC Symbol;Acc:HGNC:4452]	GPC4	-1.46501	-1.20283	3	3	1
SELENOI	85465	selenoprotein I [Source:HGNC Symbol;Acc:HGNC:29361]	SELENOI	-1.46358	0.256404	3	3	1
LOC652046	652046	NA	NA	-1.46286	-0.442459	3	3	1
HGFAC	3083	HGF activator [Source:HGNC Symbol;Acc:HGNC:4894]	HGFAC	-1.46243	0.239351	3	3	1
LOC731311	731311	NA	NA	-1.46202	0.0175579	3	3	0
HARS2	23438	histidyl-tRNA synthetase 2, mitochondrial [Source:HGNC Symbol;Acc:HGNC:4817]	HARS2	-1.46187	-0.286754	3	2	0
SRMS	6725	src-related kinase lacking C-terminal regulatory tyrosine and N-terminal myristylation sites [Source:HGNC Symbol;Acc:HGNC:11298]	SRMS	-1.46033	0.142756	3	3	1
CACNA1C	775	calcium voltage-gated channel subunit alpha1 C [Source:HGNC Symbol;Acc:HGNC:1390]	CACNA1C	-1.45948	0.585652	3	2	0
RPS6KL1	83694	ribosomal protein S6 kinase like 1 [Source:HGNC Symbol;Acc:HGNC:20222]	RPS6KL1	-1.45907	-0.0846791	3	3	0
hCG_1732469	729164	NA	NA	-1.45755	0.306352	3	3	1
ARHGEF38	54848	Rho guanine nucleotide exchange factor 38 [Source:HGNC Symbol;Acc:HGNC:25968]	ARHGEF38	-1.4565	-0.812061	3	3	0
AFF1	4299	AF4/FMR2 family member 1 [Source:HGNC Symbol;Acc:HGNC:7135]	AFF1	-1.45612	-0.287301	3	3	0
TMEM192	201931	transmembrane protein 192 [Source:HGNC Symbol;Acc:HGNC:26775]	TMEM192	-1.45476	-0.270404	3	3	0
SYNE2	23224	spectrin repeat containing nuclear envelope protein 2 [Source:HGNC Symbol;Acc:HGNC:17084]	SYNE2	-1.45335	-0.798061	3	3	1
OOSP2	219990	oocyte secreted protein 2 [Source:HGNC Symbol;Acc:HGNC:26699]	OOSP2	-1.45254	0.733239	3	3	0
ALDH3A1	218	aldehyde dehydrogenase 3 family member A1 [Source:HGNC Symbol;Acc:HGNC:405]	ALDH3A1	-1.45126	0.489504	3	3	0
CXorf38	159013	chromosome X open reading frame 38 [Source:HGNC Symbol;Acc:HGNC:28589]	CXorf38	-1.45096	0.682597	3	3	1
GALNT14	79623	polypeptide N-acetylgalactosaminyltransferase 14 [Source:HGNC Symbol;Acc:HGNC:22946]	GALNT14	-1.44916	0.0312331	3	3	1
TBATA	219793	thymus, brain and testes associated [Source:HGNC Symbol;Acc:HGNC:23511]	TBATA	-1.44901	0.308704	3	3	0
TBPL2	387332	TATA-box binding protein like 2 [Source:HGNC Symbol;Acc:HGNC:19841]	TBPL2	-1.44772	0.159889	3	3	1
CSPP1	79848	centrosome and spindle pole associated protein 1 [Source:HGNC Symbol;Acc:HGNC:26193]	CSPP1	-1.44717	0.123094	3	3	1
ASCL2	430	achaete-scute family bHLH transcription factor 2 [Source:HGNC Symbol;Acc:HGNC:739]	ASCL2	-1.44665	-1.62253	3	3	1
NABP2	79035	nucleic acid binding protein 2 [Source:HGNC Symbol;Acc:HGNC:28412]	NABP2	-1.44652	0.0407624	3	3	0
DDB1	1642	damage specific DNA binding protein 1 [Source:HGNC Symbol;Acc:HGNC:2717]	DDB1	-1.44619	-1.30206	3	3	0
AFAP1L1	134265	actin filament associated protein 1 like 1 [Source:HGNC Symbol;Acc:HGNC:26714]	AFAP1L1	-1.44611	-0.136992	3	3	1
KRT81	3887	keratin 81 [Source:HGNC Symbol;Acc:HGNC:6458]	KRT81	-1.44127	0.00922294	3	3	1
SLC39A11	201266	solute carrier family 39 member 11 [Source:HGNC Symbol;Acc:HGNC:14463]	SLC39A11	-1.4407	0.690653	3	3	0
HSPA9	3313	heat shock protein family A (Hsp70) member 9 [Source:HGNC Symbol;Acc:HGNC:5244]	HSPA9	-1.43961	-1.30704	3	3	1
NMS	129521	neuromedin S [Source:HGNC Symbol;Acc:HGNC:32203]	NMS	-1.43527	0.350419	3	3	2
MED9	55090	mediator complex subunit 9 [Source:HGNC Symbol;Acc:HGNC:25487]	MED9	-1.43336	0.430808	3	3	0
KLHL28	54813	kelch like family member 28 [Source:HGNC Symbol;Acc:HGNC:19741]	KLHL28	-1.43267	0.349616	3	3	0
MBD1	4152	methyl-CpG binding domain protein 1 [Source:HGNC Symbol;Acc:HGNC:6916]	MBD1	-1.43224	-0.0576242	3	3	0
LOC729451	729451	NA	NA	-1.43197	0.24132	3	3	0
RLF	6018	rearranged L-myc fusion [Source:HGNC Symbol;Acc:HGNC:10025]	RLF	-1.43181	-0.389305	3	3	0
ZDHHC3	51304	zinc finger DHHC-type containing 3 [Source:HGNC Symbol;Acc:HGNC:18470]	ZDHHC3	-1.43066	0.608205	3	3	0
LOC730212	730212	NA	NA	-1.42906	0.372223	3	3	0
GLDC	2731	glycine decarboxylase [Source:HGNC Symbol;Acc:HGNC:4313]	GLDC	-1.4277	0.0560037	3	3	1
EIF3CL	728689	eukaryotic translation initiation factor 3 subunit C like [Source:HGNC Symbol;Acc:HGNC:26347]	EIF3CL	-1.42755	-2.16932	3	2	0
SYT12	91683	synaptotagmin 12 [Source:HGNC Symbol;Acc:HGNC:18381]	SYT12	-1.42686	0.927582	3	2	1
RPS25P6	401206	NA	NA	-1.42572	-1.27708	3	3	0
NUTF2	10204	nuclear transport factor 2 [Source:HGNC Symbol;Acc:HGNC:13722]	NUTF2	-1.42492	-2.22316	3	2	0
LOC728671	728671	NA	NA	-1.4246	-0.341951	3	3	0
LOC643086	643086	NA	NA	-1.42349	-0.010095	3	2	1
CYP2A7	1549	cytochrome P450 family 2 subfamily A member 7 [Source:HGNC Symbol;Acc:HGNC:2611]	CYP2A7	-1.42184	-1.04188	3	3	1
FBF1	85302	Fas binding factor 1 [Source:HGNC Symbol;Acc:HGNC:24674]	FBF1	-1.4213	-0.682306	3	3	0
FAM9A	171482	family with sequence similarity 9 member A [Source:HGNC Symbol;Acc:HGNC:18403]	FAM9A	-1.42124	-0.24567	3	3	0
WIPF1	7456	WAS/WASL interacting protein family member 1 [Source:HGNC Symbol;Acc:HGNC:12736]	WIPF1	-1.4212	-0.337285	3	3	1
LOC100506514	100506514	NA	NA	-1.41891	0.665077	3	3	1
EAF2	55840	ELL associated factor 2 [Source:HGNC Symbol;Acc:HGNC:23115]	EAF2	-1.41763	-0.781469	3	2	0
GZMA	3001	granzyme A [Source:HGNC Symbol;Acc:HGNC:4708]	GZMA	-1.41405	-0.0375039	3	3	0
DUS3L	56931	dihydrouridine synthase 3 like [Source:HGNC Symbol;Acc:HGNC:26920]	DUS3L	-1.41393	-0.265302	3	3	1
SLC5A2	6524	solute carrier family 5 member 2 [Source:HGNC Symbol;Acc:HGNC:11037]	SLC5A2	-1.41253	-0.250138	3	3	1
GAS2L1	10634	growth arrest specific 2 like 1 [Source:HGNC Symbol;Acc:HGNC:16955]	GAS2L1	-1.41154	0.00595641	3	3	0
NOL10	79954	nucleolar protein 10 [Source:HGNC Symbol;Acc:HGNC:25862]	NOL10	-1.40772	-0.64919	3	3	0
LOC728578	728578	NA	NA	-1.40735	-0.493382	3	3	0
CYP39A1	51302	cytochrome P450 family 39 subfamily A member 1 [Source:HGNC Symbol;Acc:HGNC:17449]	CYP39A1	-1.40641	-0.514787	3	2	0
TOX4	9878	TOX high mobility group box family member 4 [Source:HGNC Symbol;Acc:HGNC:20161]	TOX4	-1.4062	0.03688	3	3	0
CEBPD	1052	CCAAT enhancer binding protein delta [Source:HGNC Symbol;Acc:HGNC:1835]	CEBPD	-1.40563	-0.992458	3	3	1
DEFB105A	245908	defensin beta 105B [Source:HGNC Symbol;Acc:HGNC:29930];defensin beta 105A [Source:HGNC Symbol;Acc:HGNC:18087]	DEFB105B;DEFB105A	-1.40521	-0.289214	3	3	1
BCAT2	587	branched chain amino acid transaminase 2 [Source:HGNC Symbol;Acc:HGNC:977]	BCAT2	-1.4046	-0.30271	3	3	0
MMP24	10893	matrix metallopeptidase 24 [Source:HGNC Symbol;Acc:HGNC:7172]	MMP24	-1.40327	0.208906	3	3	1
LINC01829	644838	NA	NA	-1.40314	0.342202	3	3	0
CCDC27	148870	coiled-coil domain containing 27 [Source:HGNC Symbol;Acc:HGNC:26546]	CCDC27	-1.40176	0.0913004	3	3	0
ALDH1A2	8854	aldehyde dehydrogenase 1 family member A2 [Source:HGNC Symbol;Acc:HGNC:15472]	ALDH1A2	-1.40119	0.501863	3	3	0
FGD6	55785	FYVE, RhoGEF and PH domain containing 6 [Source:HGNC Symbol;Acc:HGNC:21740]	FGD6	-1.40091	0.515683	3	3	1
ITLN2	142683	intelectin 2 [Source:HGNC Symbol;Acc:HGNC:20599]	ITLN2	-1.3997	-0.423954	3	3	0
LOC645877	645877	NA	NA	-1.3955	0.490336	3	3	0
EIF3A	8661	eukaryotic translation initiation factor 3 subunit A [Source:HGNC Symbol;Acc:HGNC:3271]	EIF3A	-1.39506	-3.87885	3	1	0
TXNDC11	51061	thioredoxin domain containing 11 [Source:HGNC Symbol;Acc:HGNC:28030]	TXNDC11	-1.39376	0.4353	3	3	1
SLC7A5	8140	solute carrier family 7 member 5 [Source:HGNC Symbol;Acc:HGNC:11063]	SLC7A5	-1.39356	0.501378	3	3	0
DAOA	267012	D-amino acid oxidase activator [Source:HGNC Symbol;Acc:HGNC:21191]	DAOA	-1.39307	-0.316856	3	3	0
GRM4	2914	glutamate metabotropic receptor 4 [Source:HGNC Symbol;Acc:HGNC:4596]	GRM4	-1.39298	0.22845	3	3	1
SLC22A8	9376	solute carrier family 22 member 8 [Source:HGNC Symbol;Acc:HGNC:10972]	SLC22A8	-1.39011	0.661397	3	3	1
LOC727775	727775	NA	NA	-1.38957	0.883131	3	3	1
PLCG1	5335	phospholipase C gamma 1 [Source:HGNC Symbol;Acc:HGNC:9065]	PLCG1	-1.38729	0.0559577	3	3	0
SSTR2	6752	somatostatin receptor 2 [Source:HGNC Symbol;Acc:HGNC:11331]	SSTR2	-1.387	0.0991306	3	3	1
CNOT2	4848	CCR4-NOT transcription complex subunit 2 [Source:HGNC Symbol;Acc:HGNC:7878]	CNOT2	-1.38441	-0.696211	3	3	0
LOC645225	645225	NA	NA	-1.38359	0.389617	3	3	1
PRDX2	7001	peroxiredoxin 2 [Source:HGNC Symbol;Acc:HGNC:9353]	PRDX2	-1.38299	-0.179764	3	3	1
SMARCD1	6602	SWI/SNF related, matrix associated, actin dependent regulator of chromatin, subfamily d, member 1 [Source:HGNC Symbol;Acc:HGNC:11106]	SMARCD1	-1.38248	1.17023	3	3	0
ZNF219	51222	zinc finger protein 219 [Source:HGNC Symbol;Acc:HGNC:13011]	ZNF219	-1.37761	0.201017	3	3	1
FUCA2	2519	alpha-L-fucosidase 2 [Source:HGNC Symbol;Acc:HGNC:4008]	FUCA2	-1.37681	0.35644	3	3	0
MAGEA12	4111	MAGE family member A12 [Source:HGNC Symbol;Acc:HGNC:6799]	MAGEA12	-1.37661	-0.622073	3	3	0
CD244	51744	CD244 molecule [Source:HGNC Symbol;Acc:HGNC:18171]	CD244	-1.37608	-0.122136	3	2	0
SHE	126669	Src homology 2 domain containing E [Source:HGNC Symbol;Acc:HGNC:27004]	SHE	-1.37557	-0.0303994	3	3	0
LOC730121	730121	NA	NA	-1.37402	-0.686185	3	3	0
ART4	420	ADP-ribosyltransferase 4 (Dombrock blood group) [Source:HGNC Symbol;Acc:HGNC:726]	ART4	-1.3733	-1.11997	3	3	1
KRT35	3886	keratin 35 [Source:HGNC Symbol;Acc:HGNC:6453]	KRT35	-1.37309	-0.391411	3	3	1
NDFIP2	54602	Nedd4 family interacting protein 2 [Source:HGNC Symbol;Acc:HGNC:18537]	NDFIP2	-1.37016	-0.127607	3	3	0
MAP7	9053	microtubule associated protein 7 [Source:HGNC Symbol;Acc:HGNC:6869]	MAP7	-1.37006	-0.351536	3	3	0
SAMD4B	55095	sterile alpha motif domain containing 4B [Source:HGNC Symbol;Acc:HGNC:25492]	SAMD4B	-1.36938	-0.311325	3	3	1
PADI3	51702	peptidyl arginine deiminase 3 [Source:HGNC Symbol;Acc:HGNC:18337]	PADI3	-1.36899	1.20286	3	3	1
DOCK2	1794	dedicator of cytokinesis 2 [Source:HGNC Symbol;Acc:HGNC:2988]	DOCK2	-1.36869	-0.00910412	3	3	0
DCTN1	1639	dynactin subunit 1 [Source:HGNC Symbol;Acc:HGNC:2711]	DCTN1	-1.36744	0.0414146	3	3	0
FOXN3	1112	forkhead box N3 [Source:HGNC Symbol;Acc:HGNC:1928]	FOXN3	-1.36715	0.845641	3	2	0
AAGAB	79719	alpha and gamma adaptin binding protein [Source:HGNC Symbol;Acc:HGNC:25662]	AAGAB	-1.36691	0.0804233	3	3	1
CD209	30835	CD209 molecule [Source:HGNC Symbol;Acc:HGNC:1641]	CD209	-1.3667	-1.35083	3	3	0
SLC6A2	6530	solute carrier family 6 member 2 [Source:HGNC Symbol;Acc:HGNC:11048]	SLC6A2	-1.36618	-0.927091	3	3	1
L3MBTL2	83746	L3MBTL2, polycomb repressive complex 1 subunit [Source:HGNC Symbol;Acc:HGNC:18594]	L3MBTL2	-1.36605	-0.427153	3	3	1
OR14A16	284532	olfactory receptor family 14 subfamily A member 16 [Source:HGNC Symbol;Acc:HGNC:15022]	OR14A16	-1.36585	-0.00693313	3	3	1
NR5A1	2516	nuclear receptor subfamily 5 group A member 1 [Source:HGNC Symbol;Acc:HGNC:7983]	NR5A1	-1.36508	0.329113	3	3	1
AGPAT3	56894	1-acylglycerol-3-phosphate O-acyltransferase 3 [Source:HGNC Symbol;Acc:HGNC:326]	AGPAT3	-1.36485	-0.13962	3	3	0
MGA	23269	MGA, MAX dimerization protein [Source:HGNC Symbol;Acc:HGNC:14010]	MGA	-1.36442	-0.181711	3	3	0
TNPO3	23534	transportin 3 [Source:HGNC Symbol;Acc:HGNC:17103]	TNPO3	-1.36325	-0.0181655	3	3	1
PRSS56	646960	serine protease 56 [Source:HGNC Symbol;Acc:HGNC:39433]	PRSS56	-1.36306	-0.764167	3	3	2
PPP1CA	5499	protein phosphatase 1 catalytic subunit alpha [Source:HGNC Symbol;Acc:HGNC:9281]	PPP1CA	-1.36124	-1.908	3	3	0
PRPF4	9128	pre-mRNA processing factor 4 [Source:HGNC Symbol;Acc:HGNC:17349]	PRPF4	-1.35993	-1.05308	3	2	0
ICOS	29851	inducible T cell costimulator [Source:HGNC Symbol;Acc:HGNC:5351]	ICOS	-1.35851	-0.402844	3	3	0
EDAR	10913	ectodysplasin A receptor [Source:HGNC Symbol;Acc:HGNC:2895]	EDAR	-1.35842	-0.671489	3	3	0
PRR14L	253143	proline rich 14 like [Source:HGNC Symbol;Acc:HGNC:28738]	PRR14L	-1.35536	-0.125	3	3	1
DNASE2	1777	deoxyribonuclease 2, lysosomal [Source:HGNC Symbol;Acc:HGNC:2960]	DNASE2	-1.35531	0.346625	3	3	1
MT4	84560	metallothionein 4 [Source:HGNC Symbol;Acc:HGNC:18705]	MT4	-1.35523	-0.62599	3	3	1
PARP9	83666	poly(ADP-ribose) polymerase family member 9 [Source:HGNC Symbol;Acc:HGNC:24118]	PARP9	-1.35397	0.329346	3	3	0
LRRC37A3	374819	leucine rich repeat containing 37 member A3 [Source:HGNC Symbol;Acc:HGNC:32427]	LRRC37A3	-1.3531	-0.0491569	3	3	1
CCDC136	64753	coiled-coil domain containing 136 [Source:HGNC Symbol;Acc:HGNC:22225]	CCDC136	-1.35293	-0.129721	3	3	0
PECAM1	5175	platelet and endothelial cell adhesion molecule 1 [Source:HGNC Symbol;Acc:HGNC:8823]	PECAM1	-1.35292	0.535708	3	3	1
MED13	9969	mediator complex subunit 13 [Source:HGNC Symbol;Acc:HGNC:22474]	MED13	-1.35265	0.00372391	3	3	0
SASS6	163786	SAS-6 centriolar assembly protein [Source:HGNC Symbol;Acc:HGNC:25403]	SASS6	-1.35262	-0.744156	3	3	1
KRTCAP2	200185	keratinocyte associated protein 2 [Source:HGNC Symbol;Acc:HGNC:28942]	KRTCAP2	-1.3519	-0.117029	3	3	1
PPP1R15B	84919	protein phosphatase 1 regulatory subunit 15B [Source:HGNC Symbol;Acc:HGNC:14951]	PPP1R15B	-1.35138	-0.54697	3	2	0
SF3B5	83443	splicing factor 3b subunit 5 [Source:HGNC Symbol;Acc:HGNC:21083]	SF3B5	-1.35088	-3.40394	3	1	0
WDR46	9277	WD repeat domain 46 [Source:HGNC Symbol;Acc:HGNC:13923]	WDR46	-1.35012	-2.38458	3	1	0
LIF	3976	LIF, interleukin 6 family cytokine [Source:HGNC Symbol;Acc:HGNC:6596]	LIF	-1.34988	0.0618233	3	3	0
LINC01565	23434	NA	NA	-1.34974	-0.307072	3	3	1
NLRP13	126204	NLR family pyrin domain containing 13 [Source:HGNC Symbol;Acc:HGNC:22937]	NLRP13	-1.3469	-0.445577	3	3	0
USF3	205717	upstream transcription factor family member 3 [Source:HGNC Symbol;Acc:HGNC:30494]	USF3	-1.34688	0.621146	3	3	1
PACRGL	133015	parkin coregulated like [Source:HGNC Symbol;Acc:HGNC:28442]	PACRGL	-1.34684	-0.0214419	3	3	1
LIG4	3981	DNA ligase 4 [Source:HGNC Symbol;Acc:HGNC:6601]	LIG4	-1.34609	-0.469785	3	3	0
NHS	4810	NHS actin remodeling regulator [Source:HGNC Symbol;Acc:HGNC:7820]	NHS	-1.34571	0.0196578	3	3	1
CPT1A	1374	carnitine palmitoyltransferase 1A [Source:HGNC Symbol;Acc:HGNC:2328]	CPT1A	-1.34437	0.494154	3	3	1
HSD3B7	80270	hydroxy-delta-5-steroid dehydrogenase, 3 beta- and steroid delta-isomerase 7 [Source:HGNC Symbol;Acc:HGNC:18324]	HSD3B7	-1.34431	-0.529718	3	2	0
TACC3	10460	transforming acidic coiled-coil containing protein 3 [Source:HGNC Symbol;Acc:HGNC:11524]	TACC3	-1.34378	-1.51767	3	2	0
GNG2	54331	G protein subunit gamma 2 [Source:HGNC Symbol;Acc:HGNC:4404]	GNG2	-1.34261	0.562758	3	3	1
LHFPL6	10186	LHFPL tetraspan subfamily member 6 [Source:HGNC Symbol;Acc:HGNC:6586]	LHFPL6	-1.34142	0.192972	3	3	0
EIF1	10209	eukaryotic translation initiation factor 1 [Source:HGNC Symbol;Acc:HGNC:3249]	EIF1	-1.34084	0.591737	3	3	0
NKX1-1	54729	NK1 homeobox 1 [Source:HGNC Symbol;Acc:HGNC:24975]	NKX1-1	-1.34045	-1.53629	3	3	0
TEX49	255411	testis expressed 49 [Source:HGNC Symbol;Acc:HGNC:48628]	TEX49	-1.33912	0.0820849	3	3	1
KSR1	8844	kinase suppressor of ras 1 [Source:HGNC Symbol;Acc:HGNC:6465]	KSR1	-1.33897	-0.542813	3	3	2
WIPI2	26100	WD repeat domain, phosphoinositide interacting 2 [Source:HGNC Symbol;Acc:HGNC:32225]	WIPI2	-1.33819	-0.126115	3	3	0
SRSF1	6426	serine and arginine rich splicing factor 1 [Source:HGNC Symbol;Acc:HGNC:10780]	SRSF1	-1.33756	-2.10947	3	2	0
ITPRIPL1	150771	ITPRIP like 1 [Source:HGNC Symbol;Acc:HGNC:29371]	ITPRIPL1	-1.3364	0.764563	3	3	1
LOC643950	643950	NA	NA	-1.33557	-0.0272182	3	3	0
UBXN4	23190	UBX domain protein 4 [Source:HGNC Symbol;Acc:HGNC:14860]	UBXN4	-1.33468	-1.4971	3	2	0
KMT2A	4297	lysine methyltransferase 2A [Source:HGNC Symbol;Acc:HGNC:7132]	KMT2A	-1.33227	-0.0131706	3	3	0
HTR1A	3350	5-hydroxytryptamine receptor 1A [Source:HGNC Symbol;Acc:HGNC:5286]	HTR1A	-1.33188	0.536188	2	2	0
PNPLA5	150379	patatin like phospholipase domain containing 5 [Source:HGNC Symbol;Acc:HGNC:24888]	PNPLA5	-1.33092	-0.28927	3	3	1
GGT5	2687	gamma-glutamyltransferase 5 [Source:HGNC Symbol;Acc:HGNC:4260]	GGT5	-1.32995	0.373047	3	3	1
COL27A1	85301	collagen type XXVII alpha 1 chain [Source:HGNC Symbol;Acc:HGNC:22986]	COL27A1	-1.32727	-0.0387499	3	3	1
H3C13	653604	histone cluster 2 H3 family member d [Source:HGNC Symbol;Acc:HGNC:25311]	HIST2H3D	-1.32612	-0.367189	3	3	0
C1orf216	127703	chromosome 1 open reading frame 216 [Source:HGNC Symbol;Acc:HGNC:26800]	C1orf216	-1.32591	0.274747	3	2	1
EFTUD2	9343	elongation factor Tu GTP binding domain containing 2 [Source:HGNC Symbol;Acc:HGNC:30858]	EFTUD2	-1.32484	-8.36275	3	1	0
ABHD17C	58489	abhydrolase domain containing 17C [Source:HGNC Symbol;Acc:HGNC:26925]	ABHD17C	-1.32396	0.472551	3	3	0
MSTO1	55154	misato mitochondrial distribution and morphology regulator 1 [Source:HGNC Symbol;Acc:HGNC:29678]	MSTO1	-1.32236	0.223387	3	3	1
TPBG	7162	trophoblast glycoprotein [Source:HGNC Symbol;Acc:HGNC:12004]	TPBG	-1.32154	-0.046016	3	3	0
GLIPR1L1	256710	GLIPR1 like 1 [Source:HGNC Symbol;Acc:HGNC:28392]	GLIPR1L1	-1.32084	0.0699275	3	3	0
MC4R	4160	melanocortin 4 receptor [Source:HGNC Symbol;Acc:HGNC:6932]	MC4R	-1.32011	0.21394	3	3	0
CNGA2	1260	cyclic nucleotide gated channel alpha 2 [Source:HGNC Symbol;Acc:HGNC:2149]	CNGA2	-1.31999	0.16585	3	3	1
LOC729699	729699	NA	NA	-1.31981	0.419386	3	3	0
MIS18A	54069	MIS18 kinetochore protein A [Source:HGNC Symbol;Acc:HGNC:1286]	MIS18A	-1.31967	0.963625	3	3	0
BAZ1B	9031	bromodomain adjacent to zinc finger domain 1B [Source:HGNC Symbol;Acc:HGNC:961]	BAZ1B	-1.31898	-0.321941	3	3	0
TESPA1	9840	thymocyte expressed, positive selection associated 1 [Source:HGNC Symbol;Acc:HGNC:29109]	TESPA1	-1.31774	0.0824438	3	3	1
PDS5A	23244	PDS5 cohesin associated factor A [Source:HGNC Symbol;Acc:HGNC:29088]	PDS5A	-1.31765	0.124195	3	3	0
EXTL2	2135	exostosin like glycosyltransferase 2 [Source:HGNC Symbol;Acc:HGNC:3516]	EXTL2	-1.3167	-0.493724	2	2	0
SIRPG	55423	signal regulatory protein gamma [Source:HGNC Symbol;Acc:HGNC:15757]	SIRPG	-1.31639	-0.0178185	3	3	0
TMEM9	252839	transmembrane protein 9 [Source:HGNC Symbol;Acc:HGNC:18823]	TMEM9	-1.31639	-0.619263	3	3	0
DDX19B	11269	DEAD-box helicase 19B [Source:HGNC Symbol;Acc:HGNC:2742]	DDX19B	-1.31637	-0.32695	3	3	1
ARRDC2	27106	arrestin domain containing 2 [Source:HGNC Symbol;Acc:HGNC:25225]	ARRDC2	-1.31468	0.0563742	3	3	0
TRDN	10345	triadin [Source:HGNC Symbol;Acc:HGNC:12261]	TRDN	-1.31283	-0.849465	3	3	0
TET2	54790	tet methylcytosine dioxygenase 2 [Source:HGNC Symbol;Acc:HGNC:25941]	TET2	-1.31257	-0.350566	3	3	0
NR4A1	3164	nuclear receptor subfamily 4 group A member 1 [Source:HGNC Symbol;Acc:HGNC:7980]	NR4A1	-1.31014	0.316314	3	3	1
CHST10	9486	carbohydrate sulfotransferase 10 [Source:HGNC Symbol;Acc:HGNC:19650]	CHST10	-1.30951	0.457425	3	3	1
SLC10A3	8273	solute carrier family 10 member 3 [Source:HGNC Symbol;Acc:HGNC:22979]	SLC10A3	-1.30933	0.691487	3	2	0
CCL28	56477	C-C motif chemokine ligand 28 [Source:HGNC Symbol;Acc:HGNC:17700]	CCL28	-1.30869	0.421457	3	3	1
ZFR	51663	zinc finger RNA binding protein [Source:HGNC Symbol;Acc:HGNC:17277]	ZFR	-1.30835	0.949352	3	3	0
WNT16	51384	Wnt family member 16 [Source:HGNC Symbol;Acc:HGNC:16267]	WNT16	-1.30817	0.0717009	3	3	1
MISP	126353	mitotic spindle positioning [Source:HGNC Symbol;Acc:HGNC:27000]	MISP	-1.30783	0.239407	2	2	0
ZDHHC2	51201	zinc finger DHHC-type containing 2 [Source:HGNC Symbol;Acc:HGNC:18469]	ZDHHC2	-1.30736	0.521955	3	3	0
SLC35F1	222553	solute carrier family 35 member F1 [Source:HGNC Symbol;Acc:HGNC:21483]	SLC35F1	-1.30625	-0.0898221	3	3	1
CPN2	1370	carboxypeptidase N subunit 2 [Source:HGNC Symbol;Acc:HGNC:2313]	CPN2	-1.30248	-0.92322	3	2	0
RPUSD2	27079	RNA pseudouridine synthase domain containing 2 [Source:HGNC Symbol;Acc:HGNC:24180]	RPUSD2	-1.30149	-2.67608	3	1	0
EFCAB5	374786	EF-hand calcium binding domain 5 [Source:HGNC Symbol;Acc:HGNC:24801]	EFCAB5	-1.30089	-0.387259	3	3	1
DPPA3	359787	developmental pluripotency associated 3 [Source:HGNC Symbol;Acc:HGNC:19199]	DPPA3	-1.30088	0.440719	3	3	0
KAT8	84148	lysine acetyltransferase 8 [Source:HGNC Symbol;Acc:HGNC:17933]	KAT8	-1.3006	0.647612	3	3	0
BRPF3	27154	bromodomain and PHD finger containing 3 [Source:HGNC Symbol;Acc:HGNC:14256]	BRPF3	-1.29894	-0.508333	3	3	0
EPN2	22905	epsin 2 [Source:HGNC Symbol;Acc:HGNC:18639]	EPN2	-1.29881	0.536118	3	3	0
MED20	9477	mediator complex subunit 20 [Source:HGNC Symbol;Acc:HGNC:16840]	MED20	-1.29878	0.237654	3	3	1
C6orf223	221416	chromosome 6 open reading frame 223 [Source:HGNC Symbol;Acc:HGNC:28692]	C6orf223	-1.29835	-0.676814	3	3	1
LOC729600	729600	NA	NA	-1.2969	0.0926634	3	3	1
RPP40	10799	ribonuclease P/MRP subunit p40 [Source:HGNC Symbol;Acc:HGNC:20992]	RPP40	-1.29646	0.417082	3	3	0
MYH7	4625	myosin heavy chain 7 [Source:HGNC Symbol;Acc:HGNC:7577]	MYH7	-1.29531	0.119701	3	2	0
NCAPG	64151	non-SMC condensin I complex subunit G [Source:HGNC Symbol;Acc:HGNC:24304]	NCAPG	-1.29437	0.0936724	3	3	1
PRUNE1	58497	prune exopolyphosphatase 1 [Source:HGNC Symbol;Acc:HGNC:13420]	PRUNE1	-1.29429	0.0442887	3	3	0
LOC729713	729713	NA	NA	-1.29427	-0.321912	3	3	0
CD40LG	959	CD40 ligand [Source:HGNC Symbol;Acc:HGNC:11935]	CD40LG	-1.29258	0.382369	3	3	0
RIN2	54453	Ras and Rab interactor 2 [Source:HGNC Symbol;Acc:HGNC:18750]	RIN2	-1.29224	-0.377618	3	3	1
GRM1	2911	glutamate metabotropic receptor 1 [Source:HGNC Symbol;Acc:HGNC:4593]	GRM1	-1.29192	0.270809	3	3	0
TCHHL1	126637	trichohyalin like 1 [Source:HGNC Symbol;Acc:HGNC:31796]	TCHHL1	-1.29166	-0.844214	3	3	1
RGS9BP	388531	regulator of G protein signaling 9 binding protein [Source:HGNC Symbol;Acc:HGNC:30304]	RGS9BP	-1.29061	-0.954739	3	2	0
CD33	945	CD33 molecule [Source:HGNC Symbol;Acc:HGNC:1659]	CD33	-1.2905	-0.966392	3	3	1
POLR2E	5434	RNA polymerase II subunit E [Source:HGNC Symbol;Acc:HGNC:9192]	POLR2E	-1.29006	-0.0158282	3	3	0
LOC730033	730033	NA	NA	-1.29003	-0.414625	3	3	0
ABCA2	20	ATP binding cassette subfamily A member 2 [Source:HGNC Symbol;Acc:HGNC:32]	ABCA2	-1.28949	1.08435	3	3	0
KIAA0232	9778	KIAA0232 [Source:HGNC Symbol;Acc:HGNC:28992]	KIAA0232	-1.28927	-0.601764	3	3	1
CTDNEP1	23399	CTD nuclear envelope phosphatase 1 [Source:HGNC Symbol;Acc:HGNC:19085]	CTDNEP1	-1.28914	0.377262	3	3	0
HAUS3	79441	HAUS augmin like complex subunit 3 [Source:HGNC Symbol;Acc:HGNC:28719]	HAUS3	-1.28907	-1.68318	3	3	0
GJD4	219770	gap junction protein delta 4 [Source:HGNC Symbol;Acc:HGNC:23296]	GJD4	-1.28868	-0.0587508	3	3	1
MTNR1B	4544	melatonin receptor 1B [Source:HGNC Symbol;Acc:HGNC:7464]	MTNR1B	-1.28846	-0.00783755	3	3	2
SPAG1	6674	sperm associated antigen 1 [Source:HGNC Symbol;Acc:HGNC:11212]	SPAG1	-1.28754	-0.357533	3	3	0
NGDN	25983	neuroguidin [Source:HGNC Symbol;Acc:HGNC:20271]	NGDN	-1.2865	-0.152478	3	3	2
AP1G1	164	adaptor related protein complex 1 subunit gamma 1 [Source:HGNC Symbol;Acc:HGNC:555]	AP1G1	-1.28599	-0.58166	3	3	1
DPEP2	64174	dipeptidase 2 [Source:HGNC Symbol;Acc:HGNC:23028]	DPEP2	-1.28596	0.00271192	3	3	1
WAPL	23063	WAPL cohesin release factor [Source:HGNC Symbol;Acc:HGNC:23293]	WAPL	-1.28539	-0.405849	3	3	0
LOC649618	649618	NA	NA	-1.28536	0.0675215	3	3	0
TMEM183A	92703	transmembrane protein 183A [Source:HGNC Symbol;Acc:HGNC:20173]	TMEM183A	-1.28491	0.495223	3	3	1
KLHL8	57563	kelch like family member 8 [Source:HGNC Symbol;Acc:HGNC:18644]	KLHL8	-1.2846	0.104473	3	3	0
SLC5A3	6526	solute carrier family 5 member 3 [Source:HGNC Symbol;Acc:HGNC:11038]	SLC5A3	-1.28383	-1.00736	3	2	0
OTUD3	23252	OTU deubiquitinase 3 [Source:HGNC Symbol;Acc:HGNC:29038]	OTUD3	-1.28121	-0.31198	3	3	1
SNRPD1	6632	small nuclear ribonucleoprotein D1 polypeptide [Source:HGNC Symbol;Acc:HGNC:11158]	SNRPD1	-1.28117	-3.27914	3	1	0
IQGAP3	128239	IQ motif containing GTPase activating protein 3 [Source:HGNC Symbol;Acc:HGNC:20669]	IQGAP3	-1.28058	-0.882124	3	3	0
IRAK1	3654	interleukin 1 receptor associated kinase 1 [Source:HGNC Symbol;Acc:HGNC:6112]	IRAK1	-1.2804	0.00508305	3	3	0
PAGE2	203569	PAGE family member 2 [Source:HGNC Symbol;Acc:HGNC:31804]	PAGE2	-1.28016	0.146491	3	3	0
EBPL	84650	EBP like [Source:HGNC Symbol;Acc:HGNC:18061]	EBPL	-1.2797	0.188009	3	3	1
SLAMF7	57823	SLAM family member 7 [Source:HGNC Symbol;Acc:HGNC:21394]	SLAMF7	-1.27899	0.383763	3	3	1
ARF4	378	ADP ribosylation factor 4 [Source:HGNC Symbol;Acc:HGNC:655]	ARF4	-1.27383	0.827081	3	3	1
SBNO2	22904	strawberry notch homolog 2 [Source:HGNC Symbol;Acc:HGNC:29158]	SBNO2	-1.27306	-0.304823	3	2	0
PAX8	7849	paired box 8 [Source:HGNC Symbol;Acc:HGNC:8622]	PAX8	-1.272	-0.0180937	3	3	0
OSGEP	55644	O-sialoglycoprotein endopeptidase [Source:HGNC Symbol;Acc:HGNC:18028]	OSGEP	-1.27151	0.480024	3	3	0
CAD	790	carbamoyl-phosphate synthetase 2, aspartate transcarbamylase, and dihydroorotase [Source:HGNC Symbol;Acc:HGNC:1424]	CAD	-1.26762	-1.87807	3	3	0
LOC731297	731297	NA	NA	-1.2675	-0.69906	3	3	1
EEF1D	1936	eukaryotic translation elongation factor 1 delta [Source:HGNC Symbol;Acc:HGNC:3211]	EEF1D	-1.26664	0.0559696	3	3	1
PAH	5053	phenylalanine hydroxylase [Source:HGNC Symbol;Acc:HGNC:8582]	PAH	-1.26621	-0.535241	3	3	1
IL24	11009	interleukin 24 [Source:HGNC Symbol;Acc:HGNC:11346]	IL24	-1.26606	-0.966983	3	3	0
LOC729043	729043	NA	NA	-1.26588	-1.1691	3	3	1
SMARCB1	6598	SWI/SNF related, matrix associated, actin dependent regulator of chromatin, subfamily b, member 1 [Source:HGNC Symbol;Acc:HGNC:11103]	SMARCB1	-1.26579	-0.286827	3	3	1
KCNJ10	3766	potassium voltage-gated channel subfamily J member 10 [Source:HGNC Symbol;Acc:HGNC:6256]	KCNJ10	-1.26546	-0.410647	3	3	2
NCR1	9437	natural cytotoxicity triggering receptor 1 [Source:HGNC Symbol;Acc:HGNC:6731]	NCR1	-1.26501	-0.307413	2	2	1
CDH16	1014	cadherin 16 [Source:HGNC Symbol;Acc:HGNC:1755]	CDH16	-1.26474	0.573999	3	3	1
FAM170B	170370	family with sequence similarity 170 member B [Source:HGNC Symbol;Acc:HGNC:19736]	FAM170B	-1.26343	-0.394173	3	3	0
WDR70	55100	WD repeat domain 70 [Source:HGNC Symbol;Acc:HGNC:25495]	WDR70	-1.26339	0.239604	3	3	0
HOOK1	51361	hook microtubule tethering protein 1 [Source:HGNC Symbol;Acc:HGNC:19884]	HOOK1	-1.26303	0.285201	3	3	0
LOC732134	732134	NA	NA	-1.26292	-1.05177	3	3	0
SLC51A	200931	solute carrier family 51 alpha subunit [Source:HGNC Symbol;Acc:HGNC:29955]	SLC51A	-1.26291	0.324727	3	3	1
RGS18	64407	regulator of G protein signaling 18 [Source:HGNC Symbol;Acc:HGNC:14261]	RGS18	-1.26287	0.277756	3	3	1
GABRA2	2555	gamma-aminobutyric acid type A receptor alpha2 subunit [Source:HGNC Symbol;Acc:HGNC:4076]	GABRA2	-1.2621	-0.132925	3	3	0
DOCK7	85440	dedicator of cytokinesis 7 [Source:HGNC Symbol;Acc:HGNC:19190]	DOCK7	-1.25927	-0.364417	3	3	1
UBE2E1	7324	ubiquitin conjugating enzyme E2 E1 [Source:HGNC Symbol;Acc:HGNC:12477]	UBE2E1	-1.25879	0.938196	3	3	1
GLB1	2720	galactosidase beta 1 [Source:HGNC Symbol;Acc:HGNC:4298]	GLB1	-1.25844	0.481201	3	3	1
SCP2D1	140856	SCP2 sterol binding domain containing 1 [Source:HGNC Symbol;Acc:HGNC:16211]	SCP2D1	-1.25789	-0.197494	3	3	1
PCDH10	57575	protocadherin 10 [Source:HGNC Symbol;Acc:HGNC:13404]	PCDH10	-1.25741	0.215069	3	3	0
PAMR1	25891	peptidase domain containing associated with muscle regeneration 1 [Source:HGNC Symbol;Acc:HGNC:24554]	PAMR1	-1.25681	0.364026	3	3	1
SMARCA4	6597	SWI/SNF related, matrix associated, actin dependent regulator of chromatin, subfamily a, member 4 [Source:HGNC Symbol;Acc:HGNC:11100]	SMARCA4	-1.25651	0.559474	3	3	0
BCKDK	10295	branched chain ketoacid dehydrogenase kinase [Source:HGNC Symbol;Acc:HGNC:16902]	BCKDK	-1.25554	0.142498	2	2	0
UBR4	23352	ubiquitin protein ligase E3 component n-recognin 4 [Source:HGNC Symbol;Acc:HGNC:30313]	UBR4	-1.25483	0.0329927	3	3	1
PCAT18	728606	NA	NA	-1.2548	-0.300013	3	3	1
LOC652774	652774	NA	NA	-1.25385	0.606321	3	3	1
MT1B	4490	metallothionein 1B [Source:HGNC Symbol;Acc:HGNC:7394]	MT1B	-1.25381	0.452024	3	3	1
TAS2R40	259286	taste 2 receptor member 40 [Source:HGNC Symbol;Acc:HGNC:18885]	TAS2R40	-1.25361	0.493857	3	3	1
PAGE1	8712	PAGE family member 1 [Source:HGNC Symbol;Acc:HGNC:4107]	PAGE1	-1.25343	0.534249	3	3	1
FITM1	161247	fat storage inducing transmembrane protein 1 [Source:HGNC Symbol;Acc:HGNC:33714]	FITM1	-1.25302	-0.796026	3	3	1
LOC652788	652788	NA	NA	-1.25136	0.351194	3	3	1
OR5AP2	338675	olfactory receptor family 5 subfamily AP member 2 [Source:HGNC Symbol;Acc:HGNC:15258]	OR5AP2	-1.25047	-1.84626	3	2	0
NUDT1	4521	nudix hydrolase 1 [Source:HGNC Symbol;Acc:HGNC:8048]	NUDT1	-1.24965	0.251516	3	3	0
RMC1	29919	regulator of MON1-CCZ1 [Source:HGNC Symbol;Acc:HGNC:24326]	RMC1	-1.24883	0.238442	3	3	0
CYP4F22	126410	cytochrome P450 family 4 subfamily F member 22 [Source:HGNC Symbol;Acc:HGNC:26820]	CYP4F22	-1.24867	0.0837844	3	3	0
EMP1	2012	epithelial membrane protein 1 [Source:HGNC Symbol;Acc:HGNC:3333]	EMP1	-1.24658	0.371885	3	3	0
RAI14	26064	retinoic acid induced 14 [Source:HGNC Symbol;Acc:HGNC:14873]	RAI14	-1.24601	-0.782661	3	3	1
AMPD2	271	adenosine monophosphate deaminase 2 [Source:HGNC Symbol;Acc:HGNC:469]	AMPD2	-1.24552	-0.147387	3	3	0
FAM171A2	284069	family with sequence similarity 171 member A2 [Source:HGNC Symbol;Acc:HGNC:30480]	FAM171A2	-1.24536	-1.20608	3	3	1
RAB25	57111	RAB25, member RAS oncogene family [Source:HGNC Symbol;Acc:HGNC:18238]	RAB25	-1.2439	-0.566022	3	3	1
LPCAT1	79888	lysophosphatidylcholine acyltransferase 1 [Source:HGNC Symbol;Acc:HGNC:25718]	LPCAT1	-1.24209	-0.345475	3	3	1
PACRG	135138	parkin coregulated [Source:HGNC Symbol;Acc:HGNC:19152]	PACRG	-1.24173	-0.148922	3	3	0
POC1A	25886	POC1 centriolar protein A [Source:HGNC Symbol;Acc:HGNC:24488]	POC1A	-1.24162	-0.613701	3	2	0
ACOX2	8309	acyl-CoA oxidase 2 [Source:HGNC Symbol;Acc:HGNC:120]	ACOX2	-1.24074	0.121491	2	2	0
LINC01220	731223	NA	NA	-1.24054	0.534663	3	3	0
NDUFA12	55967	NADH:ubiquinone oxidoreductase subunit A12 [Source:HGNC Symbol;Acc:HGNC:23987]	NDUFA12	-1.23978	-0.0567604	3	3	0
FIGLA	344018	folliculogenesis specific bHLH transcription factor [Source:HGNC Symbol;Acc:HGNC:24669]	FIGLA	-1.2387	-0.997059	3	2	0
RPS2P12	650901	NA	NA	-1.23815	-0.307938	3	3	1
LINC01085	152742	NA	NA	-1.23753	1.06942	3	3	1
CEACAM1	634	carcinoembryonic antigen related cell adhesion molecule 1 [Source:HGNC Symbol;Acc:HGNC:1814]	CEACAM1	-1.23721	-0.243087	3	3	1
UGT2B4	7363	UDP glucuronosyltransferase family 2 member B4 [Source:HGNC Symbol;Acc:HGNC:12553]	UGT2B4	-1.23639	0.72788	3	3	1
AGAP1	116987	ArfGAP with GTPase domain, ankyrin repeat and PH domain 1 [Source:HGNC Symbol;Acc:HGNC:16922]	AGAP1	-1.23629	-0.626851	3	3	2
ZNF264	9422	zinc finger protein 264 [Source:HGNC Symbol;Acc:HGNC:13057]	ZNF264	-1.2359	0.12075	3	3	0
MIR7-3HG	284424	NA	NA	-1.23548	0.31647	3	3	1
STX10	8677	syntaxin 10 [Source:HGNC Symbol;Acc:HGNC:11428]	STX10	-1.23451	0.0613103	3	3	1
TRPS1	7227	transcriptional repressor GATA binding 1 [Source:HGNC Symbol;Acc:HGNC:12340]	TRPS1	-1.23418	0.165579	3	3	1
ERV3-1	2086	endogenous retrovirus group 3 member 1, envelope [Source:HGNC Symbol;Acc:HGNC:3454]	ERV3-1	-1.2339	-0.00744699	3	3	0
OLAH	55301	oleoyl-ACP hydrolase [Source:HGNC Symbol;Acc:HGNC:25625]	OLAH	-1.23302	0.107864	3	3	0
DDX3X	1654	DEAD-box helicase 3 X-linked [Source:HGNC Symbol;Acc:HGNC:2745]	DDX3X	-1.23302	0.278113	3	3	0
NCOA5	57727	nuclear receptor coactivator 5 [Source:HGNC Symbol;Acc:HGNC:15909]	NCOA5	-1.23249	0.0459163	3	3	1
LOC653498	653498	NA	NA	-1.23232	0.194091	3	3	0
AMMECR1	9949	Alport syndrome, mental retardation, midface hypoplasia and elliptocytosis chromosomal region gene 1 [Source:HGNC Symbol;Acc:HGNC:467]	AMMECR1	-1.23232	0.215871	3	3	0
LOC731738	731738	NA	NA	-1.23138	-0.318317	3	3	0
DEGS1	8560	delta 4-desaturase, sphingolipid 1 [Source:HGNC Symbol;Acc:HGNC:13709]	DEGS1	-1.23114	0.446289	3	3	0
DHX15	1665	DEAH-box helicase 15 [Source:HGNC Symbol;Acc:HGNC:2738]	DHX15	-1.23101	0.14536	3	3	1
COG6	57511	component of oligomeric golgi complex 6 [Source:HGNC Symbol;Acc:HGNC:18621]	COG6	-1.23062	-0.187192	3	3	0
CABP5	56344	calcium binding protein 5 [Source:HGNC Symbol;Acc:HGNC:13714]	CABP5	-1.22963	-0.115464	3	3	1
TRIM4	89122	tripartite motif containing 4 [Source:HGNC Symbol;Acc:HGNC:16275]	TRIM4	-1.22954	-0.0313025	3	3	0
DHRS4	10901	dehydrogenase/reductase 4 [Source:HGNC Symbol;Acc:HGNC:16985]	DHRS4	-1.22876	0.569454	3	3	0
LOC729584	729584	NA	NA	-1.22842	-0.652451	3	3	2
ZNF511	118472	zinc finger protein 511 [Source:HGNC Symbol;Acc:HGNC:28445]	ZNF511	-1.2271	0.35172	3	2	1
TYRP1	7306	tyrosinase related protein 1 [Source:HGNC Symbol;Acc:HGNC:12450]	TYRP1	-1.22705	0.0561555	3	3	1
HLA-DQA2	3118	major histocompatibility complex, class II, DQ alpha 2 [Source:HGNC Symbol;Acc:HGNC:4943]	HLA-DQA2	-1.22664	-0.476546	3	2	0
GMNN	51053	geminin, DNA replication inhibitor [Source:HGNC Symbol;Acc:HGNC:17493]	GMNN	-1.22624	-0.867279	3	3	1
LOC730651	730651	NA	NA	-1.22592	0.653197	3	3	1
SMARCE1	6605	SWI/SNF related, matrix associated, actin dependent regulator of chromatin, subfamily e, member 1 [Source:HGNC Symbol;Acc:HGNC:11109]	SMARCE1	-1.22497	0.608725	3	3	0
PTPRT	11122	protein tyrosine phosphatase, receptor type T [Source:HGNC Symbol;Acc:HGNC:9682]	PTPRT	-1.22493	0.426896	3	3	1
PCYT1B	9468	phosphate cytidylyltransferase 1, choline, beta [Source:HGNC Symbol;Acc:HGNC:8755]	PCYT1B	-1.22428	0.239661	2	2	1
POLR1G	10849	CD3e molecule associated protein [Source:HGNC Symbol;Acc:HGNC:24219]	CD3EAP	-1.22427	-0.875191	3	3	0
NETO1	81832	neuropilin and tolloid like 1 [Source:HGNC Symbol;Acc:HGNC:13823]	NETO1	-1.2236	0.0769597	3	3	0
CABYR	26256	calcium binding tyrosine phosphorylation regulated [Source:HGNC Symbol;Acc:HGNC:15569]	CABYR	-1.22347	-0.217827	3	2	0
TTN	7273	titin [Source:HGNC Symbol;Acc:HGNC:12403]	TTN	-1.2217	-0.238567	3	3	1
GBX2	2637	gastrulation brain homeobox 2 [Source:HGNC Symbol;Acc:HGNC:4186]	GBX2	-1.22124	0.0311751	3	3	0
LOC731029	731029	NA	NA	-1.22031	-0.48215	3	3	0
CDKL2	8999	cyclin dependent kinase like 2 [Source:HGNC Symbol;Acc:HGNC:1782]	CDKL2	-1.21982	0.818869	3	3	1
SPHKAP	80309	SPHK1 interactor, AKAP domain containing [Source:HGNC Symbol;Acc:HGNC:30619]	SPHKAP	-1.21909	0.370208	3	3	0
GOPC	57120	golgi associated PDZ and coiled-coil motif containing [Source:HGNC Symbol;Acc:HGNC:17643]	GOPC	-1.21839	0.74337	3	3	1
ANPEP	290	alanyl aminopeptidase, membrane [Source:HGNC Symbol;Acc:HGNC:500]	ANPEP	-1.21839	0.463203	3	3	0
IREB2	3658	iron responsive element binding protein 2 [Source:HGNC Symbol;Acc:HGNC:6115]	IREB2	-1.21721	-0.586576	3	3	1
PRKN	5071	parkin RBR E3 ubiquitin protein ligase [Source:HGNC Symbol;Acc:HGNC:8607]	PRKN	-1.21646	0.290501	3	3	1
LOC728922	728922	NA	NA	-1.21545	-0.858528	3	3	1
CIAO1	9391	cytosolic iron-sulfur assembly component 1 [Source:HGNC Symbol;Acc:HGNC:14280]	CIAO1	-1.21524	0.112391	3	3	1
CCDC148	130940	coiled-coil domain containing 148 [Source:HGNC Symbol;Acc:HGNC:25191]	CCDC148	-1.21496	0.563544	3	3	0
ELOF1	84337	elongation factor 1 homolog [Source:HGNC Symbol;Acc:HGNC:28691]	ELOF1	-1.21438	0.604885	3	3	0
DOK3	79930	docking protein 3 [Source:HGNC Symbol;Acc:HGNC:24583]	DOK3	-1.21436	-0.558358	3	3	1
ARL8A	127829	ADP ribosylation factor like GTPase 8A [Source:HGNC Symbol;Acc:HGNC:25192]	ARL8A	-1.21434	0.0691493	3	3	1
CXCR3	2833	C-X-C motif chemokine receptor 3 [Source:HGNC Symbol;Acc:HGNC:4540]	CXCR3	-1.21203	0.287922	3	3	0
TBX5	6910	T-box 5 [Source:HGNC Symbol;Acc:HGNC:11604]	TBX5	-1.21202	0.344594	3	3	1
TMED9	54732	transmembrane p24 trafficking protein 9 [Source:HGNC Symbol;Acc:HGNC:24878]	TMED9	-1.21169	-0.24072	3	3	1
CDH5	1003	cadherin 5 [Source:HGNC Symbol;Acc:HGNC:1764]	CDH5	-1.21142	-0.0908965	3	2	1
RPS28P6	728453	NA	NA	-1.21136	0.751143	3	3	1
MAP3K7	6885	mitogen-activated protein kinase kinase kinase 7 [Source:HGNC Symbol;Acc:HGNC:6859]	MAP3K7	-1.21113	0.397598	3	3	0
AKNAD1	254268	AKNA domain containing 1 [Source:HGNC Symbol;Acc:HGNC:28398]	AKNAD1	-1.21005	0.643802	3	3	0
LOC729921	729921	NA	NA	-1.20982	-0.143749	3	3	0
RNF169	254225	ring finger protein 169 [Source:HGNC Symbol;Acc:HGNC:26961]	RNF169	-1.20979	-0.270071	3	3	1
HMGB1P22	644659	NA	NA	-1.2095	0.0618076	3	3	0
IFNA5	3442	interferon alpha 5 [Source:HGNC Symbol;Acc:HGNC:5426]	IFNA5	-1.20905	0.287633	3	3	0
LOC729989	729989	NA	NA	-1.20815	-0.12333	3	3	1
NXPE1	120400	neurexophilin and PC-esterase domain family member 1 [Source:HGNC Symbol;Acc:HGNC:28527]	NXPE1	-1.20785	0.502585	3	2	1
GNPNAT1	64841	glucosamine-phosphate N-acetyltransferase 1 [Source:HGNC Symbol;Acc:HGNC:19980]	GNPNAT1	-1.20711	0.615053	3	3	1
DOCK8-AS1	157983	chromosome 9 open reading frame 66 [Source:HGNC Symbol;Acc:HGNC:26436]	C9orf66	-1.20705	-0.374644	3	3	0
COQ4	51117	coenzyme Q4 [Source:HGNC Symbol;Acc:HGNC:19693]	COQ4	-1.20466	-0.434048	3	3	0
PPP2CA	5515	protein phosphatase 2 catalytic subunit alpha [Source:HGNC Symbol;Acc:HGNC:9299]	PPP2CA	-1.20454	-0.276662	3	3	0
MVB12A	93343	multivesicular body subunit 12A [Source:HGNC Symbol;Acc:HGNC:25153]	MVB12A	-1.20411	-0.197882	3	3	1
OR8D1	283159	olfactory receptor family 8 subfamily D member 1 [Source:HGNC Symbol;Acc:HGNC:8481]	OR8D1	-1.20395	0.625665	3	3	1
SLC2A5	6518	solute carrier family 2 member 5 [Source:HGNC Symbol;Acc:HGNC:11010]	SLC2A5	-1.20353	-0.794211	3	2	0
JPT1	51155	Jupiter microtubule associated homolog 1 [Source:HGNC Symbol;Acc:HGNC:14569]	JPT1	-1.20308	-1.78964	3	2	0
LOC728210	728210	NA	NA	-1.20308	-0.0698884	3	3	1
CCDC183	84960	coiled-coil domain containing 183 [Source:HGNC Symbol;Acc:HGNC:28236]	CCDC183	-1.20274	-0.0207918	3	2	0
BRINP1	1620	BMP/retinoic acid inducible neural specific 1 [Source:HGNC Symbol;Acc:HGNC:2687]	BRINP1	-1.20261	-0.797894	3	3	1
CDK16	5127	cyclin dependent kinase 16 [Source:HGNC Symbol;Acc:HGNC:8749]	CDK16	-1.20253	-0.61291	3	3	0
RPL19	6143	ribosomal protein L19 [Source:HGNC Symbol;Acc:HGNC:10312]	RPL19	-1.20249	-3.42951	3	1	0
CPT2	1376	carnitine palmitoyltransferase 2 [Source:HGNC Symbol;Acc:HGNC:2330]	CPT2	-1.20244	0.745715	3	3	1
MBNL1	4154	muscleblind like splicing regulator 1 [Source:HGNC Symbol;Acc:HGNC:6923]	MBNL1	-1.20241	0.207657	3	3	0
TMEM132B	114795	transmembrane protein 132B [Source:HGNC Symbol;Acc:HGNC:29397]	TMEM132B	-1.20188	0.293703	3	3	0
LINC02538	401286	NA	NA	-1.20185	1.3507	3	3	2
SNRPD2	6633	small nuclear ribonucleoprotein D2 polypeptide [Source:HGNC Symbol;Acc:HGNC:11159]	SNRPD2	-1.20158	-2.48676	3	1	0
FMOD	2331	fibromodulin [Source:HGNC Symbol;Acc:HGNC:3774]	FMOD	-1.2012	-0.332741	3	3	1
DAPK3	1613	death associated protein kinase 3 [Source:HGNC Symbol;Acc:HGNC:2676]	DAPK3	-1.20066	-0.2833	3	3	0
EPHA2	1969	EPH receptor A2 [Source:HGNC Symbol;Acc:HGNC:3386]	EPHA2	-1.19935	0.558383	3	3	1
ABI3	51225	ABI family member 3 [Source:HGNC Symbol;Acc:HGNC:29859]	ABI3	-1.19929	0.686355	3	3	0
PMF1	11243	polyamine modulated factor 1 [Source:HGNC Symbol;Acc:HGNC:9112]	PMF1	-1.19874	-0.417465	3	3	1
RPP25L	138716	ribonuclease P/MRP subunit p25 like [Source:HGNC Symbol;Acc:HGNC:19909]	RPP25L	-1.19829	0.300557	3	3	1
CHCHD6	84303	coiled-coil-helix-coiled-coil-helix domain containing 6 [Source:HGNC Symbol;Acc:HGNC:28184]	CHCHD6	-1.19807	-0.276246	3	3	0
SCAF8	22828	SR-related CTD associated factor 8 [Source:HGNC Symbol;Acc:HGNC:20959]	SCAF8	-1.19791	-0.0518539	3	3	0
LOC651667	651667	NA	NA	-1.19582	-0.392978	3	3	0
EXOC1L	644145	exocyst complex component 1 like [Source:HGNC Symbol;Acc:HGNC:53433]	EXOC1L	-1.19352	0.157793	3	3	1
PRKCG	5582	protein kinase C gamma [Source:HGNC Symbol;Acc:HGNC:9402]	PRKCG	-1.19352	-0.163955	3	3	0
ECI1	1632	enoyl-CoA delta isomerase 1 [Source:HGNC Symbol;Acc:HGNC:2703]	ECI1	-1.19336	-0.674756	3	3	1
KCNQ1	3784	potassium voltage-gated channel subfamily Q member 1 [Source:HGNC Symbol;Acc:HGNC:6294]	KCNQ1	-1.19293	-0.236978	3	3	2
NAXE	128240	NAD(P)HX epimerase [Source:HGNC Symbol;Acc:HGNC:18453]	NAXE	-1.19228	0.314626	3	3	1
SLITRK5	26050	SLIT and NTRK like family member 5 [Source:HGNC Symbol;Acc:HGNC:20295]	SLITRK5	-1.1921	-0.302839	3	3	0
PWP2	5822	PWP2, small subunit processome component [Source:HGNC Symbol;Acc:HGNC:9711]	PWP2	-1.19156	-0.912276	3	3	0
ATF4	468	activating transcription factor 4 [Source:HGNC Symbol;Acc:HGNC:786]	ATF4	-1.1913	-0.255374	3	3	1
KRT6B	3854	keratin 6B [Source:HGNC Symbol;Acc:HGNC:6444]	KRT6B	-1.19105	0.122207	3	3	0
LARP1B	55132	La ribonucleoprotein domain family member 1B [Source:HGNC Symbol;Acc:HGNC:24704]	LARP1B	-1.18985	0.778012	3	3	0
YBEY	54059	ybeY metalloendoribonuclease [Source:HGNC Symbol;Acc:HGNC:1299]	YBEY	-1.18932	0.619118	3	3	1
LOC730225	730225	NA	NA	-1.18921	0.431837	3	3	0
SCAMP1	9522	secretory carrier membrane protein 1 [Source:HGNC Symbol;Acc:HGNC:10563]	SCAMP1	-1.18913	-0.530404	3	3	1
ZBTB17	7709	zinc finger and BTB domain containing 17 [Source:HGNC Symbol;Acc:HGNC:12936]	ZBTB17	-1.18902	0.470501	3	3	1
TSPY3	728137	testis specific protein Y-linked 3 [Source:HGNC Symbol;Acc:HGNC:33876]	TSPY3	-1.18814	0.0661476	3	3	0
RIMKLA	284716	ribosomal modification protein rimK like family member A [Source:HGNC Symbol;Acc:HGNC:28725]	RIMKLA	-1.18812	-0.376924	3	3	1
ABR	29	ABR, RhoGEF and GTPase activating protein [Source:HGNC Symbol;Acc:HGNC:81]	ABR	-1.18754	-1.96997	3	2	0
MRPS9	64965	mitochondrial ribosomal protein S9 [Source:HGNC Symbol;Acc:HGNC:14501]	MRPS9	-1.18703	-0.45916	3	3	0
CYB561D2	11068	cytochrome b561 family member D2 [Source:HGNC Symbol;Acc:HGNC:30253]	CYB561D2	-1.18665	0.514717	3	3	1
PLEKHF2	79666	pleckstrin homology and FYVE domain containing 2 [Source:HGNC Symbol;Acc:HGNC:20757]	PLEKHF2	-1.18547	0.782308	3	3	2
LOC728704	728704	NA	NA	-1.18492	-1.78883	3	2	0
UGT2B17	7367	UDP glucuronosyltransferase family 2 member B17 [Source:HGNC Symbol;Acc:HGNC:12547]	UGT2B17	-1.18424	0.693065	3	3	0
SRCAP	10847	Snf2 related CREBBP activator protein [Source:HGNC Symbol;Acc:HGNC:16974]	SRCAP	-1.18422	-0.179021	3	3	0
TBC1D22A	25771	TBC1 domain family member 22A [Source:HGNC Symbol;Acc:HGNC:1309]	TBC1D22A	-1.18265	-0.0886236	3	3	0
AVIL	10677	advillin [Source:HGNC Symbol;Acc:HGNC:14188]	AVIL	-1.18221	-1.17595	3	3	1
LOC729441	729441	NA	NA	-1.1822	-0.90311	3	3	1
MRPS5	64969	mitochondrial ribosomal protein S5 [Source:HGNC Symbol;Acc:HGNC:14498]	MRPS5	-1.18098	0.183426	3	3	0
SSR3	6747	signal sequence receptor subunit 3 [Source:HGNC Symbol;Acc:HGNC:11325]	SSR3	-1.18046	0.532659	3	3	0
PRR30	339779	proline rich 30 [Source:HGNC Symbol;Acc:HGNC:28677]	PRR30	-1.17822	0.173379	3	3	0
NOL7	51406	nucleolar protein 7 [Source:HGNC Symbol;Acc:HGNC:21040]	NOL7	-1.17786	-0.436247	3	3	1
TMEM80	283232	transmembrane protein 80 [Source:HGNC Symbol;Acc:HGNC:27453]	TMEM80	-1.17684	0.260742	3	3	1
HOXD3	3232	homeobox D3 [Source:HGNC Symbol;Acc:HGNC:5137]	HOXD3	-1.17654	1.06996	3	3	1
NUSAP1	51203	nucleolar and spindle associated protein 1 [Source:HGNC Symbol;Acc:HGNC:18538]	NUSAP1	-1.1763	0.440893	3	3	1
RPP25	54913	ribonuclease P and MRP subunit p25 [Source:HGNC Symbol;Acc:HGNC:30361]	RPP25	-1.176	0.293787	3	3	1
ANO8	57719	anoctamin 8 [Source:HGNC Symbol;Acc:HGNC:29329]	ANO8	-1.17588	-0.106311	3	3	0
BRCA2	675	BRCA2, DNA repair associated [Source:HGNC Symbol;Acc:HGNC:1101]	BRCA2	-1.17552	-0.370481	3	3	1
EVI5	7813	ecotropic viral integration site 5 [Source:HGNC Symbol;Acc:HGNC:3501]	EVI5	-1.17525	-0.348687	3	3	0
CCDC8	83987	coiled-coil domain containing 8 [Source:HGNC Symbol;Acc:HGNC:25367]	CCDC8	-1.17476	0.0666897	3	3	1
CYBA	1535	cytochrome b-245 alpha chain [Source:HGNC Symbol;Acc:HGNC:2577]	CYBA	-1.17406	0.408557	3	3	0
CRISP2	7180	cysteine rich secretory protein 2 [Source:HGNC Symbol;Acc:HGNC:12024]	CRISP2	-1.17349	-1.25163	3	3	1
ATP5MPL	9556	ATP synthase membrane subunit 6.8PL [Source:HGNC Symbol;Acc:HGNC:1188]	ATP5MPL	-1.17294	0.335582	3	3	0
B3GNT3	10331	UDP-GlcNAc:betaGal beta-1,3-N-acetylglucosaminyltransferase 3 [Source:HGNC Symbol;Acc:HGNC:13528]	B3GNT3	-1.17257	-0.371529	3	3	0
SNRNP200	23020	small nuclear ribonucleoprotein U5 subunit 200 [Source:HGNC Symbol;Acc:HGNC:30859]	SNRNP200	-1.17245	-3.61886	3	1	0
LINC02499	728040	NA	NA	-1.17213	-0.688174	3	3	0
COG8	84342	component of oligomeric golgi complex 8 [Source:HGNC Symbol;Acc:HGNC:18623]	COG8	-1.17209	0.274974	3	3	0
LY6D	8581	lymphocyte antigen 6 family member D [Source:HGNC Symbol;Acc:HGNC:13348]	LY6D	-1.17135	0.443012	3	3	0
DENND10P1	55855	NA	NA	-1.17132	-0.00247171	3	3	1
PF4V1	5197	platelet factor 4 variant 1 [Source:HGNC Symbol;Acc:HGNC:8862]	PF4V1	-1.17105	-0.220723	3	3	1
SURF2	6835	surfeit 2 [Source:HGNC Symbol;Acc:HGNC:11475]	SURF2	-1.17026	0.09584	3	3	1
TUBG1	7283	tubulin gamma 1 [Source:HGNC Symbol;Acc:HGNC:12417]	TUBG1	-1.17014	0.351032	3	3	0
GADD45B	4616	growth arrest and DNA damage inducible beta [Source:HGNC Symbol;Acc:HGNC:4096]	GADD45B	-1.16963	0.691058	3	3	0
FBL	2091	fibrillarin [Source:HGNC Symbol;Acc:HGNC:3599]	FBL	-1.16963	-0.358584	3	3	0
PRRT4	401399	proline rich transmembrane protein 4 [Source:HGNC Symbol;Acc:HGNC:37280]	PRRT4	-1.16948	-0.253006	3	3	0
SELPLG	6404	selectin P ligand [Source:HGNC Symbol;Acc:HGNC:10722]	SELPLG	-1.16948	0.499934	3	3	1
NLRP12	91662	NLR family pyrin domain containing 12 [Source:HGNC Symbol;Acc:HGNC:22938]	NLRP12	-1.16937	0.179503	3	3	0
EBLN2	55096	endogenous Bornavirus like nucleoprotein 2 [Source:HGNC Symbol;Acc:HGNC:25493]	EBLN2	-1.1679	0.0227169	3	3	0
DFFA	1676	DNA fragmentation factor subunit alpha [Source:HGNC Symbol;Acc:HGNC:2772]	DFFA	-1.16778	-0.708866	3	2	0
NMNAT3	349565	nicotinamide nucleotide adenylyltransferase 3 [Source:HGNC Symbol;Acc:HGNC:20989]	NMNAT3	-1.1676	-0.0264336	3	3	0
SNED1	25992	sushi, nidogen and EGF like domains 1 [Source:HGNC Symbol;Acc:HGNC:24696]	SNED1	-1.16744	-0.0738577	3	3	0
TNFRSF13B	23495	TNF receptor superfamily member 13B [Source:HGNC Symbol;Acc:HGNC:18153]	TNFRSF13B	-1.16704	0.0952526	3	3	1
VIPAS39	63894	VPS33B interacting protein, apical-basolateral polarity regulator, spe-39 homolog [Source:HGNC Symbol;Acc:HGNC:20347]	VIPAS39	-1.16614	-0.00470731	3	3	1
SERTAD2	9792	SERTA domain containing 2 [Source:HGNC Symbol;Acc:HGNC:30784]	SERTAD2	-1.16519	-0.431064	3	3	1
LOC646139	646139	NA	NA	-1.16511	-0.734163	3	3	0
GSDMC	56169	gasdermin C [Source:HGNC Symbol;Acc:HGNC:7151]	GSDMC	-1.16469	-0.360231	3	3	0
PAIP2	51247	poly(A) binding protein interacting protein 2 [Source:HGNC Symbol;Acc:HGNC:17970]	PAIP2	-1.16464	-0.198463	3	3	1
C1orf220	400798	NA	NA	-1.16415	-0.355893	3	3	0
CC2D1B	200014	coiled-coil and C2 domain containing 1B [Source:HGNC Symbol;Acc:HGNC:29386]	CC2D1B	-1.16394	0.0430903	3	3	1
CNTLN	54875	centlein [Source:HGNC Symbol;Acc:HGNC:23432]	CNTLN	-1.16336	-1.47473	3	2	0
SLC16A14	151473	solute carrier family 16 member 14 [Source:HGNC Symbol;Acc:HGNC:26417]	SLC16A14	-1.16069	0.136137	3	3	1
NOL6	65083	nucleolar protein 6 [Source:HGNC Symbol;Acc:HGNC:19910]	NOL6	-1.16027	-0.485029	3	3	1
UGT2B10	7365	UDP glucuronosyltransferase family 2 member B10 [Source:HGNC Symbol;Acc:HGNC:12544]	UGT2B10	-1.16021	-0.443886	3	3	0
C22orf39	128977	chromosome 22 open reading frame 39 [Source:HGNC Symbol;Acc:HGNC:27012]	C22orf39	-1.15993	0.341689	3	3	1
RAB39B	116442	RAB39B, member RAS oncogene family [Source:HGNC Symbol;Acc:HGNC:16499]	RAB39B	-1.15974	0.258162	3	3	1
SLC9B2	133308	solute carrier family 9 member B2 [Source:HGNC Symbol;Acc:HGNC:25143]	SLC9B2	-1.1592	0.0256739	3	3	0
TAPT1	202018	transmembrane anterior posterior transformation 1 [Source:HGNC Symbol;Acc:HGNC:26887]	TAPT1	-1.15876	-0.325564	3	3	1
NT5C3A	51251	5'-nucleotidase, cytosolic IIIA [Source:HGNC Symbol;Acc:HGNC:17820]	NT5C3A	-1.15815	-0.0366395	3	3	1
CHI3L1	1116	chitinase 3 like 1 [Source:HGNC Symbol;Acc:HGNC:1932]	CHI3L1	-1.15792	0.248486	3	3	0
POMT2	29954	protein O-mannosyltransferase 2 [Source:HGNC Symbol;Acc:HGNC:19743]	POMT2	-1.15687	-0.885618	3	3	1
CD80	941	CD80 molecule [Source:HGNC Symbol;Acc:HGNC:1700]	CD80	-1.15625	0.126991	3	3	1
CYB5RL	606495	cytochrome b5 reductase like [Source:HGNC Symbol;Acc:HGNC:32220]	CYB5RL	-1.156	0.0552957	3	3	1
TFRC	7037	transferrin receptor [Source:HGNC Symbol;Acc:HGNC:11763]	TFRC	-1.15539	0.0392911	3	3	1
ANHX	647589	anomalous homeobox [Source:HGNC Symbol;Acc:HGNC:40024]	ANHX	-1.15537	-0.561037	3	3	0
CFL2	1073	cofilin 2 [Source:HGNC Symbol;Acc:HGNC:1875]	CFL2	-1.15519	0.345793	3	3	0
WDR6	11180	WD repeat domain 6 [Source:HGNC Symbol;Acc:HGNC:12758]	WDR6	-1.15514	-0.232347	3	3	0
TMED6	146456	transmembrane p24 trafficking protein 6 [Source:HGNC Symbol;Acc:HGNC:28331]	TMED6	-1.15492	-0.388824	3	3	0
HSD17B7	51478	hydroxysteroid 17-beta dehydrogenase 7 [Source:HGNC Symbol;Acc:HGNC:5215]	HSD17B7	-1.15482	0.175129	3	3	0
MCM10	55388	minichromosome maintenance 10 replication initiation factor [Source:HGNC Symbol;Acc:HGNC:18043]	MCM10	-1.15394	-3.23401	3	1	0
KIF4A	24137	kinesin family member 4A [Source:HGNC Symbol;Acc:HGNC:13339]	KIF4A	-1.15377	-0.169282	3	3	0
TBC1D12	23232	TBC1 domain family member 12 [Source:HGNC Symbol;Acc:HGNC:29082]	TBC1D12	-1.15308	0.106897	3	3	1
EML3	256364	EMAP like 3 [Source:HGNC Symbol;Acc:HGNC:26666]	EML3	-1.15298	0.106706	3	3	0
KCNMB4	27345	potassium calcium-activated channel subfamily M regulatory beta subunit 4 [Source:HGNC Symbol;Acc:HGNC:6289]	KCNMB4	-1.15276	-0.576252	3	3	0
BIRC7	79444	baculoviral IAP repeat containing 7 [Source:HGNC Symbol;Acc:HGNC:13702]	BIRC7	-1.15231	1.08397	3	3	0
SLC22A2	6582	solute carrier family 22 member 2 [Source:HGNC Symbol;Acc:HGNC:10966]	SLC22A2	-1.15194	0.281679	3	3	1
NUCB2	4925	nucleobindin 2 [Source:HGNC Symbol;Acc:HGNC:8044]	NUCB2	-1.15168	-0.482973	3	2	0
LOC731074	731074	NA	NA	-1.1509	-0.591736	3	3	0
MOB2	81532	MOB kinase activator 2 [Source:HGNC Symbol;Acc:HGNC:24904]	MOB2	-1.15072	-0.279743	3	3	1
KIAA0319	9856	KIAA0319 [Source:HGNC Symbol;Acc:HGNC:21580]	KIAA0319	-1.15015	0.394558	3	3	0
IL21	59067	interleukin 21 [Source:HGNC Symbol;Acc:HGNC:6005]	IL21	-1.15013	0.124053	3	3	1
DMGDH	29958	dimethylglycine dehydrogenase [Source:HGNC Symbol;Acc:HGNC:24475]	DMGDH	-1.14948	-0.356336	3	3	0
ARHGEF3	50650	Rho guanine nucleotide exchange factor 3 [Source:HGNC Symbol;Acc:HGNC:683]	ARHGEF3	-1.14905	-0.791897	3	3	0
ZNF148	7707	zinc finger protein 148 [Source:HGNC Symbol;Acc:HGNC:12933]	ZNF148	-1.14799	0.232194	3	3	0
CEP85L	387119	centrosomal protein 85 like [Source:HGNC Symbol;Acc:HGNC:21638]	CEP85L	-1.14727	-0.485544	3	3	1
SF1	7536	splicing factor 1 [Source:HGNC Symbol;Acc:HGNC:12950]	SF1	-1.14724	0.236613	3	3	0
AKR1B1	231	aldo-keto reductase family 1 member B [Source:HGNC Symbol;Acc:HGNC:381]	AKR1B1	-1.14701	1.47319	3	3	1
GPR17	2840	G protein-coupled receptor 17 [Source:HGNC Symbol;Acc:HGNC:4471]	GPR17	-1.1465	0.220267	3	3	1
IBA57	200205	IBA57, iron-sulfur cluster assembly [Source:HGNC Symbol;Acc:HGNC:27302]	IBA57	-1.14549	0.299343	3	3	0
PLA2G10	8399	phospholipase A2 group X [Source:HGNC Symbol;Acc:HGNC:9029]	PLA2G10	-1.14492	0.0307725	3	3	1
UBE2Q2P1	388165	NA	NA	-1.14431	-0.567842	3	3	0
LDOC1	23641	LDOC1, regulator of NFKB signaling [Source:HGNC Symbol;Acc:HGNC:6548]	LDOC1	-1.14225	-0.544533	3	3	1
SMIM30	401397	small integral membrane protein 30 [Source:HGNC Symbol;Acc:HGNC:48953]	SMIM30	-1.1419	0.448733	3	3	1
LOC727725	727725	NA	NA	-1.14114	0.137667	3	3	1
OR4C3	256144	olfactory receptor family 4 subfamily C member 3 [Source:HGNC Symbol;Acc:HGNC:14697]	OR4C3	-1.14056	0.245806	3	3	1
LOC730909	730909	NA	NA	-1.13878	0.36677	3	3	1
ZBTB26	57684	zinc finger and BTB domain containing 26 [Source:HGNC Symbol;Acc:HGNC:23383]	ZBTB26	-1.13825	-0.00223757	3	3	1
CD8B	926	CD8b molecule [Source:HGNC Symbol;Acc:HGNC:1707]	CD8B	-1.1382	0.612388	3	2	1
FAM157A	728262	NA	NA	-1.13818	0.239548	3	3	0
CREB1	1385	cAMP responsive element binding protein 1 [Source:HGNC Symbol;Acc:HGNC:2345]	CREB1	-1.13797	-0.55988	3	3	0
SELP	6403	selectin P [Source:HGNC Symbol;Acc:HGNC:10721]	SELP	-1.13738	0.473916	3	3	1
NUP62	23636	nucleoporin 62 [Source:HGNC Symbol;Acc:HGNC:8066]	NUP62	-1.13657	-0.683294	3	3	0
ANTXR1	84168	ANTXR cell adhesion molecule 1 [Source:HGNC Symbol;Acc:HGNC:21014]	ANTXR1	-1.13598	0.373997	3	3	1
C18orf21	83608	chromosome 18 open reading frame 21 [Source:HGNC Symbol;Acc:HGNC:28802]	C18orf21	-1.13589	0.0772411	3	3	1
POLA1	5422	DNA polymerase alpha 1, catalytic subunit [Source:HGNC Symbol;Acc:HGNC:9173]	POLA1	-1.13546	-0.223204	3	3	1
FAM155B	27112	family with sequence similarity 155 member B [Source:HGNC Symbol;Acc:HGNC:30701]	FAM155B	-1.13545	-0.0901833	3	3	1
DDX18	8886	DEAD-box helicase 18 [Source:HGNC Symbol;Acc:HGNC:2741]	DDX18	-1.1352	-1.36827	3	2	0
MALSU1	115416	mitochondrial assembly of ribosomal large subunit 1 [Source:HGNC Symbol;Acc:HGNC:21721]	MALSU1	-1.13447	-0.0286297	3	3	1
COMMD10	51397	COMM domain containing 10 [Source:HGNC Symbol;Acc:HGNC:30201]	COMMD10	-1.13438	0.207802	3	3	1
JUP	3728	junction plakoglobin [Source:HGNC Symbol;Acc:HGNC:6207]	JUP	-1.13347	-0.167637	3	2	0
RASGRP2	10235	RAS guanyl releasing protein 2 [Source:HGNC Symbol;Acc:HGNC:9879]	RASGRP2	-1.13344	-0.384097	3	2	0
KLHL38	340359	kelch like family member 38 [Source:HGNC Symbol;Acc:HGNC:34435]	KLHL38	-1.13344	0.472241	3	3	1
CCNP	79935	cyclin N-terminal domain containing 2 [Source:HGNC Symbol;Acc:HGNC:25805]	CNTD2	-1.13293	-0.511868	3	3	1
MIR9-1HG	10485	chromosome 1 open reading frame 61 [Source:HGNC Symbol;Acc:HGNC:30780]	C1orf61	-1.13286	0.196029	3	3	1
ZNF35	7584	zinc finger protein 35 [Source:HGNC Symbol;Acc:HGNC:13099]	ZNF35	-1.13138	0.0144475	3	3	1
PRTFDC1	56952	phosphoribosyl transferase domain containing 1 [Source:HGNC Symbol;Acc:HGNC:23333]	PRTFDC1	-1.13095	-0.468049	3	3	1
LOC650686	650686	NA	NA	-1.13067	0.601328	3	3	1
CAMTA2	23125	calmodulin binding transcription activator 2 [Source:HGNC Symbol;Acc:HGNC:18807]	CAMTA2	-1.12906	0.626603	3	3	1
COX7C	1350	cytochrome c oxidase subunit 7C [Source:HGNC Symbol;Acc:HGNC:2292]	COX7C	-1.12883	0.0339171	3	3	0
SH3D19	152503	SH3 domain containing 19 [Source:HGNC Symbol;Acc:HGNC:30418]	SH3D19	-1.12865	-0.594697	3	3	2
VSTM2B	342865	V-set and transmembrane domain containing 2B [Source:HGNC Symbol;Acc:HGNC:33595]	VSTM2B	-1.1275	-0.337921	3	2	0
DNAJC5	80331	DnaJ heat shock protein family (Hsp40) member C5 [Source:HGNC Symbol;Acc:HGNC:16235]	DNAJC5	-1.12734	-0.413549	3	3	1
DLG2	1740	discs large MAGUK scaffold protein 2 [Source:HGNC Symbol;Acc:HGNC:2901]	DLG2	-1.12641	-0.0673911	3	3	0
ZNF439	90594	zinc finger protein 439 [Source:HGNC Symbol;Acc:HGNC:20873]	ZNF439	-1.12593	-0.49997	3	3	0
OR2F1	26211	olfactory receptor family 2 subfamily F member 1 (gene/pseudogene) [Source:HGNC Symbol;Acc:HGNC:8246]	OR2F1	-1.12576	0.608865	3	3	1
OR5H2	79310	olfactory receptor family 5 subfamily H member 2 [Source:HGNC Symbol;Acc:HGNC:14752]	OR5H2	-1.12573	-0.296329	3	3	0
PKDREJ	10343	polycystin family receptor for egg jelly [Source:HGNC Symbol;Acc:HGNC:9015]	PKDREJ	-1.12457	-1.0423	3	2	0
LOC650724	650724	NA	NA	-1.12388	0.497877	3	3	1
SCD	6319	stearoyl-CoA desaturase [Source:HGNC Symbol;Acc:HGNC:10571]	SCD	-1.12375	-0.186171	3	3	1
CTDSPL2	51496	CTD small phosphatase like 2 [Source:HGNC Symbol;Acc:HGNC:26936]	CTDSPL2	-1.1237	0.178198	3	3	1
ZC2HC1B	153918	zinc finger C2HC-type containing 1B [Source:HGNC Symbol;Acc:HGNC:21174]	ZC2HC1B	-1.12351	0.0890125	3	3	1
DNAJC28	54943	DnaJ heat shock protein family (Hsp40) member C28 [Source:HGNC Symbol;Acc:HGNC:1297]	DNAJC28	-1.12046	0.867092	3	3	1
GAGE1	2543	G antigen 1 [Source:HGNC Symbol;Acc:HGNC:4098]	GAGE1	-1.12033	0.14841	3	3	1
PABPN1	8106	poly(A) binding protein nuclear 1 [Source:HGNC Symbol;Acc:HGNC:8565]	PABPN1	-1.12006	-0.529358	3	3	0
LIN9	286826	lin-9 DREAM MuvB core complex component [Source:HGNC Symbol;Acc:HGNC:30830]	LIN9	-1.11983	-0.447925	3	3	1
C1orf52	148423	chromosome 1 open reading frame 52 [Source:HGNC Symbol;Acc:HGNC:24871]	C1orf52	-1.11956	0.405951	3	3	0
ILF2	3608	interleukin enhancer binding factor 2 [Source:HGNC Symbol;Acc:HGNC:6037]	ILF2	-1.11878	-0.677822	3	3	1
FNDC10	643988	fibronectin type III domain containing 10 [Source:HGNC Symbol;Acc:HGNC:42951]	FNDC10	-1.11804	-0.133904	3	3	1
OR1J4	26219	olfactory receptor family 1 subfamily J member 4 [Source:HGNC Symbol;Acc:HGNC:8211]	OR1J4	-1.11787	0.139222	3	2	0
EIF4A1	1973	eukaryotic translation initiation factor 4A1 [Source:HGNC Symbol;Acc:HGNC:3282]	EIF4A1	-1.1176	-0.157145	3	3	0
ARSI	340075	arylsulfatase family member I [Source:HGNC Symbol;Acc:HGNC:32521]	ARSI	-1.11636	-0.11092	3	3	1
POLM	27434	DNA polymerase mu [Source:HGNC Symbol;Acc:HGNC:9185]	POLM	-1.11636	0.0318065	3	3	1
PCDH20	64881	protocadherin 20 [Source:HGNC Symbol;Acc:HGNC:14257]	PCDH20	-1.1163	-0.790806	3	3	0
LOC729729	729729	NA	NA	-1.11602	-0.706765	3	3	0
MOB1B	92597	MOB kinase activator 1B [Source:HGNC Symbol;Acc:HGNC:29801]	MOB1B	-1.11506	-0.198833	3	3	1
ANAPC10	10393	anaphase promoting complex subunit 10 [Source:HGNC Symbol;Acc:HGNC:24077]	ANAPC10	-1.11494	-0.830754	3	3	1
MTFR1L	56181	mitochondrial fission regulator 1 like [Source:HGNC Symbol;Acc:HGNC:28836]	MTFR1L	-1.11471	-0.144965	3	3	1
TULP3	7289	tubby like protein 3 [Source:HGNC Symbol;Acc:HGNC:12425]	TULP3	-1.11455	-0.263196	3	3	1
OR10J1	26476	olfactory receptor family 10 subfamily J member 1 [Source:HGNC Symbol;Acc:HGNC:8175]	OR10J1	-1.11445	0.511683	3	3	1
LOC730194	730194	NA	NA	-1.11413	-0.295227	3	3	1
CPSF7	79869	cleavage and polyadenylation specific factor 7 [Source:HGNC Symbol;Acc:HGNC:30098]	CPSF7	-1.11372	0.201005	3	3	0
LOC727771	727771	NA	NA	-1.11331	0.365743	3	3	1
GUF1	60558	GUF1 homolog, GTPase [Source:HGNC Symbol;Acc:HGNC:25799]	GUF1	-1.11304	-0.393398	3	3	1
ZNF436-AS1	148898	NA	NA	-1.11255	0.576614	3	3	0
MAP3K12	7786	mitogen-activated protein kinase kinase kinase 12 [Source:HGNC Symbol;Acc:HGNC:6851]	MAP3K12	-1.11227	0.398619	3	3	1
NUTM2F	54754	NUT family member 2F [Source:HGNC Symbol;Acc:HGNC:23450]	NUTM2F	-1.11161	0.13911	3	3	0
CSNK2A2	1459	casein kinase 2 alpha 2 [Source:HGNC Symbol;Acc:HGNC:2459]	CSNK2A2	-1.11133	0.678125	3	3	0
TIGD7	91151	tigger transposable element derived 7 [Source:HGNC Symbol;Acc:HGNC:18331]	TIGD7	-1.11029	0.161146	3	3	0
BORCS6	54785	BLOC-1 related complex subunit 6 [Source:HGNC Symbol;Acc:HGNC:25939]	BORCS6	-1.1102	-0.544763	3	3	1
LOC401478	401478	NA	NA	-1.11009	0.25396	3	3	2
CHIC1	53344	cysteine rich hydrophobic domain 1 [Source:HGNC Symbol;Acc:HGNC:1934]	CHIC1	-1.10852	-0.753048	3	3	0
LCE2B	26239	late cornified envelope 2B [Source:HGNC Symbol;Acc:HGNC:16610]	LCE2B	-1.10791	-0.832736	3	3	1
RTBDN	83546	retbindin [Source:HGNC Symbol;Acc:HGNC:30310]	RTBDN	-1.10756	0.260648	3	3	1
FASTKD1	79675	FAST kinase domains 1 [Source:HGNC Symbol;Acc:HGNC:26150]	FASTKD1	-1.10709	0.83512	3	3	0
SLC25A29	123096	solute carrier family 25 member 29 [Source:HGNC Symbol;Acc:HGNC:20116]	SLC25A29	-1.10681	-0.272847	3	3	1
ATP5MC2	517	ATP synthase membrane subunit c locus 2 [Source:HGNC Symbol;Acc:HGNC:842]	ATP5MC2	-1.10615	0.119352	3	2	1
FAM124B	79843	family with sequence similarity 124 member B [Source:HGNC Symbol;Acc:HGNC:26224]	FAM124B	-1.10601	0.647949	3	3	1
OR10A5	144124	olfactory receptor family 10 subfamily A member 5 [Source:HGNC Symbol;Acc:HGNC:15131]	OR10A5	-1.10513	0.811231	3	3	1
MNT	4335	MAX network transcriptional repressor [Source:HGNC Symbol;Acc:HGNC:7188]	MNT	-1.10451	0.409591	3	3	1
LINC00639	283547	NA	NA	-1.10433	-0.898035	3	3	0
SLCO1B3	28234	solute carrier organic anion transporter family member 1B3 [Source:HGNC Symbol;Acc:HGNC:10961]	SLCO1B3	-1.10432	0.338416	3	3	1
PANX3	116337	pannexin 3 [Source:HGNC Symbol;Acc:HGNC:20573]	PANX3	-1.10429	-1.21885	3	3	1
NINJ2	4815	ninjurin 2 [Source:HGNC Symbol;Acc:HGNC:7825]	NINJ2	-1.10415	0.399931	3	3	0
LRRC45	201255	leucine rich repeat containing 45 [Source:HGNC Symbol;Acc:HGNC:28302]	LRRC45	-1.10352	-0.440218	3	3	0
DMAC2L	27109	distal membrane arm assembly complex 2 like [Source:HGNC Symbol;Acc:HGNC:18799]	DMAC2L	-1.102	-0.330777	3	3	0
PKP2	5318	plakophilin 2 [Source:HGNC Symbol;Acc:HGNC:9024]	PKP2	-1.10164	0.370149	3	3	0
LDHB	3945	lactate dehydrogenase B [Source:HGNC Symbol;Acc:HGNC:6541]	LDHB	-1.10106	0.76312	3	3	0
MED29	55588	mediator complex subunit 29 [Source:HGNC Symbol;Acc:HGNC:23074]	MED29	-1.10068	0.128283	3	3	1
ZNF343	79175	zinc finger protein 343 [Source:HGNC Symbol;Acc:HGNC:16017]	ZNF343	-1.10009	0.186423	3	3	2
ZNRD2	10534	Sjogren syndrome/scleroderma autoantigen 1 [Source:HGNC Symbol;Acc:HGNC:11328]	SSSCA1	-1.09977	0.158296	3	3	1
LOC729940	729940	NA	NA	-1.09971	-0.644152	3	3	0
PJA2	9867	praja ring finger ubiquitin ligase 2 [Source:HGNC Symbol;Acc:HGNC:17481]	PJA2	-1.09967	0.167123	3	3	0
SPSB1	80176	splA/ryanodine receptor domain and SOCS box containing 1 [Source:HGNC Symbol;Acc:HGNC:30628]	SPSB1	-1.09961	0.0568989	3	3	0
GTF2H2	2966	general transcription factor IIH subunit 2 [Source:HGNC Symbol;Acc:HGNC:4656]	GTF2H2	-1.09942	0.25967	3	3	2
GNAI1	2770	G protein subunit alpha i1 [Source:HGNC Symbol;Acc:HGNC:4384]	GNAI1	-1.09912	0.414673	3	3	0
HLF	3131	HLF, PAR bZIP transcription factor [Source:HGNC Symbol;Acc:HGNC:4977]	HLF	-1.09871	0.233353	3	3	1
TOR1B	27348	torsin family 1 member B [Source:HGNC Symbol;Acc:HGNC:11995]	TOR1B	-1.09866	-0.69285	3	3	1
CHST15	51363	carbohydrate sulfotransferase 15 [Source:HGNC Symbol;Acc:HGNC:18137]	CHST15	-1.09862	0.209257	3	3	1
ZMAT2	153527	zinc finger matrin-type 2 [Source:HGNC Symbol;Acc:HGNC:26433]	ZMAT2	-1.09853	-0.599042	3	3	0
FGF1	2246	fibroblast growth factor 1 [Source:HGNC Symbol;Acc:HGNC:3665]	FGF1	-1.09801	-0.356198	3	3	0
COX16	51241	cytochrome c oxidase assembly factor COX16 [Source:HGNC Symbol;Acc:HGNC:20213]	COX16	-1.09794	-0.438391	3	3	1
BMX	660	BMX non-receptor tyrosine kinase [Source:HGNC Symbol;Acc:HGNC:1079]	BMX	-1.09778	0.855814	2	2	0
YLPM1	56252	YLP motif containing 1 [Source:HGNC Symbol;Acc:HGNC:17798]	YLPM1	-1.09718	0.173812	3	3	0
RNF225	646862	ring finger protein 225 [Source:HGNC Symbol;Acc:HGNC:51249]	RNF225	-1.09595	-0.40353	3	3	0
ZFAND6	54469	zinc finger AN1-type containing 6 [Source:HGNC Symbol;Acc:HGNC:30164]	ZFAND6	-1.09588	0.754837	3	3	1
ESAM	90952	endothelial cell adhesion molecule [Source:HGNC Symbol;Acc:HGNC:17474]	ESAM	-1.09539	-0.288205	3	3	0
PLOD2	5352	procollagen-lysine,2-oxoglutarate 5-dioxygenase 2 [Source:HGNC Symbol;Acc:HGNC:9082]	PLOD2	-1.09532	1.1971	3	3	1
TBC1D19	55296	TBC1 domain family member 19 [Source:HGNC Symbol;Acc:HGNC:25624]	TBC1D19	-1.09401	-0.706144	3	3	0
ASAH2	56624	N-acylsphingosine amidohydrolase 2 [Source:HGNC Symbol;Acc:HGNC:18860]	ASAH2	-1.09399	0.408276	3	3	1
USP24	23358	ubiquitin specific peptidase 24 [Source:HGNC Symbol;Acc:HGNC:12623]	USP24	-1.09382	0.560444	3	3	0
SLAMF6	114836	SLAM family member 6 [Source:HGNC Symbol;Acc:HGNC:21392]	SLAMF6	-1.0938	0.513721	3	3	1
ADAMTS10	81794	ADAM metallopeptidase with thrombospondin type 1 motif 10 [Source:HGNC Symbol;Acc:HGNC:13201]	ADAMTS10	-1.09326	-0.708501	3	3	0
VEGFC	7424	vascular endothelial growth factor C [Source:HGNC Symbol;Acc:HGNC:12682]	VEGFC	-1.09318	-0.195625	3	3	0
RTL10	79680	retrotransposon Gag like 10 [Source:HGNC Symbol;Acc:HGNC:26112]	RTL10	-1.09197	-0.261794	3	3	1
CPNE8	144402	copine 8 [Source:HGNC Symbol;Acc:HGNC:23498]	CPNE8	-1.09141	0.341659	3	3	1
LOC728581	728581	NA	NA	-1.09009	0.143533	3	3	1
H2AC11	8969	histone cluster 1 H2A family member g [Source:HGNC Symbol;Acc:HGNC:4737]	HIST1H2AG	-1.08993	0.171258	3	3	1
C21orf91	54149	chromosome 21 open reading frame 91 [Source:HGNC Symbol;Acc:HGNC:16459]	C21orf91	-1.08992	0.602905	3	3	0
LOC732434	732434	NA	NA	-1.08943	0.389368	3	3	0
NRF1	4899	nuclear respiratory factor 1 [Source:HGNC Symbol;Acc:HGNC:7996]	NRF1	-1.08872	0.35629	3	3	0
RASGRF2	5924	Ras protein specific guanine nucleotide releasing factor 2 [Source:HGNC Symbol;Acc:HGNC:9876]	RASGRF2	-1.08845	-0.273522	3	3	1
CALML3	810	calmodulin like 3 [Source:HGNC Symbol;Acc:HGNC:1452]	CALML3	-1.08836	0.0402561	3	3	0
LOC729283	729283	NA	NA	-1.08826	0.0547497	3	3	0
VPS35L	57020	VPS35 endosomal protein sorting factor like [Source:HGNC Symbol;Acc:HGNC:24641]	VPS35L	-1.08824	-0.566606	3	3	0
NECAP2	55707	NECAP endocytosis associated 2 [Source:HGNC Symbol;Acc:HGNC:25528]	NECAP2	-1.08754	0.0180043	3	3	0
LRATD1	151354	family with sequence similarity 84 member A [Source:HGNC Symbol;Acc:HGNC:20743]	FAM84A	-1.0872	0.313561	3	3	0
LOC731680	731680	NA	NA	-1.08661	-0.090798	3	3	1
CPEB2	132864	cytoplasmic polyadenylation element binding protein 2 [Source:HGNC Symbol;Acc:HGNC:21745]	CPEB2	-1.08637	0.113137	3	3	0
CPSF3	51692	cleavage and polyadenylation specific factor 3 [Source:HGNC Symbol;Acc:HGNC:2326]	CPSF3	-1.0863	0.284595	3	3	0
SLC25A39	51629	solute carrier family 25 member 39 [Source:HGNC Symbol;Acc:HGNC:24279]	SLC25A39	-1.08619	0.261845	3	3	0
CLEC1A	51267	C-type lectin domain family 1 member A [Source:HGNC Symbol;Acc:HGNC:24355]	CLEC1A	-1.0861	0.220191	3	3	0
SLC44A5	204962	solute carrier family 44 member 5 [Source:HGNC Symbol;Acc:HGNC:28524]	SLC44A5	-1.08596	0.221831	3	3	1
IGDCC4	57722	immunoglobulin superfamily DCC subclass member 4 [Source:HGNC Symbol;Acc:HGNC:13770]	IGDCC4	-1.08553	-0.0389269	3	3	0
THOC2	57187	THO complex 2 [Source:HGNC Symbol;Acc:HGNC:19073]	THOC2	-1.08502	-0.619008	3	3	0
ERI3	79033	ERI1 exoribonuclease family member 3 [Source:HGNC Symbol;Acc:HGNC:17276]	ERI3	-1.08454	0.385409	3	3	1
SLC25A47	283600	solute carrier family 25 member 47 [Source:HGNC Symbol;Acc:HGNC:20115]	SLC25A47	-1.08393	1.36897	3	3	1
IRF7	3665	interferon regulatory factor 7 [Source:HGNC Symbol;Acc:HGNC:6122]	IRF7	-1.08369	-0.78367	3	3	0
PRKACA	5566	protein kinase cAMP-activated catalytic subunit alpha [Source:HGNC Symbol;Acc:HGNC:9380]	PRKACA	-1.08348	-0.348586	3	3	1
GPR1	2825	G protein-coupled receptor 1 [Source:HGNC Symbol;Acc:HGNC:4463]	GPR1	-1.08279	0.0645912	3	3	0
ARRB1	408	arrestin beta 1 [Source:HGNC Symbol;Acc:HGNC:711]	ARRB1	-1.08223	0.431483	3	3	1
TCF12	6938	transcription factor 12 [Source:HGNC Symbol;Acc:HGNC:11623]	TCF12	-1.08069	-0.257749	3	3	0
CERCAM	51148	cerebral endothelial cell adhesion molecule [Source:HGNC Symbol;Acc:HGNC:23723]	CERCAM	-1.08065	0.0373501	3	3	0
ESRRG	2104	estrogen related receptor gamma [Source:HGNC Symbol;Acc:HGNC:3474]	ESRRG	-1.07996	0.585107	3	3	1
SLC1A7	6512	solute carrier family 1 member 7 [Source:HGNC Symbol;Acc:HGNC:10945]	SLC1A7	-1.07939	0.470523	3	3	1
ADAMTS7	11173	ADAM metallopeptidase with thrombospondin type 1 motif 7 [Source:HGNC Symbol;Acc:HGNC:223]	ADAMTS7	-1.07934	0.0933997	3	3	2
CORO6	84940	coronin 6 [Source:HGNC Symbol;Acc:HGNC:21356]	CORO6	-1.07864	-0.12802	3	3	1
SLC9A5	6553	solute carrier family 9 member A5 [Source:HGNC Symbol;Acc:HGNC:11078]	SLC9A5	-1.07856	0.454611	3	3	1
SDHAF2	54949	succinate dehydrogenase complex assembly factor 2 [Source:HGNC Symbol;Acc:HGNC:26034]	SDHAF2	-1.0785	0.746802	3	3	0
IDI1	3422	isopentenyl-diphosphate delta isomerase 1 [Source:HGNC Symbol;Acc:HGNC:5387]	IDI1	-1.07805	0.56597	3	3	0
LHFPL2	10184	LHFPL tetraspan subfamily member 2 [Source:HGNC Symbol;Acc:HGNC:6588]	LHFPL2	-1.07703	0.769343	3	3	1
CA8	767	carbonic anhydrase 8 [Source:HGNC Symbol;Acc:HGNC:1382]	CA8	-1.07694	-1.19113	3	3	1
TMEM115	11070	transmembrane protein 115 [Source:HGNC Symbol;Acc:HGNC:30055]	TMEM115	-1.07634	-0.822815	3	3	0
SLC35A5	55032	solute carrier family 35 member A5 [Source:HGNC Symbol;Acc:HGNC:20792]	SLC35A5	-1.07621	0.193683	3	3	1
DPY19L1	23333	dpy-19 like C-mannosyltransferase 1 [Source:HGNC Symbol;Acc:HGNC:22205]	DPY19L1	-1.07611	-0.120213	3	3	1
DCT	1638	dopachrome tautomerase [Source:HGNC Symbol;Acc:HGNC:2709]	DCT	-1.07594	0.26599	3	3	1
DNAH7	56171	dynein axonemal heavy chain 7 [Source:HGNC Symbol;Acc:HGNC:18661]	DNAH7	-1.07483	0.29512	3	3	1
CRY1	1407	cryptochrome circadian regulator 1 [Source:HGNC Symbol;Acc:HGNC:2384]	CRY1	-1.07407	-0.931547	3	3	1
AFDN-DT	653483	NA	NA	-1.07366	0.201159	3	3	0
CDC16	8881	cell division cycle 16 [Source:HGNC Symbol;Acc:HGNC:1720]	CDC16	-1.07253	-0.916412	3	3	0
SNW1	22938	SNW domain containing 1 [Source:HGNC Symbol;Acc:HGNC:16696]	SNW1	-1.07233	-4.76074	3	1	0
LOC727847	727847	NA	NA	-1.07119	0.0224653	3	2	0
RPS6KA1	6195	ribosomal protein S6 kinase A1 [Source:HGNC Symbol;Acc:HGNC:10430]	RPS6KA1	-1.07068	0.609505	3	3	0
UTP18	51096	UTP18, small subunit processome component [Source:HGNC Symbol;Acc:HGNC:24274]	UTP18	-1.07034	-2.02599	3	2	0
PLAC1	10761	placenta specific 1 [Source:HGNC Symbol;Acc:HGNC:9044]	PLAC1	-1.06936	0.156343	3	3	1
CEP350	9857	centrosomal protein 350 [Source:HGNC Symbol;Acc:HGNC:24238]	CEP350	-1.06922	-0.166801	3	3	1
CFAP157	286207	cilia and flagella associated protein 157 [Source:HGNC Symbol;Acc:HGNC:27843]	CFAP157	-1.06903	-0.572235	3	3	1
NOTO	344022	notochord homeobox [Source:HGNC Symbol;Acc:HGNC:31839]	NOTO	-1.06892	0.70836	3	3	0
HSD17B11	51170	hydroxysteroid 17-beta dehydrogenase 11 [Source:HGNC Symbol;Acc:HGNC:22960]	HSD17B11	-1.06871	-0.34201	3	3	0
SHLD1	149840	shieldin complex subunit 1 [Source:HGNC Symbol;Acc:HGNC:26318]	SHLD1	-1.0687	-0.904146	3	3	0
SRPK3	26576	SRSF protein kinase 3 [Source:HGNC Symbol;Acc:HGNC:11402]	SRPK3	-1.06855	0.344057	2	2	0
ATP6V1G1	9550	ATPase H+ transporting V1 subunit G1 [Source:HGNC Symbol;Acc:HGNC:864]	ATP6V1G1	-1.06836	-0.0547084	3	3	1
APOC2	344	apolipoprotein C2 [Source:HGNC Symbol;Acc:HGNC:609]	APOC2	-1.06818	0.0355252	3	2	1
MCUR1	63933	mitochondrial calcium uniporter regulator 1 [Source:HGNC Symbol;Acc:HGNC:21097]	MCUR1	-1.06785	0.150399	3	3	0
TMEM75	641384	NA	NA	-1.06778	0.19912	3	3	1
KRT17	3872	keratin 17 [Source:HGNC Symbol;Acc:HGNC:6427]	KRT17	-1.06765	0.560173	3	3	1
FGF23	8074	fibroblast growth factor 23 [Source:HGNC Symbol;Acc:HGNC:3680]	FGF23	-1.06733	-0.709629	3	3	1
LOC728286	728286	NA	NA	-1.06722	-0.63729	3	3	0
OR8B4	283162	olfactory receptor family 8 subfamily B member 4 (gene/pseudogene) [Source:HGNC Symbol;Acc:HGNC:8473]	OR8B4	-1.06687	1.12891	3	3	0
SUMF1	285362	sulfatase modifying factor 1 [Source:HGNC Symbol;Acc:HGNC:20376]	SUMF1	-1.06537	-0.189478	3	3	1
GRB2	2885	growth factor receptor bound protein 2 [Source:HGNC Symbol;Acc:HGNC:4566]	GRB2	-1.06527	0.21995	3	3	0
SIRPB1	10326	signal regulatory protein beta 1 [Source:HGNC Symbol;Acc:HGNC:15928]	SIRPB1	-1.06517	-0.901093	3	3	0
GPR161	23432	G protein-coupled receptor 161 [Source:HGNC Symbol;Acc:HGNC:23694]	GPR161	-1.06504	-0.00671573	3	3	2
ELOA3P	162699	elongin A3 [Source:HGNC Symbol;Acc:HGNC:24617]	ELOA3	-1.0649	0.517215	3	3	1
FYCO1	79443	FYVE and coiled-coil domain containing 1 [Source:HGNC Symbol;Acc:HGNC:14673]	FYCO1	-1.0646	0.485757	3	2	0
LOC390335	390335	NA	NA	-1.06432	-0.729188	3	2	0
IL1RAP	3556	interleukin 1 receptor accessory protein [Source:HGNC Symbol;Acc:HGNC:5995]	IL1RAP	-1.06383	0.0977442	3	3	0
MAMDC4	158056	MAM domain containing 4 [Source:HGNC Symbol;Acc:HGNC:24083]	MAMDC4	-1.0638	-1.17274	3	2	1
RNF40	9810	ring finger protein 40 [Source:HGNC Symbol;Acc:HGNC:16867]	RNF40	-1.06345	0.159969	3	3	1
EMC4	51234	ER membrane protein complex subunit 4 [Source:HGNC Symbol;Acc:HGNC:28032]	EMC4	-1.06208	-0.580992	3	2	0
GPRC5D	55507	G protein-coupled receptor class C group 5 member D [Source:HGNC Symbol;Acc:HGNC:13310]	GPRC5D	-1.06198	0.255139	3	3	0
NELFA	7469	negative elongation factor complex member A [Source:HGNC Symbol;Acc:HGNC:12768]	NELFA	-1.06181	0.59757	3	3	0
GPR173	54328	G protein-coupled receptor 173 [Source:HGNC Symbol;Acc:HGNC:18186]	GPR173	-1.0615	0.710294	3	3	1
DRC3	83450	dynein regulatory complex subunit 3 [Source:HGNC Symbol;Acc:HGNC:25384]	DRC3	-1.06144	-0.35204	3	3	0
AP1M2	10053	adaptor related protein complex 1 subunit mu 2 [Source:HGNC Symbol;Acc:HGNC:558]	AP1M2	-1.06087	0.0377164	3	3	2
IL1F10	84639	interleukin 1 family member 10 [Source:HGNC Symbol;Acc:HGNC:15552]	IL1F10	-1.06078	-0.508247	3	3	0
FEM1C	56929	fem-1 homolog C [Source:HGNC Symbol;Acc:HGNC:16933]	FEM1C	-1.06068	0.399987	3	3	1
SNU13	4809	small nuclear ribonucleoprotein 13 [Source:HGNC Symbol;Acc:HGNC:7819]	SNU13	-1.06033	-10.0525	3	1	0
CYP3A7	1551	cytochrome P450 family 3 subfamily A member 7 [Source:HGNC Symbol;Acc:HGNC:2640]	CYP3A7	-1.05994	-0.642282	3	3	1
LOC641859	641859	NA	NA	-1.05984	-0.320369	3	3	1
SNX13	23161	sorting nexin 13 [Source:HGNC Symbol;Acc:HGNC:21335]	SNX13	-1.05956	0.164589	3	3	2
MCCD1	401250	mitochondrial coiled-coil domain 1 [Source:HGNC Symbol;Acc:HGNC:20668]	MCCD1	-1.05892	-0.192753	3	3	0
LOC728353	728353	NA	NA	-1.05833	0.412199	3	3	0
STAMBP	10617	STAM binding protein [Source:HGNC Symbol;Acc:HGNC:16950]	STAMBP	-1.05825	0.210706	3	3	1
TP53BP2	7159	tumor protein p53 binding protein 2 [Source:HGNC Symbol;Acc:HGNC:12000]	TP53BP2	-1.05801	0.043053	3	3	0
G6PC	2538	glucose-6-phosphatase catalytic subunit [Source:HGNC Symbol;Acc:HGNC:4056]	G6PC	-1.05799	0.0438869	3	3	1
RAB20	55647	RAB20, member RAS oncogene family [Source:HGNC Symbol;Acc:HGNC:18260]	RAB20	-1.05753	0.754009	3	3	0
FCGBP	8857	Fc fragment of IgG binding protein [Source:HGNC Symbol;Acc:HGNC:13572]	FCGBP	-1.05716	0.107131	3	3	1
C1orf226	400793	chromosome 1 open reading frame 226 [Source:HGNC Symbol;Acc:HGNC:34351]	C1orf226	-1.05629	-0.432491	3	3	1
MEGF6	1953	multiple EGF like domains 6 [Source:HGNC Symbol;Acc:HGNC:3232]	MEGF6	-1.05622	-0.331149	3	3	0
LOC729943	729943	NA	NA	-1.05575	-0.0804632	3	3	0
ATF2	1386	activating transcription factor 2 [Source:HGNC Symbol;Acc:HGNC:784]	ATF2	-1.05521	-0.10398	3	3	1
DHX38	9785	DEAH-box helicase 38 [Source:HGNC Symbol;Acc:HGNC:17211]	DHX38	-1.05498	-0.201848	3	3	0
ASZ1	136991	ankyrin repeat, SAM and basic leucine zipper domain containing 1 [Source:HGNC Symbol;Acc:HGNC:1350]	ASZ1	-1.05451	1.10943	3	3	1
F12	2161	coagulation factor XII [Source:HGNC Symbol;Acc:HGNC:3530]	F12	-1.05316	-0.330079	3	3	1
LOC731231	731231	NA	NA	-1.05242	-0.0117667	3	3	0
PRIM2	5558	DNA primase subunit 2 [Source:HGNC Symbol;Acc:HGNC:9370]	PRIM2	-1.0523	-0.126077	3	3	0
C1orf109	54955	chromosome 1 open reading frame 109 [Source:HGNC Symbol;Acc:HGNC:26039]	C1orf109	-1.05205	-0.132828	3	3	1
BTBD11	121551	BTB domain containing 11 [Source:HGNC Symbol;Acc:HGNC:23844]	BTBD11	-1.05162	0.188935	3	3	2
LOC727960	727960	NA	NA	-1.05099	0.415395	3	3	1
LOC727950	727950	NA	NA	-1.05099	-0.347952	3	3	0
KCNT1	57582	potassium sodium-activated channel subfamily T member 1 [Source:HGNC Symbol;Acc:HGNC:18865]	KCNT1	-1.05083	0.823547	3	3	0
GDF9	2661	growth differentiation factor 9 [Source:HGNC Symbol;Acc:HGNC:4224]	GDF9	-1.05082	0.391059	3	3	0
PON3	5446	paraoxonase 3 [Source:HGNC Symbol;Acc:HGNC:9206]	PON3	-1.05021	0.523721	3	3	1
CTSZ	1522	cathepsin Z [Source:HGNC Symbol;Acc:HGNC:2547]	CTSZ	-1.0492	-0.328778	3	3	1
SAR1B	51128	secretion associated Ras related GTPase 1B [Source:HGNC Symbol;Acc:HGNC:10535]	SAR1B	-1.04883	0.042216	3	3	0
C4orf17	84103	chromosome 4 open reading frame 17 [Source:HGNC Symbol;Acc:HGNC:25274]	C4orf17	-1.04821	0.0387264	3	3	2
KAAG1	353219	kidney associated antigen 1 [Source:HGNC Symbol;Acc:HGNC:21031]	KAAG1	-1.04805	-0.703142	3	3	1
OR14K1	343170	olfactory receptor family 14 subfamily K member 1 [Source:HGNC Symbol;Acc:HGNC:15025]	OR14K1	-1.04801	0.413296	3	3	1
DENND4A	10260	DENN domain containing 4A [Source:HGNC Symbol;Acc:HGNC:24321]	DENND4A	-1.04776	0.187106	3	3	1
DMXL1	1657	Dmx like 1 [Source:HGNC Symbol;Acc:HGNC:2937]	DMXL1	-1.0474	0.0897687	3	3	0
OR7D4	125958	olfactory receptor family 7 subfamily D member 4 [Source:HGNC Symbol;Acc:HGNC:8380]	OR7D4	-1.04669	0.0621987	3	3	1
TERF1	7013	telomeric repeat binding factor 1 [Source:HGNC Symbol;Acc:HGNC:11728]	TERF1	-1.04623	0.215713	3	3	0
LSM11	134353	LSM11, U7 small nuclear RNA associated [Source:HGNC Symbol;Acc:HGNC:30860]	LSM11	-1.04597	0.398798	3	3	1
LINC00173	100287569	NA	NA	-1.04596	0.382425	3	3	0
IL1RL1	9173	interleukin 1 receptor like 1 [Source:HGNC Symbol;Acc:HGNC:5998]	IL1RL1	-1.04585	-0.449094	3	3	0
LRP8	7804	LDL receptor related protein 8 [Source:HGNC Symbol;Acc:HGNC:6700]	LRP8	-1.04571	0.625186	3	3	1
TFCP2	7024	transcription factor CP2 [Source:HGNC Symbol;Acc:HGNC:11748]	TFCP2	-1.04554	0.0476752	3	3	0
ZBTB33	10009	zinc finger and BTB domain containing 33 [Source:HGNC Symbol;Acc:HGNC:16682]	ZBTB33	-1.04533	0.0217843	3	3	1
PRELID3B	51012	PRELI domain containing 3B [Source:HGNC Symbol;Acc:HGNC:15892]	PRELID3B	-1.04518	-0.0185432	3	3	1
LOC731151	731151	NA	NA	-1.04504	0.169799	3	3	0
HES7	84667	hes family bHLH transcription factor 7 [Source:HGNC Symbol;Acc:HGNC:15977]	HES7	-1.04463	0.512151	3	3	1
OR6C4	341418	olfactory receptor family 6 subfamily C member 4 [Source:HGNC Symbol;Acc:HGNC:19632]	OR6C4	-1.04461	0.493799	3	3	1
SLC19A1	6573	solute carrier family 19 member 1 [Source:HGNC Symbol;Acc:HGNC:10937]	SLC19A1	-1.044	0.327155	3	3	0
FAM13C	220965	family with sequence similarity 13 member C [Source:HGNC Symbol;Acc:HGNC:19371]	FAM13C	-1.04329	0.28795	3	3	1
BDP1	55814	B double prime 1, subunit of RNA polymerase III transcription initiation factor IIIB [Source:HGNC Symbol;Acc:HGNC:13652]	BDP1	-1.04307	-0.157177	3	3	0
ZBED3	84327	zinc finger BED-type containing 3 [Source:HGNC Symbol;Acc:HGNC:20711]	ZBED3	-1.04304	0.623292	3	3	1
TRIP10	9322	thyroid hormone receptor interactor 10 [Source:HGNC Symbol;Acc:HGNC:12304]	TRIP10	-1.04298	0.103304	3	3	2
HOXB8	3218	homeobox B8 [Source:HGNC Symbol;Acc:HGNC:5119]	HOXB8	-1.0427	-0.801523	3	3	0
ZBTB10	65986	zinc finger and BTB domain containing 10 [Source:HGNC Symbol;Acc:HGNC:30953]	ZBTB10	-1.04269	0.0684516	3	3	0
IGSF10	285313	immunoglobulin superfamily member 10 [Source:HGNC Symbol;Acc:HGNC:26384]	IGSF10	-1.04242	-0.0576029	3	3	0
STMN3	50861	stathmin 3 [Source:HGNC Symbol;Acc:HGNC:15926]	STMN3	-1.04216	0.190259	3	3	1
LOC653560	653560	NA	NA	-1.04189	-0.742869	3	3	1
TRIM51GP	120824	NA	NA	-1.04152	-2.42632	3	1	0
LOC730238	730238	NA	NA	-1.04148	-0.204307	3	3	1
PRR19	284338	proline rich 19 [Source:HGNC Symbol;Acc:HGNC:33728]	PRR19	-1.04128	-0.579341	3	2	0
TAS2R3	50831	taste 2 receptor member 3 [Source:HGNC Symbol;Acc:HGNC:14910]	TAS2R3	-1.04126	0.26899	3	3	0
SLC39A8	64116	solute carrier family 39 member 8 [Source:HGNC Symbol;Acc:HGNC:20862]	SLC39A8	-1.04117	0.0975219	3	3	0
ZNF230	7773	zinc finger protein 230 [Source:HGNC Symbol;Acc:HGNC:13024]	ZNF230	-1.04035	-0.0118818	3	3	1
OR8G1	26494	olfactory receptor family 8 subfamily G member 1 (gene/pseudogene) [Source:HGNC Symbol;Acc:HGNC:8484]	OR8G1	-1.04011	0.125196	3	3	0
KRTAP9-4	85280	keratin associated protein 9-4 [Source:HGNC Symbol;Acc:HGNC:18902]	KRTAP9-4	-1.03958	-0.286483	3	3	0
OR9Q2	219957	olfactory receptor family 9 subfamily Q member 2 [Source:HGNC Symbol;Acc:HGNC:15328]	OR9Q2	-1.03953	-0.289926	3	3	0
UQCRC1	7384	ubiquinol-cytochrome c reductase core protein 1 [Source:HGNC Symbol;Acc:HGNC:12585]	UQCRC1	-1.03833	0.20324	3	3	2
OR5H1	26341	olfactory receptor family 5 subfamily H member 1 [Source:HGNC Symbol;Acc:HGNC:8346]	OR5H1	-1.03828	-0.273561	3	3	1
FAM117B	150864	family with sequence similarity 117 member B [Source:HGNC Symbol;Acc:HGNC:14440]	FAM117B	-1.03823	0.655144	3	3	0
LOC648089	648089	NA	NA	-1.03802	0.134102	3	3	0
DBNDD1	79007	dysbindin domain containing 1 [Source:HGNC Symbol;Acc:HGNC:28455]	DBNDD1	-1.03797	-0.483893	3	3	2
CDC25C	995	cell division cycle 25C [Source:HGNC Symbol;Acc:HGNC:1727]	CDC25C	-1.03781	-1.18893	3	3	1
ERICH1	157697	glutamate rich 1 [Source:HGNC Symbol;Acc:HGNC:27234]	ERICH1	-1.03741	-0.636402	3	3	1
MOGS	7841	mannosyl-oligosaccharide glucosidase [Source:HGNC Symbol;Acc:HGNC:24862]	MOGS	-1.0367	-0.840552	3	3	2
BRD3	8019	bromodomain containing 3 [Source:HGNC Symbol;Acc:HGNC:1104]	BRD3	-1.03658	0.0333141	3	3	1
CCL19	6363	C-C motif chemokine ligand 19 [Source:HGNC Symbol;Acc:HGNC:10617]	CCL19	-1.03565	-0.672653	3	3	1
PYROXD2	84795	pyridine nucleotide-disulphide oxidoreductase domain 2 [Source:HGNC Symbol;Acc:HGNC:23517]	PYROXD2	-1.03543	0.808204	3	3	0
BMP1	649	bone morphogenetic protein 1 [Source:HGNC Symbol;Acc:HGNC:1067]	BMP1	-1.03529	-0.246603	3	3	0
ABCA9	10350	ATP binding cassette subfamily A member 9 [Source:HGNC Symbol;Acc:HGNC:39]	ABCA9	-1.03364	-0.542209	3	3	1
CELF2	10659	CUGBP Elav-like family member 2 [Source:HGNC Symbol;Acc:HGNC:2550]	CELF2	-1.03355	0.414049	3	3	1
ACAA2	10449	acetyl-CoA acyltransferase 2 [Source:HGNC Symbol;Acc:HGNC:83]	ACAA2	-1.03231	0.398402	3	3	1
CCM2L	140706	CCM2 like scaffold protein [Source:HGNC Symbol;Acc:HGNC:16153]	CCM2L	-1.0323	0.0993495	3	3	1
GPR19	2842	G protein-coupled receptor 19 [Source:HGNC Symbol;Acc:HGNC:4473]	GPR19	-1.03222	0.772645	3	3	0
RCCD1	91433	RCC1 domain containing 1 [Source:HGNC Symbol;Acc:HGNC:30457]	RCCD1	-1.03216	0.405921	3	3	0
FNDC5	252995	fibronectin type III domain containing 5 [Source:HGNC Symbol;Acc:HGNC:20240]	FNDC5	-1.03215	0.239223	3	3	2
RBBP6	5930	RB binding protein 6, ubiquitin ligase [Source:HGNC Symbol;Acc:HGNC:9889]	RBBP6	-1.03211	0.736095	3	3	1
COPS9	150678	COP9 signalosome subunit 9 [Source:HGNC Symbol;Acc:HGNC:21314]	COPS9	-1.03211	0.234509	3	2	0
TFF1	7031	trefoil factor 1 [Source:HGNC Symbol;Acc:HGNC:11755]	TFF1	-1.0318	-0.505829	3	3	0
COL5A2	1290	collagen type V alpha 2 chain [Source:HGNC Symbol;Acc:HGNC:2210]	COL5A2	-1.03109	0.335291	3	3	1
TENM3	55714	teneurin transmembrane protein 3 [Source:HGNC Symbol;Acc:HGNC:29944]	TENM3	-1.0306	0.655029	3	3	0
MS4A10	341116	membrane spanning 4-domains A10 [Source:HGNC Symbol;Acc:HGNC:13368]	MS4A10	-1.03053	-0.140441	3	3	1
ZMYM6	9204	zinc finger MYM-type containing 6 [Source:HGNC Symbol;Acc:HGNC:13050]	ZMYM6	-1.03048	-0.579724	3	3	0
STX3	6809	syntaxin 3 [Source:HGNC Symbol;Acc:HGNC:11438]	STX3	-1.0301	0.224299	3	3	1
SLC17A1	6568	solute carrier family 17 member 1 [Source:HGNC Symbol;Acc:HGNC:10929]	SLC17A1	-1.02971	-0.780386	3	3	1
TREH	11181	trehalase [Source:HGNC Symbol;Acc:HGNC:12266]	TREH	-1.02942	-0.276599	3	3	2
MYH15	22989	myosin heavy chain 15 [Source:HGNC Symbol;Acc:HGNC:31073]	MYH15	-1.02891	-0.0841772	3	3	1
PRR21	643905	NA	NA	-1.02854	0.515207	3	3	1
GABPA	2551	GA binding protein transcription factor subunit alpha [Source:HGNC Symbol;Acc:HGNC:4071]	GABPA	-1.02847	0.443811	3	3	1
TMEM161A	54929	transmembrane protein 161A [Source:HGNC Symbol;Acc:HGNC:26020]	TMEM161A	-1.02745	-0.0644651	3	3	2
CHPF	79586	chondroitin polymerizing factor [Source:HGNC Symbol;Acc:HGNC:24291]	CHPF	-1.02742	-0.339052	3	2	0
KLK6	5653	kallikrein related peptidase 6 [Source:HGNC Symbol;Acc:HGNC:6367]	KLK6	-1.02704	-0.441945	3	2	0
CAAP1	79886	caspase activity and apoptosis inhibitor 1 [Source:HGNC Symbol;Acc:HGNC:25834]	CAAP1	-1.02681	-0.435838	3	3	1
AKAP17A	8227	A-kinase anchoring protein 17A [Source:HGNC Symbol;Acc:HGNC:18783]	AKAP17A	-1.02675	0.787699	3	3	1
LINC01822	645949	NA	NA	-1.02646	0.259535	3	3	0
LOC732450	732450	NA	NA	-1.02644	-0.198618	3	3	0
CNTNAP5	129684	contactin associated protein like 5 [Source:HGNC Symbol;Acc:HGNC:18748]	CNTNAP5	-1.02602	0.491867	3	3	1
SEPTIN12	124404	septin 12 [Source:HGNC Symbol;Acc:HGNC:26348]	2021-09-12	-1.02586	-0.741538	3	3	1
LOC643599	643599	NA	NA	-1.02572	0.0643353	3	3	1
IPPK	64768	inositol-pentakisphosphate 2-kinase [Source:HGNC Symbol;Acc:HGNC:14645]	IPPK	-1.02543	-0.46747	3	3	0
LOC643652	643652	NA	NA	-1.02525	0.397339	3	3	0
LOC731102	731102	NA	NA	-1.02521	0.698972	3	3	1
CDH1	999	cadherin 1 [Source:HGNC Symbol;Acc:HGNC:1748]	CDH1	-1.02473	0.315623	3	3	2
COL11A1	1301	collagen type XI alpha 1 chain [Source:HGNC Symbol;Acc:HGNC:2186]	COL11A1	-1.02434	0.128111	3	3	1
LOC729106	729106	NA	NA	-1.02395	-0.19572	3	3	0
LOC729183	729183	NA	NA	-1.02394	0.0238368	3	3	1
LOC729413	729413	NA	NA	-1.0236	-0.409309	3	2	0
NR0B2	8431	nuclear receptor subfamily 0 group B member 2 [Source:HGNC Symbol;Acc:HGNC:7961]	NR0B2	-1.0226	0.374931	3	3	1
LOC728508	728508	NA	NA	-1.02208	-0.153435	3	3	1
ZEB1	6935	zinc finger E-box binding homeobox 1 [Source:HGNC Symbol;Acc:HGNC:11642]	ZEB1	-1.02203	-0.0851351	3	3	1
CALM3	808	calmodulin 3 [Source:HGNC Symbol;Acc:HGNC:1449]	CALM3	-1.02101	-0.770008	3	3	1
SDR42E1	93517	short chain dehydrogenase/reductase family 42E, member 1 [Source:HGNC Symbol;Acc:HGNC:29834]	SDR42E1	-1.02078	-0.664665	3	3	1
ZNF397	84307	zinc finger protein 397 [Source:HGNC Symbol;Acc:HGNC:18818]	ZNF397	-1.02075	-0.232932	3	3	1
PAXX	286257	PAXX, non-homologous end joining factor [Source:HGNC Symbol;Acc:HGNC:27849]	PAXX	-1.02002	0.457739	3	3	1
FGF2	2247	fibroblast growth factor 2 [Source:HGNC Symbol;Acc:HGNC:3676]	FGF2	-1.01977	-1.20884	3	3	0
LRRC20	55222	leucine rich repeat containing 20 [Source:HGNC Symbol;Acc:HGNC:23421]	LRRC20	-1.01966	-0.568498	3	3	0
COQ3	51805	coenzyme Q3, methyltransferase [Source:HGNC Symbol;Acc:HGNC:18175]	COQ3	-1.01938	-0.080062	3	3	1
GTF2A2	2958	general transcription factor IIA subunit 2 [Source:HGNC Symbol;Acc:HGNC:4647]	GTF2A2	-1.01909	0.328285	3	3	1
CCNH	902	cyclin H [Source:HGNC Symbol;Acc:HGNC:1594]	CCNH	-1.01901	-0.146889	3	3	0
IFT88	8100	intraflagellar transport 88 [Source:HGNC Symbol;Acc:HGNC:20606]	IFT88	-1.01858	-0.193302	3	3	0
KANSL1	284058	KAT8 regulatory NSL complex subunit 1 [Source:HGNC Symbol;Acc:HGNC:24565]	KANSL1	-1.01845	-0.436619	3	3	0
LOC391258	391258	NA	NA	-1.01761	-0.0152157	3	3	2
WDR88	126248	WD repeat domain 88 [Source:HGNC Symbol;Acc:HGNC:26999]	WDR88	-1.01719	-0.648815	3	3	0
LRRN3	54674	leucine rich repeat neuronal 3 [Source:HGNC Symbol;Acc:HGNC:17200]	LRRN3	-1.0168	0.0562809	3	3	1
ANKRD16	54522	ankyrin repeat domain 16 [Source:HGNC Symbol;Acc:HGNC:23471]	ANKRD16	-1.01654	-0.086065	3	3	1
CREM	1390	cAMP responsive element modulator [Source:HGNC Symbol;Acc:HGNC:2352]	CREM	-1.01647	0.372608	3	3	0
PARM1	25849	prostate androgen-regulated mucin-like protein 1 [Source:HGNC Symbol;Acc:HGNC:24536]	PARM1	-1.01604	-0.490359	3	3	1
COX18	285521	cytochrome c oxidase assembly factor COX18 [Source:HGNC Symbol;Acc:HGNC:26801]	COX18	-1.01594	-0.0629748	3	3	1
ZNF140	7699	zinc finger protein 140 [Source:HGNC Symbol;Acc:HGNC:12925]	ZNF140	-1.01585	0.0674456	3	3	0
KCNE5	23630	potassium voltage-gated channel subfamily E regulatory subunit 5 [Source:HGNC Symbol;Acc:HGNC:6241]	KCNE5	-1.01557	0.16951	3	3	0
SLC5A11	115584	solute carrier family 5 member 11 [Source:HGNC Symbol;Acc:HGNC:23091]	SLC5A11	-1.01542	-0.819438	3	3	2
SYVN1	84447	synoviolin 1 [Source:HGNC Symbol;Acc:HGNC:20738]	SYVN1	-1.01498	-0.345069	3	3	0
EIF4A2	1974	eukaryotic translation initiation factor 4A2 [Source:HGNC Symbol;Acc:HGNC:3284]	EIF4A2	-1.01489	-0.10417	3	3	0
HDAC9	9734	histone deacetylase 9 [Source:HGNC Symbol;Acc:HGNC:14065]	HDAC9	-1.01474	0.0551787	3	3	0
LYPLAL1-DT	643723	NA	NA	-1.01392	0.489632	3	3	0
LOC728117	728117	NA	NA	-1.0138	0.0533466	3	3	1
ALMS1P1	200420	NA	NA	-1.01233	-0.215113	3	3	0
TFAP2C	7022	transcription factor AP-2 gamma [Source:HGNC Symbol;Acc:HGNC:11744]	TFAP2C	-1.01232	0.416142	3	3	0
KLF17	128209	Kruppel like factor 17 [Source:HGNC Symbol;Acc:HGNC:18830]	KLF17	-1.01227	0.195989	3	3	0
ATP2A3	489	ATPase sarcoplasmic/endoplasmic reticulum Ca2+ transporting 3 [Source:HGNC Symbol;Acc:HGNC:813]	ATP2A3	-1.01185	0.0500075	3	3	0
PRR11	55771	proline rich 11 [Source:HGNC Symbol;Acc:HGNC:25619]	PRR11	-1.01146	0.476293	3	3	1
RSAD1	55316	radical S-adenosyl methionine domain containing 1 [Source:HGNC Symbol;Acc:HGNC:25634]	RSAD1	-1.01135	0.233312	3	3	1
LEUTX	342900	leucine twenty homeobox [Source:HGNC Symbol;Acc:HGNC:31953]	LEUTX	-1.01086	-0.0255517	3	3	0
TLR9	54106	toll like receptor 9 [Source:HGNC Symbol;Acc:HGNC:15633]	TLR9	-1.01085	-1.12131	3	3	0
A4GNT	51146	alpha-1,4-N-acetylglucosaminyltransferase [Source:HGNC Symbol;Acc:HGNC:17968]	A4GNT	-1.01059	-0.262192	3	3	1
KATNBL1	79768	katanin regulatory subunit B1 like 1 [Source:HGNC Symbol;Acc:HGNC:26199]	KATNBL1	-1.01038	-0.485768	3	3	1
OR1B1	347169	olfactory receptor family 1 subfamily B member 1 (gene/pseudogene) [Source:HGNC Symbol;Acc:HGNC:8181]	OR1B1	-1.01003	0.464051	3	3	1
CDPF1	150383	cysteine rich DPF motif domain containing 1 [Source:HGNC Symbol;Acc:HGNC:33710]	CDPF1	-1.00862	0.406647	3	3	1
ELOC	6921	elongin C [Source:HGNC Symbol;Acc:HGNC:11617]	ELOC	-1.00659	0.735243	3	3	0
KRBOX1	100506243	KRAB box domain containing 1 [Source:HGNC Symbol;Acc:HGNC:38708]	KRBOX1	-1.00653	0.624723	3	3	0
TMEM14C	51522	transmembrane protein 14C [Source:HGNC Symbol;Acc:HGNC:20952]	TMEM14C	-1.00644	0.107425	3	3	1
ENKD1	84080	enkurin domain containing 1 [Source:HGNC Symbol;Acc:HGNC:25246]	ENKD1	-1.00623	0.169576	3	3	0
OVGP1	5016	oviductal glycoprotein 1 [Source:HGNC Symbol;Acc:HGNC:8524]	OVGP1	-1.0062	0.805144	3	3	1
FUT10	84750	fucosyltransferase 10 [Source:HGNC Symbol;Acc:HGNC:19234]	FUT10	-1.00618	0.645878	3	3	1
LOC732022	732022	NA	NA	-1.00617	-1.02492	3	3	0
LOC730446	730446	NA	NA	-1.00595	1.06071	3	3	0
RABEPK	10244	Rab9 effector protein with kelch motifs [Source:HGNC Symbol;Acc:HGNC:16896]	RABEPK	-1.00585	0.412381	3	3	0
MRPS6	64968	mitochondrial ribosomal protein S6 [Source:HGNC Symbol;Acc:HGNC:14051]	MRPS6	-1.00543	-0.567583	3	3	1
KXD1	79036	KxDL motif containing 1 [Source:HGNC Symbol;Acc:HGNC:28420]	KXD1	-1.00524	-0.0623808	3	3	0
GAS1	2619	growth arrest specific 1 [Source:HGNC Symbol;Acc:HGNC:4165]	GAS1	-1.0046	0.875281	3	3	1
PRPH2	5961	peripherin 2 [Source:HGNC Symbol;Acc:HGNC:9942]	PRPH2	-1.00454	0.257579	3	3	1
NRK	203447	Nik related kinase [Source:HGNC Symbol;Acc:HGNC:25391]	NRK	-1.00443	0.0254079	3	3	1
SLC7A10	56301	solute carrier family 7 member 10 [Source:HGNC Symbol;Acc:HGNC:11058]	SLC7A10	-1.00423	0.250245	3	3	1
RHCG	51458	Rh family C glycoprotein [Source:HGNC Symbol;Acc:HGNC:18140]	RHCG	-1.00386	-0.0955123	3	3	0
APBA3	9546	amyloid beta precursor protein binding family A member 3 [Source:HGNC Symbol;Acc:HGNC:580]	APBA3	-1.00347	-0.33166	3	3	2
SBNO1	55206	strawberry notch homolog 1 [Source:HGNC Symbol;Acc:HGNC:22973]	SBNO1	-1.00333	-0.416366	3	3	0
MED28	80306	mediator complex subunit 28 [Source:HGNC Symbol;Acc:HGNC:24628]	MED28	-1.00242	-0.124081	3	2	0
CAPN11	11131	calpain 11 [Source:HGNC Symbol;Acc:HGNC:1478]	CAPN11	-1.00221	-3.21104	3	1	0
LOC648999	648999	NA	NA	-1.00162	-0.745591	3	3	0
SHANK3	85358	SH3 and multiple ankyrin repeat domains 3 [Source:HGNC Symbol;Acc:HGNC:14294]	SHANK3	-1.00117	0.431417	3	3	0
MRPL13	28998	mitochondrial ribosomal protein L13 [Source:HGNC Symbol;Acc:HGNC:14278]	MRPL13	-1.00092	-1.91038	3	2	0
CHRAC1	54108	chromatin accessibility complex subunit 1 [Source:HGNC Symbol;Acc:HGNC:13544]	CHRAC1	-1.00025	0.814416	3	3	1
TBL1Y	90665	transducin beta like 1 Y-linked [Source:HGNC Symbol;Acc:HGNC:18502]	TBL1Y	-1.00025	-0.604844	3	3	1
FAM166C	339778	chromosome 2 open reading frame 70 [Source:HGNC Symbol;Acc:HGNC:27938]	C2orf70	-1.00004	0.417087	3	3	1
GRIN2C	2905	glutamate ionotropic receptor NMDA type subunit 2C [Source:HGNC Symbol;Acc:HGNC:4587]	GRIN2C	-1.00001	1.0895	3	3	1
DLEC1	9940	DLEC1, cilia and flagella associated protein [Source:HGNC Symbol;Acc:HGNC:2899]	DLEC1	-0.999816	0.341047	3	3	0
COMMD6	170622	COMM domain containing 6 [Source:HGNC Symbol;Acc:HGNC:24015]	COMMD6	-0.999598	-0.767698	3	3	1
CENPE	1062	centromere protein E [Source:HGNC Symbol;Acc:HGNC:1856]	CENPE	-0.998627	0.115727	3	3	1
IGFLR1	79713	IGF like family receptor 1 [Source:HGNC Symbol;Acc:HGNC:23620]	IGFLR1	-0.998621	-1.38093	3	2	1
LOC729132	729132	NA	NA	-0.998231	-1.76694	3	3	1
SPACA1	81833	sperm acrosome associated 1 [Source:HGNC Symbol;Acc:HGNC:14967]	SPACA1	-0.997927	0.385564	3	3	1
ARID1A	8289	AT-rich interaction domain 1A [Source:HGNC Symbol;Acc:HGNC:11110]	ARID1A	-0.997346	-0.125939	3	3	0
GPX8	493869	glutathione peroxidase 8 (putative) [Source:HGNC Symbol;Acc:HGNC:33100]	GPX8	-0.997248	-0.491717	3	3	0
IRAG2	4033	lymphoid restricted membrane protein [Source:HGNC Symbol;Acc:HGNC:6690]	LRMP	-0.9967	0.372991	3	3	1
CRH	1392	corticotropin releasing hormone [Source:HGNC Symbol;Acc:HGNC:2355]	CRH	-0.996487	-0.27512	3	3	1
LOC652608	652608	NA	NA	-0.996382	-0.00981441	3	3	1
COCH	1690	cochlin [Source:HGNC Symbol;Acc:HGNC:2180]	COCH	-0.996106	0.533478	3	3	0
USP42	84132	ubiquitin specific peptidase 42 [Source:HGNC Symbol;Acc:HGNC:20068]	USP42	-0.996095	-0.440572	3	3	1
MCFD2P1	645927	NA	NA	-0.995923	-0.7997	3	3	1
SLC26A2	1836	solute carrier family 26 member 2 [Source:HGNC Symbol;Acc:HGNC:10994]	SLC26A2	-0.994248	-0.194112	3	3	0
LOC645915	645915	NA	NA	-0.994048	-1.11625	3	2	0
STAG3L1	54441	NA	NA	-0.99382	-0.345152	3	3	2
LTBP1	4052	latent transforming growth factor beta binding protein 1 [Source:HGNC Symbol;Acc:HGNC:6714]	LTBP1	-0.993417	0.8543	2	2	1
KDM4A	9682	lysine demethylase 4A [Source:HGNC Symbol;Acc:HGNC:22978]	KDM4A	-0.99325	0.0143454	3	2	1
SPACA9	11092	sperm acrosome associated 9 [Source:HGNC Symbol;Acc:HGNC:1367]	SPACA9	-0.993126	1.00751	3	3	1
SART1	9092	spliceosome associated factor 1, recruiter of U4/U6.U5 tri-snRNP [Source:HGNC Symbol;Acc:HGNC:10538]	SART1	-0.992727	-1.41037	3	2	0
MMP13	4322	matrix metallopeptidase 13 [Source:HGNC Symbol;Acc:HGNC:7159]	MMP13	-0.992501	0.982499	3	3	1
ME2	4200	malic enzyme 2 [Source:HGNC Symbol;Acc:HGNC:6984]	ME2	-0.992284	0.293107	3	3	1
XKRY	9082	XK related, Y-linked [Source:HGNC Symbol;Acc:HGNC:18571]	XKRY	-0.991655	-0.336456	3	3	0
AGRN	375790	agrin [Source:HGNC Symbol;Acc:HGNC:329]	AGRN	-0.991505	-0.711735	3	3	0
DKK2	27123	dickkopf WNT signaling pathway inhibitor 2 [Source:HGNC Symbol;Acc:HGNC:2892]	DKK2	-0.9913	0.49349	3	3	1
FOXK2	3607	forkhead box K2 [Source:HGNC Symbol;Acc:HGNC:6036]	FOXK2	-0.991129	-1.14289	3	3	0
CPXCR1	53336	CPX chromosome region, candidate 1 [Source:HGNC Symbol;Acc:HGNC:2332]	CPXCR1	-0.990603	-0.743806	3	2	0
ITGA6	3655	integrin subunit alpha 6 [Source:HGNC Symbol;Acc:HGNC:6142]	ITGA6	-0.990598	0.156891	3	3	1
ITGB5	3693	integrin subunit beta 5 [Source:HGNC Symbol;Acc:HGNC:6160]	ITGB5	-0.990284	0.137424	3	3	1
LEMD1	93273	LEM domain containing 1 [Source:HGNC Symbol;Acc:HGNC:18725]	LEMD1	-0.990214	0.646012	3	3	0
CADPS2	93664	calcium dependent secretion activator 2 [Source:HGNC Symbol;Acc:HGNC:16018]	CADPS2	-0.989975	-0.359414	3	3	1
PIGM	93183	phosphatidylinositol glycan anchor biosynthesis class M [Source:HGNC Symbol;Acc:HGNC:18858]	PIGM	-0.989884	0.234753	3	3	1
SYN3	8224	synapsin III [Source:HGNC Symbol;Acc:HGNC:11496]	SYN3	-0.989413	-0.772726	2	2	1
FAM168B	130074	family with sequence similarity 168 member B [Source:HGNC Symbol;Acc:HGNC:27016]	FAM168B	-0.989044	-0.153219	3	2	0
ZC3H18	124245	zinc finger CCCH-type containing 18 [Source:HGNC Symbol;Acc:HGNC:25091]	ZC3H18	-0.988854	0.45381	3	3	1
LOC100289470	100289470	NA	NA	-0.988839	0.290173	3	3	0
KLHDC3	116138	kelch domain containing 3 [Source:HGNC Symbol;Acc:HGNC:20704]	KLHDC3	-0.988512	0.774366	3	3	1
GRAP	10750	GRB2 related adaptor protein [Source:HGNC Symbol;Acc:HGNC:4562]	GRAP	-0.988164	-0.0081775	3	3	1
FTCD	10841	formimidoyltransferase cyclodeaminase [Source:HGNC Symbol;Acc:HGNC:3974]	FTCD	-0.987839	-0.429724	3	3	1
TAF10	6881	TATA-box binding protein associated factor 10 [Source:HGNC Symbol;Acc:HGNC:11543]	TAF10	-0.987695	-0.277163	3	3	1
KRT36	8689	keratin 36 [Source:HGNC Symbol;Acc:HGNC:6454]	KRT36	-0.987457	-0.160844	3	3	2
NUPR1	26471	nuclear protein 1, transcriptional regulator [Source:HGNC Symbol;Acc:HGNC:29990]	NUPR1	-0.987314	0.620913	3	3	0
TMEM175	84286	transmembrane protein 175 [Source:HGNC Symbol;Acc:HGNC:28709]	TMEM175	-0.986815	-1.56749	3	3	1
LOC730733	730733	NA	NA	-0.986681	0.231856	3	3	1
TCEANC	170082	transcription elongation factor A N-terminal and central domain containing [Source:HGNC Symbol;Acc:HGNC:28277]	TCEANC	-0.986637	-0.092683	3	3	1
LOC730089	730089	NA	NA	-0.986612	-0.467734	3	3	1
SLC35A3	23443	solute carrier family 35 member A3 [Source:HGNC Symbol;Acc:HGNC:11023]	SLC35A3	-0.986446	0.508476	3	3	1
LBHD1	79081	LBH domain containing 1 [Source:HGNC Symbol;Acc:HGNC:28351]	LBHD1	-0.986301	-0.193496	3	3	0
ORMDL3	94103	ORMDL sphingolipid biosynthesis regulator 3 [Source:HGNC Symbol;Acc:HGNC:16038]	ORMDL3	-0.986114	-0.838195	3	3	1
OXSR1	9943	oxidative stress responsive kinase 1 [Source:HGNC Symbol;Acc:HGNC:8508]	OXSR1	-0.985898	-0.47956	3	3	1
CCHCR1	54535	coiled-coil alpha-helical rod protein 1 [Source:HGNC Symbol;Acc:HGNC:13930]	CCHCR1	-0.985542	0.243779	3	3	0
CCDC125	202243	coiled-coil domain containing 125 [Source:HGNC Symbol;Acc:HGNC:28924]	CCDC125	-0.985431	-0.292783	3	2	0
CDK20	23552	cyclin dependent kinase 20 [Source:HGNC Symbol;Acc:HGNC:21420]	CDK20	-0.984666	0.694377	3	3	2
NPVF	64111	neuropeptide VF precursor [Source:HGNC Symbol;Acc:HGNC:13782]	NPVF	-0.984659	0.0691493	3	3	0
CCDC93	54520	coiled-coil domain containing 93 [Source:HGNC Symbol;Acc:HGNC:25611]	CCDC93	-0.984371	-0.371749	3	3	1
AKT2	208	AKT serine/threonine kinase 2 [Source:HGNC Symbol;Acc:HGNC:392]	AKT2	-0.984114	0.0295582	3	3	0
SLC29A4	222962	solute carrier family 29 member 4 [Source:HGNC Symbol;Acc:HGNC:23097]	SLC29A4	-0.983903	0.0369679	3	3	0
DLST	1743	dihydrolipoamide S-succinyltransferase [Source:HGNC Symbol;Acc:HGNC:2911]	DLST	-0.983581	-0.143714	3	2	0
MMP9	4318	matrix metallopeptidase 9 [Source:HGNC Symbol;Acc:HGNC:7176]	MMP9	-0.982581	-0.598433	3	2	0
LINC01148	283585	NA	NA	-0.98184	-0.421162	3	3	0
DHDDS	79947	dehydrodolichyl diphosphate synthase subunit [Source:HGNC Symbol;Acc:HGNC:20603]	DHDDS	-0.981778	0.693044	3	3	0
MYB	4602	MYB proto-oncogene, transcription factor [Source:HGNC Symbol;Acc:HGNC:7545]	MYB	-0.981307	-0.252451	3	3	1
TAF11	6882	TATA-box binding protein associated factor 11 [Source:HGNC Symbol;Acc:HGNC:11544]	TAF11	-0.979606	-0.285268	3	3	1
MTFR1	9650	mitochondrial fission regulator 1 [Source:HGNC Symbol;Acc:HGNC:29510]	MTFR1	-0.979425	-0.0599755	3	3	0
HPS3	84343	HPS3, biogenesis of lysosomal organelles complex 2 subunit 1 [Source:HGNC Symbol;Acc:HGNC:15597]	HPS3	-0.979386	-0.321436	3	3	1
MRGPRE	116534	MAS related GPR family member E [Source:HGNC Symbol;Acc:HGNC:30694]	MRGPRE	-0.979347	0.303591	3	3	1
LOC652595	652595	NA	NA	-0.978796	-2.19672	3	2	0
AOC1	26	amine oxidase, copper containing 1 [Source:HGNC Symbol;Acc:HGNC:80]	AOC1	-0.978486	0.450483	3	3	0
GPR180	160897	G protein-coupled receptor 180 [Source:HGNC Symbol;Acc:HGNC:28899]	GPR180	-0.978271	0.0349715	3	3	1
WTIP	126374	WT1 interacting protein [Source:HGNC Symbol;Acc:HGNC:20964]	WTIP	-0.978074	-0.357758	3	3	2
KIFAP3	22920	kinesin associated protein 3 [Source:HGNC Symbol;Acc:HGNC:17060]	KIFAP3	-0.977961	-0.329437	3	3	1
M6PR	4074	mannose-6-phosphate receptor, cation dependent [Source:HGNC Symbol;Acc:HGNC:6752]	M6PR	-0.97791	-0.755745	2	2	1
SEPTIN7	989	septin 7 [Source:HGNC Symbol;Acc:HGNC:1717]	2021-09-07	-0.977632	-0.0805908	3	3	1
NRP1	8829	neuropilin 1 [Source:HGNC Symbol;Acc:HGNC:8004]	NRP1	-0.977541	0.494128	3	3	0
MYCT1	80177	MYC target 1 [Source:HGNC Symbol;Acc:HGNC:23172]	MYCT1	-0.977536	0.308102	3	3	1
FGFBP1	9982	fibroblast growth factor binding protein 1 [Source:HGNC Symbol;Acc:HGNC:19695]	FGFBP1	-0.976898	-0.568354	3	3	1
FRMPD2	143162	FERM and PDZ domain containing 2 [Source:HGNC Symbol;Acc:HGNC:28572]	FRMPD2	-0.976753	0.382703	3	3	1
MGAT5	4249	alpha-1,6-mannosylglycoprotein 6-beta-N-acetylglucosaminyltransferase [Source:HGNC Symbol;Acc:HGNC:7049]	MGAT5	-0.976562	0.656403	3	3	0
VPS51	738	VPS51, GARP complex subunit [Source:HGNC Symbol;Acc:HGNC:1172]	VPS51	-0.974845	-1.19799	3	2	1
PFN1	5216	profilin 1 [Source:HGNC Symbol;Acc:HGNC:8881]	PFN1	-0.974682	0.185083	3	2	0
OSER1	51526	oxidative stress responsive serine rich 1 [Source:HGNC Symbol;Acc:HGNC:16105]	OSER1	-0.973645	-0.387708	3	3	1
IL23A	51561	interleukin 23 subunit alpha [Source:HGNC Symbol;Acc:HGNC:15488]	IL23A	-0.973591	-0.0690054	3	3	1
RNF34	80196	ring finger protein 34 [Source:HGNC Symbol;Acc:HGNC:17297]	RNF34	-0.973472	-0.274495	3	3	1
OR51B4	79339	olfactory receptor family 51 subfamily B member 4 [Source:HGNC Symbol;Acc:HGNC:14708]	OR51B4	-0.973191	0.945594	3	3	0
SNRPF	6636	small nuclear ribonucleoprotein polypeptide F [Source:HGNC Symbol;Acc:HGNC:11162]	SNRPF	-0.973039	-3.71456	3	1	0
UNC119	9094	unc-119 lipid binding chaperone [Source:HGNC Symbol;Acc:HGNC:12565]	UNC119	-0.972758	0.538672	3	3	0
SLCO1C1	53919	solute carrier organic anion transporter family member 1C1 [Source:HGNC Symbol;Acc:HGNC:13819]	SLCO1C1	-0.972714	0.650242	3	3	0
ZC3H12B	340554	zinc finger CCCH-type containing 12B [Source:HGNC Symbol;Acc:HGNC:17407]	ZC3H12B	-0.972401	0.447712	3	3	1
ARFGEF2	10564	ADP ribosylation factor guanine nucleotide exchange factor 2 [Source:HGNC Symbol;Acc:HGNC:15853]	ARFGEF2	-0.972247	-0.428711	3	3	0
SRP14	6727	signal recognition particle 14 [Source:HGNC Symbol;Acc:HGNC:11299]	SRP14	-0.971845	0.348075	3	3	0
PPP1R18	170954	protein phosphatase 1 regulatory subunit 18 [Source:HGNC Symbol;Acc:HGNC:29413]	PPP1R18	-0.971655	0.414582	3	3	1
IGFALS	3483	insulin like growth factor binding protein acid labile subunit [Source:HGNC Symbol;Acc:HGNC:5468]	IGFALS	-0.971592	1.06153	3	3	0
LOC645489	645489	NA	NA	-0.971576	-1.07018	3	3	0
CCL21	6366	C-C motif chemokine ligand 21 [Source:HGNC Symbol;Acc:HGNC:10620]	CCL21	-0.969861	0.0903915	3	3	2
ELL2	22936	elongation factor for RNA polymerase II 2 [Source:HGNC Symbol;Acc:HGNC:17064]	ELL2	-0.96919	-0.889381	3	2	0
ENO1	2023	enolase 1 [Source:HGNC Symbol;Acc:HGNC:3350]	ENO1	-0.968748	0.563533	3	3	2
ALG6	29929	ALG6, alpha-1,3-glucosyltransferase [Source:HGNC Symbol;Acc:HGNC:23157]	ALG6	-0.968234	0.171077	3	3	1
PCDH19	57526	protocadherin 19 [Source:HGNC Symbol;Acc:HGNC:14270]	PCDH19	-0.967888	0.25592	3	3	1
TNR	7143	tenascin R [Source:HGNC Symbol;Acc:HGNC:11953]	TNR	-0.967558	0.0939804	3	3	0
PCDH9	5101	protocadherin 9 [Source:HGNC Symbol;Acc:HGNC:8661]	PCDH9	-0.967496	-0.00795885	3	3	0
TSEN15	116461	tRNA splicing endonuclease subunit 15 [Source:HGNC Symbol;Acc:HGNC:16791]	TSEN15	-0.966681	0.423214	3	3	0
DYM	54808	dymeclin [Source:HGNC Symbol;Acc:HGNC:21317]	DYM	-0.966045	0.361589	3	3	0
ZNF517	340385	zinc finger protein 517 [Source:HGNC Symbol;Acc:HGNC:27984]	ZNF517	-0.965841	0.554018	3	3	1
LOC730821	730821	NA	NA	-0.965757	-0.0808337	3	3	1
IGSF3	3321	immunoglobulin superfamily member 3 [Source:HGNC Symbol;Acc:HGNC:5950]	IGSF3	-0.96457	0.637614	3	3	0
YWHAZ	7534	tyrosine 3-monooxygenase/tryptophan 5-monooxygenase activation protein zeta [Source:HGNC Symbol;Acc:HGNC:12855]	YWHAZ	-0.964063	0.121549	3	3	1
KIAA1614	57710	KIAA1614 [Source:HGNC Symbol;Acc:HGNC:29327]	KIAA1614	-0.964028	0.190654	3	3	1
RNF214	257160	ring finger protein 214 [Source:HGNC Symbol;Acc:HGNC:25335]	RNF214	-0.963963	-0.589792	3	3	1
PRPH	5630	peripherin [Source:HGNC Symbol;Acc:HGNC:9461]	PRPH	-0.963531	-0.160968	3	3	1
CLDN12	9069	claudin 12 [Source:HGNC Symbol;Acc:HGNC:2034]	CLDN12	-0.963138	-0.0932046	3	3	1
IL34	146433	interleukin 34 [Source:HGNC Symbol;Acc:HGNC:28529]	IL34	-0.963065	0.164494	3	3	0
SAR1AP1	646260	NA	NA	-0.962929	-0.290973	3	3	0
ZNF507	22847	zinc finger protein 507 [Source:HGNC Symbol;Acc:HGNC:23783]	ZNF507	-0.962752	0.38483	3	3	2
CXCL3	2921	C-X-C motif chemokine ligand 3 [Source:HGNC Symbol;Acc:HGNC:4604]	CXCL3	-0.962609	0.28524	3	3	0
TAF1A	9015	TATA-box binding protein associated factor, RNA polymerase I subunit A [Source:HGNC Symbol;Acc:HGNC:11532]	TAF1A	-0.962574	-0.0948455	3	3	0
SLC2A1	6513	solute carrier family 2 member 1 [Source:HGNC Symbol;Acc:HGNC:11005]	SLC2A1	-0.962561	0.524142	3	3	0
MMP25	64386	matrix metallopeptidase 25 [Source:HGNC Symbol;Acc:HGNC:14246]	MMP25	-0.962299	-0.636704	3	3	1
CCNE2	9134	cyclin E2 [Source:HGNC Symbol;Acc:HGNC:1590]	CCNE2	-0.962204	-0.00671175	3	3	0
DNAJC1	64215	DnaJ heat shock protein family (Hsp40) member C1 [Source:HGNC Symbol;Acc:HGNC:20090]	DNAJC1	-0.961918	-0.0632802	3	3	2
GDF6	392255	growth differentiation factor 6 [Source:HGNC Symbol;Acc:HGNC:4221]	GDF6	-0.96177	-0.0542027	3	3	0
SLITRK6	84189	SLIT and NTRK like family member 6 [Source:HGNC Symbol;Acc:HGNC:23503]	SLITRK6	-0.961702	0.166316	3	3	1
LMBRD1	55788	LMBR1 domain containing 1 [Source:HGNC Symbol;Acc:HGNC:23038]	LMBRD1	-0.961661	0.452228	3	3	1
RNF222	643904	ring finger protein 222 [Source:HGNC Symbol;Acc:HGNC:34517]	RNF222	-0.961505	1.01858	3	3	1
RNF20	56254	ring finger protein 20 [Source:HGNC Symbol;Acc:HGNC:10062]	RNF20	-0.96141	0.661764	3	3	0
TRIM8	81603	tripartite motif containing 8 [Source:HGNC Symbol;Acc:HGNC:15579]	TRIM8	-0.961337	-0.00851924	3	3	1
H4C5	8367	histone cluster 1 H4 family member e [Source:HGNC Symbol;Acc:HGNC:4790]	HIST1H4E	-0.961202	0.997279	3	3	0
SHOC2	8036	SHOC2, leucine rich repeat scaffold protein [Source:HGNC Symbol;Acc:HGNC:15454]	SHOC2	-0.960895	0.0633899	3	3	0
TERB2	145645	telomere repeat binding bouquet formation protein 2 [Source:HGNC Symbol;Acc:HGNC:28520]	TERB2	-0.960591	0.942836	3	3	0
MIF4GD	57409	MIF4G domain containing [Source:HGNC Symbol;Acc:HGNC:24030]	MIF4GD	-0.96053	0.3187	3	3	0
RFTN1	23180	raftlin, lipid raft linker 1 [Source:HGNC Symbol;Acc:HGNC:30278]	RFTN1	-0.960431	-0.242586	3	2	0
KCNK5	8645	potassium two pore domain channel subfamily K member 5 [Source:HGNC Symbol;Acc:HGNC:6280]	KCNK5	-0.960371	0.414809	3	3	1
SUSD2	56241	sushi domain containing 2 [Source:HGNC Symbol;Acc:HGNC:30667]	SUSD2	-0.960129	-0.25601	3	3	0
PRAMEF2	65122	PRAME family member 2 [Source:HGNC Symbol;Acc:HGNC:28841]	PRAMEF2	-0.959902	0.423475	3	3	0
KLHL2P1	729249	NA	NA	-0.959563	-0.23838	3	3	0
EPB41L2	2037	erythrocyte membrane protein band 4.1 like 2 [Source:HGNC Symbol;Acc:HGNC:3379]	EPB41L2	-0.959321	0.179648	3	3	0
EVPL	2125	envoplakin [Source:HGNC Symbol;Acc:HGNC:3503]	EVPL	-0.959274	-0.184052	3	3	1
GBP3	2635	guanylate binding protein 3 [Source:HGNC Symbol;Acc:HGNC:4184]	GBP3	-0.959106	-0.0394222	3	3	2
LOC652629	652629	NA	NA	-0.959005	-0.633069	3	3	0
UBE2T	29089	ubiquitin conjugating enzyme E2 T [Source:HGNC Symbol;Acc:HGNC:25009]	UBE2T	-0.958994	0.0447519	3	3	1
RGMB	285704	repulsive guidance molecule BMP co-receptor b [Source:HGNC Symbol;Acc:HGNC:26896]	RGMB	-0.958655	-0.0708466	3	3	0
LOC730279	730279	NA	NA	-0.958334	0.405061	3	3	1
ARIH2	10425	ariadne RBR E3 ubiquitin protein ligase 2 [Source:HGNC Symbol;Acc:HGNC:690]	ARIH2	-0.958289	0.308255	3	3	0
OTOG	340990	otogelin [Source:HGNC Symbol;Acc:HGNC:8516]	OTOG	-0.957855	-0.0484181	3	3	1
TCAP	8557	titin-cap [Source:HGNC Symbol;Acc:HGNC:11610]	TCAP	-0.957792	0.207897	3	3	0
LSMEM1	286006	leucine rich single-pass membrane protein 1 [Source:HGNC Symbol;Acc:HGNC:22036]	LSMEM1	-0.957374	0.214095	3	3	1
ORMDL2	29095	ORMDL sphingolipid biosynthesis regulator 2 [Source:HGNC Symbol;Acc:HGNC:16037]	ORMDL2	-0.957236	0.135261	3	3	1
NKAIN3	286183	sodium/potassium transporting ATPase interacting 3 [Source:HGNC Symbol;Acc:HGNC:26829]	NKAIN3	-0.956768	-0.0646773	3	3	1
PPIAP8	341457	NA	NA	-0.956667	-0.019275	3	3	0
CXXC1	30827	CXXC finger protein 1 [Source:HGNC Symbol;Acc:HGNC:24343]	CXXC1	-0.956457	-1.24488	3	3	1
ANGEL2	90806	angel homolog 2 [Source:HGNC Symbol;Acc:HGNC:30534]	ANGEL2	-0.956273	-0.585756	3	3	1
KDM4D	55693	lysine demethylase 4D [Source:HGNC Symbol;Acc:HGNC:25498]	KDM4D	-0.956205	0.757805	3	3	1
SPTB	6710	spectrin beta, erythrocytic [Source:HGNC Symbol;Acc:HGNC:11274]	SPTB	-0.9561	-0.422993	3	3	1
PCDHGA1	56114	protocadherin gamma subfamily A, 1 [Source:HGNC Symbol;Acc:HGNC:8696]	PCDHGA1	-0.955946	0.190936	3	3	0
ZNF346	23567	zinc finger protein 346 [Source:HGNC Symbol;Acc:HGNC:16403]	ZNF346	-0.955404	0.578083	3	3	2
NDUFA8	4702	NADH:ubiquinone oxidoreductase subunit A8 [Source:HGNC Symbol;Acc:HGNC:7692]	NDUFA8	-0.954978	0.258671	3	3	0
PLEKHA3	65977	pleckstrin homology domain containing A3 [Source:HGNC Symbol;Acc:HGNC:14338]	PLEKHA3	-0.954384	-0.0451783	3	3	1
CHRNB1	1140	cholinergic receptor nicotinic beta 1 subunit [Source:HGNC Symbol;Acc:HGNC:1961]	CHRNB1	-0.954198	-0.514079	3	2	0
LOC652134	652134	NA	NA	-0.953766	0.430641	3	3	0
MYLK2	85366	myosin light chain kinase 2 [Source:HGNC Symbol;Acc:HGNC:16243]	MYLK2	-0.953738	-0.427394	3	3	0
SLC25A51	92014	solute carrier family 25 member 51 [Source:HGNC Symbol;Acc:HGNC:23323]	SLC25A51	-0.953532	0.276564	3	3	1
MAP1S	55201	microtubule associated protein 1S [Source:HGNC Symbol;Acc:HGNC:15715]	MAP1S	-0.95306	0.3331	3	3	1
CCDC24	149473	coiled-coil domain containing 24 [Source:HGNC Symbol;Acc:HGNC:28688]	CCDC24	-0.952936	0.542535	3	3	1
NOS3	4846	nitric oxide synthase 3 [Source:HGNC Symbol;Acc:HGNC:7876]	NOS3	-0.952416	0.655261	3	3	1
RUNX3	864	runt related transcription factor 3 [Source:HGNC Symbol;Acc:HGNC:10473]	RUNX3	-0.952356	-0.655028	3	3	0
MAP1LC3C	440738	microtubule associated protein 1 light chain 3 gamma [Source:HGNC Symbol;Acc:HGNC:13353]	MAP1LC3C	-0.952352	-0.678762	3	3	0
CCR1	1230	C-C motif chemokine receptor 1 [Source:HGNC Symbol;Acc:HGNC:1602]	CCR1	-0.951801	0.0738872	3	3	1
LOC643717	643717	NA	NA	-0.951702	0.208617	3	3	1
AKAP13	11214	A-kinase anchoring protein 13 [Source:HGNC Symbol;Acc:HGNC:371]	AKAP13	-0.95156	0.0204886	3	3	1
PTER	9317	phosphotriesterase related [Source:HGNC Symbol;Acc:HGNC:9590]	PTER	-0.951483	0.198624	3	3	0
SCCPDH	51097	saccharopine dehydrogenase (putative) [Source:HGNC Symbol;Acc:HGNC:24275]	SCCPDH	-0.951335	0.339727	3	3	1
ZNF84	7637	zinc finger protein 84 [Source:HGNC Symbol;Acc:HGNC:13159]	ZNF84	-0.951204	0.121301	3	3	1
CBLN3	643866	cerebellin 3 precursor [Source:HGNC Symbol;Acc:HGNC:20146]	CBLN3	-0.951144	0.790649	3	3	2
BCAR3	8412	BCAR3, NSP family adaptor protein [Source:HGNC Symbol;Acc:HGNC:973]	BCAR3	-0.951123	0.138106	3	3	1
NSFL1C	55968	NSFL1 cofactor [Source:HGNC Symbol;Acc:HGNC:15912]	NSFL1C	-0.949538	0.504669	3	3	1
CD200R1L	344807	CD200 receptor 1 like [Source:HGNC Symbol;Acc:HGNC:24665]	CD200R1L	-0.949464	0.103753	3	3	1
U2AF1	7307	U2 small nuclear RNA auxiliary factor 1 [Source:HGNC Symbol;Acc:HGNC:12453]	U2AF1	-0.949437	-2.20835	3	2	0
PLAC4	191585	NA	NA	-0.949095	0.51982	3	3	1
GHSR	2693	growth hormone secretagogue receptor [Source:HGNC Symbol;Acc:HGNC:4267]	GHSR	-0.948983	0.48123	3	3	0
TYW3	127253	tRNA-yW synthesizing protein 3 homolog [Source:HGNC Symbol;Acc:HGNC:24757]	TYW3	-0.948884	0.190912	3	3	1
PSME4	23198	proteasome activator subunit 4 [Source:HGNC Symbol;Acc:HGNC:20635]	PSME4	-0.94816	0.102847	3	3	0
IKBIP	121457	IKBKB interacting protein [Source:HGNC Symbol;Acc:HGNC:26430]	IKBIP	-0.948137	0.499428	3	3	0
KIAA2026	158358	KIAA2026 [Source:HGNC Symbol;Acc:HGNC:23378]	KIAA2026	-0.948101	0.486294	3	3	0
LOC729204	729204	NA	NA	-0.94704	-0.328809	3	3	1
ALKBH3	221120	alkB homolog 3, alpha-ketoglutaratedependent dioxygenase [Source:HGNC Symbol;Acc:HGNC:30141]	ALKBH3	-0.946654	-0.716354	3	3	0
PMEL	6490	premelanosome protein [Source:HGNC Symbol;Acc:HGNC:10880]	PMEL	-0.946606	0.596622	3	3	0
TNF	7124	tumor necrosis factor [Source:HGNC Symbol;Acc:HGNC:11892]	TNF	-0.946479	-0.467102	3	3	2
EPHX4	253152	epoxide hydrolase 4 [Source:HGNC Symbol;Acc:HGNC:23758]	EPHX4	-0.946184	0.596118	3	3	1
HNF4G	3174	hepatocyte nuclear factor 4 gamma [Source:HGNC Symbol;Acc:HGNC:5026]	HNF4G	-0.945915	-0.777024	3	2	0
CHSY1	22856	chondroitin sulfate synthase 1 [Source:HGNC Symbol;Acc:HGNC:17198]	CHSY1	-0.945632	-0.800689	3	3	1
LOC729380	729380	NA	NA	-0.945522	-0.486125	3	2	0
MNS1	55329	meiosis specific nuclear structural 1 [Source:HGNC Symbol;Acc:HGNC:29636]	MNS1	-0.945338	0.475788	3	3	1
TAF9	6880	TATA-box binding protein associated factor 9 [Source:HGNC Symbol;Acc:HGNC:11542]	TAF9	-0.945233	-0.873082	3	3	0
DNTT	1791	DNA nucleotidylexotransferase [Source:HGNC Symbol;Acc:HGNC:2983]	DNTT	-0.945141	0.203611	3	3	1
GP2	2813	glycoprotein 2 [Source:HGNC Symbol;Acc:HGNC:4441]	GP2	-0.945114	-0.19525	3	3	1
ALS2	57679	ALS2, alsin Rho guanine nucleotide exchange factor [Source:HGNC Symbol;Acc:HGNC:443]	ALS2	-0.945052	0.114181	3	3	0
FAM181A	90050	family with sequence similarity 181 member A [Source:HGNC Symbol;Acc:HGNC:20491]	FAM181A	-0.944887	0.191919	3	3	0
LOC730056	730056	NA	NA	-0.944643	-0.28002	3	3	0
LOC728660	728660	NA	NA	-0.94462	0.197177	3	3	1
ERCC5	2073	ERCC excision repair 5, endonuclease [Source:HGNC Symbol;Acc:HGNC:3437]	ERCC5	-0.944247	0.276032	3	3	1
LOC730271	730271	NA	NA	-0.943947	0.0479109	3	3	0
RPL35P1	440737	NA	NA	-0.943407	-0.465991	3	3	1
MMP28	79148	matrix metallopeptidase 28 [Source:HGNC Symbol;Acc:HGNC:14366]	MMP28	-0.943246	0.316006	3	3	0
ASNS	440	asparagine synthetase (glutamine-hydrolyzing) [Source:HGNC Symbol;Acc:HGNC:753]	ASNS	-0.943069	-2.57891	3	1	0
CCP110	9738	centriolar coiled-coil protein 110 [Source:HGNC Symbol;Acc:HGNC:24342]	CCP110	-0.942873	0.444302	3	3	0
CCL27	10850	C-C motif chemokine ligand 27 [Source:HGNC Symbol;Acc:HGNC:10626]	CCL27	-0.942806	0.680416	3	3	1
BCOR	54880	BCL6 corepressor [Source:HGNC Symbol;Acc:HGNC:20893]	BCOR	-0.94278	0.128926	3	3	1
GZMM	3004	granzyme M [Source:HGNC Symbol;Acc:HGNC:4712]	GZMM	-0.942778	0.269581	3	3	0
KIAA0408	9729	KIAA0408 [Source:HGNC Symbol;Acc:HGNC:21636]	KIAA0408	-0.942598	0.711477	3	3	1
LRRC27	80313	leucine rich repeat containing 27 [Source:HGNC Symbol;Acc:HGNC:29346]	LRRC27	-0.94207	0.548645	3	3	1
H2AZ2	94239	H2A histone family member V [Source:HGNC Symbol;Acc:HGNC:20664]	H2AFV	-0.941896	0.524444	3	3	2
KIF26A	26153	kinesin family member 26A [Source:HGNC Symbol;Acc:HGNC:20226]	KIF26A	-0.941587	0.309752	3	3	0
LOC728086	728086	NA	NA	-0.941544	-0.94702	3	3	1
HHIP	64399	hedgehog interacting protein [Source:HGNC Symbol;Acc:HGNC:14866]	HHIP	-0.941522	-0.00799349	3	3	1
OR10AD1	121275	olfactory receptor family 10 subfamily AD member 1 [Source:HGNC Symbol;Acc:HGNC:14819]	OR10AD1	-0.941483	0.219959	3	3	1
STIM2	57620	stromal interaction molecule 2 [Source:HGNC Symbol;Acc:HGNC:19205]	STIM2	-0.941391	0.166857	3	3	1
SLC30A7	148867	solute carrier family 30 member 7 [Source:HGNC Symbol;Acc:HGNC:19306]	SLC30A7	-0.941175	0.733596	3	3	1
MAP3K1	4214	mitogen-activated protein kinase kinase kinase 1 [Source:HGNC Symbol;Acc:HGNC:6848]	MAP3K1	-0.941132	0.0473668	3	3	1
NEUROG1	4762	neurogenin 1 [Source:HGNC Symbol;Acc:HGNC:7764]	NEUROG1	-0.940938	-0.31577	3	3	1
ACAT1	38	acetyl-CoA acetyltransferase 1 [Source:HGNC Symbol;Acc:HGNC:93]	ACAT1	-0.940605	0.0626762	3	3	1
LOC728154	728154	NA	NA	-0.940563	-0.564057	3	3	2
POLD2	5425	DNA polymerase delta 2, accessory subunit [Source:HGNC Symbol;Acc:HGNC:9176]	POLD2	-0.940238	-0.492865	3	3	1
VSIG10L2	338667	NA	NA	-0.940104	-0.253431	3	3	1
ZNF177	7730	zinc finger protein 177 [Source:HGNC Symbol;Acc:HGNC:12966]	ZNF177	-0.940021	0.572578	3	3	2
HOXB9	3219	homeobox B9 [Source:HGNC Symbol;Acc:HGNC:5120]	HOXB9	-0.939946	0.591519	3	3	0
LOC727948	727948	NA	NA	-0.939796	0.155733	3	3	0
FLJ40039	647662	NA	NA	-0.939544	0.0286309	3	3	1
H4-16	121504	histone cluster 4 H4 [Source:HGNC Symbol;Acc:HGNC:20510]	HIST4H4	-0.938924	0.770079	3	3	0
LOC648149	648149	NA	NA	-0.938701	-0.204575	3	3	0
ZBTB14	7541	zinc finger and BTB domain containing 14 [Source:HGNC Symbol;Acc:HGNC:12860]	ZBTB14	-0.938616	0.379925	3	3	1
PPDPF	79144	pancreatic progenitor cell differentiation and proliferation factor [Source:HGNC Symbol;Acc:HGNC:16142]	PPDPF	-0.938581	0.0342357	3	3	2
FNIP1	96459	folliculin interacting protein 1 [Source:HGNC Symbol;Acc:HGNC:29418]	FNIP1	-0.937774	-0.259316	3	3	0
BEND6	221336	BEN domain containing 6 [Source:HGNC Symbol;Acc:HGNC:20871]	BEND6	-0.937706	-1.14912	3	3	1
LBX1	10660	ladybird homeobox 1 [Source:HGNC Symbol;Acc:HGNC:16960]	LBX1	-0.937319	-1.16679	3	3	0
SIM2	6493	SIM bHLH transcription factor 2 [Source:HGNC Symbol;Acc:HGNC:10883]	SIM2	-0.937217	-0.000886494	2	2	0
LOC388780	388780	uncharacterized LOC388780 [Source:NCBI gene;Acc:388780]		-0.936793	1.0669	3	3	1
DKK1	22943	dickkopf WNT signaling pathway inhibitor 1 [Source:HGNC Symbol;Acc:HGNC:2891]	DKK1	-0.936577	0.595587	3	3	1
FAM24B	196792	family with sequence similarity 24 member B [Source:HGNC Symbol;Acc:HGNC:23475]	FAM24B	-0.936363	0.987528	3	3	0
LNX1	84708	ligand of numb-protein X 1 [Source:HGNC Symbol;Acc:HGNC:6657]	LNX1	-0.936286	0.330534	3	3	0
GUCY1B1	2983	guanylate cyclase 1 soluble subunit beta 1 [Source:HGNC Symbol;Acc:HGNC:4687]	GUCY1B1	-0.93614	0.531648	3	3	1
LOC729471	729471	NA	NA	-0.9359	-0.0671217	3	3	1
PNMA8B	57469	PNMA family member 8B [Source:HGNC Symbol;Acc:HGNC:29206]	PNMA8B	-0.935857	-0.262484	3	3	0
DTD2	112487	D-tyrosyl-tRNA deacylase 2 (putative) [Source:HGNC Symbol;Acc:HGNC:20277]	DTD2	-0.935736	-0.531914	3	2	1
DYRK1B	9149	dual specificity tyrosine phosphorylation regulated kinase 1B [Source:HGNC Symbol;Acc:HGNC:3092]	DYRK1B	-0.935435	-0.0406693	3	3	1
SLC5A10	125206	solute carrier family 5 member 10 [Source:HGNC Symbol;Acc:HGNC:23155]	SLC5A10	-0.935412	0.328007	3	3	0
SYNGR3	9143	synaptogyrin 3 [Source:HGNC Symbol;Acc:HGNC:11501]	SYNGR3	-0.9353	-0.17053	3	3	0
LOC729229	729229	NA	NA	-0.935082	0.148139	3	3	0
RELL2	285613	RELT like 2 [Source:HGNC Symbol;Acc:HGNC:26902]	RELL2	-0.934909	0.923418	3	3	2
MCRS1	10445	microspherule protein 1 [Source:HGNC Symbol;Acc:HGNC:6960]	MCRS1	-0.934764	-0.132824	3	3	0
EIF2S2P4	728350	NA	NA	-0.934481	-0.825003	3	2	0
MGST3	4259	microsomal glutathione S-transferase 3 [Source:HGNC Symbol;Acc:HGNC:7064]	MGST3	-0.934369	0.55895	3	3	1
BMP4	652	bone morphogenetic protein 4 [Source:HGNC Symbol;Acc:HGNC:1071]	BMP4	-0.933984	0.746209	3	3	2
PTGR1	22949	prostaglandin reductase 1 [Source:HGNC Symbol;Acc:HGNC:18429]	PTGR1	-0.933669	0.385587	3	3	2
PLEKHH3	79990	pleckstrin homology, MyTH4 and FERM domain containing H3 [Source:HGNC Symbol;Acc:HGNC:26105]	PLEKHH3	-0.933476	0.116542	3	2	0
MAP2K6	5608	mitogen-activated protein kinase kinase 6 [Source:HGNC Symbol;Acc:HGNC:6846]	MAP2K6	-0.933208	-0.289682	3	3	0
FEZF2	55079	FEZ family zinc finger 2 [Source:HGNC Symbol;Acc:HGNC:13506]	FEZF2	-0.933161	-0.332997	3	3	0
RPL27P8	729332	NA	NA	-0.933084	0.0984165	3	3	0
CALM2	805	calmodulin 2 [Source:HGNC Symbol;Acc:HGNC:1445]	CALM2	-0.932888	-0.0893839	3	3	1
TRAF6	7189	TNF receptor associated factor 6 [Source:HGNC Symbol;Acc:HGNC:12036]	TRAF6	-0.932862	-0.215299	3	3	1
INTS4	92105	integrator complex subunit 4 [Source:HGNC Symbol;Acc:HGNC:25048]	INTS4	-0.932716	0.290875	3	3	1
LMBR1	64327	limb development membrane protein 1 [Source:HGNC Symbol;Acc:HGNC:13243]	LMBR1	-0.932715	0.718339	3	3	2
EHD2	30846	EH domain containing 2 [Source:HGNC Symbol;Acc:HGNC:3243]	EHD2	-0.932489	-0.926777	3	3	0
IKBKE	9641	inhibitor of nuclear factor kappa B kinase subunit epsilon [Source:HGNC Symbol;Acc:HGNC:14552]	IKBKE	-0.932359	0.197468	3	3	1
LOC729576	729576	NA	NA	-0.931891	-0.898039	3	3	0
STK31	56164	serine/threonine kinase 31 [Source:HGNC Symbol;Acc:HGNC:11407]	STK31	-0.931886	0.480657	3	3	1
PCDHA2	56146	protocadherin alpha 2 [Source:HGNC Symbol;Acc:HGNC:8668]	PCDHA2	-0.931088	0.1134	3	3	1
KIF16B	55614	kinesin family member 16B [Source:HGNC Symbol;Acc:HGNC:15869]	KIF16B	-0.930785	-0.0391669	3	2	0
STK26	51765	serine/threonine kinase 26 [Source:HGNC Symbol;Acc:HGNC:18174]	STK26	-0.930403	0.564974	2	2	0
RAC1	5879	Rac family small GTPase 1 [Source:HGNC Symbol;Acc:HGNC:9801]	RAC1	-0.930357	-0.179037	3	3	1
LOC729253	729253	NA	NA	-0.930239	-0.723118	3	3	1
CENPM	79019	centromere protein M [Source:HGNC Symbol;Acc:HGNC:18352]	CENPM	-0.930066	0.591716	3	3	0
JKAMP	51528	JNK1/MAPK8 associated membrane protein [Source:HGNC Symbol;Acc:HGNC:20184]	JKAMP	-0.929918	0.367754	3	3	1
LOC441969	441969	NA	NA	-0.929616	0.123355	3	3	1
XYLT2	64132	xylosyltransferase 2 [Source:HGNC Symbol;Acc:HGNC:15517]	XYLT2	-0.928682	-0.0448953	3	3	1
CRTAC1	55118	cartilage acidic protein 1 [Source:HGNC Symbol;Acc:HGNC:14882]	CRTAC1	-0.928612	0.522163	3	3	1
MMD	23531	monocyte to macrophage differentiation associated [Source:HGNC Symbol;Acc:HGNC:7153]	MMD	-0.928275	0.518498	3	3	1
ODF3B	440836	outer dense fiber of sperm tails 3B [Source:HGNC Symbol;Acc:HGNC:34388]	ODF3B	-0.927655	0.22362	3	3	1
TOPAZ1	375337	testis and ovary specific PAZ domain containing 1 [Source:HGNC Symbol;Acc:HGNC:24746]	TOPAZ1	-0.927393	-0.613853	3	3	0
ASIP	434	agouti signaling protein [Source:HGNC Symbol;Acc:HGNC:745]	ASIP	-0.927167	-0.248192	3	3	1
KAT2B	8850	lysine acetyltransferase 2B [Source:HGNC Symbol;Acc:HGNC:8638]	KAT2B	-0.926841	0.961791	3	3	0
TEPSIN	146705	TEPSIN, adaptor related protein complex 4 accessory protein [Source:HGNC Symbol;Acc:HGNC:26458]	TEPSIN	-0.926577	0.816914	3	3	0
RBMX	27316	RNA binding motif protein X-linked [Source:HGNC Symbol;Acc:HGNC:9910]	RBMX	-0.926452	-0.0122585	3	2	0
PIKFYVE	200576	phosphoinositide kinase, FYVE-type zinc finger containing [Source:HGNC Symbol;Acc:HGNC:23785]	PIKFYVE	-0.926445	-0.163584	3	3	2
ZC3H3	23144	zinc finger CCCH-type containing 3 [Source:HGNC Symbol;Acc:HGNC:28972]	ZC3H3	-0.926329	0.0755058	3	3	0
LMF2	91289	lipase maturation factor 2 [Source:HGNC Symbol;Acc:HGNC:25096]	LMF2	-0.925444	0.485108	3	3	1
BCAS3	54828	BCAS3, microtubule associated cell migration factor [Source:HGNC Symbol;Acc:HGNC:14347]	BCAS3	-0.924977	0.826843	3	3	0
RPS2P8	440589	NA	NA	-0.924522	-0.230248	3	3	1
SFMBT1	51460	Scm like with four mbt domains 1 [Source:HGNC Symbol;Acc:HGNC:20255]	SFMBT1	-0.924239	0.60098	3	3	1
RPL23AP74	729617	NA	NA	-0.924141	0.136232	3	2	1
TAS2R10	50839	taste 2 receptor member 10 [Source:HGNC Symbol;Acc:HGNC:14918]	TAS2R10	-0.923613	0.455488	3	3	0
FAM161A	84140	FAM161A, centrosomal protein [Source:HGNC Symbol;Acc:HGNC:25808]	FAM161A	-0.923517	-0.0177411	3	3	1
CEP131	22994	centrosomal protein 131 [Source:HGNC Symbol;Acc:HGNC:29511]	CEP131	-0.923071	-0.170271	3	3	0
CENPC	1060	centromere protein C [Source:HGNC Symbol;Acc:HGNC:1854]	CENPC	-0.922736	-1.18227	3	2	0
TRMT10A	93587	tRNA methyltransferase 10A [Source:HGNC Symbol;Acc:HGNC:28403]	TRMT10A	-0.92273	0.293992	3	3	0
PCNT	5116	pericentrin [Source:HGNC Symbol;Acc:HGNC:16068]	PCNT	-0.92215	0.187944	3	3	1
MEAF6	64769	MYST/Esa1 associated factor 6 [Source:HGNC Symbol;Acc:HGNC:25674]	MEAF6	-0.922072	0.48306	3	3	1
GYG2	8908	glycogenin 2 [Source:HGNC Symbol;Acc:HGNC:4700]	GYG2	-0.922041	0.167657	3	3	0
ACER2	340485	alkaline ceramidase 2 [Source:HGNC Symbol;Acc:HGNC:23675]	ACER2	-0.921875	0.788317	3	3	0
RPS26P40	338611	NA	NA	-0.921853	-1.48011	3	2	1
ZRANB1	54764	zinc finger RANBP2-type containing 1 [Source:HGNC Symbol;Acc:HGNC:18224]	ZRANB1	-0.921422	-0.565568	3	3	0
TBP	6908	TATA-box binding protein [Source:HGNC Symbol;Acc:HGNC:11588]	TBP	-0.920932	0.383669	3	3	0
KLHDC7A	127707	kelch domain containing 7A [Source:HGNC Symbol;Acc:HGNC:26791]	KLHDC7A	-0.920917	0.634719	3	3	0
MESTP3	645641	NA	NA	-0.920215	-0.386716	3	3	1
LNPK	80856	lunapark, ER junction formation factor [Source:HGNC Symbol;Acc:HGNC:21610]	LNPK	-0.919535	1.17263	3	3	1
LPL	4023	lipoprotein lipase [Source:HGNC Symbol;Acc:HGNC:6677]	LPL	-0.919158	-0.108764	3	3	0
RHEX	440712	regulator of hemoglobinization and erythroid cell expansion [Source:HGNC Symbol;Acc:HGNC:25341]	RHEX	-0.919092	0.343883	3	3	0
ZNF813	126017	zinc finger protein 813 [Source:HGNC Symbol;Acc:HGNC:33257]	ZNF813	-0.919044	-0.0330816	3	3	1
LOC728828	728828	NA	NA	-0.918376	-0.669843	3	3	1
LOC647521	647521	NA	NA	-0.918217	-1.07971	3	2	1
POGLUT3	143888	KDEL motif containing 2 [Source:HGNC Symbol;Acc:HGNC:28496]	KDELC2	-0.918189	0.629299	3	3	0
LOC729414	729414	NA	NA	-0.918056	0.622572	3	3	1
CSF3	1440	colony stimulating factor 3 [Source:HGNC Symbol;Acc:HGNC:2438]	CSF3	-0.917752	0.189655	3	3	1
ZNF43	7594	zinc finger protein 43 [Source:HGNC Symbol;Acc:HGNC:13109]	ZNF43	-0.917574	-0.396287	3	3	0
LMNA	4000	lamin A/C [Source:HGNC Symbol;Acc:HGNC:6636]	LMNA	-0.917546	0.542401	3	3	1
HYAL1	3373	hyaluronidase 1 [Source:HGNC Symbol;Acc:HGNC:5320]	HYAL1	-0.916766	-0.128114	3	3	0
GCNT1	2650	glucosaminyl (N-acetyl) transferase 1 [Source:HGNC Symbol;Acc:HGNC:4203]	GCNT1	-0.916722	0.241893	3	3	1
FKBP7	51661	FKBP prolyl isomerase 7 [Source:HGNC Symbol;Acc:HGNC:3723]	FKBP7	-0.916339	0.0842558	3	3	1
ANKRD44	91526	ankyrin repeat domain 44 [Source:HGNC Symbol;Acc:HGNC:25259]	ANKRD44	-0.915925	-0.437495	3	3	1
LOC729076	729076	NA	NA	-0.915584	-0.371136	3	3	1
ARHGEF25	115557	Rho guanine nucleotide exchange factor 25 [Source:HGNC Symbol;Acc:HGNC:30275]	ARHGEF25	-0.915556	0.0207417	3	3	0
SHQ1	55164	SHQ1, H/ACA ribonucleoprotein assembly factor [Source:HGNC Symbol;Acc:HGNC:25543]	SHQ1	-0.915453	-0.791934	3	2	1
DHODH	1723	dihydroorotate dehydrogenase (quinone) [Source:HGNC Symbol;Acc:HGNC:2867]	DHODH	-0.915169	0.186217	3	3	0
UBAP2	55833	ubiquitin associated protein 2 [Source:HGNC Symbol;Acc:HGNC:14185]	UBAP2	-0.915078	-0.0943418	3	2	0
TRPT1	83707	tRNA phosphotransferase 1 [Source:HGNC Symbol;Acc:HGNC:20316]	TRPT1	-0.914714	-0.294866	3	3	0
CARMIL2	146206	capping protein regulator and myosin 1 linker 2 [Source:HGNC Symbol;Acc:HGNC:27089]	CARMIL2	-0.914625	0.585883	3	3	1
ZNF79	7633	zinc finger protein 79 [Source:HGNC Symbol;Acc:HGNC:13153]	ZNF79	-0.914615	-0.515844	3	3	1
SMIM10L2A	399668	small integral membrane protein 10 like 2A [Source:HGNC Symbol;Acc:HGNC:34499]	SMIM10L2A	-0.914177	0.219823	3	3	0
ARMC3	219681	armadillo repeat containing 3 [Source:HGNC Symbol;Acc:HGNC:30964]	ARMC3	-0.914061	0.0101578	3	3	0
HEPACAM2	253012	HEPACAM family member 2 [Source:HGNC Symbol;Acc:HGNC:27364]	HEPACAM2	-0.913685	0.114392	3	2	1
MED21	9412	mediator complex subunit 21 [Source:HGNC Symbol;Acc:HGNC:11473]	MED21	-0.913638	0.702737	3	3	0
DNM1L	10059	dynamin 1 like [Source:HGNC Symbol;Acc:HGNC:2973]	DNM1L	-0.913563	-0.0270713	3	3	0
FOXF2	2295	forkhead box F2 [Source:HGNC Symbol;Acc:HGNC:3810]	FOXF2	-0.913278	-0.221027	3	3	1
NCK2	8440	NCK adaptor protein 2 [Source:HGNC Symbol;Acc:HGNC:7665]	NCK2	-0.913088	-0.539832	3	3	0
RIMS4	140730	regulating synaptic membrane exocytosis 4 [Source:HGNC Symbol;Acc:HGNC:16183]	RIMS4	-0.912722	0.266937	3	3	0
TMEM176A	55365	transmembrane protein 176A [Source:HGNC Symbol;Acc:HGNC:24930]	TMEM176A	-0.912568	0.255782	3	3	1
LOC647049	647049	NA	NA	-0.911767	-0.539705	3	3	0
LOC730188	730188	NA	NA	-0.911366	0.845395	3	3	1
RAP1GAP2	23108	RAP1 GTPase activating protein 2 [Source:HGNC Symbol;Acc:HGNC:29176]	RAP1GAP2	-0.911297	0.513954	3	3	0
BUB1	699	BUB1 mitotic checkpoint serine/threonine kinase [Source:HGNC Symbol;Acc:HGNC:1148]	BUB1	-0.910961	0.0940774	3	3	0
SYCP2L	221711	synaptonemal complex protein 2 like [Source:HGNC Symbol;Acc:HGNC:21537]	SYCP2L	-0.910935	-0.970553	3	3	2
AVPR1A	552	arginine vasopressin receptor 1A [Source:HGNC Symbol;Acc:HGNC:895]	AVPR1A	-0.910715	-0.162044	3	3	0
GALNT16	57452	polypeptide N-acetylgalactosaminyltransferase 16 [Source:HGNC Symbol;Acc:HGNC:23233]	GALNT16	-0.909896	0.0108754	3	3	1
MAPK1	5594	mitogen-activated protein kinase 1 [Source:HGNC Symbol;Acc:HGNC:6871]	MAPK1	-0.909517	0.263976	3	3	0
DTL	51514	denticleless E3 ubiquitin protein ligase homolog [Source:HGNC Symbol;Acc:HGNC:30288]	DTL	-0.909436	-0.584209	3	2	1
MDFIC	29969	MyoD family inhibitor domain containing [Source:HGNC Symbol;Acc:HGNC:28870]	MDFIC	-0.908994	0.483731	3	3	0
CXCL12	6387	C-X-C motif chemokine ligand 12 [Source:HGNC Symbol;Acc:HGNC:10672]	CXCL12	-0.908966	0.685696	3	3	1
HHLA2	11148	HERV-H LTR-associating 2 [Source:HGNC Symbol;Acc:HGNC:4905]	HHLA2	-0.908798	0.655264	3	3	0
SHPRH	257218	SNF2 histone linker PHD RING helicase [Source:HGNC Symbol;Acc:HGNC:19336]	SHPRH	-0.908633	0.777591	3	3	1
PAXBP1	94104	PAX3 and PAX7 binding protein 1 [Source:HGNC Symbol;Acc:HGNC:13579]	PAXBP1	-0.908524	-0.343924	3	3	1
TMEM178A	130733	transmembrane protein 178A [Source:HGNC Symbol;Acc:HGNC:28517]	TMEM178A	-0.907683	-0.682348	3	2	1
DEFB115	245929	defensin beta 115 [Source:HGNC Symbol;Acc:HGNC:18096]	DEFB115	-0.907413	0.415886	3	3	0
PFKM	5213	phosphofructokinase, muscle [Source:HGNC Symbol;Acc:HGNC:8877]	PFKM	-0.907233	0.56692	3	3	0
GSPT1	2935	G1 to S phase transition 1 [Source:HGNC Symbol;Acc:HGNC:4621]	GSPT1	-0.907224	-0.512741	3	3	0
KCNA3	3738	potassium voltage-gated channel subfamily A member 3 [Source:HGNC Symbol;Acc:HGNC:6221]	KCNA3	-0.907166	-0.463966	3	3	0
LOC645195	645195	NA	NA	-0.907155	-0.329421	3	3	0
LOC728285	728285	NA	NA	-0.906745	-0.540135	3	3	1
SNAP29	9342	synaptosome associated protein 29 [Source:HGNC Symbol;Acc:HGNC:11133]	SNAP29	-0.906673	0.515488	3	3	1
C1QL4	338761	complement C1q like 4 [Source:HGNC Symbol;Acc:HGNC:31416]	C1QL4	-0.906558	-0.902195	3	3	0
NCOA4	8031	nuclear receptor coactivator 4 [Source:HGNC Symbol;Acc:HGNC:7671]	NCOA4	-0.906085	0.0174761	3	3	0
RASL12	51285	RAS like family 12 [Source:HGNC Symbol;Acc:HGNC:30289]	RASL12	-0.906007	0.737674	3	3	1
SPART	23111	spartin [Source:HGNC Symbol;Acc:HGNC:18514]	SPART	-0.905474	0.44837	3	3	0
MAPT	4137	microtubule associated protein tau [Source:HGNC Symbol;Acc:HGNC:6893]	MAPT	-0.905414	-0.996063	3	3	0
SEMG2	6407	semenogelin 2 [Source:HGNC Symbol;Acc:HGNC:10743]	SEMG2	-0.905405	-0.144416	3	3	0
CHAT	1103	choline O-acetyltransferase [Source:HGNC Symbol;Acc:HGNC:1912]	CHAT	-0.905004	1.47094	3	3	1
LRP1	4035	LDL receptor related protein 1 [Source:HGNC Symbol;Acc:HGNC:6692]	LRP1	-0.904928	-0.396418	3	3	0
STS	412	steroid sulfatase [Source:HGNC Symbol;Acc:HGNC:11425]	STS	-0.904896	1.10318	3	2	0
DCAF6	55827	DDB1 and CUL4 associated factor 6 [Source:HGNC Symbol;Acc:HGNC:30002]	DCAF6	-0.904802	0.328506	3	3	1
DEFA1	1667	defensin alpha 1 [Source:HGNC Symbol;Acc:HGNC:2761]	DEFA1	-0.904679	0.0375128	3	3	0
IFNAR2	3455	interferon alpha and beta receptor subunit 2 [Source:HGNC Symbol;Acc:HGNC:5433]	IFNAR2	-0.904233	0.752084	3	3	2
SKIL	6498	SKI like proto-oncogene [Source:HGNC Symbol;Acc:HGNC:10897]	SKIL	-0.904202	0.420982	3	3	2
WDR35	57539	WD repeat domain 35 [Source:HGNC Symbol;Acc:HGNC:29250]	WDR35	-0.903925	-0.249821	3	3	1
SLC39A6	25800	solute carrier family 39 member 6 [Source:HGNC Symbol;Acc:HGNC:18607]	SLC39A6	-0.903877	-0.0859725	2	2	0
PHF6	84295	PHD finger protein 6 [Source:HGNC Symbol;Acc:HGNC:18145]	PHF6	-0.902978	0.20698	3	3	0
KDELR2	11014	KDEL endoplasmic reticulum protein retention receptor 2 [Source:HGNC Symbol;Acc:HGNC:6305]	KDELR2	-0.9027	0.00826465	3	3	1
ZBTB38	253461	zinc finger and BTB domain containing 38 [Source:HGNC Symbol;Acc:HGNC:26636]	ZBTB38	-0.902668	-0.127933	3	3	1
IFI27	3429	interferon alpha inducible protein 27 [Source:HGNC Symbol;Acc:HGNC:5397]	IFI27	-0.902519	-0.535694	3	3	1
CYLC2	1539	cylicin 2 [Source:HGNC Symbol;Acc:HGNC:2583]	CYLC2	-0.902432	0.556957	3	3	0
HOXA6	3203	homeobox A6 [Source:HGNC Symbol;Acc:HGNC:5107]	HOXA6	-0.902156	-0.019925	3	3	0
DENND2D	79961	DENN domain containing 2D [Source:HGNC Symbol;Acc:HGNC:26192]	DENND2D	-0.902026	-0.249496	3	2	1
PPCDC	60490	phosphopantothenoylcysteine decarboxylase [Source:HGNC Symbol;Acc:HGNC:28107]	PPCDC	-0.902	-0.00903382	3	3	2
LINC00917	732275	NA	NA	-0.901881	-0.678796	3	3	0
SLC35D1	23169	solute carrier family 35 member D1 [Source:HGNC Symbol;Acc:HGNC:20800]	SLC35D1	-0.90182	-0.196884	3	3	0
GBP1	2633	guanylate binding protein 1 [Source:HGNC Symbol;Acc:HGNC:4182]	GBP1	-0.90137	1.05143	3	3	0
LRG1	116844	leucine rich alpha-2-glycoprotein 1 [Source:HGNC Symbol;Acc:HGNC:29480]	LRG1	-0.901123	-0.17391	3	3	1
TYROBP	7305	TYRO protein tyrosine kinase binding protein [Source:HGNC Symbol;Acc:HGNC:12449]	TYROBP	-0.900935	-0.304501	3	3	1
CTBP2	1488	C-terminal binding protein 2 [Source:HGNC Symbol;Acc:HGNC:2495]	CTBP2	-0.900791	0.393502	3	3	0
CST9	128822	cystatin 9 [Source:HGNC Symbol;Acc:HGNC:13261]	CST9	-0.900646	0.216876	3	3	0
TPCN1	53373	two pore segment channel 1 [Source:HGNC Symbol;Acc:HGNC:18182]	TPCN1	-0.900396	0.395015	3	3	0
KLHL20	27252	kelch like family member 20 [Source:HGNC Symbol;Acc:HGNC:25056]	KLHL20	-0.89987	0.402182	3	3	0
SLC41A3	54946	solute carrier family 41 member 3 [Source:HGNC Symbol;Acc:HGNC:31046]	SLC41A3	-0.899578	0.064346	3	3	0
EEF1AKMT2	399818	EEF1A lysine methyltransferase 2 [Source:HGNC Symbol;Acc:HGNC:33787]	EEF1AKMT2	-0.899404	0.743151	3	3	1
LOC731679	731679	NA	NA	-0.899111	-0.152416	3	3	1
DPM2	8818	dolichyl-phosphate mannosyltransferase subunit 2, regulatory [Source:HGNC Symbol;Acc:HGNC:3006]	DPM2	-0.898811	0.12743	3	3	1
NCAPD2	9918	non-SMC condensin I complex subunit D2 [Source:HGNC Symbol;Acc:HGNC:24305]	NCAPD2	-0.898809	-0.398852	3	3	0
CD36	948	CD36 molecule [Source:HGNC Symbol;Acc:HGNC:1663]	CD36	-0.898618	-0.12144	3	3	1
LOC731227	731227	NA	NA	-0.898309	0.418129	3	3	0
BPTF	2186	bromodomain PHD finger transcription factor [Source:HGNC Symbol;Acc:HGNC:3581]	BPTF	-0.898152	0.532539	3	3	0
LMAN2	10960	lectin, mannose binding 2 [Source:HGNC Symbol;Acc:HGNC:16986]	LMAN2	-0.897953	-0.438543	3	3	1
LOC729345	729345	NA	NA	-0.897862	0.319119	3	3	0
CCND2	894	cyclin D2 [Source:HGNC Symbol;Acc:HGNC:1583]	CCND2	-0.897595	-0.549133	3	3	0
ZNHIT1	10467	zinc finger HIT-type containing 1 [Source:HGNC Symbol;Acc:HGNC:21688]	ZNHIT1	-0.897571	0.0523714	3	3	0
HTR3B	9177	5-hydroxytryptamine receptor 3B [Source:HGNC Symbol;Acc:HGNC:5298]	HTR3B	-0.897152	0.217046	3	3	1
TMEM99	147184	transmembrane protein 99 [Source:HGNC Symbol;Acc:HGNC:28305]	TMEM99	-0.89641	-0.492667	3	3	1
CMTM5	116173	CKLF like MARVEL transmembrane domain containing 5 [Source:HGNC Symbol;Acc:HGNC:19176]	CMTM5	-0.896307	0.191189	3	3	1
SMARCD2	6603	SWI/SNF related, matrix associated, actin dependent regulator of chromatin, subfamily d, member 2 [Source:HGNC Symbol;Acc:HGNC:11107]	SMARCD2	-0.896259	0.375908	3	3	1
SEPTIN9	10801	septin 9 [Source:HGNC Symbol;Acc:HGNC:7323]	2021-09-09	-0.896157	0.317401	3	3	1
USP44	84101	ubiquitin specific peptidase 44 [Source:HGNC Symbol;Acc:HGNC:20064]	USP44	-0.896152	-0.075171	3	3	1
NXF2B	728343	nuclear RNA export factor 2B [Source:HGNC Symbol;Acc:HGNC:23984]	NXF2B	-0.89615	0.598571	3	3	1
TRIB2	28951	tribbles pseudokinase 2 [Source:HGNC Symbol;Acc:HGNC:30809]	TRIB2	-0.895932	-0.666999	3	3	1
SGO1	151648	shugoshin 1 [Source:HGNC Symbol;Acc:HGNC:25088]	SGO1	-0.895773	-8.39287	2	1	0
SLC22A4	6583	solute carrier family 22 member 4 [Source:HGNC Symbol;Acc:HGNC:10968]	SLC22A4	-0.895399	-1.47948	3	2	0
RBM20	282996	RNA binding motif protein 20 [Source:HGNC Symbol;Acc:HGNC:27424]	RBM20	-0.895355	0.516392	3	3	1
MS4A2	2206	membrane spanning 4-domains A2 [Source:HGNC Symbol;Acc:HGNC:7316]	MS4A2	-0.895354	0.519135	2	2	1
LOC729738	729738	NA	NA	-0.894997	0.701786	3	3	0
FAAH2	158584	fatty acid amide hydrolase 2 [Source:HGNC Symbol;Acc:HGNC:26440]	FAAH2	-0.89454	0.0915895	3	3	1
ANO3	63982	anoctamin 3 [Source:HGNC Symbol;Acc:HGNC:14004]	ANO3	-0.894376	0.215851	3	2	1
CLEC3A	10143	C-type lectin domain family 3 member A [Source:HGNC Symbol;Acc:HGNC:2052]	CLEC3A	-0.894139	0.447088	3	3	0
CHMP1A	5119	charged multivesicular body protein 1A [Source:HGNC Symbol;Acc:HGNC:8740]	CHMP1A	-0.894092	0.616895	3	3	2
SBDS	51119	SBDS, ribosome maturation factor [Source:HGNC Symbol;Acc:HGNC:19440]	SBDS	-0.894092	0.24112	3	3	0
IRGQ	126298	immunity related GTPase Q [Source:HGNC Symbol;Acc:HGNC:24868]	IRGQ	-0.893988	0.0359539	3	2	0
NIBAN1	116496	family with sequence similarity 129 member A [Source:HGNC Symbol;Acc:HGNC:16784]	FAM129A	-0.893598	-0.0422685	3	3	1
MIEF1	54471	mitochondrial elongation factor 1 [Source:HGNC Symbol;Acc:HGNC:25979]	MIEF1	-0.893592	-1.33541	3	3	1
RPS12P4	391370	NA	NA	-0.893384	-0.723866	3	2	0
PROS1	5627	protein S [Source:HGNC Symbol;Acc:HGNC:9456]	PROS1	-0.893347	0.466604	3	3	0
P3H2	55214	prolyl 3-hydroxylase 2 [Source:HGNC Symbol;Acc:HGNC:19317]	P3H2	-0.893267	-0.87476	3	3	1
GREM2	64388	gremlin 2, DAN family BMP antagonist [Source:HGNC Symbol;Acc:HGNC:17655]	GREM2	-0.893139	0.0517338	3	3	1
KIF9	64147	kinesin family member 9 [Source:HGNC Symbol;Acc:HGNC:16666]	KIF9	-0.89263	-0.42962	3	2	0
SMR3B	10879	submaxillary gland androgen regulated protein 3B [Source:HGNC Symbol;Acc:HGNC:17326]	SMR3B	-0.892247	0.303181	3	3	0
NFIB	4781	nuclear factor I B [Source:HGNC Symbol;Acc:HGNC:7785]	NFIB	-0.891942	-0.730517	3	3	0
PNKP	11284	polynucleotide kinase 3'-phosphatase [Source:HGNC Symbol;Acc:HGNC:9154]	PNKP	-0.891877	-0.0209791	3	3	0
MRPS11	64963	mitochondrial ribosomal protein S11 [Source:HGNC Symbol;Acc:HGNC:14050]	MRPS11	-0.891873	-0.160462	3	3	1
AMD1P3	728931	NA	NA	-0.891736	0.456479	3	3	1
CSTF2	1478	cleavage stimulation factor subunit 2 [Source:HGNC Symbol;Acc:HGNC:2484]	CSTF2	-0.89148	0.84491	3	3	1
GDI1	2664	GDP dissociation inhibitor 1 [Source:HGNC Symbol;Acc:HGNC:4226]	GDI1	-0.890799	0.095576	3	3	1
RPL26P11	730070	NA	NA	-0.890324	-0.224312	3	2	1
GTF2IP3	645686	NA	NA	-0.890199	0.558049	3	3	0
LOC730264	730264	NA	NA	-0.889983	-0.0527103	3	2	0
TEDDM1	127670	transmembrane epididymal protein 1 [Source:HGNC Symbol;Acc:HGNC:30233]	TEDDM1	-0.889752	0.0506264	3	3	0
DHX58	79132	DExH-box helicase 58 [Source:HGNC Symbol;Acc:HGNC:29517]	DHX58	-0.88967	0.781077	3	3	0
FBXO24	26261	F-box protein 24 [Source:HGNC Symbol;Acc:HGNC:13595]	FBXO24	-0.889571	-0.197532	3	3	0
PPIP5K1	9677	diphosphoinositol pentakisphosphate kinase 1 [Source:HGNC Symbol;Acc:HGNC:29023]	PPIP5K1	-0.889135	0.376521	3	3	0
LOC728046	728046	NA	NA	-0.888907	-0.45588	3	3	0
RPS21	6227	ribosomal protein S21 [Source:HGNC Symbol;Acc:HGNC:10409]	RPS21	-0.888634	-2.15215	3	2	0
EIF4B	1975	eukaryotic translation initiation factor 4B [Source:HGNC Symbol;Acc:HGNC:3285]	EIF4B	-0.888409	0.544179	2	2	0
LOC387927	387927	NA	NA	-0.8884	0.417313	3	3	0
FNDC7	163479	fibronectin type III domain containing 7 [Source:HGNC Symbol;Acc:HGNC:26668]	FNDC7	-0.888386	-0.0341038	3	3	1
ADAM2	2515	ADAM metallopeptidase domain 2 [Source:HGNC Symbol;Acc:HGNC:198]	ADAM2	-0.887591	0.591979	3	3	0
UGCG	7357	UDP-glucose ceramide glucosyltransferase [Source:HGNC Symbol;Acc:HGNC:12524]	UGCG	-0.887066	0.53232	3	3	1
GTDC1	79712	glycosyltransferase like domain containing 1 [Source:HGNC Symbol;Acc:HGNC:20887]	GTDC1	-0.88704	0.167563	3	3	1
CDC123	8872	cell division cycle 123 [Source:HGNC Symbol;Acc:HGNC:16827]	CDC123	-0.886949	-0.379113	3	3	1
NPRL2	10641	NPR2 like, GATOR1 complex subunit [Source:HGNC Symbol;Acc:HGNC:24969]	NPRL2	-0.886919	0.647789	3	3	0
DPYD	1806	dihydropyrimidine dehydrogenase [Source:HGNC Symbol;Acc:HGNC:3012]	DPYD	-0.886594	-1.61748	3	2	0
LOC645966	645966	NA	NA	-0.88653	-0.25205	3	3	0
MAB21L3	126868	mab-21 like 3 [Source:HGNC Symbol;Acc:HGNC:26787]	MAB21L3	-0.886425	-0.742914	3	3	0
MEIOB	254528	meiosis specific with OB domains [Source:HGNC Symbol;Acc:HGNC:28569]	MEIOB	-0.886319	0.739715	3	3	0
SCAF11	9169	SR-related CTD associated factor 11 [Source:HGNC Symbol;Acc:HGNC:10784]	SCAF11	-0.88631	0.38546	3	3	2
RAB3GAP1	22930	RAB3 GTPase activating protein catalytic subunit 1 [Source:HGNC Symbol;Acc:HGNC:17063]	RAB3GAP1	-0.88627	0.282803	3	3	0
LOC729714	729714	NA	NA	-0.886233	-0.752134	3	2	0
CCDC144NL	339184	coiled-coil domain containing 144 family, N-terminal like [Source:HGNC Symbol;Acc:HGNC:33735]	CCDC144NL	-0.886043	0.119288	3	3	0
HDAC4	9759	histone deacetylase 4 [Source:HGNC Symbol;Acc:HGNC:14063]	HDAC4	-0.886028	0.203698	6	6	1
RPL26L1	51121	ribosomal protein L26 like 1 [Source:HGNC Symbol;Acc:HGNC:17050]	RPL26L1	-0.885892	0.289897	3	3	1
ADGRB3	577	adhesion G protein-coupled receptor B3 [Source:HGNC Symbol;Acc:HGNC:945]	ADGRB3	-0.885741	0.296034	3	3	1
PRRX2	51450	paired related homeobox 2 [Source:HGNC Symbol;Acc:HGNC:21338]	PRRX2	-0.885492	-0.153139	3	3	2
LOC645253	645253	NA	NA	-0.885436	-0.24075	3	3	1
POLK	51426	DNA polymerase kappa [Source:HGNC Symbol;Acc:HGNC:9183]	POLK	-0.885115	0.0889682	3	3	1
MASP1	5648	mannan binding lectin serine peptidase 1 [Source:HGNC Symbol;Acc:HGNC:6901]	MASP1	-0.884994	-0.0512934	3	3	0
ZC3HAV1L	92092	zinc finger CCCH-type containing, antiviral 1 like [Source:HGNC Symbol;Acc:HGNC:22423]	ZC3HAV1L	-0.884639	-0.96772	3	3	1
OR1N1	138883	olfactory receptor family 1 subfamily N member 1 [Source:HGNC Symbol;Acc:HGNC:8221]	OR1N1	-0.884525	-0.0987668	3	3	1
HK2	3099	hexokinase 2 [Source:HGNC Symbol;Acc:HGNC:4923]	HK2	-0.88423	-0.69096	3	3	1
TMEM87A	25963	transmembrane protein 87A [Source:HGNC Symbol;Acc:HGNC:24522]	TMEM87A	-0.883934	-0.4481	3	3	1
LGALS16	148003	galectin 16 [Source:HGNC Symbol;Acc:HGNC:40039]	LGALS16	-0.883872	-0.878403	3	3	1
PKD2L1	9033	polycystin 2 like 1, transient receptor potential cation channel [Source:HGNC Symbol;Acc:HGNC:9011]	PKD2L1	-0.883599	0.000306033	3	3	1
SLC4A7	9497	solute carrier family 4 member 7 [Source:HGNC Symbol;Acc:HGNC:11033]	SLC4A7	-0.883368	-0.43455	3	3	1
LOC651441	651441	NA	NA	-0.882834	0.405811	3	3	0
SCRIB	23513	scribbled planar cell polarity protein [Source:HGNC Symbol;Acc:HGNC:30377]	SCRIB	-0.882806	0.429696	3	3	1
C3orf52	79669	chromosome 3 open reading frame 52 [Source:HGNC Symbol;Acc:HGNC:26255]	C3orf52	-0.882514	0.326525	3	3	1
MRE11	4361	MRE11 homolog, double strand break repair nuclease [Source:HGNC Symbol;Acc:HGNC:7230]	MRE11	-0.882202	0.734556	3	3	1
SLC5A4	6527	solute carrier family 5 member 4 [Source:HGNC Symbol;Acc:HGNC:11039]	SLC5A4	-0.881895	-0.032362	3	3	1
CASZ1	54897	castor zinc finger 1 [Source:HGNC Symbol;Acc:HGNC:26002]	CASZ1	-0.881817	0.341621	3	3	1
ENAM	10117	enamelin [Source:HGNC Symbol;Acc:HGNC:3344]	ENAM	-0.881283	0.291353	3	3	1
CCND3	896	cyclin D3 [Source:HGNC Symbol;Acc:HGNC:1585]	CCND3	-0.881169	0.556836	3	3	1
BUD13	84811	BUD13 homolog [Source:HGNC Symbol;Acc:HGNC:28199]	BUD13	-0.8809	0.110209	3	3	1
GABRA6	2559	gamma-aminobutyric acid type A receptor alpha6 subunit [Source:HGNC Symbol;Acc:HGNC:4080]	GABRA6	-0.880885	0.476445	3	3	0
MS4A14	84689	membrane spanning 4-domains A14 [Source:NCBI gene;Acc:84689]		-0.880853	-0.210698	3	3	1
ASIC3	9311	acid sensing ion channel subunit 3 [Source:HGNC Symbol;Acc:HGNC:101]	ASIC3	-0.88047	0.156589	3	3	0
ANXA9	8416	annexin A9 [Source:HGNC Symbol;Acc:HGNC:547]	ANXA9	-0.880429	0.0352248	3	3	0
HMGB3P24	646993	NA	NA	-0.88034	0.447952	3	3	0
MRPS25	64432	mitochondrial ribosomal protein S25 [Source:HGNC Symbol;Acc:HGNC:14511]	MRPS25	-0.880338	0.379588	3	3	1
USP7	7874	ubiquitin specific peptidase 7 [Source:HGNC Symbol;Acc:HGNC:12630]	USP7	-0.880195	0.823821	3	3	1
FFAR4	338557	free fatty acid receptor 4 [Source:HGNC Symbol;Acc:HGNC:19061]	FFAR4	-0.879459	0.508231	3	3	1
IDE	3416	insulin degrading enzyme [Source:HGNC Symbol;Acc:HGNC:5381]	IDE	-0.879377	0.549544	3	3	1
KIAA1191	57179	KIAA1191 [Source:HGNC Symbol;Acc:HGNC:29209]	KIAA1191	-0.879061	0.666301	3	3	1
KRTAP4-11	653240	keratin associated protein 4-11 [Source:HGNC Symbol;Acc:HGNC:18911]	KRTAP4-11	-0.878154	-0.589379	3	3	1
ARVCF	421	ARVCF, delta catenin family member [Source:HGNC Symbol;Acc:HGNC:728]	ARVCF	-0.878058	-0.247243	3	3	1
TAS2R4	50832	taste 2 receptor member 4 [Source:HGNC Symbol;Acc:HGNC:14911]	TAS2R4	-0.877958	-0.160151	3	3	1
DCAF8L2	347442	DDB1 and CUL4 associated factor 8 like 2 [Source:HGNC Symbol;Acc:HGNC:31811]	DCAF8L2	-0.877024	0.240879	3	3	1
REELD1	345051	reeler domain containing 1 [Source:HGNC Symbol;Acc:HGNC:53638]	REELD1	-0.876931	-0.431114	3	3	1
ATXN2	6311	ataxin 2 [Source:HGNC Symbol;Acc:HGNC:10555]	ATXN2	-0.876602	0.702121	3	3	1
FRMD4B	23150	FERM domain containing 4B [Source:HGNC Symbol;Acc:HGNC:24886]	FRMD4B	-0.876311	0.517841	3	3	0
FAM169B	283777	family with sequence similarity 169 member B [Source:HGNC Symbol;Acc:HGNC:26835]	FAM169B	-0.876129	-0.12735	3	3	0
LOC641765	641765	NA	NA	-0.875863	-0.613655	3	3	1
JPH3	57338	junctophilin 3 [Source:HGNC Symbol;Acc:HGNC:14203]	JPH3	-0.875578	-0.223055	3	3	0
USP25	29761	ubiquitin specific peptidase 25 [Source:HGNC Symbol;Acc:HGNC:12624]	USP25	-0.875554	-0.812593	3	3	0
LAPTM4B	55353	lysosomal protein transmembrane 4 beta [Source:HGNC Symbol;Acc:HGNC:13646]	LAPTM4B	-0.875404	-0.307882	3	3	1
CDR1	1038	cerebellar degeneration related protein 1 [Source:HGNC Symbol;Acc:HGNC:1798]	CDR1	-0.875358	0.631593	3	3	1
OSCAR	126014	osteoclast associated, immunoglobulin-like receptor [Source:HGNC Symbol;Acc:HGNC:29960]	OSCAR	-0.875247	0.469301	3	3	1
OGG1	4968	8-oxoguanine DNA glycosylase [Source:HGNC Symbol;Acc:HGNC:8125]	OGG1	-0.875099	0.213749	3	3	1
LOC643678	643678	NA	NA	-0.875049	-0.343393	3	3	1
ALKBH8	91801	alkB homolog 8, tRNA methyltransferase [Source:HGNC Symbol;Acc:HGNC:25189]	ALKBH8	-0.874975	-0.774469	3	3	1
SPATA45	149643	spermatogenesis associated 45 [Source:HGNC Symbol;Acc:HGNC:33709]	SPATA45	-0.874921	0.343931	3	3	0
GALNT12	79695	polypeptide N-acetylgalactosaminyltransferase 12 [Source:HGNC Symbol;Acc:HGNC:19877]	GALNT12	-0.874861	-0.0195613	3	3	1
ISLR	3671	immunoglobulin superfamily containing leucine rich repeat [Source:HGNC Symbol;Acc:HGNC:6133]	ISLR	-0.874846	0.413995	3	3	1
MAPK13	5603	mitogen-activated protein kinase 13 [Source:HGNC Symbol;Acc:HGNC:6875]	MAPK13	-0.874684	0.317364	3	3	0
IFITM1	8519	interferon induced transmembrane protein 1 [Source:HGNC Symbol;Acc:HGNC:5412]	IFITM1	-0.87429	-0.280857	3	3	1
ANKS1B	56899	ankyrin repeat and sterile alpha motif domain containing 1B [Source:HGNC Symbol;Acc:HGNC:24600]	ANKS1B	-0.874143	0.219105	3	3	1
HMGB4	127540	high mobility group box 4 [Source:HGNC Symbol;Acc:HGNC:24954]	HMGB4	-0.873737	0.0561002	3	3	2
MMADHC	27249	metabolism of cobalamin associated D [Source:HGNC Symbol;Acc:HGNC:25221]	MMADHC	-0.873612	-1.40961	3	2	1
OR8K5	219453	olfactory receptor family 8 subfamily K member 5 [Source:HGNC Symbol;Acc:HGNC:15315]	OR8K5	-0.873591	-0.408561	3	3	0
LOC646865	646865	NA	NA	-0.87338	-0.39546	3	3	0
CCNC	892	cyclin C [Source:HGNC Symbol;Acc:HGNC:1581]	CCNC	-0.873246	-0.344931	3	3	0
ARTN	9048	artemin [Source:HGNC Symbol;Acc:HGNC:727]	ARTN	-0.873239	-0.274622	3	3	0
BLOC1S4	55330	biogenesis of lysosomal organelles complex 1 subunit 4 [Source:HGNC Symbol;Acc:HGNC:24206]	BLOC1S4	-0.87296	0.378985	3	3	0
TNRC18	84629	trinucleotide repeat containing 18 [Source:HGNC Symbol;Acc:HGNC:11962]	TNRC18	-0.872761	-0.465652	3	3	1
RND1	27289	Rho family GTPase 1 [Source:HGNC Symbol;Acc:HGNC:18314]	RND1	-0.872579	0.0305887	3	3	1
DLGAP3	58512	DLG associated protein 3 [Source:HGNC Symbol;Acc:HGNC:30368]	DLGAP3	-0.872422	-0.349404	3	3	0
KCNJ15	3772	potassium voltage-gated channel subfamily J member 15 [Source:HGNC Symbol;Acc:HGNC:6261]	KCNJ15	-0.872214	0.0837946	3	3	0
OR2M2	391194	olfactory receptor family 2 subfamily M member 2 [Source:HGNC Symbol;Acc:HGNC:8268]	OR2M2	-0.872006	-0.249248	3	3	0
TAS2R5	54429	taste 2 receptor member 5 [Source:HGNC Symbol;Acc:HGNC:14912]	TAS2R5	-0.871813	0.0441128	3	2	1
FAM166A	401565	family with sequence similarity 166 member A [Source:HGNC Symbol;Acc:HGNC:33818]	FAM166A	-0.871419	0.526276	3	3	0
EAF1	85403	ELL associated factor 1 [Source:HGNC Symbol;Acc:HGNC:20907]	EAF1	-0.871087	-0.0974796	3	3	0
POFUT1	23509	protein O-fucosyltransferase 1 [Source:HGNC Symbol;Acc:HGNC:14988]	POFUT1	-0.870414	-0.260849	3	3	0
PTRH2	51651	peptidyl-tRNA hydrolase 2 [Source:HGNC Symbol;Acc:HGNC:24265]	PTRH2	-0.870362	-0.30304	3	3	1
NSMF	26012	NMDA receptor synaptonuclear signaling and neuronal migration factor [Source:HGNC Symbol;Acc:HGNC:29843]	NSMF	-0.870315	-1.47783	3	2	0
IRS2	8660	insulin receptor substrate 2 [Source:HGNC Symbol;Acc:HGNC:6126]	IRS2	-0.870273	0.0257879	3	3	1
E4F1	1877	E4F transcription factor 1 [Source:HGNC Symbol;Acc:HGNC:3121]	E4F1	-0.870221	-0.382954	3	3	0
SPRED2	200734	sprouty related EVH1 domain containing 2 [Source:HGNC Symbol;Acc:HGNC:17722]	SPRED2	-0.869615	-0.209493	3	3	1
TTC13	79573	tetratricopeptide repeat domain 13 [Source:HGNC Symbol;Acc:HGNC:26204]	TTC13	-0.869529	-0.0581166	3	3	1
LOC652675	652675	NA	NA	-0.869147	-0.758433	3	3	1
MAP1LC3B2	643246	microtubule associated protein 1 light chain 3 beta 2 [Source:HGNC Symbol;Acc:HGNC:34390]	MAP1LC3B2	-0.869007	0.605495	3	3	1
CRYM-AS1	400508	NA	NA	-0.868694	0.468114	3	3	0
ZMYM3	9203	zinc finger MYM-type containing 3 [Source:HGNC Symbol;Acc:HGNC:13054]	ZMYM3	-0.868481	0.472879	3	3	1
TANC2	26115	tetratricopeptide repeat, ankyrin repeat and coiled-coil containing 2 [Source:HGNC Symbol;Acc:HGNC:30212]	TANC2	-0.868442	0.524064	3	3	1
OR6F1	343169	olfactory receptor family 6 subfamily F member 1 [Source:HGNC Symbol;Acc:HGNC:15027]	OR6F1	-0.868322	0.215847	3	3	2
QPRT	23475	quinolinate phosphoribosyltransferase [Source:HGNC Symbol;Acc:HGNC:9755]	QPRT	-0.868249	0.440003	3	3	1
ARHGEF5	7984	Rho guanine nucleotide exchange factor 5 [Source:HGNC Symbol;Acc:HGNC:13209]	ARHGEF5	-0.868245	-0.173509	3	3	1
USP34	9736	ubiquitin specific peptidase 34 [Source:HGNC Symbol;Acc:HGNC:20066]	USP34	-0.867847	-0.331995	3	3	1
MFSD5	84975	major facilitator superfamily domain containing 5 [Source:HGNC Symbol;Acc:HGNC:28156]	MFSD5	-0.867567	0.498992	3	3	0
CMTM1	113540	CKLF like MARVEL transmembrane domain containing 1 [Source:HGNC Symbol;Acc:HGNC:19172]	CMTM1	-0.867527	-0.179043	3	3	0
NCF4	4689	neutrophil cytosolic factor 4 [Source:HGNC Symbol;Acc:HGNC:7662]	NCF4	-0.867517	0.32052	3	3	1
MAP3K9	4293	mitogen-activated protein kinase kinase kinase 9 [Source:HGNC Symbol;Acc:HGNC:6861]	MAP3K9	-0.867326	-0.529481	3	3	1
HOXA3	3200	homeobox A3 [Source:HGNC Symbol;Acc:HGNC:5104]	HOXA3	-0.866986	0.403032	3	3	0
GBP5	115362	guanylate binding protein 5 [Source:HGNC Symbol;Acc:HGNC:19895]	GBP5	-0.866739	0.662159	3	3	1
FAM163A	148753	family with sequence similarity 163 member A [Source:HGNC Symbol;Acc:HGNC:28274]	FAM163A	-0.866711	-0.809631	3	3	0
CIB2	10518	calcium and integrin binding family member 2 [Source:HGNC Symbol;Acc:HGNC:24579]	CIB2	-0.866418	0.332475	3	3	0
LOC650070	650070	NA	NA	-0.866392	0.531784	3	3	0
F2R	2149	coagulation factor II thrombin receptor [Source:HGNC Symbol;Acc:HGNC:3537]	F2R	-0.866268	0.611604	3	3	1
MMP14	4323	matrix metallopeptidase 14 [Source:HGNC Symbol;Acc:HGNC:7160]	MMP14	-0.866244	0.526663	3	3	1
MAP3K6	9064	mitogen-activated protein kinase kinase kinase 6 [Source:HGNC Symbol;Acc:HGNC:6858]	MAP3K6	-0.865925	0.78335	2	2	0
RMND5B	64777	required for meiotic nuclear division 5 homolog B [Source:HGNC Symbol;Acc:HGNC:26181]	RMND5B	-0.865728	0.0859314	3	3	2
TAAR9	134860	trace amine associated receptor 9 (gene/pseudogene) [Source:HGNC Symbol;Acc:HGNC:20977]	TAAR9	-0.865556	0.341733	3	3	1
ACY1	95	aminoacylase 1 [Source:HGNC Symbol;Acc:HGNC:177]	ACY1	-0.865267	0.160163	3	3	0
OR2A14	135941	olfactory receptor family 2 subfamily A member 14 [Source:HGNC Symbol;Acc:HGNC:15084]	OR2A14	-0.865153	0.485176	3	3	0
MRPS14	63931	mitochondrial ribosomal protein S14 [Source:HGNC Symbol;Acc:HGNC:14049]	MRPS14	-0.865074	-0.138461	3	3	1
PLET1	349633	placenta expressed transcript 1 [Source:HGNC Symbol;Acc:HGNC:30053]	PLET1	-0.86503	-0.537722	3	3	0
FAM220A	84792	family with sequence similarity 220 member A [Source:HGNC Symbol;Acc:HGNC:22422]	FAM220A	-0.864576	0.247431	3	3	1
HLA-DQB1	3119	major histocompatibility complex, class II, DQ beta 1 [Source:HGNC Symbol;Acc:HGNC:4944]	HLA-DQB1	-0.864491	-0.280251	3	3	1
OR51B5	282763	olfactory receptor family 51 subfamily B member 5 [Source:HGNC Symbol;Acc:HGNC:19599]	OR51B5	-0.864324	-0.383634	3	2	0
FAM160B2	64760	family with sequence similarity 160 member B2 [Source:HGNC Symbol;Acc:HGNC:16492]	FAM160B2	-0.864249	-0.682563	3	3	1
NDUFA2	4695	NADH:ubiquinone oxidoreductase subunit A2 [Source:HGNC Symbol;Acc:HGNC:7685]	NDUFA2	-0.864091	-0.315286	3	3	1
POLR2J4	84820	NA	NA	-0.864075	-0.941178	3	3	0
SPATA32	124783	spermatogenesis associated 32 [Source:HGNC Symbol;Acc:HGNC:26349]	SPATA32	-0.863432	0.228335	3	3	0
KMO	8564	kynurenine 3-monooxygenase [Source:HGNC Symbol;Acc:HGNC:6381]	KMO	-0.862731	-0.0560616	3	3	1
MAP2K4	6416	mitogen-activated protein kinase kinase 4 [Source:HGNC Symbol;Acc:HGNC:6844]	MAP2K4	-0.862296	0.656986	3	3	2
SAP130	79595	Sin3A associated protein 130 [Source:HGNC Symbol;Acc:HGNC:29813]	SAP130	-0.862093	0.763097	3	3	0
DAAM2	23500	dishevelled associated activator of morphogenesis 2 [Source:HGNC Symbol;Acc:HGNC:18143]	DAAM2	-0.861496	0.72908	3	3	1
TMEM30B	161291	transmembrane protein 30B [Source:HGNC Symbol;Acc:HGNC:27254]	TMEM30B	-0.861367	0.643348	3	3	0
CDSN	1041	corneodesmosin [Source:HGNC Symbol;Acc:HGNC:1802]	CDSN	-0.860722	0.0755262	3	3	0
STYK1	55359	serine/threonine/tyrosine kinase 1 [Source:HGNC Symbol;Acc:HGNC:18889]	STYK1	-0.860126	0.459483	3	3	0
OPTN	10133	optineurin [Source:HGNC Symbol;Acc:HGNC:17142]	OPTN	-0.859848	0.324979	3	3	1
LOC731289	731289	NA	NA	-0.859827	0.289551	3	3	1
LOC440084	440084	NA	NA	-0.859268	-0.643523	3	3	0
RBM33	155435	RNA binding motif protein 33 [Source:HGNC Symbol;Acc:HGNC:27223]	RBM33	-0.858803	-0.16918	3	3	0
LOC652531	652531	NA	NA	-0.858433	-0.837073	3	3	1
TNRC18P1	644962	NA	NA	-0.858354	-0.79222	3	3	1
C10orf95	79946	chromosome 10 open reading frame 95 [Source:HGNC Symbol;Acc:HGNC:25880]	C10orf95	-0.858192	0.0424033	3	3	1
OR10S1	219873	olfactory receptor family 10 subfamily S member 1 [Source:HGNC Symbol;Acc:HGNC:14807]	OR10S1	-0.858077	-0.511235	3	3	1
CNNM4	26504	cyclin and CBS domain divalent metal cation transport mediator 4 [Source:HGNC Symbol;Acc:HGNC:105]	CNNM4	-0.857985	-0.114792	3	2	0
UBAP1	51271	ubiquitin associated protein 1 [Source:HGNC Symbol;Acc:HGNC:12461]	UBAP1	-0.857874	-0.566571	3	2	0
NCCRP1	342897	non-specific cytotoxic cell receptor protein 1 homolog (zebrafish) [Source:HGNC Symbol;Acc:HGNC:33739]	NCCRP1	-0.857858	-0.0517932	3	3	1
NQO2	4835	N-ribosyldihydronicotinamide:quinone reductase 2 [Source:HGNC Symbol;Acc:HGNC:7856]	NQO2	-0.857837	0.64145	3	3	0
RPSAP20	127406	NA	NA	-0.857824	-2.25232	3	2	1
NTNG1	22854	netrin G1 [Source:HGNC Symbol;Acc:HGNC:23319]	NTNG1	-0.857692	0.634845	3	3	0
SPATS2L	26010	spermatogenesis associated serine rich 2 like [Source:HGNC Symbol;Acc:HGNC:24574]	SPATS2L	-0.857453	0.0525029	3	3	1
TRIM52	84851	tripartite motif containing 52 [Source:HGNC Symbol;Acc:HGNC:19024]	TRIM52	-0.857342	0.543327	3	3	1
CASC16	643714	NA	NA	-0.857251	0.102828	3	3	0
DIXDC1	85458	DIX domain containing 1 [Source:HGNC Symbol;Acc:HGNC:23695]	DIXDC1	-0.85713	-0.0749038	3	3	0
RXFP3	51289	relaxin family peptide receptor 3 [Source:HGNC Symbol;Acc:HGNC:24883]	RXFP3	-0.856953	0.276987	3	3	1
COL9A1	1297	collagen type IX alpha 1 chain [Source:HGNC Symbol;Acc:HGNC:2217]	COL9A1	-0.856874	0.346527	3	3	0
SND1	27044	staphylococcal nuclease and tudor domain containing 1 [Source:HGNC Symbol;Acc:HGNC:30646]	SND1	-0.856643	0.57734	3	3	1
ALKBH5	54890	alkB homolog 5, RNA demethylase [Source:HGNC Symbol;Acc:HGNC:25996]	ALKBH5	-0.8562	-0.191327	3	3	0
DRC1	92749	dynein regulatory complex subunit 1 [Source:HGNC Symbol;Acc:HGNC:24245]	DRC1	-0.855671	-0.412407	3	3	1
BRIP1	83990	BRCA1 interacting protein C-terminal helicase 1 [Source:HGNC Symbol;Acc:HGNC:20473]	BRIP1	-0.855657	0.43697	3	3	1
SLC20A1	6574	solute carrier family 20 member 1 [Source:HGNC Symbol;Acc:HGNC:10946]	SLC20A1	-0.85551	-1.37375	3	3	2
FST	10468	follistatin [Source:HGNC Symbol;Acc:HGNC:3971]	FST	-0.855357	0.699818	3	3	0
SLC46A3	283537	solute carrier family 46 member 3 [Source:HGNC Symbol;Acc:HGNC:27501]	SLC46A3	-0.855202	0.775993	3	3	2
SAMHD1	25939	SAM and HD domain containing deoxynucleoside triphosphate triphosphohydrolase 1 [Source:HGNC Symbol;Acc:HGNC:15925]	SAMHD1	-0.855049	-1.33226	3	3	1
SSX3	10214	SSX family member 3 [Source:HGNC Symbol;Acc:HGNC:11337]	SSX3	-0.854972	-0.433047	3	3	0
PTK7	5754	protein tyrosine kinase 7 (inactive) [Source:HGNC Symbol;Acc:HGNC:9618]	PTK7	-0.854645	0.589073	3	3	0
BRAT1	221927	BRCA1 associated ATM activator 1 [Source:HGNC Symbol;Acc:HGNC:21701]	BRAT1	-0.854607	0.0448303	3	3	2
FCGR2A	2212	Fc fragment of IgG receptor IIa [Source:HGNC Symbol;Acc:HGNC:3616]	FCGR2A	-0.85454	-0.210686	3	2	0
WFIKKN1	117166	WAP, follistatin/kazal, immunoglobulin, kunitz and netrin domain containing 1 [Source:HGNC Symbol;Acc:HGNC:30912]	WFIKKN1	-0.854167	-0.0665089	3	3	1
SNX25	83891	sorting nexin 25 [Source:HGNC Symbol;Acc:HGNC:21883]	SNX25	-0.85401	-0.00737325	3	3	1
NIBAN3	199786	family with sequence similarity 129 member C [Source:HGNC Symbol;Acc:HGNC:24130]	FAM129C	-0.854007	-1.05168	3	3	0
TCF3	6929	transcription factor 3 [Source:HGNC Symbol;Acc:HGNC:11633]	TCF3	-0.853797	0.460243	3	3	1
PTGIS	5740	prostaglandin I2 synthase [Source:HGNC Symbol;Acc:HGNC:9603]	PTGIS	-0.853706	-0.672615	3	3	1
SPATA13	221178	spermatogenesis associated 13 [Source:HGNC Symbol;Acc:HGNC:23222]	SPATA13	-0.853446	-0.595019	3	3	0
RPS17	6218	ribosomal protein S17 [Source:HGNC Symbol;Acc:HGNC:10397]	RPS17	-0.853385	-0.711974	3	2	0
KREMEN1	83999	kringle containing transmembrane protein 1 [Source:HGNC Symbol;Acc:HGNC:17550]	KREMEN1	-0.853382	-0.0729891	3	3	2
LOC730135	730135	NA	NA	-0.853265	0.122278	3	3	1
ELP4	26610	elongator acetyltransferase complex subunit 4 [Source:HGNC Symbol;Acc:HGNC:1171]	ELP4	-0.853255	-0.162079	3	3	1
GINS2	51659	GINS complex subunit 2 [Source:HGNC Symbol;Acc:HGNC:24575]	GINS2	-0.852443	0.214598	3	3	2
RAP1BL	643752	NA	NA	-0.852169	0.131319	3	3	0
EP300	2033	E1A binding protein p300 [Source:HGNC Symbol;Acc:HGNC:3373]	EP300	-0.851972	0.150781	3	3	1
ADIPOR1	51094	adiponectin receptor 1 [Source:HGNC Symbol;Acc:HGNC:24040]	ADIPOR1	-0.851943	0.439911	3	3	2
H1-6	3010	histone cluster 1 H1 family member t [Source:HGNC Symbol;Acc:HGNC:4720]	HIST1H1T	-0.851794	0.0663744	3	3	1
RARG	5916	retinoic acid receptor gamma [Source:HGNC Symbol;Acc:HGNC:9866]	RARG	-0.851611	-0.224037	3	3	0
CECR2	27443	CECR2, histone acetyl-lysine reader [Source:HGNC Symbol;Acc:HGNC:1840]	CECR2	-0.851588	-0.163771	3	3	1
GGCT	79017	gamma-glutamylcyclotransferase [Source:HGNC Symbol;Acc:HGNC:21705]	GGCT	-0.851424	0.50476	3	3	2
SDHAF3	57001	succinate dehydrogenase complex assembly factor 3 [Source:HGNC Symbol;Acc:HGNC:21752]	SDHAF3	-0.850918	0.338887	3	3	0
NPY	4852	neuropeptide Y [Source:HGNC Symbol;Acc:HGNC:7955]	NPY	-0.850762	-0.620698	3	3	1
GZMH	2999	granzyme H [Source:HGNC Symbol;Acc:HGNC:4710]	GZMH	-0.850513	-0.415081	3	3	0
TOP1	7150	DNA topoisomerase I [Source:HGNC Symbol;Acc:HGNC:11986]	TOP1	-0.85023	-0.378024	3	3	1
TRPM4	54795	transient receptor potential cation channel subfamily M member 4 [Source:HGNC Symbol;Acc:HGNC:17993]	TRPM4	-0.850073	-0.798597	3	3	1
NSD1	64324	nuclear receptor binding SET domain protein 1 [Source:HGNC Symbol;Acc:HGNC:14234]	NSD1	-0.849672	0.116037	3	3	1
KLF2	10365	Kruppel like factor 2 [Source:HGNC Symbol;Acc:HGNC:6347]	KLF2	-0.84953	-0.0935442	3	3	1
MTHFD1L	25902	methylenetetrahydrofolate dehydrogenase (NADP+ dependent) 1 like [Source:HGNC Symbol;Acc:HGNC:21055]	MTHFD1L	-0.849399	-0.0410488	3	3	0
PURB	5814	purine rich element binding protein B [Source:HGNC Symbol;Acc:HGNC:9702]	PURB	-0.849029	-0.684264	3	3	1
SH3GLB2	56904	SH3 domain containing GRB2 like, endophilin B2 [Source:HGNC Symbol;Acc:HGNC:10834]	SH3GLB2	-0.84871	0.530591	3	3	2
MILR1	284021	mast cell immunoglobulin like receptor 1 [Source:HGNC Symbol;Acc:HGNC:27570]	MILR1	-0.848442	-0.0766503	3	3	1
H3C12	8356	histone cluster 1 H3 family member j [Source:HGNC Symbol;Acc:HGNC:4774]	HIST1H3J	-0.848165	-0.299626	3	3	1
FGFR4	2264	fibroblast growth factor receptor 4 [Source:HGNC Symbol;Acc:HGNC:3691]	FGFR4	-0.847615	-0.408003	3	3	1
CLCNKA	1187	chloride voltage-gated channel Ka [Source:HGNC Symbol;Acc:HGNC:2026]	CLCNKA	-0.847416	-0.153064	3	3	0
SMC2	10592	structural maintenance of chromosomes 2 [Source:HGNC Symbol;Acc:HGNC:14011]	SMC2	-0.847415	-0.0829577	3	3	1
ELP1	8518	elongator complex protein 1 [Source:HGNC Symbol;Acc:HGNC:5959]	ELP1	-0.846266	-0.561535	3	3	0
ARHGAP1	392	Rho GTPase activating protein 1 [Source:HGNC Symbol;Acc:HGNC:673]	ARHGAP1	-0.845892	1.01006	3	3	2
TXLNA	200081	taxilin alpha [Source:HGNC Symbol;Acc:HGNC:30685]	TXLNA	-0.84588	0.247753	3	3	1
TPTE2P2	644623	NA	NA	-0.845811	0.540278	3	3	1
C1orf116	79098	chromosome 1 open reading frame 116 [Source:HGNC Symbol;Acc:HGNC:28667]	C1orf116	-0.845262	-0.21812	3	3	0
CA5B	11238	carbonic anhydrase 5B [Source:HGNC Symbol;Acc:HGNC:1378]	CA5B	-0.84512	0.375573	3	3	1
TRIM72	493829	tripartite motif containing 72 [Source:HGNC Symbol;Acc:HGNC:32671]	TRIM72	-0.845073	0.91067	3	3	1
LOC646170	646170	NA	NA	-0.844633	0.133103	3	3	1
CFAP251	144406	WD repeat domain 66 [Source:HGNC Symbol;Acc:HGNC:28506]	WDR66	-0.84441	0.726361	3	3	2
GET3	439	arsA arsenite transporter, ATP-binding, homolog 1 (bacterial) [Source:HGNC Symbol;Acc:HGNC:752]	ASNA1	-0.844369	0.82269	3	3	2
RASSF7	8045	Ras association domain family member 7 [Source:HGNC Symbol;Acc:HGNC:1166]	RASSF7	-0.844289	0.140455	3	3	1
CAMK2B	816	calcium/calmodulin dependent protein kinase II beta [Source:HGNC Symbol;Acc:HGNC:1461]	CAMK2B	-0.844277	-0.0653506	3	3	0
ZNF320	162967	zinc finger protein 468 [Source:HGNC Symbol;Acc:HGNC:33105];zinc finger protein 320 [Source:HGNC Symbol;Acc:HGNC:13842]	ZNF468;ZNF320	-0.84423	-0.21224	3	3	1
AP4S1	11154	adaptor related protein complex 4 subunit sigma 1 [Source:HGNC Symbol;Acc:HGNC:575]	AP4S1	-0.844173	0.344484	3	3	1
FOLR3	2352	folate receptor 3 [Source:HGNC Symbol;Acc:HGNC:3795]	FOLR3	-0.844136	-0.294931	3	3	0
MYL5	4636	myosin light chain 5 [Source:HGNC Symbol;Acc:HGNC:7586]	MYL5	-0.84408	0.137887	3	3	2
LOC653788	653788	NA	NA	-0.843497	-0.134369	3	3	0
KAT6B	23522	lysine acetyltransferase 6B [Source:HGNC Symbol;Acc:HGNC:17582]	KAT6B	-0.843392	-0.12528	3	3	1
HTATIP2	10553	HIV-1 Tat interactive protein 2 [Source:HGNC Symbol;Acc:HGNC:16637]	HTATIP2	-0.842971	-0.0680673	3	3	0
PIK3CB	5291	phosphatidylinositol-4,5-bisphosphate 3-kinase catalytic subunit beta [Source:HGNC Symbol;Acc:HGNC:8976]	PIK3CB	-0.842951	0.420105	3	3	1
PRLHR	2834	prolactin releasing hormone receptor [Source:HGNC Symbol;Acc:HGNC:4464]	PRLHR	-0.842945	0.14247	3	3	0
OR1J1	347168	olfactory receptor family 1 subfamily J member 1 [Source:HGNC Symbol;Acc:HGNC:8208]	OR1J1	-0.842881	-0.58713	3	3	1
ANO9	338440	anoctamin 9 [Source:HGNC Symbol;Acc:HGNC:20679]	ANO9	-0.842448	-0.347516	3	3	1
CENPS	378708	centromere protein S [Source:HGNC Symbol;Acc:HGNC:23163]	CENPS	-0.842405	-1.39463	3	3	0
ARHGEF7	8874	Rho guanine nucleotide exchange factor 7 [Source:HGNC Symbol;Acc:HGNC:15607]	ARHGEF7	-0.842388	0.182685	3	3	0
RP1	6101	RP1, axonemal microtubule associated [Source:HGNC Symbol;Acc:HGNC:10263]	RP1	-0.842355	-0.339566	3	3	0
LOC731447	731447	NA	NA	-0.842232	0.568403	3	3	0
AMELY	266	amelogenin X-linked [Source:HGNC Symbol;Acc:HGNC:461];amelogenin Y-linked [Source:HGNC Symbol;Acc:HGNC:462]	AMELX;AMELY	-0.841887	0.354078	3	3	0
DDX20	11218	DEAD-box helicase 20 [Source:HGNC Symbol;Acc:HGNC:2743]	DDX20	-0.84185	0.225693	3	3	1
BPNT2	54928	inositol monophosphatase domain containing 1 [Source:HGNC Symbol;Acc:HGNC:26019]	IMPAD1	-0.841711	-0.787158	3	2	0
ENTR1	10807	endosome associated trafficking regulator 1 [Source:HGNC Symbol;Acc:HGNC:10667]	ENTR1	-0.841625	0.201928	3	3	0
LGALS3	3958	galectin 3 [Source:HGNC Symbol;Acc:HGNC:6563]	LGALS3	-0.841495	0.0432673	3	3	1
CYP4V2	285440	cytochrome P450 family 4 subfamily V member 2 [Source:HGNC Symbol;Acc:HGNC:23198]	CYP4V2	-0.841478	0.392982	3	3	1
STRN4	29888	striatin 4 [Source:HGNC Symbol;Acc:HGNC:15721]	STRN4	-0.841309	-0.196405	3	3	1
KRT71	112802	keratin 71 [Source:HGNC Symbol;Acc:HGNC:28927]	KRT71	-0.840683	-0.402528	3	3	1
GGA1	26088	golgi associated, gamma adaptin ear containing, ARF binding protein 1 [Source:HGNC Symbol;Acc:HGNC:17842]	GGA1	-0.840526	-0.897601	3	2	0
RPSAP22	100270874	NA	NA	-0.840133	-0.399405	3	3	1
ZNF831	128611	zinc finger protein 831 [Source:HGNC Symbol;Acc:HGNC:16167]	ZNF831	-0.840092	1.64901	3	3	1
PLCL2	23228	phospholipase C like 2 [Source:HGNC Symbol;Acc:HGNC:9064]	PLCL2	-0.839878	0.315831	3	3	1
PCBP2	5094	poly(rC) binding protein 2 [Source:HGNC Symbol;Acc:HGNC:8648]	PCBP2	-0.839684	0.416641	3	3	0
LOC732477	732477	NA	NA	-0.839182	-0.717906	3	3	1
SLC22A18AS	5003	solute carrier family 22 member 18 antisense [Source:HGNC Symbol;Acc:HGNC:10965]	SLC22A18AS	-0.839035	-0.281438	3	3	2
LRRC46	90506	leucine rich repeat containing 46 [Source:HGNC Symbol;Acc:HGNC:25047]	LRRC46	-0.838942	0.535029	3	3	1
ICA1	3382	islet cell autoantigen 1 [Source:HGNC Symbol;Acc:HGNC:5343]	ICA1	-0.838279	-0.0542666	3	3	0
MTMR4	9110	myotubularin related protein 4 [Source:HGNC Symbol;Acc:HGNC:7452]	MTMR4	-0.838172	0.553013	3	3	1
FUNDC1	139341	FUN14 domain containing 1 [Source:HGNC Symbol;Acc:HGNC:28746]	FUNDC1	-0.837358	0.069789	3	3	0
ZNF619	285267	zinc finger protein 619 [Source:HGNC Symbol;Acc:HGNC:26910]	ZNF619	-0.837286	-0.105628	3	3	0
C1QBP	708	complement C1q binding protein [Source:HGNC Symbol;Acc:HGNC:1243]	C1QBP	-0.837014	0.567627	3	3	1
PHYHIPL	84457	phytanoyl-CoA 2-hydroxylase interacting protein like [Source:HGNC Symbol;Acc:HGNC:29378]	PHYHIPL	-0.836934	-0.237489	3	3	1
MEGF9	1955	multiple EGF like domains 9 [Source:HGNC Symbol;Acc:HGNC:3234]	MEGF9	-0.836578	0.0752741	3	3	1
LOC728161	728161	NA	NA	-0.836541	0.207917	3	3	0
LOC730100	730100	NA	NA	-0.835767	0.146215	3	3	2
ADSL	158	adenylosuccinate lyase [Source:HGNC Symbol;Acc:HGNC:291]	ADSL	-0.835743	-0.134011	3	3	1
DEUP1	159989	deuterosome assembly protein 1 [Source:HGNC Symbol;Acc:HGNC:26344]	DEUP1	-0.835494	-0.249591	3	2	0
STAM	8027	signal transducing adaptor molecule [Source:HGNC Symbol;Acc:HGNC:11357]	STAM	-0.835475	0.815851	2	2	0
STAT5B	6777	signal transducer and activator of transcription 5B [Source:HGNC Symbol;Acc:HGNC:11367]	STAT5B	-0.835289	0.272239	3	2	1
EVL	51466	Enah/Vasp-like [Source:HGNC Symbol;Acc:HGNC:20234]	EVL	-0.835175	0.244027	3	3	1
LOC652879	652879	NA	NA	-0.834817	-0.0976481	3	3	0
LIN54	132660	lin-54 DREAM MuvB core complex component [Source:HGNC Symbol;Acc:HGNC:25397]	LIN54	-0.834768	-0.643577	3	3	1
TMEM183B	653659	NA	NA	-0.834709	0.253474	3	3	0
TSNARE1	203062	t-SNARE domain containing 1 [Source:HGNC Symbol;Acc:HGNC:26437]	TSNARE1	-0.834519	-0.15263	3	3	1
ATP1B4	23439	ATPase Na+/K+ transporting family member beta 4 [Source:HGNC Symbol;Acc:HGNC:808]	ATP1B4	-0.834418	-0.434171	3	3	0
TSKU	25987	tsukushi, small leucine rich proteoglycan [Source:HGNC Symbol;Acc:HGNC:28850]	TSKU	-0.834354	0.258453	3	3	1
TRPC1	7220	transient receptor potential cation channel subfamily C member 1 [Source:HGNC Symbol;Acc:HGNC:12333]	TRPC1	-0.834314	-0.329036	3	3	0
LOC728485	728485	uncharacterized LOC728485 [Source:NCBI gene;Acc:728485]		-0.833997	0.758255	3	3	1
ZNF580	51157	zinc finger protein 580 [Source:HGNC Symbol;Acc:HGNC:29473]	ZNF580	-0.833975	0.106463	3	3	1
GRIN2B	2904	glutamate ionotropic receptor NMDA type subunit 2B [Source:HGNC Symbol;Acc:HGNC:4586]	GRIN2B	-0.833393	-0.432629	3	3	1
OTOP2	92736	otopetrin 2 [Source:HGNC Symbol;Acc:HGNC:19657]	OTOP2	-0.83334	-0.665356	3	3	2
NCEH1	57552	neutral cholesterol ester hydrolase 1 [Source:HGNC Symbol;Acc:HGNC:29260]	NCEH1	-0.833129	0.252994	3	3	0
LOC284009	284009	NA	NA	-0.833097	0.245093	3	3	1
XKRX	402415	XK related X-linked [Source:HGNC Symbol;Acc:HGNC:29845]	XKRX	-0.833074	0.513265	3	3	0
GSKIP	51527	GSK3B interacting protein [Source:HGNC Symbol;Acc:HGNC:20343]	GSKIP	-0.83307	0.47342	3	3	1
ADGRL2	23266	adhesion G protein-coupled receptor L2 [Source:HGNC Symbol;Acc:HGNC:18582]	ADGRL2	-0.833048	0.658475	3	3	1
TRIML1	339976	tripartite motif family like 1 [Source:HGNC Symbol;Acc:HGNC:26698]	TRIML1	-0.832988	0.738201	3	3	1
LOC643085	643085	NA	NA	-0.832766	1.13335	3	3	2
GLRX	2745	glutaredoxin [Source:HGNC Symbol;Acc:HGNC:4330]	GLRX	-0.832677	-0.111743	3	3	0
PGPEP1	54858	pyroglutamyl-peptidase I [Source:HGNC Symbol;Acc:HGNC:13568]	PGPEP1	-0.832611	0.681102	3	3	1
LOC729286	729286	NA	NA	-0.832524	0.340047	3	3	1
TSPAN17	26262	tetraspanin 17 [Source:HGNC Symbol;Acc:HGNC:13594]	TSPAN17	-0.832295	-0.0296351	3	3	1
NINJ1	4814	ninjurin 1 [Source:HGNC Symbol;Acc:HGNC:7824]	NINJ1	-0.832208	0.282066	3	3	1
TRPM2	7226	transient receptor potential cation channel subfamily M member 2 [Source:HGNC Symbol;Acc:HGNC:12339]	TRPM2	-0.832091	0.0777842	3	3	1
SDF2L1	23753	stromal cell derived factor 2 like 1 [Source:HGNC Symbol;Acc:HGNC:10676]	SDF2L1	-0.831862	-0.367408	3	3	1
CHM	1121	CHM, Rab escort protein 1 [Source:HGNC Symbol;Acc:HGNC:1940]	CHM	-0.831459	0.208174	3	3	1
PRXL2CP1	650181	NA	NA	-0.831382	0.436397	3	3	0
STARD3NL	83930	STARD3 N-terminal like [Source:HGNC Symbol;Acc:HGNC:19169]	STARD3NL	-0.831333	0.270184	3	3	1
MAGEB16	139604	MAGE family member B16 [Source:HGNC Symbol;Acc:HGNC:21188]	MAGEB16	-0.831249	0.0744476	3	2	1
EPHA6	285220	EPH receptor A6 [Source:HGNC Symbol;Acc:HGNC:19296]	EPHA6	-0.831248	0.276847	3	3	0
GPR88	54112	G protein-coupled receptor 88 [Source:HGNC Symbol;Acc:HGNC:4539]	GPR88	-0.830979	0.0415058	3	3	1
UBE2D4	51619	ubiquitin conjugating enzyme E2 D4 (putative) [Source:HGNC Symbol;Acc:HGNC:21647]	UBE2D4	-0.830971	0.697677	3	3	1
MFAP3L	9848	microfibril associated protein 3 like [Source:HGNC Symbol;Acc:HGNC:29083]	MFAP3L	-0.830915	0.180176	3	3	0
LOC728168	728168	NA	NA	-0.830592	-0.933549	3	2	0
CD72	971	CD72 molecule [Source:HGNC Symbol;Acc:HGNC:1696]	CD72	-0.830157	0.180039	3	3	1
NOL4	8715	nucleolar protein 4 [Source:HGNC Symbol;Acc:HGNC:7870]	NOL4	-0.830143	0.2304	3	3	0
TAS2R1	50834	taste 2 receptor member 1 [Source:HGNC Symbol;Acc:HGNC:14909]	TAS2R1	-0.830115	-0.575699	3	3	1
DDIT3	1649	DNA damage inducible transcript 3 [Source:HGNC Symbol;Acc:HGNC:2726]	DDIT3	-0.830114	0.375255	3	3	0
S100A5	6276	S100 calcium binding protein A5 [Source:HGNC Symbol;Acc:HGNC:10495]	S100A5	-0.830088	0.645013	3	3	1
UCN3	114131	urocortin 3 [Source:HGNC Symbol;Acc:HGNC:17781]	UCN3	-0.830028	-1.26758	3	3	1
FAM186B	84070	family with sequence similarity 186 member B [Source:HGNC Symbol;Acc:HGNC:25296]	FAM186B	-0.829255	0.478312	3	3	2
OCM	654231	oncomodulin [Source:HGNC Symbol;Acc:HGNC:8105]	OCM	-0.829149	0.250457	3	3	1
URI1	8725	URI1, prefoldin like chaperone [Source:HGNC Symbol;Acc:HGNC:13236]	URI1	-0.828278	0.467895	3	3	1
PCDHB1	29930	protocadherin beta 1 [Source:HGNC Symbol;Acc:HGNC:8680]	PCDHB1	-0.827902	0.178891	3	3	1
NCKIPSD	51517	NCK interacting protein with SH3 domain [Source:HGNC Symbol;Acc:HGNC:15486]	NCKIPSD	-0.827861	0.434778	3	3	2
ANKRD13A	88455	ankyrin repeat domain 13A [Source:HGNC Symbol;Acc:HGNC:21268]	ANKRD13A	-0.82773	0.028224	3	3	1
SLC52A2	79581	solute carrier family 52 member 2 [Source:HGNC Symbol;Acc:HGNC:30224]	SLC52A2	-0.827633	0.525474	3	3	2
ARHGEF9	23229	Cdc42 guanine nucleotide exchange factor 9 [Source:HGNC Symbol;Acc:HGNC:14561]	ARHGEF9	-0.827444	0.466728	3	3	0
TMCC1	23023	transmembrane and coiled-coil domain family 1 [Source:HGNC Symbol;Acc:HGNC:29116]	TMCC1	-0.826935	0.387048	3	3	1
FBN3	84467	fibrillin 3 [Source:HGNC Symbol;Acc:HGNC:18794]	FBN3	-0.826868	-0.0274099	3	3	1
GSTT2	2953	glutathione S-transferase theta 2 (gene/pseudogene) [Source:HGNC Symbol;Acc:HGNC:4642]	GSTT2	-0.826858	0.427913	3	3	0
LIMS2	55679	LIM zinc finger domain containing 2 [Source:HGNC Symbol;Acc:HGNC:16084]	LIMS2	-0.826845	0.262746	3	3	0
ATAT1	79969	alpha tubulin acetyltransferase 1 [Source:HGNC Symbol;Acc:HGNC:21186]	ATAT1	-0.826758	-0.665346	3	3	0
ZNF165	7718	zinc finger protein 165 [Source:HGNC Symbol;Acc:HGNC:12953]	ZNF165	-0.826546	0.430708	3	3	1
TRAFD1	10906	TRAF-type zinc finger domain containing 1 [Source:HGNC Symbol;Acc:HGNC:24808]	TRAFD1	-0.826415	-0.00481096	3	3	1
BDH1	622	3-hydroxybutyrate dehydrogenase 1 [Source:HGNC Symbol;Acc:HGNC:1027]	BDH1	-0.826373	0.491172	3	3	1
RNPC3	55599	RNA binding region (RNP1, RRM) containing 3 [Source:HGNC Symbol;Acc:HGNC:18666]	RNPC3	-0.826022	-0.792645	3	2	0
C22orf23	84645	chromosome 22 open reading frame 23 [Source:HGNC Symbol;Acc:HGNC:18589]	C22orf23	-0.825778	0.318667	3	3	0
DMWD	1762	DM1 locus, WD repeat containing [Source:HGNC Symbol;Acc:HGNC:2936]	DMWD	-0.82559	-0.423649	3	3	1
TRMT1	55621	tRNA methyltransferase 1 [Source:HGNC Symbol;Acc:HGNC:25980]	TRMT1	-0.825561	0.116673	3	3	1
YKT6	10652	YKT6 v-SNARE homolog [Source:HGNC Symbol;Acc:HGNC:16959]	YKT6	-0.825487	0.0258122	3	3	1
TLX3	30012	T cell leukemia homeobox 3 [Source:HGNC Symbol;Acc:HGNC:13532]	TLX3	-0.825383	0.780081	3	3	1
LOC727818	727818	NA	NA	-0.825305	-0.227174	3	3	1
ARPC3	10094	actin related protein 2/3 complex subunit 3 [Source:HGNC Symbol;Acc:HGNC:706]	ARPC3	-0.824867	0.752581	3	3	0
NADK2	133686	NAD kinase 2, mitochondrial [Source:HGNC Symbol;Acc:HGNC:26404]	NADK2	-0.824683	-0.931297	3	3	1
SCGB2A2	4250	secretoglobin family 2A member 2 [Source:HGNC Symbol;Acc:HGNC:7050]	SCGB2A2	-0.824542	-0.0218545	3	3	1
GCNT2P1	644378	NA	NA	-0.82366	0.690375	3	3	1
LOC652048	652048	NA	NA	-0.823471	-0.19749	3	2	0
LOC731724	731724	NA	NA	-0.823187	0.55982	3	3	1
GJB4	127534	gap junction protein beta 4 [Source:HGNC Symbol;Acc:HGNC:4286]	GJB4	-0.822972	0.302047	3	3	1
ZBED2	79413	zinc finger BED-type containing 2 [Source:HGNC Symbol;Acc:HGNC:20710]	ZBED2	-0.822883	0.0415981	3	3	0
H2BC9	8345	histone cluster 1 H2B family member h [Source:HGNC Symbol;Acc:HGNC:4755]	HIST1H2BH	-0.822763	0.34606	3	3	0
IRF8	3394	interferon regulatory factor 8 [Source:HGNC Symbol;Acc:HGNC:5358]	IRF8	-0.822698	0.150509	3	2	1
SLC6A4	6532	solute carrier family 6 member 4 [Source:HGNC Symbol;Acc:HGNC:11050]	SLC6A4	-0.822608	0.0170201	3	3	0
SNX11	29916	sorting nexin 11 [Source:HGNC Symbol;Acc:HGNC:14975]	SNX11	-0.822597	0.845939	3	3	0
TIAL1	7073	TIA1 cytotoxic granule associated RNA binding protein like 1 [Source:HGNC Symbol;Acc:HGNC:11804]	TIAL1	-0.822285	0.30442	3	3	2
GAR1	54433	GAR1 ribonucleoprotein [Source:HGNC Symbol;Acc:HGNC:14264]	GAR1	-0.822109	-1.02978	3	3	1
CEPT1	10390	choline/ethanolamine phosphotransferase 1 [Source:HGNC Symbol;Acc:HGNC:24289]	CEPT1	-0.82189	-0.752315	2	2	0
LOC649676	649676	NA	NA	-0.82155	-0.179248	3	3	1
SDF2	6388	stromal cell derived factor 2 [Source:HGNC Symbol;Acc:HGNC:10675]	SDF2	-0.821535	0.220012	3	3	1
SSUH2	51066	ssu-2 homolog (C. elegans) [Source:HGNC Symbol;Acc:HGNC:24809]	SSUH2	-0.821323	0.716539	3	3	1
DNAJB7	150353	DnaJ heat shock protein family (Hsp40) member B7 [Source:HGNC Symbol;Acc:HGNC:24986]	DNAJB7	-0.821088	-0.0357988	3	3	0
DSE	29940	dermatan sulfate epimerase [Source:HGNC Symbol;Acc:HGNC:21144]	DSE	-0.820945	0.505233	3	3	1
LOC729636	729636	NA	NA	-0.820777	0.260147	3	3	1
RPS28P4	645899	NA	NA	-0.820501	-2.43198	3	1	0
UTP4	84916	UTP4, small subunit processome component [Source:HGNC Symbol;Acc:HGNC:1983]	UTP4	-0.820499	-0.706494	3	3	0
ASIC5	51802	acid sensing ion channel subunit family member 5 [Source:HGNC Symbol;Acc:HGNC:17537]	ASIC5	-0.819929	0.569114	3	3	2
H2BC5	3017	histone cluster 1 H2B family member d [Source:HGNC Symbol;Acc:HGNC:4747]	HIST1H2BD	-0.819876	0.0126401	3	3	1
RHOBTB1	9886	Rho related BTB domain containing 1 [Source:HGNC Symbol;Acc:HGNC:18738]	RHOBTB1	-0.819456	0.329384	3	3	0
FNDC9	408263	fibronectin type III domain containing 9 [Source:HGNC Symbol;Acc:HGNC:33547]	FNDC9	-0.819366	0.512952	3	3	0
PPM1G	5496	protein phosphatase, Mg2+/Mn2+ dependent 1G [Source:HGNC Symbol;Acc:HGNC:9278]	PPM1G	-0.819194	-0.601859	3	3	0
ALG1L2	644974	ALG1, chitobiosyldiphosphodolichol beta-mannosyltransferase like 2 [Source:HGNC Symbol;Acc:HGNC:37258]	ALG1L2	-0.819076	0.80073	3	3	1
RPS16	6217	ribosomal protein S16 [Source:HGNC Symbol;Acc:HGNC:10396]	RPS16	-0.819071	-2.47094	3	1	0
TCTEX1D1	200132	Tctex1 domain containing 1 [Source:HGNC Symbol;Acc:HGNC:26882]	TCTEX1D1	-0.818614	-0.532018	3	2	0
FCGRT	2217	Fc fragment of IgG receptor and transporter [Source:HGNC Symbol;Acc:HGNC:3621]	FCGRT	-0.81843	0.315769	3	3	1
TBX15	6913	T-box 15 [Source:HGNC Symbol;Acc:HGNC:11594]	TBX15	-0.818059	0.0677622	3	3	1
LOC728647	728647	NA	NA	-0.817998	0.307279	3	3	0
PCCA	5095	propionyl-CoA carboxylase subunit alpha [Source:HGNC Symbol;Acc:HGNC:8653]	PCCA	-0.817473	-0.686617	3	3	1
PROC	5624	protein C, inactivator of coagulation factors Va and VIIIa [Source:HGNC Symbol;Acc:HGNC:9451]	PROC	-0.81743	0.0204683	3	3	0
TSPY1	7258	testis specific protein Y-linked 1 [Source:HGNC Symbol;Acc:HGNC:12381]	TSPY1	-0.817356	-0.198406	3	3	0
CTNNBIP1	56998	catenin beta interacting protein 1 [Source:HGNC Symbol;Acc:HGNC:16913]	CTNNBIP1	-0.817123	0.269682	3	3	1
OGDH	4967	oxoglutarate dehydrogenase [Source:HGNC Symbol;Acc:HGNC:8124]	OGDH	-0.816911	-0.699151	3	3	0
DDX11	1663	DEAD/H-box helicase 11 [Source:HGNC Symbol;Acc:HGNC:2736]	DDX11	-0.816899	1.46944	3	3	0
NAPSA	9476	napsin A aspartic peptidase [Source:HGNC Symbol;Acc:HGNC:13395]	NAPSA	-0.816803	0.278624	3	3	2
CDC37L1	55664	cell division cycle 37 like 1 [Source:HGNC Symbol;Acc:HGNC:17179]	CDC37L1	-0.816749	0.287988	3	3	0
SLC52A1	55065	solute carrier family 52 member 1 [Source:HGNC Symbol;Acc:HGNC:30225]	SLC52A1	-0.815911	0.309006	3	3	1
TST	7263	thiosulfate sulfurtransferase [Source:HGNC Symbol;Acc:HGNC:12388]	TST	-0.815599	0.099378	3	3	1
FAAH	2166	fatty acid amide hydrolase [Source:HGNC Symbol;Acc:HGNC:3553]	FAAH	-0.815555	0.064566	3	3	2
TENT5C	54855	terminal nucleotidyltransferase 5C [Source:HGNC Symbol;Acc:HGNC:24712]	TENT5C	-0.815445	0.829562	3	3	1
ZNF384	171017	zinc finger protein 384 [Source:HGNC Symbol;Acc:HGNC:11955]	ZNF384	-0.814439	-0.0550094	3	3	0
C18orf25	147339	chromosome 18 open reading frame 25 [Source:HGNC Symbol;Acc:HGNC:28172]	C18orf25	-0.812987	0.131679	3	2	1
LEFTY2	7044	left-right determination factor 2 [Source:HGNC Symbol;Acc:HGNC:3122]	LEFTY2	-0.812922	0.660818	3	3	0
DOCK1	1793	dedicator of cytokinesis 1 [Source:HGNC Symbol;Acc:HGNC:2987]	DOCK1	-0.812901	0.221715	3	3	0
LINC02167	400533	NA	NA	-0.812227	0.109638	3	3	2
TBL2	26608	transducin beta like 2 [Source:HGNC Symbol;Acc:HGNC:11586]	TBL2	-0.812134	0.204222	3	3	1
DNAJC22	79962	DnaJ heat shock protein family (Hsp40) member C22 [Source:HGNC Symbol;Acc:HGNC:25802]	DNAJC22	-0.812082	-0.73616	3	3	1
PAGE4	9506	PAGE family member 4 [Source:HGNC Symbol;Acc:HGNC:4108]	PAGE4	-0.811954	-0.575026	3	3	1
LRRN2	10446	leucine rich repeat neuronal 2 [Source:HGNC Symbol;Acc:HGNC:16914]	LRRN2	-0.811745	0.226201	3	3	3
XAGE3	170626	X antigen family member 3 [Source:HGNC Symbol;Acc:HGNC:14618]	XAGE3	-0.811046	-0.256955	3	3	0
BANK1	55024	B cell scaffold protein with ankyrin repeats 1 [Source:HGNC Symbol;Acc:HGNC:18233]	BANK1	-0.810736	-0.0819512	3	3	0
CAPRIN2	65981	caprin family member 2 [Source:HGNC Symbol;Acc:HGNC:21259]	CAPRIN2	-0.810644	0.294519	3	3	1
TEKT2	27285	tektin 2 [Source:HGNC Symbol;Acc:HGNC:11725]	TEKT2	-0.8102	-0.0449359	3	3	2
LOC732226	732226	NA	NA	-0.81006	-0.136938	3	3	1
CDH12	1010	cadherin 12 [Source:HGNC Symbol;Acc:HGNC:1751]	CDH12	-0.809937	-0.138637	3	3	1
JPX	554203	NA	NA	-0.809735	-0.281165	3	3	2
C17orf77	146723	chromosome 17 open reading frame 77 [Source:HGNC Symbol;Acc:HGNC:26480]	C17orf77	-0.809651	0.658402	3	3	0
KRIT1	889	KRIT1, ankyrin repeat containing [Source:HGNC Symbol;Acc:HGNC:1573]	KRIT1	-0.809514	0.0329117	3	2	0
CLDN1	9076	claudin 1 [Source:HGNC Symbol;Acc:HGNC:2032]	CLDN1	-0.809492	-0.0666694	3	3	0
IL1RAPL1	11141	interleukin 1 receptor accessory protein like 1 [Source:HGNC Symbol;Acc:HGNC:5996]	IL1RAPL1	-0.809337	0.196141	3	3	0
NUBP2	10101	nucleotide binding protein 2 [Source:HGNC Symbol;Acc:HGNC:8042]	NUBP2	-0.809285	0.111789	3	3	1
YAP1	10413	Yes associated protein 1 [Source:HGNC Symbol;Acc:HGNC:16262]	YAP1	-0.809	0.183649	2	2	0
PITRM1	10531	pitrilysin metallopeptidase 1 [Source:HGNC Symbol;Acc:HGNC:17663]	PITRM1	-0.808775	0.461437	3	3	1
RPAP2	79871	RNA polymerase II associated protein 2 [Source:HGNC Symbol;Acc:HGNC:25791]	RPAP2	-0.808391	0.34289	3	3	1
ZNF286B	729288	zinc finger protein 286B [Source:HGNC Symbol;Acc:HGNC:33241]	ZNF286B	-0.80812	-0.537128	3	3	1
LOC643100	643100	NA	NA	-0.807955	0.466336	3	3	2
FMC1	154791	formation of mitochondrial complex V assembly factor 1 homolog [Source:HGNC Symbol;Acc:HGNC:26946]	FMC1	-0.807912	-1.68323	3	3	0
TMEM236	653567	transmembrane protein 236 [Source:HGNC Symbol;Acc:HGNC:23473]	TMEM236	-0.807588	0.968959	3	3	1
BATF3	55509	basic leucine zipper ATF-like transcription factor 3 [Source:HGNC Symbol;Acc:HGNC:28915]	BATF3	-0.807125	0.00515699	3	3	1
PRSS58	136541	serine protease 58 [Source:HGNC Symbol;Acc:HGNC:39125]	PRSS58	-0.807024	-1.30591	3	2	1
RNF112	7732	ring finger protein 112 [Source:HGNC Symbol;Acc:HGNC:12968]	RNF112	-0.806982	-0.665177	3	2	1
LRIG3	121227	leucine rich repeats and immunoglobulin like domains 3 [Source:HGNC Symbol;Acc:HGNC:30991]	LRIG3	-0.806959	-0.618482	3	3	1
DKK3	27122	dickkopf WNT signaling pathway inhibitor 3 [Source:HGNC Symbol;Acc:HGNC:2893]	DKK3	-0.806863	-0.030608	3	3	1
[truncated: 19,406 more rows]

## Sheet: siRNA Level CENPA
NCGCIDR	SYMBOL	LOCUSID	SEQ	ANTISENSESEQ	Fold Change	Fold Change.z	Offtarget.z	Ontarget.z	Ontarget.z.rescale	Gene.description	hgnc_symbol
303421	A1BG	1	AGAGAGCUCUGUUUAAAAUtt	AUUUUAAACAGAGCUCUCUtc	2.04651	1.02445	-0.610843	1.6353	2.06289	alpha-1-B glycoprotein [Source:HGNC Symbol;Acc:HGNC:5]	A1BG
315709	A1BG	1	GGAGGGCGACCAUGAGUUUtt	AAACUCAUGGUCGCCCUCCcg	2.04048	0.891945	-0.0718183	0.963764	1.21439	alpha-1-B glycoprotein [Source:HGNC Symbol;Acc:HGNC:5]	A1BG
327997	A1BG	1	GAGUCCGAAUCACUGCUGAtt	UCAGCAGUGAUUCGGACUCtg	1.98137	-0.405912	0.889751	-1.29566	-1.64049	alpha-1-B glycoprotein [Source:HGNC Symbol;Acc:HGNC:5]	A1BG
305726	A1CF	29974	CGGUAACCCUUGGACAAGAtt	UCUUGUCCAAGGGUUACCGct	2.03593	0.792069	-0.235905	1.02797	1.29552	APOBEC1 complementation factor [Source:HGNC Symbol;Acc:HGNC:24086]	A1CF
318014	A1CF	29974	GAAGAAAUCUUAUCGGAGAtt	UCUCCGAUAAGAUUUCUUCtc	2.04182	0.921304	0.483275	0.438028	0.550098	APOBEC1 complementation factor [Source:HGNC Symbol;Acc:HGNC:24086]	A1CF
330302	A1CF	29974	CAAUCAAGCAACUUAAUAAtt	UUAUUAAGUUGCUUGAUUGca	1.91502	-1.86278	-0.69173	-1.17105	-1.48304	APOBEC1 complementation factor [Source:HGNC Symbol;Acc:HGNC:24086]	A1CF
272701	A2M	2	CGGAGACCGUACGAAAGUAtt	UACUUUCGUACGGUCUCCGtg	2.00881	0.19661	-0.205475	0.402085	0.504682	alpha-2-macroglobulin [Source:HGNC Symbol;Acc:HGNC:7]	A2M
282685	A2M	2	CAAUCGUCAUAAUGUCUAUtt	AUAGACAUUAUGACGAUUGat	1.97969	-0.44279	0.0708523	-0.513642	-0.652374	alpha-2-macroglobulin [Source:HGNC Symbol;Acc:HGNC:7]	A2M
292669	A2M	2	CAGUGAUGGUUAAGAACGAtt	UCGUUCUUAACCAUCACUGtg	2.01905	0.421516	0.458192	-0.0366759	-0.0497093	alpha-2-macroglobulin [Source:HGNC Symbol;Acc:HGNC:7]	A2M
309865	A2ML1	144568	CAACCAUCAAGGUCUAUGAtt	UCAUAGACCUUGAUGGUUGct	1.94155	-1.28039	-0.715039	-0.565354	-0.717715	alpha-2-macroglobulin like 1 [Source:HGNC Symbol;Acc:HGNC:23336]	A2ML1
322153	A2ML1	144568	CAAGGCUUAUGUUACGGUUtt	AACCGUAACAUAAGCCUUGgt	1.9934	-0.141858	-0.128583	-0.0132752	-0.0201415	alpha-2-macroglobulin like 1 [Source:HGNC Symbol;Acc:HGNC:23336]	A2ML1
334441	A2ML1	144568	GCAAGUGUAUUUCCGCAUUtt	AAUGCGGAAAUACACUUGCtg	2.0714	1.57084	0.342557	1.22828	1.54861	alpha-2-macroglobulin like 1 [Source:HGNC Symbol;Acc:HGNC:23336]	A2ML1
309477	A3GALT2	127550	CCAUUGGGCUGACUAUCUUtt	AAGAUAGUCAGCCCAAUGGtg	1.89416	-2.32078	-0.374268	-1.94651	-2.46286	alpha 1,3-galactosyltransferase 2 [Source:HGNC Symbol;Acc:HGNC:30005]	A3GALT2
321765	A3GALT2	127550	GCACUUCAGCGGCACUUUUtt	AAAAGUGCCGCUGAAGUGCtg	1.95145	-1.06294	0.507324	-1.57026	-1.98745	alpha 1,3-galactosyltransferase 2 [Source:HGNC Symbol;Acc:HGNC:30005]	A3GALT2
276502	A4GALT	53947	CGGACUUCAUUGUUCUCAAtt	UUGAGAACAAUGAAGUCCGtg	1.96461	-0.773922	-0.203185	-0.570737	-0.724516	alpha 1,4-galactosyltransferase (P blood group) [Source:HGNC Symbol;Acc:HGNC:18149]	A4GALT
286486	A4GALT	53947	GGAUCGCACUCAUGUGGAAtt	UUCCACAUGAGUGCGAUCCtg	1.95143	-1.06328	-0.555588	-0.507689	-0.644853	alpha 1,4-galactosyltransferase (P blood group) [Source:HGNC Symbol;Acc:HGNC:18149]	A4GALT
296470	A4GALT	53947	CGUUUUUCGUCUCCAUCAUtt	AUGAUGGAGACGAAAAACGtg	2.00798	0.178339	0.51314	-0.334801	-0.426402	alpha 1,4-galactosyltransferase (P blood group) [Source:HGNC Symbol;Acc:HGNC:18149]	A4GALT
276511	A4GNT	51146	GGGUCUUACUGAUUCCACAtt	UGUGGAAUCAGUAAGACCCtt	1.98994	-0.217823	0.579322	-0.797145	-1.01059	alpha-1,4-N-acetylglucosaminyltransferase [Source:HGNC Symbol;Acc:HGNC:17968]	A4GNT
286495	A4GNT	51146	GGAAUGCAUGGAAAACUUUtt	AAAGUUUUCCAUGCAUUCCca	2.02187	0.483341	-0.0871369	0.570478	0.717454	alpha-1,4-N-acetylglucosaminyltransferase [Source:HGNC Symbol;Acc:HGNC:17968]	A4GNT
296479	A4GNT	51146	GUACUCUAGUAAUGGAAUAtt	UAUUCCAUUACUAGAGUACcg	1.91392	-1.88704	-0.526484	-1.36055	-1.72248	alpha-1,4-N-acetylglucosaminyltransferase [Source:HGNC Symbol;Acc:HGNC:17968]	A4GNT
304509	AAAS	8086	GGUACAGGAUGGUAAACCAtt	UGGUUUACCAUCCUGUACCct	2.02643	0.583568	0.14604	0.437528	0.549466	aladin WD repeat nucleoporin [Source:HGNC Symbol;Acc:HGNC:13666]	AAAS
316797	AAAS	8086	GCUGUUCACUGUAUUGGGAtt	UCCCAAUACAGUGAACAGCag	2.01862	0.412017	-0.184544	0.596561	0.750411	aladin WD repeat nucleoporin [Source:HGNC Symbol;Acc:HGNC:13666]	AAAS
329085	AAAS	8086	AAUUUGCCCAAGUCACAAAtt	UUUGUGACUUGGGCAAAUUca	1.97292	-0.591414	-0.273697	-0.317716	-0.404815	aladin WD repeat nucleoporin [Source:HGNC Symbol;Acc:HGNC:13666]	AAAS
277060	AACS	65985	GAGAUCGGGUUGUUGGUUAtt	UAACCAACAACCCGAUCUCct	2.04027	0.887393	0.408537	0.478856	0.601686	acetoacetyl-CoA synthetase [Source:HGNC Symbol;Acc:HGNC:21298]	AACS
287044	AACS	65985	GGACUUCGGUGUGAAUGGUtt	ACCAUUCACACCGAAGUCCgg	1.94637	-1.17441	-0.32485	-0.849559	-1.07682	acetoacetyl-CoA synthetase [Source:HGNC Symbol;Acc:HGNC:21298]	AACS
297028	AACS	65985	GGAACGAUGAGAACGGCAAtt	UUGCCGUUCUCAUCGUUCCag	2.01378	0.305681	-0.163713	0.469395	0.589731	acetoacetyl-CoA synthetase [Source:HGNC Symbol;Acc:HGNC:21298]	AACS
272709	AADAC	13	CUGUCAAUAUGAUCUCUUAtt	UAAGAGAUCAUAUUGACAGgt	2.00655	0.147025	0.160378	-0.0133526	-0.0202393	arylacetamide deacetylase [Source:HGNC Symbol;Acc:HGNC:17]	AADAC
282693	AADAC	13	CCACUGAUAGAUCACUUGAtt	UCAAGUGAUCUAUCAGUGGta	2.11321	2.48895	1.23796	1.25099	1.57731	arylacetamide deacetylase [Source:HGNC Symbol;Acc:HGNC:17]	AADAC
292677	AADAC	13	GGCUAAAGGAAAAUCUAUAtt	UAUAGAUUUUCCUUUAGCCac	1.97383	-0.57156	-1.11194	0.540377	0.67942	arylacetamide deacetylase [Source:HGNC Symbol;Acc:HGNC:17]	AADAC
311296	AADACL2	344752	GUAUAGAAAAGACUAUGUAtt	UACAUAGUCUUUUCUAUACtt	1.89917	-2.21095	-1.748	-0.462948	-0.588321	arylacetamide deacetylase like 2 [Source:HGNC Symbol;Acc:HGNC:24427]	AADACL2
323584	AADACL2	344752	CCUAUAUUCUUACUUGUCAtt	UGACAAGUAAGAAUAUAGGtt	2.01296	0.287799	0.0644089	0.22339	0.278895	arylacetamide deacetylase like 2 [Source:HGNC Symbol;Acc:HGNC:24427]	AADACL2
335872	AADACL2	344752	GAUUAUACCCAACCACUUUtt	AAAGUGGUUGGGUAUAAUCca	2.00921	0.205343	0.162448	0.0428941	0.0508305	arylacetamide deacetylase like 2 [Source:HGNC Symbol;Acc:HGNC:24427]	AADACL2
321627	AADACL3	126767	GCAAGUUACCUAAGCAUAAtt	UUAUGCUUAGGUAACUUGCgg	1.97867	-0.465336	-0.459864	-0.00547201	-0.0102819	arylacetamide deacetylase like 3 [Source:HGNC Symbol;Acc:HGNC:32037]	AADACL3
333915	AADACL3	126767	GUCUGGGAAAAGUACAGAAtt	UUCUGUACUUUUCCCAGACtt	2.04749	1.04585	0.046504	0.999347	1.25935	arylacetamide deacetylase like 3 [Source:HGNC Symbol;Acc:HGNC:32037]	AADACL3
311160	AADACL4	343066	GGUUUUCACGGAUCCAUUAtt	UAAUGGAUCCGUGAAAACCat	2.01355	0.300603	-0.390231	0.690834	0.869528	arylacetamide deacetylase like 4 [Source:HGNC Symbol;Acc:HGNC:32038]	AADACL4
323448	AADACL4	343066	CAUGAUAGCGUGAGAAUUAtt	UAAUUCUCACGCUAUCAUGta	2.02263	0.500093	0.169936	0.330157	0.413798	arylacetamide deacetylase like 4 [Source:HGNC Symbol;Acc:HGNC:32038]	AADACL4
335736	AADACL4	343066	CAAAAUGUCCCAUUACUUUtt	AAAGUAAUGGGACAUUUUGgt	2.01574	0.348677	0.625939	-0.277262	-0.353699	arylacetamide deacetylase like 4 [Source:HGNC Symbol;Acc:HGNC:32038]	AADACL4
276185	AADAT	51166	GACAAGUGGUUAACUGGUUtt	AACCAGUUAACCACUUGUCtg	2.02301	0.508298	-0.0368842	0.545182	0.685491	aminoadipate aminotransferase [Source:HGNC Symbol;Acc:HGNC:17929]	AADAT
286169	AADAT	51166	CCCUUAAUAGAGAGAGUUAtt	UAACUCUCUCUAUUAAGGGtt	1.97925	-0.452387	-0.339888	-0.112499	-0.145515	aminoadipate aminotransferase [Source:HGNC Symbol;Acc:HGNC:17929]	AADAT
296153	AADAT	51166	CAUUAACCAGUGAACGCAAtt	UUGCGUUCACUGGUUAAUGag	1.99027	-0.210429	0.200196	-0.410626	-0.522209	aminoadipate aminotransferase [Source:HGNC Symbol;Acc:HGNC:17929]	AADAT
307799	AAGAB	79719	CCCUGGACCAUUGAUAAUAtt	UAUUAUCAAUGGUCCAGGGat	1.89897	-2.21524	-1.13609	-1.07914	-1.36691	alpha and gamma adaptin binding protein [Source:HGNC Symbol;Acc:HGNC:25662]	AAGAB
320087	AAGAB	79719	CCAAUGUAGUGAUGAAGAAtt	UUCUUCAUCACUACAUUGGac	2.02953	0.651616	-0.725972	1.37759	1.73727	alpha and gamma adaptin binding protein [Source:HGNC Symbol;Acc:HGNC:25662]	AAGAB
332375	AAGAB	79719	CAGAAGAUCUUAUUGUGGAtt	UCCACAAUAAGAUCUUCUGtt	1.92354	-1.67578	-0.590764	-1.08502	-1.37433	alpha and gamma adaptin binding protein [Source:HGNC Symbol;Acc:HGNC:25662]	AAGAB
269417	AAK1	22848	CGUGAGUAGCGGUGAUGUAtt	UACAUCACCGCUACUCACGtt	2.00739	0.165333	0.444229	-0.278896	-0.355763	AP2 associated kinase 1 [Source:HGNC Symbol;Acc:HGNC:19679]	AAK1
279401	AAK1	22848	CCUCGGACCUCUCAACAAAtt	UUUGUUGAGAGGUCCGAGGag	1.99155	-0.182402	-0.17098	-0.011422	-0.0178	AP2 associated kinase 1 [Source:HGNC Symbol;Acc:HGNC:19679]	AAK1
289385	AAK1	22848	GACAAGCAAUGGGAUGAAAtt	UUUCAUCCCAUUGCUUGUCct	1.97555	-0.533809	-0.461153	-0.0726561	-0.0951716	AP2 associated kinase 1 [Source:HGNC Symbol;Acc:HGNC:19679]	AAK1
305767	AAMDC	28971	GGCUCUAAUACAACCUAUAtt	UAUAGGUUGUAUUAGAGCCtt	1.95208	-1.049	0.184427	-1.23343	-1.56185	adipogenesis associated Mth938 domain containing [Source:HGNC Symbol;Acc:HGNC:30205]	AAMDC
318055	AAMDC	28971	GGAGUAUAAUGCCUUGGUUtt	AACCAAGGCAUUAUACUCCtt	2.00829	0.185086	0.198032	-0.0129463	-0.019726	adipogenesis associated Mth938 domain containing [Source:HGNC Symbol;Acc:HGNC:30205]	AAMDC
330343	AAMDC	28971	UGAUGGAGCCUUAAGAGGAtt	UCCUCUUAAGGCUCCAUCAgc	2.01025	0.228309	-0.133162	0.361471	0.453365	adipogenesis associated Mth938 domain containing [Source:HGNC Symbol;Acc:HGNC:30205]	AAMDC
303423	AAMP	14	AGAGAGCUGUGGUAGGCUAtt	UAGCCUACCACAGCUCUCUtc	2.04956	1.0913	0.119759	0.971536	1.22421	angio associated migratory cell protein [Source:HGNC Symbol;Acc:HGNC:18]	AAMP
315711	AAMP	14	AGAUUAUCGAGGUGGUAGAtt	UCUACCACCUCGAUAAUCUct	2.0431	0.94957	0.217305	0.732265	0.921877	angio associated migratory cell protein [Source:HGNC Symbol;Acc:HGNC:18]	AAMP
327999	AAMP	14	CGCAGACUCUUAGGCAUCAtt	UGAUGCCUAAGAGUCUGCGta	2.04528	0.997309	0.949707	0.0476016	0.0567786	angio associated migratory cell protein [Source:HGNC Symbol;Acc:HGNC:18]	AAMP
272711	AANAT	15	CGGCACUUCCUGACCCUAUtt	AUAGGGUCAGGAAGUGCCGga	1.98898	-0.238851	0.51806	-0.756911	-0.959754	aralkylamine N-acetyltransferase [Source:HGNC Symbol;Acc:HGNC:19]	AANAT
282695	AANAT	15	GAGCAGGGCUAAAUAAAGAtt	UCUUUAUUUAGCCCUGCUCtc	2.01501	0.332676	-0.725389	1.05807	1.33354	aralkylamine N-acetyltransferase [Source:HGNC Symbol;Acc:HGNC:19]	AANAT
292679	AANAT	15	CCUUUGAGAUCGAGCGUGAtt	UCACGCUCGAUCUCAAAGGcg	2.01767	0.391187	0.0196768	0.37151	0.466049	aralkylamine N-acetyltransferase [Source:HGNC Symbol;Acc:HGNC:19]	AANAT
305486	AAR2	25980	GCAUUGAGUGCAAAAGCUAtt	UAGCUUUUGCACUCAAUGCca	1.95538	-0.976724	-0.512224	-0.4645	-0.590282	AAR2 splicing factor homolog [Source:HGNC Symbol;Acc:HGNC:15886]	AAR2
317774	AAR2	25980	GAUCUGUGCCUUUUCCGAUtt	AUCGGAAAAGGCACAGAUCtg	2.02876	0.63468	0.193326	0.441354	0.5543	AAR2 splicing factor homolog [Source:HGNC Symbol;Acc:HGNC:15886]	AAR2
330062	AAR2	25980	CGUAGACAUUGUCUCCCAAtt	UUGGGAGACAAUGUCUACGaa	1.94656	-1.1703	-0.0815837	-1.08871	-1.379	AAR2 splicing factor homolog [Source:HGNC Symbol;Acc:HGNC:15886]	AAR2
312343	AARD	441376	GAAAGUGCAGCAAUUGAAAtt	UUUCAAUUGCUGCACUUUCat	1.98932	-0.231284	-0.129057	-0.102228	-0.132536	alanine and arginine rich domain containing protein [Source:HGNC Symbol;Acc:HGNC:33842]	AARD
324631	AARD	441376	AACUGGAAAUUACAUCAGAtt	UCUGAUGUAAUUUCCAGUUca	2.0005	0.0140691	0.366468	-0.352399	-0.448638	alanine and arginine rich domain containing protein [Source:HGNC Symbol;Acc:HGNC:33842]	AARD
336919	AARD	441376	AGAACUUUACUGGACCUAAtt	UUAGGUCCAGUAAAGUUCUag	2.0134	0.297438	0.83608	-0.538641	-0.683962	alanine and arginine rich domain containing protein [Source:HGNC Symbol;Acc:HGNC:33842]	AARD
272713	AARS1	16	GGACUCCAGUGGUAGCUAUtt	AUAGCUACCACUGGAGUCCaa	1.95513	-0.98201	-0.80977	-0.172239	-0.220999	alanyl-tRNA synthetase [Source:HGNC Symbol;Acc:HGNC:20]	AARS
282697	AARS1	16	GCAAAGCCGAUGUCCAGAAtt	UUCUGGACAUCGGCUUUGCtg	2.00392	0.0892879	-0.163838	0.253126	0.316467	alanyl-tRNA synthetase [Source:HGNC Symbol;Acc:HGNC:20]	AARS
292681	AARS1	16	CCAUCUACGGUGACCUGAAtt	UUCAGGUCACCGUAGAUGGtt	1.9769	-0.504065	0.0978255	-0.60189	-0.763879	alanyl-tRNA synthetase [Source:HGNC Symbol;Acc:HGNC:20]	AARS
277089	AARS2	57505	CCAUCAUACCUUCUUUGAAtt	UUCAAAGAAGGUAUGAUGGga	2.00006	0.00435086	-0.098617	0.102968	0.126736	alanyl-tRNA synthetase 2, mitochondrial [Source:HGNC Symbol;Acc:HGNC:21022]	AARS2
287073	AARS2	57505	GGACCAACUUCUACGCAGAtt	UCUGCGUAGAAGUUGGUCCtg	1.9799	-0.438308	0.0692375	-0.507545	-0.644671	alanyl-tRNA synthetase 2, mitochondrial [Source:HGNC Symbol;Acc:HGNC:21022]	AARS2
297057	AARS2	57505	GGGACAGGCUGCAAAGAAAtt	UUUCUUUGCAGCCUGUCCCat	2.00698	0.156341	0.0735074	0.082834	0.101296	alanyl-tRNA synthetase 2, mitochondrial [Source:HGNC Symbol;Acc:HGNC:21022]	AARS2
277441	AARSD1	80755	GCCUGUGAAUGUCCGAGAAtt	UUCUCGGACAUUCACAGGCag	2.00488	0.110302	0.00451005	0.105792	0.130304	alanyl-tRNA synthetase domain containing 1 [Source:HGNC Symbol;Acc:HGNC:28417]	AARSD1
287425	AARSD1	80755	GCUGUGCACAUUGCCCAUAtt	UAUGGGCAAUGUGCACAGCca	1.99928	-0.0127286	-0.00580794	-0.00692064	-0.0121123	alanyl-tRNA synthetase domain containing 1 [Source:HGNC Symbol;Acc:HGNC:28417]	AARSD1
297409	AARSD1	80755	GACCAUCUAUUUAAGCUGAtt	UCAGCUUAAAUAGAUGGUCag	2.03436	0.757717	0.10496	0.652757	0.821416	alanyl-tRNA synthetase domain containing 1 [Source:HGNC Symbol;Acc:HGNC:28417]	AARSD1
278131	AASDH	132949	GGCGACCAUUUAUAGGAUUtt	AAUCCUAUAAAUGGUCGCCca	1.99094	-0.195737	0.00837862	-0.204116	-0.261276	aminoadipate-semialdehyde dehydrogenase [Source:HGNC Symbol;Acc:HGNC:23993]	AASDH
288115	AASDH	132949	GGACUACAGGGAUACCGAAtt	UUCGGUAUCCCUGUAGUCCct	2.0006	0.0164066	0.294762	-0.278356	-0.355081	aminoadipate-semialdehyde dehydrogenase [Source:HGNC Symbol;Acc:HGNC:23993]	AASDH
298099	AASDH	132949	GGGUCUAUGCAACACCGUUtt	AACGGUGUUGCAUAGACCCtt	2.00697	0.156261	0.0635003	0.0927607	0.113839	aminoadipate-semialdehyde dehydrogenase [Source:HGNC Symbol;Acc:HGNC:23993]	AASDH
277193	AASDHPPT	60496	CGGCUUGAAUUUGAUCUAUtt	AUAGAUCAAAUUCAAGCCGct	1.99991	0.00108777	-0.32065	0.321737	0.40316	aminoadipate-semialdehyde dehydrogenase-phosphopantetheinyl transferase [Source:HGNC Symbol;Acc:HGNC:14235]	AASDHPPT
287177	AASDHPPT	60496	CAUCGAAUCCUUACCCGAAtt	UUCGGGUAAGGAUUCGAUGag	1.80644	-4.24698	-0.927832	-3.31915	-4.19724	aminoadipate-semialdehyde dehydrogenase-phosphopantetheinyl transferase [Source:HGNC Symbol;Acc:HGNC:14235]	AASDHPPT
297161	AASDHPPT	60496	GAAACCCGAUGGAUCUAGAtt	UCUAGAUCCAUCGGGUUUCct	2.02597	0.57342	-0.629485	1.2029	1.51655	aminoadipate-semialdehyde dehydrogenase-phosphopantetheinyl transferase [Source:HGNC Symbol;Acc:HGNC:14235]	AASDHPPT
275021	AASS	10157	CAAUAUUGGAGCGAAUUAAtt	UUAAUUCGCUCCAAUAUUGgt	1.98649	-0.29342	-0.296445	0.00302509	0.000454488	aminoadipate-semialdehyde synthase [Source:HGNC Symbol;Acc:HGNC:17366]	AASS
285005	AASS	10157	GGAAUCUACUGGGAACAAAtt	UUUGUUCCCAGUAGAUUCCat	1.94241	-1.26138	-0.762202	-0.499174	-0.634093	aminoadipate-semialdehyde synthase [Source:HGNC Symbol;Acc:HGNC:17366]	AASS
294989	AASS	10157	GGACGGUGUUAAGUCGUCAtt	UGACGACUUAACACCGUCCca	2.09862	2.16856	0.53268	1.63588	2.06363	aminoadipate-semialdehyde synthase [Source:HGNC Symbol;Acc:HGNC:17366]	AASS
299647	AATF	26574	GGUCAUUGGUAGGUCUUCAtt	UGAAGACCUACCAAUGACCtc	2.01706	0.377809	1.63062	-1.25281	-1.58634	apoptosis antagonizing transcription factor [Source:HGNC Symbol;Acc:HGNC:19235]	AATF
301183	AATF	26574	GGAAGGAUCAAACUACAAAtt	UUUGUAGUUUGAUCCUUCCtt	2.00321	0.0736648	-0.0578951	0.13156	0.162863	apoptosis antagonizing transcription factor [Source:HGNC Symbol;Acc:HGNC:19235]	AATF
302719	AATF	26574	GAACCGCACACUUCAGAAAtt	UUUCUGAAGUGUGCGGUUCct	2.01255	0.278726	0.0279535	0.250772	0.313493	apoptosis antagonizing transcription factor [Source:HGNC Symbol;Acc:HGNC:19235]	AATF
279517	AATK	9625	CGGUUCCGCUGAGAUCAGAtt	UCUGAUCUCAGCGGAACCGgg	1.99083	-0.198155	-0.163358	-0.0347964	-0.0473345	apoptosis associated tyrosine kinase [Source:HGNC Symbol;Acc:HGNC:21]	AATK
289501	AATK	9625	GCACCUUCAUCGCAACAAUtt	AUUGUUGCGAUGAAGGUGCag	1.98575	-0.309854	-0.380598	0.0707447	0.0860209	apoptosis associated tyrosine kinase [Source:HGNC Symbol;Acc:HGNC:21]	AATK
269624	ABAT	18	GCAAUUACCUGGUUGAUGUtt	ACAUCAACCAGGUAAUUGCct	2.04229	0.931804	-0.336994	1.2688	1.59981	4-aminobutyrate aminotransferase [Source:HGNC Symbol;Acc:HGNC:23]	ABAT
279608	ABAT	18	GCCUAGAUCUCAGGAGUUAtt	UAACUCCUGAGAUCUAGGCcc	1.93581	-1.40628	-0.258392	-1.14789	-1.45377	4-aminobutyrate aminotransferase [Source:HGNC Symbol;Acc:HGNC:23]	ABAT
289592	ABAT	18	ACCGAAUGCUGGAUCUUUAtt	UAAAGAUCCAGCAUUCGGUtg	1.94909	-1.11464	-0.603961	-0.510681	-0.648633	4-aminobutyrate aminotransferase [Source:HGNC Symbol;Acc:HGNC:23]	ABAT
272715	ABCA1	19	CCAUCGAUGUCUCUGCUAUtt	AUAGCAGAGACAUCGAUGGtc	1.98671	-0.288621	-0.348543	0.059923	0.0723472	ATP binding cassette subfamily A member 1 [Source:HGNC Symbol;Acc:HGNC:29]	ABCA1
282699	ABCA1	19	GCAGAUCGAUUUCUCAACAtt	UGUUGAGAAAUCGAUCUGCag	2.05395	1.1878	0.187219	1.00058	1.2609	ATP binding cassette subfamily A member 1 [Source:HGNC Symbol;Acc:HGNC:29]	ABCA1
292683	ABCA1	19	CUGUAUGGGUGGUCAAUCAtt	UGAUUGACCACCCAUACAGca	1.98478	-0.331122	-0.49089	0.159768	0.198505	ATP binding cassette subfamily A member 1 [Source:HGNC Symbol;Acc:HGNC:29]	ABCA1
275359	ABCA10	10349	GAGCGAGUUUUACCUGAUAtt	UAUCAGGUAAAACUCGCUCaa	1.972	-0.611748	0.264292	-0.87604	-1.11028	ATP binding cassette subfamily A member 10 [Source:HGNC Symbol;Acc:HGNC:30]	ABCA10
285343	ABCA10	10349	GGAGCAUAAAGUAGACCGAtt	UCGGUCUACUUUAUGCUCCtt	1.98833	-0.253169	-0.0726433	-0.180525	-0.231469	ATP binding cassette subfamily A member 10 [Source:HGNC Symbol;Acc:HGNC:30]	ABCA10
295327	ABCA10	10349	GGAGUUAUAUUUAGUGAUAtt	UAUCACUAAAUAUAACUCCca	1.98917	-0.23464	-0.437685	0.203045	0.253188	ATP binding cassette subfamily A member 10 [Source:HGNC Symbol;Acc:HGNC:30]	ABCA10
275995	ABCA12	26154	GCCUAAUGAUCCGACUUUAtt	UAAAGUCGGAUCAUUAGGCtt	1.99709	-0.0608193	-0.157971	0.0971513	0.119387	ATP binding cassette subfamily A member 12 [Source:HGNC Symbol;Acc:HGNC:14637]	ABCA12
285979	ABCA12	26154	GGGUAUCACCUCACGCUUAtt	UAAGCGUGAGGUGAUACCCat	2.01808	0.400112	0.0510509	0.349061	0.437684	ATP binding cassette subfamily A member 12 [Source:HGNC Symbol;Acc:HGNC:14637]	ABCA12
295963	ABCA12	26154	GCAUGGAUCCGAAGUCGAAtt	UUCGACUUCGGAUCCAUGCca	2.00623	0.139974	0.562124	-0.42215	-0.536771	ATP binding cassette subfamily A member 12 [Source:HGNC Symbol;Acc:HGNC:14637]	ABCA12
278259	ABCA13	154664	CCCAUAAUGUUGCUAGACUtt	AGUCUAGCAACAUUAUGGGtg	2.01309	0.290623	-0.000363568	0.290987	0.364305	ATP binding cassette subfamily A member 13 [Source:HGNC Symbol;Acc:HGNC:14638]	ABCA13
288243	ABCA13	154664	GGCAUAAGAUAUUACCGUUtt	AACGGUAAUAUCUUAUGCCaa	2.02583	0.57023	0.942948	-0.372718	-0.474311	ATP binding cassette subfamily A member 13 [Source:HGNC Symbol;Acc:HGNC:14638]	ABCA13
298227	ABCA13	154664	CAUAGAUUUUGUACGUUUAtt	UAAACGUACAAAAUCUAUGtt	2.05762	1.26841	0.54974	0.718669	0.904699	ATP binding cassette subfamily A member 13 [Source:HGNC Symbol;Acc:HGNC:14638]	ABCA13
313753	ABCA17P	650655	GCUUGUCCAGUUUAUCAAUtt	AUUGAUAAACUGGACAAGCtt	2.01694	0.374996	-0.299821	0.674817	0.849289	NA	NA
326041	ABCA17P	650655	CGUGGGAAAUCACACCAUAtt	UAUGGUGUGAUUUCCCACGtc	1.99938	-0.0105245	-0.615149	0.604625	0.760599	NA	NA
338329	ABCA17P	650655	CCAUGUUGACAGUCAGAGAtt	UCUCUGACUGUCAACAUGGaa	2.0193	0.427002	0.401764	0.025238	0.0285213	NA	NA
272717	ABCA2	20	ACGAGUACAUCAACGAGUAtt	UACUCGUUGAUGUACUCGUtg	1.96064	-0.86113	-0.319164	-0.541966	-0.688163	ATP binding cassette subfamily A member 2 [Source:HGNC Symbol;Acc:HGNC:32]	ABCA2
282701	ABCA2	20	CAGGUUUUCUACAACAACAtt	UGUUGUUGUAGAAAACCUGgg	1.95611	-0.960493	0.372274	-1.33277	-1.68737	ATP binding cassette subfamily A member 2 [Source:HGNC Symbol;Acc:HGNC:32]	ABCA2
292685	ABCA2	20	AACUUGUCGCUGCCCAAUAtt	UAUUGGGCAGCGACAAGUUtt	1.96068	-0.860289	0.157582	-1.01787	-1.28949	ATP binding cassette subfamily A member 2 [Source:HGNC Symbol;Acc:HGNC:32]	ABCA2
272719	ABCA3	21	CCAUCAAGAGGUUCCCGUAtt	UACGGGAACCUCUUGAUGGtc	2.02705	0.597161	0.610149	-0.0129885	-0.0197793	ATP binding cassette subfamily A member 3 [Source:HGNC Symbol;Acc:HGNC:33]	ABCA3
282703	ABCA3	21	GGACGUACAGUGGUGGUAAtt	UUACCACCACUGUACGUCCtg	2.0653	1.43688	0.449607	0.987273	1.24409	ATP binding cassette subfamily A member 3 [Source:HGNC Symbol;Acc:HGNC:33]	ABCA3
292687	ABCA3	21	GGGCGAAGGUUUUCGGUAUtt	AUACCGAAAACCUUCGCCCag	1.96836	-0.691586	-0.338907	-0.352679	-0.448991	ATP binding cassette subfamily A member 3 [Source:HGNC Symbol;Acc:HGNC:33]	ABCA3
272749	ABCA4	24	GCACGGAAAUUCUACAAGAtt	UCUUGUAGAAUUUCCGUGCtg	1.96621	-0.738887	-0.680897	-0.0579902	-0.0766406	ATP binding cassette subfamily A member 4 [Source:HGNC Symbol;Acc:HGNC:34]	ABCA4
282733	ABCA4	24	GCAGCACGAAGGAUACUGAtt	UCAGUAUCCUUCGUGCUGCag	2.00565	0.127269	0.454311	-0.327042	-0.416598	ATP binding cassette subfamily A member 4 [Source:HGNC Symbol;Acc:HGNC:34]	ABCA4
292717	ABCA4	24	GGCUAUAUCGUCACAAUGAtt	UCAUUGUGACGAUAUAGCCat	1.95519	-0.980734	-0.630201	-0.350533	-0.44628	ATP binding cassette subfamily A member 4 [Source:HGNC Symbol;Acc:HGNC:34]	ABCA4
275564	ABCA5	23461	CUUUCAACGAAGUCUAAAAtt	UUUUAGACUUCGUUGAAAGgt	1.96953	-0.665988	-0.44947	-0.216518	-0.276947	ATP binding cassette subfamily A member 5 [Source:HGNC Symbol;Acc:HGNC:35]	ABCA5
285548	ABCA5	23461	GUAUCGGAACAGUACAACAtt	UGUUGUACUGUUCCGAUACat	1.97619	-0.519731	-0.213052	-0.306678	-0.390868	ATP binding cassette subfamily A member 5 [Source:HGNC Symbol;Acc:HGNC:35]	ABCA5
295532	ABCA5	23461	GAGAGAUCUUAGGACUAUUtt	AAUAGUCCUAAGAUCUCUCct	1.94212	-1.2678	-0.221517	-1.04628	-1.32539	ATP binding cassette subfamily A member 5 [Source:HGNC Symbol;Acc:HGNC:35]	ABCA5
275562	ABCA6	23460	GGACUAAUGCUAAGGUUAUtt	AUAACCUUAGCAUUAGUCCtt	2.00409	0.0929237	0.384868	-0.291945	-0.372251	ATP binding cassette subfamily A member 6 [Source:HGNC Symbol;Acc:HGNC:36]	ABCA6
285546	ABCA6	23460	CAGACUUUGCUAUUCGUUUtt	AAACGAAUAGCAAAGUCUGaa	2.03903	0.860171	1.02538	-0.165212	-0.21212	ATP binding cassette subfamily A member 6 [Source:HGNC Symbol;Acc:HGNC:36]	ABCA6
295530	ABCA6	23460	CCAUCACUUUAAUCAAUCAtt	UGAUUGAUUAAAGUGAUGGaa	1.95601	-0.962877	-0.154857	-0.80802	-1.02433	ATP binding cassette subfamily A member 6 [Source:HGNC Symbol;Acc:HGNC:36]	ABCA6
275357	ABCA7	10347	CCUUUUACCCGGAAGCUCAtt	UGAGCUUCCGGGUAAAAGGtg	2.01708	0.378128	-0.0164702	0.394598	0.495222	ATP binding cassette subfamily A member 7 [Source:HGNC Symbol;Acc:HGNC:37]	ABCA7
285341	ABCA7	10347	CUACAGCGGAGGGAACAAAtt	UUUGUUCCCUCCGCUGUAGgt	2.00212	0.0497759	-0.798044	0.84782	1.06789	ATP binding cassette subfamily A member 7 [Source:HGNC Symbol;Acc:HGNC:37]	ABCA7
295325	ABCA7	10347	GAUCUGGUUCAACAACAAAtt	UUUGUUGUUGAACCAGAUCtt	2.04911	1.08138	0.0966486	0.984733	1.24088	ATP binding cassette subfamily A member 7 [Source:HGNC Symbol;Acc:HGNC:37]	ABCA7
285013	ABCA8	10351	CCAUCAGUACAUAUCCGAAtt	UUCGGAUAUGUACUGAUGGtt	1.9882	-0.255957	-0.693211	0.437254	0.549119	ATP binding cassette subfamily A member 8 [Source:HGNC Symbol;Acc:HGNC:38]	ABCA8
294997	ABCA8	10351	CCUUCUGAAAGAACGCAAAtt	UUUGCGUUCUUUCAGAAGGtt	1.99322	-0.145634	0.00826072	-0.153895	-0.19782	ATP binding cassette subfamily A member 8 [Source:HGNC Symbol;Acc:HGNC:38]	ABCA8
275361	ABCA9	10350	CAUUCACUGAGGCGACAGAtt	UCUGUCGCCUCAGUGAAUGta	1.96798	-0.699977	0.115406	-0.815383	-1.03364	ATP binding cassette subfamily A member 9 [Source:HGNC Symbol;Acc:HGNC:39]	ABCA9
285345	ABCA9	10350	CCUUCUUCUGGAUACCGAUtt	AUCGGUAUCCAGAAGAAGGtg	2.0034	0.0777208	0.293974	-0.216253	-0.276612	ATP binding cassette subfamily A member 9 [Source:HGNC Symbol;Acc:HGNC:39]	ABCA9
295329	ABCA9	10350	GCAGGUCUGUGCAAUAGCAtt	UGCUAUUGCACAGACCUGCtg	1.89438	-2.31613	0.0114759	-2.32761	-2.94439	ATP binding cassette subfamily A member 9 [Source:HGNC Symbol;Acc:HGNC:39]	ABCA9
269814	ABCB1	5243	GGCUUGCUGUAAUUACCCAtt	UGGGUAAUUACAGCAAGCCtg	1.98624	-0.298932	0.165906	-0.464838	-0.590709	ATP binding cassette subfamily B member 1 [Source:HGNC Symbol;Acc:HGNC:40]	ABCB1
279798	ABCB1	5243	CGAUACAUGGUUUUCCGAUtt	AUCGGAAAACCAUGUAUCGga	1.99872	-0.0248647	0.157156	-0.182021	-0.233359	ATP binding cassette subfamily B member 1 [Source:HGNC Symbol;Acc:HGNC:40]	ABCB1
289782	ABCB1	5243	GUUUGUCUACAGUUCGUAAtt	UUACGAACUGUAGACAAACga	2.01508	0.334283	0.384335	-0.0500521	-0.0666107	ATP binding cassette subfamily B member 1 [Source:HGNC Symbol;Acc:HGNC:40]	ABCB1
275558	ABCB10	23456	CCAUUAAGAAUGCUAAUAUtt	AUAUUAGCAUUCUUAAUGGtg	1.97166	-0.619042	-0.18111	-0.437933	-0.556713	ATP binding cassette subfamily B member 10 [Source:HGNC Symbol;Acc:HGNC:41]	ABCB10
285542	ABCB10	23456	GGAAGAACGGUGUUAGUUAtt	UAACUAACACCGUUCUUCCat	1.96288	-0.812008	-0.692236	-0.119773	-0.154705	ATP binding cassette subfamily B member 10 [Source:HGNC Symbol;Acc:HGNC:41]	ABCB10
295526	ABCB10	23456	CGCUGGAUGCCGAAAAUGAtt	UCAUUUUCGGCAUCCAGCGca	1.97296	-0.590501	-0.441422	-0.149079	-0.191735	ATP binding cassette subfamily B member 10 [Source:HGNC Symbol;Acc:HGNC:41]	ABCB10
272407	ABCB11	8647	GGUCUCUCAGUGUCGAUUAtt	UAAUCGACACUGAGAGACCat	2.04423	0.97425	0.296847	0.677402	0.852556	ATP binding cassette subfamily B member 11 [Source:HGNC Symbol;Acc:HGNC:42]	ABCB11
282391	ABCB11	8647	GCAUCAUGUUUAUUGCGAAtt	UUCGCAAUAAACAUGAUGCac	2.01707	0.377973	0.260201	0.117772	0.145441	ATP binding cassette subfamily B member 11 [Source:HGNC Symbol;Acc:HGNC:42]	ABCB11
292375	ABCB11	8647	GGAUUUGCCUCUCGAGAUAtt	UAUCUCGAGAGGCAAAUCCtg	1.97583	-0.52766	-0.421637	-0.106023	-0.137333	ATP binding cassette subfamily B member 11 [Source:HGNC Symbol;Acc:HGNC:42]	ABCB11
269816	ABCB4	5244	GGCUGGAAAUCUCGCCUAUtt	AUAGGCGAGAUUUCCAGCCat	2.06177	1.3595	1.30018	0.0593207	0.0715861	ATP binding cassette subfamily B member 4 [Source:HGNC Symbol;Acc:HGNC:45]	ABCB4
279800	ABCB4	5244	GUAUUAACAUUGUUUCGAUtt	AUCGAAACAAUGUUAAUACtc	2.04087	0.900626	0.0690129	0.831613	1.04741	ATP binding cassette subfamily B member 4 [Source:HGNC Symbol;Acc:HGNC:45]	ABCB4
289784	ABCB4	5244	GCCUAUGAGUUUAUCAUGAtt	UCAUGAUAAACUCAUAGGCgt	1.95022	-1.09001	-0.307428	-0.782582	-0.992191	ATP binding cassette subfamily B member 4 [Source:HGNC Symbol;Acc:HGNC:45]	ABCB4
278767	ABCB5	340273	CGACUUUCUACUAUUCGAAtt	UUCGAAUAGUAGAAAGUCGgt	1.97652	-0.512394	-0.263957	-0.248437	-0.317278	ATP binding cassette subfamily B member 5 [Source:HGNC Symbol;Acc:HGNC:46]	ABCB5
288751	ABCB5	340273	GCUCGUGCCUUAGUUCGAAtt	UUCGAACUAAGGCACGAGCaa	2.00592	0.133138	0.574809	-0.441672	-0.561437	ATP binding cassette subfamily B member 5 [Source:HGNC Symbol;Acc:HGNC:46]	ABCB5
298735	ABCB5	340273	GGGAUUAUUUUACGGCAGAtt	UCUGCCGUAAAAUAAUCCCtg	1.97853	-0.468312	0.13963	-0.607942	-0.771526	ATP binding cassette subfamily B member 5 [Source:HGNC Symbol;Acc:HGNC:46]	ABCB5
274858	ABCB6	10058	CUUCACUGGUUUUACUAAAtt	UUUAGUAAAACCAGUGAAGcg	1.98449	-0.337518	0.165478	-0.502996	-0.638923	ATP binding cassette subfamily B member 6 (Langereis blood group) [Source:HGNC Symbol;Acc:HGNC:47]	ABCB6
284842	ABCB6	10058	GGUUUGGAGUGGAAGUCGAtt	UCGACUUCCACUCCAAACCct	1.99357	-0.138024	0.378008	-0.516032	-0.655394	ATP binding cassette subfamily B member 6 (Langereis blood group) [Source:HGNC Symbol;Acc:HGNC:47]	ABCB6
294826	ABCB6	10058	GAAGGGCCGUAUUGAGUUUtt	AAACUCAAUACGGCCCUUCtg	1.96287	-0.812215	0.0456988	-0.857914	-1.08738	ATP binding cassette subfamily B member 6 (Langereis blood group) [Source:HGNC Symbol;Acc:HGNC:47]	ABCB6
269626	ABCB7	22	CCCUCAUAGUAUCUAUUCAtt	UGAAUAGAUACUAUGAGGGtt	2.02015	0.445584	0.330397	0.115187	0.142175	ATP binding cassette subfamily B member 7 [Source:HGNC Symbol;Acc:HGNC:48]	ABCB7
279610	ABCB7	22	GCUACUUCAUCGUUAGAUUtt	AAUCUAACGAUGAAGUAGCtt	2.01124	0.249927	-0.0853142	0.335242	0.420223	ATP binding cassette subfamily B member 7 [Source:HGNC Symbol;Acc:HGNC:48]	ABCB7
289594	ABCB7	22	GCCCAGAAUUCAAUCCGAAtt	UUCGGAUUGAAUUCUGGGCta	2.00584	0.131358	-0.575462	0.70682	0.889727	ATP binding cassette subfamily B member 7 [Source:HGNC Symbol;Acc:HGNC:48]	ABCB7
285613	ABCB8	11194	CCCACCUGCUUAUCCUCUAtt	UAGAGGAUAAGCAGGUGGGtg	1.94619	-1.17834	-0.0850554	-1.09328	-1.38477	ATP binding cassette subfamily B member 8 [Source:HGNC Symbol;Acc:HGNC:49]	ABCB8
295597	ABCB8	11194	CGACCAUCAUGGAAAACAUtt	AUGUUUUCCAUGAUGGUCGtc	2.03611	0.796115	0.693491	0.102624	0.126302	ATP binding cassette subfamily B member 8 [Source:HGNC Symbol;Acc:HGNC:49]	ABCB8
275560	ABCB9	23457	CAUUCGCCUUCGAAACUGUtt	ACAGUUUCGAAGGCGAAUGtt	2.01171	0.260238	-0.113911	0.374149	0.469384	ATP binding cassette subfamily B member 9 [Source:HGNC Symbol;Acc:HGNC:50]	ABCB9
285544	ABCB9	23457	GCGAGUAUCUGAUCCAGCAtt	UGCUGGAUCAGAUACUCGCtc	1.95945	-0.887311	-0.721187	-0.166123	-0.213271	ATP binding cassette subfamily B member 9 [Source:HGNC Symbol;Acc:HGNC:50]	ABCB9
295528	ABCB9	23457	CGGUACUCAUCAUCGCGCAtt	UGCGCGAUGAUGAGUACCGtg	2.02512	0.554814	0.258886	0.295927	0.370548	ATP binding cassette subfamily B member 9 [Source:HGNC Symbol;Acc:HGNC:50]	ABCB9
274611	ABCC1	4363	GUUCCAAGGUGGAUGCGAAtt	UUCGCAUCCACCUUGGAACtc	2.01596	0.353592	0.363434	-0.00984117	-0.0158025	ATP binding cassette subfamily C member 1 [Source:HGNC Symbol;Acc:HGNC:51]	ABCC1
284595	ABCC1	4363	CCGUCUACGUGACCAUUGAtt	UCAAUGGUCACGUAGACGGca	2.11671	2.56579	0.198346	2.36744	2.98799	ATP binding cassette subfamily C member 1 [Source:HGNC Symbol;Acc:HGNC:51]	ABCC1
277935	ABCC10	89845	GCUGGUACCCGUCAACAAAtt	UUUGUUGACGGGUACCAGCag	2.01815	0.401743	-0.264187	0.66593	0.83806	ATP binding cassette subfamily C member 10 [Source:HGNC Symbol;Acc:HGNC:52]	ABCC10
287919	ABCC10	89845	CGUUAUCUUCAUCACCUAUtt	AUAGGUGAUGAAGAUAACGat	2.09351	2.05643	1.09686	0.959565	1.20908	ATP binding cassette subfamily C member 10 [Source:HGNC Symbol;Acc:HGNC:52]	ABCC10
297903	ABCC10	89845	GGAUCCAGCUUUUCCUCGAtt	UCGAGGAAAAGCUGGAUCCgg	1.99123	-0.189428	0.343495	-0.532924	-0.676737	ATP binding cassette subfamily C member 10 [Source:HGNC Symbol;Acc:HGNC:52]	ABCC10
277805	ABCC11	85320	GAACAAGGUUGAUUUUCGAtt	UCGAAAAUCAACCUUGUUCtc	1.9991	-0.0166834	0.276732	-0.293416	-0.37411	ATP binding cassette subfamily C member 11 [Source:HGNC Symbol;Acc:HGNC:14639]	ABCC11
287789	ABCC11	85320	GCAUCGACAUAGGCGAUGAtt	UCAUCGCCUAUGUCGAUGCca	2.03223	0.710729	0.549676	0.161054	0.20013	ATP binding cassette subfamily C member 11 [Source:HGNC Symbol;Acc:HGNC:14639]	ABCC11
297773	ABCC11	85320	GGAAGAGUCUCUCAACGGAtt	UCCGUUGAGAGACUCUUCCag	2.05436	1.19671	0.503521	0.693189	0.872503	ATP binding cassette subfamily C member 11 [Source:HGNC Symbol;Acc:HGNC:14639]	ABCC11
277959	ABCC12	94160	GGAAGAACAGGUUCCGGAAtt	UUCCGGAACCUGUUCUUCCaa	2.02064	0.456418	0.47021	-0.0137919	-0.0207944	ATP binding cassette subfamily C member 12 [Source:HGNC Symbol;Acc:HGNC:14640]	ABCC12
287943	ABCC12	94160	GGCCUGUCAUUGUCAUACAtt	UGUAUGACAAUGACAGGCCtt	2.09711	2.13554	0.50565	1.62989	2.05606	ATP binding cassette subfamily C member 12 [Source:HGNC Symbol;Acc:HGNC:14640]	ABCC12
297927	ABCC12	94160	GGGAUAUCAGUGUAUGUCAtt	UGACAUACACUGAUAUCCCga	2.04762	1.04876	0.616292	0.432471	0.543076	ATP binding cassette subfamily C member 12 [Source:HGNC Symbol;Acc:HGNC:14640]	ABCC12
273259	ABCC2	1244	CCGCAGUUCUAGGUCCAAUtt	AUUGGACCUAGAACUGCGGct	1.9927	-0.157089	-0.0988358	-0.0582534	-0.0769732	ATP binding cassette subfamily C member 2 [Source:HGNC Symbol;Acc:HGNC:53]	ABCC2
283243	ABCC2	1244	GUUUCGUCCAUGCAUCAAAtt	UUUGAUGCAUGGACGAAACca	2.07202	1.58454	0.720261	0.864284	1.08869	ATP binding cassette subfamily C member 2 [Source:HGNC Symbol;Acc:HGNC:53]	ABCC2
293227	ABCC2	1244	GCAAUAGGAUUGUUUUCGAtt	UCGAAAACAAUCCUAUUGCtt	2.06146	1.35277	0.503998	0.848769	1.06908	ATP binding cassette subfamily C member 2 [Source:HGNC Symbol;Acc:HGNC:53]	ABCC2
272587	ABCC3	8714	GCAUCCUGGUUUUAGACGAtt	UCGUCUAAAACCAGGAUGCgg	1.99284	-0.154041	0.381178	-0.535219	-0.679638	ATP binding cassette subfamily C member 3 [Source:HGNC Symbol;Acc:HGNC:54]	ABCC3
282571	ABCC3	8714	GGAUCUGACAGACAAUGAUtt	AUCAUUGUCUGUCAGAUCCgt	2.10367	2.27942	-0.52729	2.80671	3.54302	ATP binding cassette subfamily C member 3 [Source:HGNC Symbol;Acc:HGNC:54]	ABCC3
292555	ABCC3	8714	GGAUCAUGGGUGUCAUCUAtt	UAGAUGACACCCAUGAUCCca	2.02719	0.600227	0.418614	0.181613	0.226107	ATP binding cassette subfamily C member 3 [Source:HGNC Symbol;Acc:HGNC:54]	ABCC3
275217	ABCC4	10257	CCGUAUGUUUUGCUGCAAAtt	UUUGCAGCAAAACAUACGGct	1.97857	-0.46744	0.191829	-0.659269	-0.83638	ATP binding cassette subfamily C member 4 [Source:HGNC Symbol;Acc:HGNC:55]	ABCC4
285201	ABCC4	10257	GCAAGAUCUCUAUUGGUAUtt	AUACCAAUAGAGAUCUUGCta	1.94428	-1.22027	-0.696805	-0.523466	-0.664787	ATP binding cassette subfamily C member 4 [Source:HGNC Symbol;Acc:HGNC:55]	ABCC4
295185	ABCC4	10257	GGCCUUUCCUUUACUGUCAtt	UGACAGUAAAGGAAAGGCCtt	2.00394	0.0897237	-0.182974	0.272697	0.341196	ATP binding cassette subfamily C member 4 [Source:HGNC Symbol;Acc:HGNC:55]	ABCC4
274856	ABCC5	10057	GCAGAAGACUAGAGAGACUtt	AGUCUCUCUAGUCUUCUGCag	1.9809	-0.416289	-0.438664	0.022375	0.0249039	ATP binding cassette subfamily C member 5 [Source:HGNC Symbol;Acc:HGNC:56]	ABCC5
284840	ABCC5	10057	CAUCCGGACUACUUCCAAAtt	UUUGGAAGUAGUCCGGAUGgg	2.00031	0.0100258	-0.211252	0.221278	0.276225	ATP binding cassette subfamily C member 5 [Source:HGNC Symbol;Acc:HGNC:56]	ABCC5
294824	ABCC5	10057	GAUUCCAAGUUCAGGAGAAtt	UUCUCCUGAACUUGGAAUCtt	2.02224	0.491547	-0.0785163	0.570063	0.716929	ATP binding cassette subfamily C member 5 [Source:HGNC Symbol;Acc:HGNC:56]	ABCC5
273069	ABCC6	368	GGACCGUACCACUUCAGAAtt	UUCUGAAGUGGUACGGUCCtt	2.00815	0.182131	0.158263	0.0238675	0.0267897	ATP binding cassette subfamily C member 6 [Source:HGNC Symbol;Acc:HGNC:57]	ABCC6
283053	ABCC6	368	GGAUCAUAGUGCUGGCAAAtt	UUUGCCAGCACUAUGAUCCaa	2.06665	1.46661	-0.0825982	1.54921	1.95412	ATP binding cassette subfamily C member 6 [Source:HGNC Symbol;Acc:HGNC:57]	ABCC6
293037	ABCC6	368	GAACCAGACAGAGCCUGAAtt	UUCAGGCUCUGUCUGGUUCca	2.0064	0.143663	0.250966	-0.107302	-0.138948	ATP binding cassette subfamily C member 6 [Source:HGNC Symbol;Acc:HGNC:57]	ABCC6
313484	ABCC6P1	653190	CCAGGGAUAUAAAUCAUUUtt	AAAUGAUUUAUAUCCCUGGga	1.98076	-0.419391	0.0379284	-0.457319	-0.581208	NA	NA
325772	ABCC6P1	653190	AGUUAUUAUCUCUACCUUUtt	AAAGGUAGAGAUAAUAACUgt	2.02788	0.615248	0.217611	0.397637	0.499062	NA	NA
338060	ABCC6P1	653190	GAAGUUAACUAAUCUCAGAtt	UCUGAGAUUAGUUAACUUCtg	1.99573	-0.0906044	-0.0112962	-0.0793082	-0.103577	NA	NA
271108	ABCC8	6833	GGUACAAGAUGGUCAUUGAtt	UCAAUGACCAUCUUGUACCgt	1.99901	-0.0186325	0.325569	-0.344202	-0.43828	ATP binding cassette subfamily C member 8 [Source:HGNC Symbol;Acc:HGNC:59]	ABCC8
281092	ABCC8	6833	GGAGCAAUACAGACCAAGAtt	UCUUGGUCUGUAUUGCUCCtc	2.02899	0.639752	0.49636	0.143392	0.177813	ATP binding cassette subfamily C member 8 [Source:HGNC Symbol;Acc:HGNC:59]	ABCC8
291076	ABCC8	6833	GAUCUACCGUCAAAGCUCUtt	AGAGCUUUGACGGUAGAUCgg	1.97803	-0.479356	-0.0769053	-0.402451	-0.51188	ATP binding cassette subfamily C member 8 [Source:HGNC Symbol;Acc:HGNC:59]	ABCC8
274888	ABCC9	10060	GCGUGAUUCUGCUCUAUAAtt	UUAUAGAGCAGAAUCACGCcc	1.98052	-0.424711	-0.626052	0.201341	0.251035	ATP binding cassette subfamily C member 9 [Source:HGNC Symbol;Acc:HGNC:60]	ABCC9
284872	ABCC9	10060	CGGUCAUUGUAGCUAUAGAtt	UCUAUAGCUACAAUGACCGaa	1.93487	-1.42701	-0.249984	-1.17703	-1.49059	ATP binding cassette subfamily C member 9 [Source:HGNC Symbol;Acc:HGNC:60]	ABCC9
294856	ABCC9	10060	CAACGAUGGUGUACUACAAtt	UUGUAGUACACCAUCGUUGat	1.93321	-1.46354	-0.949188	-0.514349	-0.653268	ATP binding cassette subfamily C member 9 [Source:HGNC Symbol;Acc:HGNC:60]	ABCC9
273053	ABCD1	215	GCCUCGCAGAUCAACCUCAtt	UGAGGUUGAUCUGCGAGGCca	2.02332	0.515172	0.924371	-0.4092	-0.520408	ATP binding cassette subfamily D member 1 [Source:HGNC Symbol;Acc:HGNC:61]	ABCD1
283037	ABCD1	215	CCUUCACUAUUGCCCGCAAtt	UUGCGGGCAAUAGUGAAGGct	1.99089	-0.196853	0.055218	-0.252071	-0.321869	ATP binding cassette subfamily D member 1 [Source:HGNC Symbol;Acc:HGNC:61]	ABCD1
293021	ABCD1	215	GCCUCAACAUCAGGGUGGAtt	UCCACCCUGAUGUUGAGGCtg	2.03736	0.823545	0.78808	0.0354645	0.041443	ATP binding cassette subfamily D member 1 [Source:HGNC Symbol;Acc:HGNC:61]	ABCD1
272737	ABCD2	225	GAGACUCAAUGAACUAUGUtt	ACAUAGUUCAUUGAGUCUCtg	1.96174	-0.836886	-0.437408	-0.399478	-0.508123	ATP binding cassette subfamily D member 2 [Source:HGNC Symbol;Acc:HGNC:66]	ABCD2
282721	ABCD2	225	GGUACAUCAUGAUAGAACAtt	UGUUCUAUCAUGAUGUACCac	1.98872	-0.24458	-0.121685	-0.122895	-0.158651	ATP binding cassette subfamily D member 2 [Source:HGNC Symbol;Acc:HGNC:66]	ABCD2
292705	ABCD2	225	CCUUUACCACUGCUCGAAAtt	UUUCGAGCAGUGGUAAAGGct	2.01284	0.285106	0.817434	-0.532328	-0.675985	ATP binding cassette subfamily D member 2 [Source:HGNC Symbol;Acc:HGNC:66]	ABCD2
270402	ABCD3	5825	GGGAAUUUCUGACCUAGUAtt	UACUAGGUCAGAAAUUCCCtt	1.99644	-0.0750888	0.01607	-0.0911588	-0.118551	ATP binding cassette subfamily D member 3 [Source:HGNC Symbol;Acc:HGNC:67]	ABCD3
280386	ABCD3	5825	CCAUUACAGAACAAUGAGAtt	UCUCAUUGUUCUGUAAUGGtg	2.03986	0.878366	0.0358097	0.842557	1.06124	ATP binding cassette subfamily D member 3 [Source:HGNC Symbol;Acc:HGNC:67]	ABCD3
290370	ABCD3	5825	GGCGUGAAAUGACUAGAUUtt	AAUCUAGUCAUUUCACGCCca	1.97562	-0.532133	-0.858778	0.326645	0.409361	ATP binding cassette subfamily D member 3 [Source:HGNC Symbol;Acc:HGNC:67]	ABCD3
270404	ABCD4	5826	GGCUGUACAUCGGCAUCAAtt	UUGAUGCCGAUGUACAGCCag	2.0722	1.58848	1.11651	0.471973	0.592988	ATP binding cassette subfamily D member 4 [Source:HGNC Symbol;Acc:HGNC:68]	ABCD4
280388	ABCD4	5826	GACUUGGAAGGGUUUAAGAtt	UCUUAAACCCUUCCAAGUCtt	2.07462	1.64156	0.309153	1.33241	1.68018	ATP binding cassette subfamily D member 4 [Source:HGNC Symbol;Acc:HGNC:68]	ABCD4
290372	ABCD4	5826	CCCUCGUCUACUACACUUAtt	UAAGUGUAGUAGACGAGGGtg	1.99378	-0.133497	0.0177172	-0.151214	-0.194432	ATP binding cassette subfamily D member 4 [Source:HGNC Symbol;Acc:HGNC:68]	ABCD4
280562	ABCE1	6059	CCCACCUAAAAGAACGAAAtt	UUUCGUUCUUUUAGGUGGGtt	2.05193	1.14336	0.619182	0.524176	0.658949	ATP binding cassette subfamily E member 1 [Source:HGNC Symbol;Acc:HGNC:69]	ABCE1
290546	ABCE1	6059	GGAUCUAUUUUGGACCGAAtt	UUCGGUCCAAAAUAGAUCCca	2.03884	0.855992	0.509812	0.34618	0.434044	ATP binding cassette subfamily E member 1 [Source:HGNC Symbol;Acc:HGNC:69]	ABCE1
272721	ABCF1	23	GGCUAAGCCUCAAAAUAAAtt	UUUAUUUUGAGGCUUAGCCtt	1.98279	-0.374761	-1.26596	0.891197	1.12269	ATP binding cassette subfamily F member 1 [Source:HGNC Symbol;Acc:HGNC:70]	ABCF1
292689	ABCF1	23	AGAAACCACUCUUUAAGAAtt	UUCUUAAAGAGUGGUUUCUgt	2.00157	0.0376324	0.300804	-0.263171	-0.335895	ATP binding cassette subfamily F member 1 [Source:HGNC Symbol;Acc:HGNC:70]	ABCF1
274890	ABCF2	10061	GGUCGUGAGCGAUAAGACAtt	UGUCUUAUCGCUCACGACCct	1.97589	-0.526233	-0.886843	0.36061	0.452278	ATP binding cassette subfamily F member 2 [Source:HGNC Symbol;Acc:HGNC:71]	ABCF2
284874	ABCF2	10061	CCAAUCACCUGGAUAUCGAtt	UCGAUAUCCAGGUGAUUGGtg	1.99633	-0.0775445	0.047214	-0.124759	-0.161005	ATP binding cassette subfamily F member 2 [Source:HGNC Symbol;Acc:HGNC:71]	ABCF2
294858	ABCF2	10061	GGAAGAUCAUUGGGCGAUAtt	UAUCGCCCAAUGAUCUUCCtc	2.00536	0.120824	-0.148196	0.269019	0.336549	ATP binding cassette subfamily F member 2 [Source:HGNC Symbol;Acc:HGNC:71]	ABCF2
276615	ABCF3	55324	CAAACUUCCAGGACUGCUAtt	UAGCAGUCCUGGAAGUUUGgt	2.0728	1.60156	0.934426	0.667134	0.839582	ATP binding cassette subfamily F member 3 [Source:HGNC Symbol;Acc:HGNC:72]	ABCF3
286599	ABCF3	55324	CCUCGACAGUGAAUGCAAAtt	UUUGCAUUCACUGUCGAGGac	1.9463	-1.17605	-0.573981	-0.602065	-0.7641	ATP binding cassette subfamily F member 3 [Source:HGNC Symbol;Acc:HGNC:72]	ABCF3
296583	ABCF3	55324	GGUUUUCAUUGACCGGUUUtt	AAACCGGUCAAUGAAAACCtg	2.00699	0.156688	0.609135	-0.452447	-0.575053	ATP binding cassette subfamily F member 3 [Source:HGNC Symbol;Acc:HGNC:72]	ABCF3
274638	ABCG1	9619	GGGAGUCUUUCUUCGGGAAtt	UUCCCGAAGAAAGACUCCCat	1.9612	-0.848779	0.174927	-1.02371	-1.29686	ATP binding cassette subfamily G member 1 [Source:HGNC Symbol;Acc:HGNC:73]	ABCG1
284622	ABCG1	9619	UGUCAGGUAUGGGUUCGAAtt	UUCGAACCCAUACCUGACAta	2.0396	0.872603	0.354444	0.518159	0.651346	ATP binding cassette subfamily G member 1 [Source:HGNC Symbol;Acc:HGNC:73]	ABCG1
294606	ABCG1	9619	GCCUACUGUUCUGACAUUUtt	AAAUGUCAGAACAGUAGGCat	2.00688	0.1543	-0.249946	0.404246	0.507412	ATP binding cassette subfamily G member 1 [Source:HGNC Symbol;Acc:HGNC:73]	ABCG1
274757	ABCG2	9429	GCAGAUGCCUUCUUCGUUAtt	UAACGAAGAAGGCAUCUGCct	1.96851	-0.688241	0.942426	-1.63067	-2.06378	ATP binding cassette subfamily G member 2 (Junior blood group) [Source:HGNC Symbol;Acc:HGNC:74]	ABCG2
284741	ABCG2	9429	GGACUAGUAUAGGAAUGGAtt	UCCAUUCCUAUACUAGUCCtt	2.00709	0.158898	-0.144667	0.303565	0.380198	ATP binding cassette subfamily G member 2 (Junior blood group) [Source:HGNC Symbol;Acc:HGNC:74]	ABCG2
294725	ABCG2	9429	CGAUAUGGAUUUACGGCUUtt	AAGCCGUAAAUCCAUAUCGtg	2.02258	0.498969	0.236394	0.262576	0.328407	ATP binding cassette subfamily G member 2 (Junior blood group) [Source:HGNC Symbol;Acc:HGNC:74]	ABCG2
277030	ABCG4	64137	GGGUCAGUGCAUCUUCAAAtt	UUUGAAGAUGCACUGACCCtg	2.05802	1.27718	0.948085	0.329097	0.412459	ATP binding cassette subfamily G member 4 [Source:HGNC Symbol;Acc:HGNC:13884]	ABCG4
287014	ABCG4	64137	CGAGGAGACCUGACAUGUUtt	AACAUGUCAGGUCUCCUCGct	1.97081	-0.637779	-0.0911284	-0.546651	-0.694082	ATP binding cassette subfamily G member 4 [Source:HGNC Symbol;Acc:HGNC:13884]	ABCG4
296998	ABCG4	64137	GGUACAGCCUCAAAGCGUAtt	UACGCUUUGAGGCUGUACCag	2.01139	0.25334	0.0631484	0.190192	0.236947	ATP binding cassette subfamily G member 4 [Source:HGNC Symbol;Acc:HGNC:13884]	ABCG4
277086	ABCG5	64240	CUCCUGGAGUUUUCUCUAAtt	UUAGAGAAAACUCCAGGAGaa	1.93435	-1.43851	-0.297583	-1.14092	-1.44497	ATP binding cassette subfamily G member 5 [Source:HGNC Symbol;Acc:HGNC:13886]	ABCG5
287070	ABCG5	64240	GGUGCAACAUCUAGAUUCAtt	UGAAUCUAGAUGUUGCACCtg	1.93656	-1.38997	-0.883617	-0.50635	-0.64316	ATP binding cassette subfamily G member 5 [Source:HGNC Symbol;Acc:HGNC:13886]	ABCG5
297054	ABCG5	64240	CGUCCAAAAUCCAAAUAUAtt	UAUAUUUGGAUUUUGGACGat	1.94384	-1.22996	-0.779279	-0.450679	-0.572818	ATP binding cassette subfamily G member 5 [Source:HGNC Symbol;Acc:HGNC:13886]	ABCG5
277088	ABCG8	64241	CGAAGGAUCUUGACGAGGAtt	UCCUCGUCAAGAUCCUUCGtc	1.98052	-0.42463	0.119637	-0.544267	-0.69107	ATP binding cassette subfamily G member 8 [Source:HGNC Symbol;Acc:HGNC:13887]	ABCG8
287072	ABCG8	64241	AGAUUGUUCUCCUCUGAAAtt	UUUCAGAGGAGAACAAUCUat	2.03018	0.665741	0.0455942	0.620147	0.780212	ATP binding cassette subfamily G member 8 [Source:HGNC Symbol;Acc:HGNC:13887]	ABCG8
297056	ABCG8	64241	GGCAAUGCUUUACUAUGAAtt	UUCAUAGUAAAGCAUUGCCct	2.02193	0.484757	0.518728	-0.0339712	-0.0462918	ATP binding cassette subfamily G member 8 [Source:HGNC Symbol;Acc:HGNC:13887]	ABCG8
277578	ABHD1	84696	ACAUAGACUUUGUACUACAtt	UGUAGUACAAAGUCUAUGUcc	2.03844	0.847105	0.0700839	0.777021	0.978429	abhydrolase domain containing 1 [Source:HGNC Symbol;Acc:HGNC:17553]	ABHD1
287562	ABHD1	84696	CCACAUAAAGCAUCGUUAUtt	AUAACGAUGCUUUAUGUGGtt	2.02054	0.454075	0.405242	0.0488327	0.0583341	abhydrolase domain containing 1 [Source:HGNC Symbol;Acc:HGNC:17553]	ABHD1
297546	ABHD1	84696	GAACGAAACAGAAAGGUGAtt	UCACCUUUCUGUUUCGUUCca	1.94956	-1.10443	-0.531586	-0.572849	-0.727184	abhydrolase domain containing 1 [Source:HGNC Symbol;Acc:HGNC:17553]	ABHD1
306512	ABHD10	55347	GAAUGAGGGAAAAAGCAGAtt	UCUGCUUUUUCCCUCAUUCgg	2.11055	2.43062	1.08581	1.34482	1.69586	abhydrolase domain containing 10 [Source:HGNC Symbol;Acc:HGNC:25656]	ABHD10
318800	ABHD10	55347	GGAGUUUUGCAAAUCUCUAtt	UAGAGAUUUGCAAAACUCCtc	2.0689	1.51608	0.264891	1.25119	1.57755	abhydrolase domain containing 10 [Source:HGNC Symbol;Acc:HGNC:25656]	ABHD10
331088	ABHD10	55347	CAACUUCUUGUUUACACUAtt	UAGUGUAAACAAGAAGUUGaa	2.07448	1.63863	0.9989	0.639727	0.804952	abhydrolase domain containing 10 [Source:HGNC Symbol;Acc:HGNC:25656]	ABHD10
277320	ABHD11	83451	CAACCUAUGUGGCAGCCAUtt	AUGGCUGCCACAUAGGUUGca	2.10741	2.36163	0.709448	1.65218	2.08422	abhydrolase domain containing 11 [Source:HGNC Symbol;Acc:HGNC:16407]	ABHD11
287304	ABHD11	83451	CCAUCAACAUCGCAGAUGAtt	UCAUCUGCGAUGUUGAUGGcc	2.0121	0.268911	0.0816741	0.187237	0.233213	abhydrolase domain containing 11 [Source:HGNC Symbol;Acc:HGNC:16407]	ABHD11
297288	ABHD11	83451	GCCCAGACAUGAGCUACGAtt	UCGUAGCUCAUGUCUGGGCtg	2.00739	0.165328	0.00128331	0.164045	0.20391	abhydrolase domain containing 11 [Source:HGNC Symbol;Acc:HGNC:16407]	ABHD11
305602	ABHD12	26090	UGGAAUCUCCAUUCACUAAtt	UUAGUGAAUGGAGAUUCCAat	2.00017	0.00692199	-0.392514	0.399436	0.501335	abhydrolase domain containing 12 [Source:HGNC Symbol;Acc:HGNC:15868]	ABHD12
317890	ABHD12	26090	CGUUUUUGACUGGAUCAAAtt	UUUGAUCCAGUCAAAAACGtg	1.95721	-0.93648	-0.11055	-0.82593	-1.04696	abhydrolase domain containing 12 [Source:HGNC Symbol;Acc:HGNC:15868]	ABHD12
330178	ABHD12	26090	GAUCAAGGUUUGAAUCACAtt	UGUGAUUCAAACCUUGAUCct	1.9776	-0.488695	-0.124867	-0.363828	-0.463078	abhydrolase domain containing 12 [Source:HGNC Symbol;Acc:HGNC:15868]	ABHD12
309921	ABHD12B	145447	GGUUGCAAGUAUCAAUUAUtt	AUAAUUGAUACUUGCAACCca	1.99084	-0.197965	-0.0624731	-0.135492	-0.174567	abhydrolase domain containing 12B [Source:HGNC Symbol;Acc:HGNC:19837]	ABHD12B
322209	ABHD12B	145447	GUACAGGAGUUGCAACAAAtt	UUUGUUGCAACUCCUGUACcc	1.9687	-0.684044	-0.333919	-0.350125	-0.445764	abhydrolase domain containing 12B [Source:HGNC Symbol;Acc:HGNC:19837]	ABHD12B
334497	ABHD12B	145447	GACUGAAGCUGGUAAAGGUtt	ACCUUUACCAGCUUCAGUCtg	1.95566	-0.970459	-0.716747	-0.253712	-0.323942	abhydrolase domain containing 12B [Source:HGNC Symbol;Acc:HGNC:19837]	ABHD12B
308567	ABHD13	84945	GGAAUACGUCUGAAUCUUAtt	UAAGAUUCAGACGUAUUCCat	2.00247	0.0574127	0.334877	-0.277464	-0.353954	abhydrolase domain containing 13 [Source:HGNC Symbol;Acc:HGNC:20293]	ABHD13
320855	ABHD13	84945	GAUUAUCGAGGAUAUGGAAtt	UUCCAUAUCCUCGAUAAUCaa	1.98638	-0.295935	-0.420902	0.124967	0.154533	abhydrolase domain containing 13 [Source:HGNC Symbol;Acc:HGNC:20293]	ABHD13
333143	ABHD13	84945	GAAGGACUCUACUUAGAUUtt	AAUCUAAGUAGAGUCCUUCtt	1.95759	-0.92808	-0.26901	-0.65907	-0.836128	abhydrolase domain containing 13 [Source:HGNC Symbol;Acc:HGNC:20293]	ABHD13
305657	ABHD14A	25864	GAAAGGCCUUUAACUCUCAtt	UGAGAGUUAAAGGCCUUUCca	2.06939	1.52678	0.120513	1.40627	1.77351	abhydrolase domain containing 14A [Source:HGNC Symbol;Acc:HGNC:24538]	ABHD14A
317945	ABHD14A	25864	GCAACUCGCCCAUCUUUUAtt	UAAAAGAUGGGCGAGUUGCca	1.97334	-0.582163	-0.216588	-0.365575	-0.465286	abhydrolase domain containing 14A [Source:HGNC Symbol;Acc:HGNC:24538]	ABHD14A
330233	ABHD14A	25864	CCCUUAUCCUGUAUGGAGAtt	UCUCCAUACAGGAUAAGGGtt	2.02461	0.543595	0.285733	0.257862	0.322451	abhydrolase domain containing 14A [Source:HGNC Symbol;Acc:HGNC:24538]	ABHD14A
277674	ABHD14B	84836	GGUUGUGAUCAGUCCAUCAtt	UGAUGGACUGAUCACAACCgg	1.99768	-0.0478224	0.337636	-0.385458	-0.49041	abhydrolase domain containing 14B [Source:HGNC Symbol;Acc:HGNC:28235]	ABHD14B
287658	ABHD14B	84836	CUCCAGCUCUGAUUGUAUAtt	UAUACAAUCAGAGCUGGAGtc	2.00422	0.095735	-0.548358	0.644093	0.810469	abhydrolase domain containing 14B [Source:HGNC Symbol;Acc:HGNC:28235]	ABHD14B
297642	ABHD14B	84836	ACCGGGUGCUGAUCAUGAAtt	UUCAUGAUCAGCACCCGGUgg	2.00598	0.134375	-0.315581	0.449956	0.565169	abhydrolase domain containing 14B [Source:HGNC Symbol;Acc:HGNC:28235]	ABHD14B
309079	ABHD15	116236	CGAACGGAGGAGAGGAUUAtt	UAAUCCUCUCCUCCGUUCGga	2.03111	0.686246	0.0506646	0.635581	0.799714	abhydrolase domain containing 15 [Source:HGNC Symbol;Acc:HGNC:26971]	ABHD15
321367	ABHD15	116236	CUCUGACAACUGAACUCUUtt	AAGAGUUCAGUUGUCAGAGtg	2.00352	0.080411	0.104766	-0.0243553	-0.0341417	abhydrolase domain containing 15 [Source:HGNC Symbol;Acc:HGNC:26971]	ABHD15
333655	ABHD15	116236	GCGAAGUUCCAAUCUCUCAtt	UGAGAGAUUGGAACUUCGCat	2.06754	1.48616	1.02175	0.464405	0.583426	abhydrolase domain containing 15 [Source:HGNC Symbol;Acc:HGNC:26971]	ABHD15
304455	ABHD16A	7920	CGGAACCAGUCUUCAGAAAtt	UUUCUGAAGACUGGUUCCGat	2.00991	0.22076	-0.0651609	0.285921	0.357905	abhydrolase domain containing 16A [Source:HGNC Symbol;Acc:HGNC:13921]	ABHD16A
316743	ABHD16A	7920	GGCAGCAUCUCAAUCUAAAtt	UUUAGAUUGAGAUGCUGCCtc	1.99994	0.00190886	-0.0985188	0.100428	0.123526	abhydrolase domain containing 16A [Source:HGNC Symbol;Acc:HGNC:13921]	ABHD16A
329031	ABHD16A	7920	ACUUGUACAGGAAAGGUUAtt	UAACCUUUCCUGUACAAGUag	2.01871	0.41396	-0.123043	0.537003	0.675157	abhydrolase domain containing 16A [Source:HGNC Symbol;Acc:HGNC:13921]	ABHD16A
309544	ABHD16B	140701	UGGACGUGGUGGUCGAGUAtt	UACUCGACCACCACGUCCAtg	2.04801	1.05735	0.300535	0.756815	0.952897	abhydrolase domain containing 16B [Source:HGNC Symbol;Acc:HGNC:16128]	ABHD16B
321832	ABHD16B	140701	GCAACGAGAUCGACACUAUtt	AUAGUGUCGAUCUCGUUGCcg	1.83969	-3.51698	-1.61426	-1.90272	-2.40753	abhydrolase domain containing 16B [Source:HGNC Symbol;Acc:HGNC:16128]	ABHD16B
334120	ABHD16B	140701	AGAACGUGGAGGCGACUCAtt	UGAGUCGCCUCCACGUUCUtg	2.05105	1.12401	0.32452	0.799492	1.00682	abhydrolase domain containing 16B [Source:HGNC Symbol;Acc:HGNC:16128]	ABHD16B
305814	ABHD17B	51104	GGAACUUUAUGGACAGUAUtt	AUACUGUCCAUAAAGUUCCac	1.96756	-0.709165	-0.740854	0.0316892	0.0366727	abhydrolase domain containing 17B [Source:HGNC Symbol;Acc:HGNC:24278]	ABHD17B
318102	ABHD17B	51104	GGACUAGGAUCACGGAUUAtt	UAAUCCGUGAUCCUAGUCCta	2.03756	0.827889	0.127885	0.700004	0.881114	abhydrolase domain containing 17B [Source:HGNC Symbol;Acc:HGNC:24278]	ABHD17B
330390	ABHD17B	51104	GACCUACUGUUUUGAUGCAtt	UGCAUCAAAACAGUAGGUCtt	2.06065	1.33494	0.846325	0.488616	0.614018	abhydrolase domain containing 17B [Source:HGNC Symbol;Acc:HGNC:24278]	ABHD17B
307192	ABHD17C	58489	CCGAGAACAUUAUCCUCUAtt	UAGAGGAUAAUGUUCUCGGga	1.96944	-0.667835	-0.17861	-0.489225	-0.621522	abhydrolase domain containing 17C [Source:HGNC Symbol;Acc:HGNC:26925]	ABHD17C
319480	ABHD17C	58489	GCUUUAUGCACAAUACCUAtt	UAGGUAUUGUGCAUAAAGCtc	1.9537	-1.01343	0.134313	-1.14775	-1.45359	abhydrolase domain containing 17C [Source:HGNC Symbol;Acc:HGNC:26925]	ABHD17C
331768	ABHD17C	58489	GCAUUGACAAGAUAUCUAAtt	UUAGAUAUCUUGUCAAUGCtg	1.92206	-1.70824	-0.66309	-1.04515	-1.32396	abhydrolase domain containing 17C [Source:HGNC Symbol;Acc:HGNC:26925]	ABHD17C
307842	ABHD18	80167	GCCUGGUUGUGAAAUCCGAtt	UCGGAUUUCACAACCAGGCca	2.00777	0.173746	-0.0672824	0.241028	0.301181	abhydrolase domain containing 18 [Source:HGNC Symbol;Acc:HGNC:26111]	ABHD18
320130	ABHD18	80167	GGACUCUUAUUGCAAGAUAtt	UAUCUUGCAAUAAGAGUCCtt	2.00898	0.200306	-0.643517	0.843823	1.06284	abhydrolase domain containing 18 [Source:HGNC Symbol;Acc:HGNC:26111]	ABHD18
332418	ABHD18	80167	GAACAGGAGUUCGAAGUUUtt	AAACUUCGAACUCCUGUUCgt	1.90397	-2.10554	-0.292357	-1.81319	-2.2944	abhydrolase domain containing 18 [Source:HGNC Symbol;Acc:HGNC:26111]	ABHD18
275401	ABHD2	11057	GAUCCGUUGGUGCAUGAAAtt	UUUCAUGCACCAACGGAUCgt	1.94457	-1.21398	-0.550342	-0.663638	-0.8419	abhydrolase domain containing 2 [Source:HGNC Symbol;Acc:HGNC:18717]	ABHD2
285385	ABHD2	11057	GUCCGGUGUUUGAACCUGAtt	UCAGGUUCAAACACCGGACga	2.04392	0.967434	0.454125	0.513308	0.645217	abhydrolase domain containing 2 [Source:HGNC Symbol;Acc:HGNC:18717]	ABHD2
295369	ABHD2	11057	CUACAUCAAGAAGACAUAUtt	AUAUGUCUUCUUGAUGUAGtt	1.97179	-0.616228	-0.636779	0.0205505	0.0225985	abhydrolase domain containing 2 [Source:HGNC Symbol;Acc:HGNC:18717]	ABHD2
278186	ABHD3	171586	CCGUGGUUACAGAAACGUAtt	UACGUUUCUGUAACCACGGga	1.97525	-0.540267	-1.01011	0.469843	0.590297	abhydrolase domain containing 3 [Source:HGNC Symbol;Acc:HGNC:18718]	ABHD3
288170	ABHD3	171586	GGACUUAUUGUUGUGCUAAtt	UUAGCACAACAAUAAGUCCtt	1.98127	-0.40821	0.106063	-0.514273	-0.653172	abhydrolase domain containing 3 [Source:HGNC Symbol;Acc:HGNC:18718]	ABHD3
298154	ABHD3	171586	GGUCCUUACUUCUUAUGGAtt	UCCAUAAGAAGUAAGGACCaa	2.00244	0.0568037	0.245293	-0.188489	-0.241531	abhydrolase domain containing 3 [Source:HGNC Symbol;Acc:HGNC:18718]	ABHD3
271935	ABHD4	63874	GGACUUCAAACGCAAGUUUtt	AAACUUGCGUUUGAAGUCCgg	1.95672	-0.947189	-0.350706	-0.596483	-0.757047	abhydrolase domain containing 4 [Source:HGNC Symbol;Acc:HGNC:20154]	ABHD4
281919	ABHD4	63874	CAAGUACCCUGAUAGAGUUtt	AACUCUAUCAGGGUACUUGat	2.02057	0.454856	-0.256521	0.711378	0.895485	abhydrolase domain containing 4 [Source:HGNC Symbol;Acc:HGNC:20154]	ABHD4
291903	ABHD4	63874	GAAUCCCAGUGGUGAGACAtt	UGUCUCACCACUGGGAUUCtg	2.01366	0.303088	-0.0630143	0.366103	0.459217	abhydrolase domain containing 4 [Source:HGNC Symbol;Acc:HGNC:20154]	ABHD4
271774	ABHD5	51099	GGUUAAUCAUCUCAUUUUAtt	UAAAAUGAGAUGAUUAACCct	2.01545	0.342444	-0.291186	0.63363	0.797248	abhydrolase domain containing 5 [Source:HGNC Symbol;Acc:HGNC:21396]	ABHD5
281758	ABHD5	51099	CGACCACAUUCAUAUGUGAtt	UCACAUAUGAAUGUGGUCGta	1.94219	-1.26625	-0.548464	-0.717784	-0.910316	abhydrolase domain containing 5 [Source:HGNC Symbol;Acc:HGNC:21396]	ABHD5
291742	ABHD5	51099	GGCCUGAUUUCAAACGAAAtt	UUUCGUUUGAAAUCAGGCCtt	2.07409	1.63006	0.948101	0.681957	0.858312	abhydrolase domain containing 5 [Source:HGNC Symbol;Acc:HGNC:21396]	ABHD5
276993	ABHD6	57406	AGAUCAAGGUUCCGACGCAtt	UGCGUCGGAACCUUGAUCUtg	2.04429	0.975542	0.242064	0.733478	0.92341	abhydrolase domain containing 6 [Source:HGNC Symbol;Acc:HGNC:21398]	ABHD6
286977	ABHD6	57406	GCACUGAUAAGAAUCUAUUtt	AAUAGAUUCUUAUCAGUGCtg	1.92758	-1.58702	-1.15869	-0.42833	-0.544579	abhydrolase domain containing 6 [Source:HGNC Symbol;Acc:HGNC:21398]	ABHD6
296961	ABHD6	57406	CAUAACAACUUCUACCGAAtt	UUCGGUAGAAGUUGUUAUGag	2.00366	0.0834645	0.0915222	-0.0080577	-0.0135491	abhydrolase domain containing 6 [Source:HGNC Symbol;Acc:HGNC:21398]	ABHD6
277290	ABHD8	79575	GCGCAUCACUAGCUGCAAAtt	UUUGCAGCUAGUGAUGCGCtt	1.94607	-1.18099	0.166474	-1.34746	-1.70594	abhydrolase domain containing 8 [Source:HGNC Symbol;Acc:HGNC:23759]	ABHD8
287274	ABHD8	79575	CGGCAUGCACGAUAAGUUUtt	AAACUUAUCGUGCAUGCCGtg	2.06793	1.49463	-0.158223	1.65286	2.08508	abhydrolase domain containing 8 [Source:HGNC Symbol;Acc:HGNC:23759]	ABHD8
297258	ABHD8	79575	GGACUUCUUUGUGCGCCUAtt	UAGGCGCACAAAGAAGUCCag	2.0255	0.56311	0.942183	-0.379074	-0.482342	abhydrolase domain containing 8 [Source:HGNC Symbol;Acc:HGNC:23759]	ABHD8
304766	ABI1	10006	CUCUAGCUAGUGUUGCUUAtt	UAAGCAACACUAGCUAGAGat	1.92786	-1.58094	-0.705583	-0.875357	-1.10942	abl interactor 1 [Source:HGNC Symbol;Acc:HGNC:11320]	ABI1
317054	ABI1	10006	CAACAGUUCCUAAUGACUAtt	UAGUCAUUAGGAACUGUUGgg	2.01593	0.352956	0.0122367	0.34072	0.427145	abl interactor 1 [Source:HGNC Symbol;Acc:HGNC:11320]	ABI1
329342	ABI1	10006	GGUAUAUUCGGAAACCUAUtt	AUAGGUUUCCGAAUAUACCtt	1.98317	-0.366458	-0.0239432	-0.342515	-0.436149	abl interactor 1 [Source:HGNC Symbol;Acc:HGNC:11320]	ABI1
275015	ABI2	10152	GGUACCAAAUGAUUACGUAtt	UACGUAAUCAUUUGGUACCac	2.01093	0.243155	0.0475029	0.195652	0.243846	abl interactor 2 [Source:HGNC Symbol;Acc:HGNC:24011]	ABI2
284999	ABI2	10152	CAGUUGAUAUUCAUAAAGAtt	UCUUUAUGAAUAUCAACUGtt	1.97377	-0.572751	-0.722332	0.149581	0.185634	abl interactor 2 [Source:HGNC Symbol;Acc:HGNC:24011]	ABI2
294983	ABI2	10152	GAAUCUUCAAUCAAUCAUAtt	UAUGAUUGAUUGAAGAUUCca	2.04853	1.06871	-0.029261	1.09797	1.38396	abl interactor 2 [Source:HGNC Symbol;Acc:HGNC:24011]	ABI2
276279	ABI3	51225	CCCAUUUCCUCAGUACCCAtt	UGGGUACUGAGGAAAUGGGaa	1.9866	-0.29116	1.31488	-1.60604	-2.03266	ABI family member 3 [Source:HGNC Symbol;Acc:HGNC:29859]	ABI3
286263	ABI3	51225	UGGUGACACUGUACCCAUAtt	UAUGGGUACAGUGUCACCAct	1.96331	-0.802475	-0.12715	-0.675325	-0.856668	ABI family member 3 [Source:HGNC Symbol;Acc:HGNC:29859]	ABI3
296247	ABI3	51225	CUACUGCGAGGACAACUAUtt	AUAGUUGUCCUCGCAGUAGtc	1.93372	-1.45217	-0.505677	-0.94649	-1.19929	ABI family member 3 [Source:HGNC Symbol;Acc:HGNC:29859]	ABI3
305705	ABI3BP	25890	GGAGUAAGAUUUUCAAUCAtt	UGAUUGAAAAUCUUACUCCaa	1.96041	-0.86625	-0.115372	-0.750878	-0.952132	ABI family member 3 binding protein [Source:HGNC Symbol;Acc:HGNC:17265]	ABI3BP
317993	ABI3BP	25890	GAACAACUGAACUAGCAAAtt	UUUGCUAGUUCAGUUGUUCgt	2.04853	1.06866	0.646892	0.421771	0.529556	ABI family member 3 binding protein [Source:HGNC Symbol;Acc:HGNC:17265]	ABI3BP
330281	ABI3BP	25890	GAAUAGAGACAGAUAUAAAtt	UUUAUAUCUGUCUCUAUUCtc	1.98197	-0.392719	-0.694575	0.301856	0.378039	ABI family member 3 binding protein [Source:HGNC Symbol;Acc:HGNC:17265]	ABI3BP
306344	ABITRAM	54942	GCACCUCUCUGUAAGAUUUtt	AAAUCUUACAGAGAGGUGCaa	1.98493	-0.327739	-0.741988	0.414249	0.520052	family with sequence similarity 206 member A [Source:HGNC Symbol;Acc:HGNC:1364]	FAM206A
318632	ABITRAM	54942	GGCAGAAUCUCAUCCAGUUtt	AACUGGAUGAGAUUCUGCCaa	2.00814	0.181766	-0.0421917	0.223957	0.279611	family with sequence similarity 206 member A [Source:HGNC Symbol;Acc:HGNC:1364]	FAM206A
330920	ABITRAM	54942	GCUACGUCAUGAGGAUUGAtt	UCAAUCCUCAUGACGUAGCtg	1.96507	-0.763961	-0.308718	-0.455243	-0.578585	family with sequence similarity 206 member A [Source:HGNC Symbol;Acc:HGNC:1364]	FAM206A
269153	ABL1	25	GAAGGGAGGGUGUACCAUUtt	AAUGGUACACCCUCCCUUCgt	2.03304	0.728637	0.152926	0.575711	0.724065	ABL proto-oncogene 1, non-receptor tyrosine kinase [Source:HGNC Symbol;Acc:HGNC:76]	ABL1
279137	ABL1	25	CGACAAGUGGGAGAUGGAAtt	UUCCAUCUCCCACUUGUCGta	2.06557	1.4429	0.652307	0.790593	0.995577	ABL proto-oncogene 1, non-receptor tyrosine kinase [Source:HGNC Symbol;Acc:HGNC:76]	ABL1
289121	ABL1	25	CACUCUAAGCAUAACUAAAtt	UUUAGUUAUGCUUAGAGUGtt	1.96628	-0.737205	-1.0707	0.333496	0.418018	ABL proto-oncogene 1, non-receptor tyrosine kinase [Source:HGNC Symbol;Acc:HGNC:76]	ABL1
269155	ABL2	27	CCCUGUCCUUAAUAACUUAtt	UAAGUUAUUAAGGACAGGGtt	2.05448	1.19936	-0.41072	1.61008	2.03103	ABL proto-oncogene 2, non-receptor tyrosine kinase [Source:HGNC Symbol;Acc:HGNC:77]	ABL2
279139	ABL2	27	CAAGCAUCCUAAUCUGGUAtt	UACCAGAUUAGGAUGCUUGat	1.97726	-0.496214	-0.384063	-0.112151	-0.145075	ABL proto-oncogene 2, non-receptor tyrosine kinase [Source:HGNC Symbol;Acc:HGNC:77]	ABL2
289123	ABL2	27	CCCUCAAACUCGCAACAAAtt	UUUGUUGCGAGUUUGAGGGat	1.95975	-0.880569	-0.321204	-0.559365	-0.710148	ABL proto-oncogene 2, non-receptor tyrosine kinase [Source:HGNC Symbol;Acc:HGNC:77]	ABL2
274385	ABLIM1	3983	GGACAUCCUCGGAAAGUAUtt	AUACUUUCCGAGGAUGUCCtg	1.97224	-0.606466	-0.454409	-0.152057	-0.195498	actin binding LIM protein 1 [Source:HGNC Symbol;Acc:HGNC:78]	ABLIM1
284369	ABLIM1	3983	CAGAAGAUAUCAUCAAGUUtt	AACUUGAUGAUAUCUUCUGag	2.09134	2.00871	1.05121	0.957502	1.20647	actin binding LIM protein 1 [Source:HGNC Symbol;Acc:HGNC:78]	ABLIM1
294353	ABLIM1	3983	GUCCAGAUCUUAUUACCUAtt	UAGGUAAUAAGAUCUGGACgt	2.05063	1.11486	0.318123	0.796735	1.00334	actin binding LIM protein 1 [Source:HGNC Symbol;Acc:HGNC:78]	ABLIM1
277398	ABLIM2	84448	CAGCCCUUCCUAAAAGUAAtt	UUACUUUUAGGAAGGGCUGcc	1.98881	-0.242515	-0.724792	0.482277	0.606008	actin binding LIM protein family member 2 [Source:HGNC Symbol;Acc:HGNC:19195]	ABLIM2
287382	ABLIM2	84448	CGACAUGAUCUCCUACUCAtt	UGAGUAGGAGAUCAUGUCGgg	2.02345	0.517988	-0.665823	1.18381	1.49242	actin binding LIM protein family member 2 [Source:HGNC Symbol;Acc:HGNC:19195]	ABLIM2
297366	ABLIM2	84448	GCUGCGACCAGUUCAUUGAtt	UCAAUGAACUGGUCGCAGCtg	1.97605	-0.522798	-0.213051	-0.309747	-0.394746	actin binding LIM protein family member 2 [Source:HGNC Symbol;Acc:HGNC:19195]	ABLIM2
275563	ABLIM3	22885	GCAUAGACGGACAUCUGAAtt	UUCAGAUGUCCGUCUAUGCtt	1.99751	-0.051488	-0.352115	0.300627	0.376486	actin binding LIM protein family member 3 [Source:HGNC Symbol;Acc:HGNC:29132]	ABLIM3
285547	ABLIM3	22885	GCAAGGAUGGUGUUCCAUAtt	UAUGGAACACCAUCCUUGCtg	2.04769	1.05026	0.60517	0.445088	0.559019	actin binding LIM protein family member 3 [Source:HGNC Symbol;Acc:HGNC:29132]	ABLIM3
295531	ABLIM3	22885	GCGCUAAAGUGGAUAAUGAtt	UCAUUAUCCACUUUAGCGCag	1.91637	-1.83315	-0.401849	-1.4313	-1.81187	actin binding LIM protein family member 3 [Source:HGNC Symbol;Acc:HGNC:29132]	ABLIM3
272753	ABO	28	ACUACUAUGUCUUCACCGAtt	UCGGUGAAGACAUAGUAGUgg	2.02812	0.620621	0.320731	0.29989	0.375555	ABO, alpha 1-3-N-acetylgalactosaminyltransferase and alpha 1-3-galactosyltransferase [Source:HGNC Symbol;Acc:HGNC:79]	ABO
282737	ABO	28	CCACCAUUGGGUUAACUGUtt	ACAGUUAACCCAAUGGUGGtg	1.98545	-0.316383	0.159115	-0.475498	-0.604178	ABO, alpha 1-3-N-acetylgalactosaminyltransferase and alpha 1-3-galactosyltransferase [Source:HGNC Symbol;Acc:HGNC:79]	ABO
292721	ABO	28	CGCCCUUGGUUUUAGCAGAtt	UCUGCUAAAACCAAGGGCGgg	2.02353	0.519759	0.105726	0.414033	0.519779	ABO, alpha 1-3-N-acetylgalactosaminyltransferase and alpha 1-3-galactosyltransferase [Source:HGNC Symbol;Acc:HGNC:79]	ABO
272755	ABR	29	GCGAAGAGAUCUACAUUAAtt	UUAAUGUAGAUCUCUUCGCtg	1.96673	-0.727418	-0.0867985	-0.64062	-0.812816	ABR, RhoGEF and GTPase activating protein [Source:HGNC Symbol;Acc:HGNC:81]	ABR
292723	ABR	29	CGGACGUGAUUGAGAUGAAtt	UUCAUCUCAAUCACGUCCGtg	1.92308	-1.68581	-0.452061	-1.23375	-1.56226	ABR, RhoGEF and GTPase activating protein [Source:HGNC Symbol;Acc:HGNC:81]	ABR
309218	ABRA	137735	GCUCAAUCCUUUCAGUGAAtt	UUCACUGAAAGGAUUGAGCtt	2.00849	0.189637	0.0231508	0.166486	0.206994	actin binding Rho activating protein [Source:HGNC Symbol;Acc:HGNC:30655]	ABRA
321506	ABRA	137735	CGGUGGUCAGCAAGACUUAtt	UAAGUCUUGCUGACCACCGtt	1.951	-1.07275	-0.00466015	-1.06809	-1.35294	actin binding Rho activating protein [Source:HGNC Symbol;Acc:HGNC:30655]	ABRA
333794	ABRA	137735	GCAAGAUCCAGGUUACUUUtt	AAAGUAACCUGGAUCUUGCca	2.05255	1.15711	0.259222	0.897887	1.13115	actin binding Rho activating protein [Source:HGNC Symbol;Acc:HGNC:30655]	ABRA
307246	ABRACL	58527	CAAUGAAUGUGGAUCACGAtt	UCGUGAUCCACAUUCAUUGct	2.01188	0.263892	0.0797379	0.184154	0.229319	ABRA C-terminal like [Source:HGNC Symbol;Acc:HGNC:21230]	ABRACL
319534	ABRACL	58527	GAUGGAAAGUUAAGCGUGAtt	UCACGCUUAACUUUCCAUCag	1.98538	-0.31795	-0.152219	-0.165731	-0.212775	ABRA C-terminal like [Source:HGNC Symbol;Acc:HGNC:21230]	ABRACL
331822	ABRACL	58527	GCAUUGGUAGGAACUCUUAtt	UAAGAGUUCCUACCAAUGCtt	1.97839	-0.47148	-0.43884	-0.0326397	-0.0446093	ABRA C-terminal like [Source:HGNC Symbol;Acc:HGNC:21230]	ABRACL
308389	ABRAXAS1	84142	CGUCGUCAUUCAGAUCAGAtt	UCUGAUCUGAAUGACGACGga	2.01051	0.233847	-0.156023	0.38987	0.489248	abraxas 1, BRCA1 A complex subunit [Source:HGNC Symbol;Acc:HGNC:25829]	ABRAXAS1
320677	ABRAXAS1	84142	CGAAGUAAAUGAGCAAGCAtt	UGCUUGCUCAUUUACUUCGcc	1.98295	-0.371344	-1.42701	1.05567	1.33051	abraxas 1, BRCA1 A complex subunit [Source:HGNC Symbol;Acc:HGNC:25829]	ABRAXAS1
332965	ABRAXAS1	84142	GCAGUAGAUAAACUAGUAAtt	UUACUAGUUUAUCUACUGCtt	1.94129	-1.28598	-0.966942	-0.319037	-0.406484	abraxas 1, BRCA1 A complex subunit [Source:HGNC Symbol;Acc:HGNC:25829]	ABRAXAS1
317416	ABRAXAS2	23172	GGACUGAAGUAUCCUGGAAtt	UUCCAGGAUACUUCAGUCCgg	2.04124	0.908697	0.817159	0.0915382	0.112294	abraxas 2, BRISC complex subunit [Source:HGNC Symbol;Acc:HGNC:28975]	ABRAXAS2
329704	ABRAXAS2	23172	CGCUAUUCCCAAUCUAGGAtt	UCCUAGAUUGGGAAUAGCGag	1.97246	-0.601515	-0.0112668	-0.590248	-0.749169	abraxas 2, BRISC complex subunit [Source:HGNC Symbol;Acc:HGNC:28975]	ABRAXAS2
305997	ABT1	29777	ACCGGUUCGUGAGACGCAAtt	UUGCGUCUCACGAACCGGUcc	1.97625	-0.518459	-0.0101671	-0.508292	-0.645615	activator of basal transcription 1 [Source:HGNC Symbol;Acc:HGNC:17369]	ABT1
318285	ABT1	29777	GCGUGAGACCGACUUCUAUtt	AUAGAAGUCGGUCUCACGCtt	2.01636	0.362293	0.539046	-0.176754	-0.226703	activator of basal transcription 1 [Source:HGNC Symbol;Acc:HGNC:17369]	ABT1
330573	ABT1	29777	CUGUCUACCUCAUACUAGAtt	UCUAGUAUGAGGUAGACAGga	2.027	0.596057	0.0308743	0.565183	0.710763	activator of basal transcription 1 [Source:HGNC Symbol;Acc:HGNC:17369]	ABT1
307680	ABTB1	80325	GCAAUAAAGCUUGAAGGCAtt	UGCCUUCAAGCUUUAUUGCca	1.99342	-0.14133	-0.287445	0.146114	0.181253	ankyrin repeat and BTB domain containing 1 [Source:HGNC Symbol;Acc:HGNC:18275]	ABTB1
319968	ABTB1	80325	GCAGGAGGCGGGAUUACUAtt	UAGUAAUCCCGCCUCCUGCag	1.97442	-0.558544	-0.0669189	-0.491625	-0.624555	ankyrin repeat and BTB domain containing 1 [Source:HGNC Symbol;Acc:HGNC:18275]	ABTB1
332256	ABTB1	80325	GCGUAGAGCAUGUGAGUGAtt	UCACUCACAUGCUCUACGCca	2.04694	1.03379	0.382808	0.650984	0.819176	ankyrin repeat and BTB domain containing 1 [Source:HGNC Symbol;Acc:HGNC:18275]	ABTB1
276071	ABTB2	25841	GAAUGACCUUGAACAAUGAtt	UCAUUGUUCAAGGUCAUUCtc	1.99326	-0.14486	-0.504619	0.359758	0.451201	ankyrin repeat and BTB domain containing 2 [Source:HGNC Symbol;Acc:HGNC:23842]	ABTB2
286055	ABTB2	25841	CACACUUUUUGAACAAUAAtt	UUAUUGUUCAAAAAGUGUGga	1.76791	-5.09307	-1.30173	-3.79134	-4.79387	ankyrin repeat and BTB domain containing 2 [Source:HGNC Symbol;Acc:HGNC:23842]	ABTB2
296039	ABTB2	25841	CCCGAACACUGUUUCAGUUtt	AACUGAAACAGUGUUCGGGtt	1.97357	-0.577106	-0.0445669	-0.532539	-0.676251	ankyrin repeat and BTB domain containing 2 [Source:HGNC Symbol;Acc:HGNC:23842]	ABTB2
272757	ACAA1	30	ACAUCUUCGAGAUCAAUGAtt	UCAUUGAUCUCGAAGAUGUcc	1.98524	-0.321071	-0.427645	0.106575	0.131293	acetyl-CoA acyltransferase 1 [Source:HGNC Symbol;Acc:HGNC:82]	ACAA1
282741	ACAA1	30	AAAUGGGUCUUAUGACAUUtt	AAUGUCAUAAGACCCAUUUct	1.98505	-0.325091	0.0420381	-0.367129	-0.467249	acetyl-CoA acyltransferase 1 [Source:HGNC Symbol;Acc:HGNC:82]	ACAA1
292725	ACAA1	30	GAAAGAUGGUUCUACCACAtt	UGUGGUAGAACCAUCUUUCtt	1.98579	-0.308849	0.338989	-0.647838	-0.821936	acetyl-CoA acyltransferase 1 [Source:HGNC Symbol;Acc:HGNC:82]	ACAA1
275185	ACAA2	10449	GGAAGAUUCUUUAUGGGUAtt	UACCCAUAAAGAAUCUUCCag	1.97103	-0.632969	0.181365	-0.814334	-1.03231	acetyl-CoA acyltransferase 2 [Source:HGNC Symbol;Acc:HGNC:83]	ACAA2
285169	ACAA2	10449	CAGUUGACAGUGUGAUUAUtt	AUAAUCACACUGUCAACUGtt	1.95876	-0.902337	0.482829	-1.38517	-1.75358	acetyl-CoA acyltransferase 2 [Source:HGNC Symbol;Acc:HGNC:83]	ACAA2
295153	ACAA2	10449	GAACCAAGCUUGGAUCAGAtt	UCUGAUCCAAGCUUGGUUCca	2.03239	0.714303	-0.176907	0.89121	1.12271	acetyl-CoA acyltransferase 2 [Source:HGNC Symbol;Acc:HGNC:83]	ACAA2
272759	ACACA	31	GUUUCGAAAUGAACGUGCAtt	UGCACGUUCAUUUCGAAACat	1.98315	-0.366893	-0.113928	-0.252965	-0.322998	acetyl-CoA carboxylase alpha [Source:HGNC Symbol;Acc:HGNC:84]	ACACA
282743	ACACA	31	CCGGAAAUCUGAACGGGAAtt	UUCCCGUUCAGAUUUCCGGtt	1.97464	-0.553612	0.082839	-0.636451	-0.807548	acetyl-CoA carboxylase alpha [Source:HGNC Symbol;Acc:HGNC:84]	ACACA
292727	ACACA	31	GGCUGUAUCCAUUACGUCAtt	UGACGUAAUGGAUACAGCCag	1.98823	-0.255332	-0.304633	0.0493007	0.0589255	acetyl-CoA carboxylase alpha [Source:HGNC Symbol;Acc:HGNC:84]	ACACA
272761	ACACB	32	GGAUCGAUCCAGCUUACAAtt	UUGUAAGCUGGAUCGAUCCtt	1.98704	-0.281388	-0.28872	0.007332	0.00589643	acetyl-CoA carboxylase beta [Source:HGNC Symbol;Acc:HGNC:85]	ACACB
282745	ACACB	32	CCAGAUACAUGAUCACGGAtt	UCCGUGAUCAUGUAUCUGGac	1.99863	-0.026907	0.287127	-0.314034	-0.400161	acetyl-CoA carboxylase beta [Source:HGNC Symbol;Acc:HGNC:85]	ACACB
292729	ACACB	32	GGUUGACAGUUACCGAAUUtt	AAUUCGGUAACUGUCAACCtc	2.01466	0.325082	0.290982	0.0341005	0.0397194	acetyl-CoA carboxylase beta [Source:HGNC Symbol;Acc:HGNC:85]	ACACB
277435	ACAD10	80724	CGAUGGAAAUUCCGAAAGAtt	UCUUUCGGAAUUUCCAUCGtc	1.99694	-0.0640438	-0.0523503	-0.0116935	-0.018143	acyl-CoA dehydrogenase family member 10 [Source:HGNC Symbol;Acc:HGNC:21597]	ACAD10
287419	ACAD10	80724	GGCUAAUCGUGAUCUAGUUtt	AACUAGAUCACGAUUAGCCag	2.00831	0.18559	-0.334957	0.520547	0.654364	acyl-CoA dehydrogenase family member 10 [Source:HGNC Symbol;Acc:HGNC:21597]	ACAD10
297403	ACAD10	80724	GCAGUAUCGAGCUUCCGAAtt	UUCGGAAGCUCGAUACUGCtt	2.00663	0.148713	0.2576	-0.108887	-0.140951	acyl-CoA dehydrogenase family member 10 [Source:HGNC Symbol;Acc:HGNC:21597]	ACAD10
277612	ACAD11	84129	CCCUAAAGAGUGUCGAGUUtt	AACUCGACACUCUUUAGGGtg	1.96558	-0.752702	0.313827	-1.06653	-1.35097	acyl-CoA dehydrogenase family member 11 [Source:HGNC Symbol;Acc:HGNC:30211]	ACAD11
287596	ACAD11	84129	CUACAACUCUCCAAACGAAtt	UUCGUUUGGAGAGUUGUAGtc	2.07098	1.5616	0.761456	0.800141	1.00764	acyl-CoA dehydrogenase family member 11 [Source:HGNC Symbol;Acc:HGNC:30211]	ACAD11
297580	ACAD11	84129	GCUAUGUAAUUAACGGCAAtt	UUGCCGUUAAUUACAUAGCta	1.97819	-0.47587	-0.178827	-0.297043	-0.378694	acyl-CoA dehydrogenase family member 11 [Source:HGNC Symbol;Acc:HGNC:30211]	ACAD11
275834	ACAD8	27034	GUCACGUCUUGAUACCUCUtt	AGAGGUAUCAAGACGUGACag	2.07005	1.54119	0.762899	0.778287	0.980027	acyl-CoA dehydrogenase family member 8 [Source:HGNC Symbol;Acc:HGNC:87]	ACAD8
285818	ACAD8	27034	CAAUGUCCGGAAGCAGUUUtt	AAACUGCUUCCGGACAUUGag	1.97001	-0.655325	0.201957	-0.857283	-1.08658	acyl-CoA dehydrogenase family member 8 [Source:HGNC Symbol;Acc:HGNC:87]	ACAD8
295802	ACAD8	27034	AGCUCUUUGCUACAGAUGAtt	UCAUCUGUAGCAAAGAGCUtg	2.03858	0.850339	-0.219352	1.06969	1.34823	acyl-CoA dehydrogenase family member 8 [Source:HGNC Symbol;Acc:HGNC:87]	ACAD8
275858	ACAD9	28976	GCAGAUCCUUGAGAAGCGAtt	UCGCUUCUCAAGGAUCUGCtg	1.99817	-0.0370276	0.560603	-0.597631	-0.758497	acyl-CoA dehydrogenase family member 9 [Source:HGNC Symbol;Acc:HGNC:21497]	ACAD9
285842	ACAD9	28976	CGUUGAUUCUGAUGGAUCAtt	UGAUCCAUCAGAAUCAACGac	2.07395	1.62685	0.24718	1.37967	1.7399	acyl-CoA dehydrogenase family member 9 [Source:HGNC Symbol;Acc:HGNC:21497]	ACAD9
295826	ACAD9	28976	CAUUCAUAGUAGAAAGAGAtt	UCUCUUUCUACUAUGAAUGct	1.9623	-0.824719	-0.723716	-0.101004	-0.13099	acyl-CoA dehydrogenase family member 9 [Source:HGNC Symbol;Acc:HGNC:21497]	ACAD9
272763	ACADL	33	GGAUUUAUCAAGGGACGAAtt	UUCGUCCCUUGAUAAAUCCtt	2.02563	0.56594	0.285972	0.279968	0.350383	acyl-CoA dehydrogenase long chain [Source:HGNC Symbol;Acc:HGNC:88]	ACADL
282747	ACADL	33	GCGAUGUUCUCAUUCCGGAtt	UCCGGAAUGAGAACAUCGCgc	2.00271	0.0625583	0.596309	-0.533751	-0.677782	acyl-CoA dehydrogenase long chain [Source:HGNC Symbol;Acc:HGNC:88]	ACADL
292731	ACADL	33	GGUAUUGUCAUGUCCUAUAtt	UAUAGGACAUGACAAUACCtg	2.06219	1.36874	0.690536	0.6782	0.853564	acyl-CoA dehydrogenase long chain [Source:HGNC Symbol;Acc:HGNC:88]	ACADL
272765	ACADM	34	GCGAUGUUCAGAUACUAGAtt	UCUAGUAUCUGAACAUCGCtg	1.9837	-0.35476	-0.0506635	-0.304097	-0.387606	acyl-CoA dehydrogenase medium chain [Source:HGNC Symbol;Acc:HGNC:89]	ACADM
282749	ACADM	34	GGUUGAUUCUGGUCGUCGAtt	UCGACGACCAGAAUCAACCtc	2.05589	1.23029	0.199116	1.03118	1.29957	acyl-CoA dehydrogenase medium chain [Source:HGNC Symbol;Acc:HGNC:89]	ACADM
292733	ACADM	34	GGCACGUUCUGAUCCAGAUtt	AUCUGGAUCAGAACGUGCCaa	1.84454	-3.41041	-1.21704	-2.19337	-2.77477	acyl-CoA dehydrogenase medium chain [Source:HGNC Symbol;Acc:HGNC:89]	ACADM
272767	ACADS	35	GAGUCAUCAUGAGUGUCAAtt	UUGACACUCAUGAUGACUCcg	1.94686	-1.16381	-0.57751	-0.586302	-0.744183	acyl-CoA dehydrogenase short chain [Source:HGNC Symbol;Acc:HGNC:90]	ACADS
282751	ACADS	35	UGCUGAAGGAUAACAAGAAtt	UUCUUGUUAUCCUUCAGCAtg	1.88718	-2.47415	-0.87831	-1.59584	-2.01977	acyl-CoA dehydrogenase short chain [Source:HGNC Symbol;Acc:HGNC:90]	ACADS
292735	ACADS	35	CAGCGGCUCAGGUGAAGAAtt	UUCUUCACCUGAGCCGCUGgg	1.96712	-0.71887	-0.415745	-0.303126	-0.386379	acyl-CoA dehydrogenase short chain [Source:HGNC Symbol;Acc:HGNC:90]	ACADS
272769	ACADSB	36	GCAGGACAAACAACGAGUAtt	UACUCGUUGUUUGUCCUGCaa	2.01129	0.25104	-0.327492	0.578531	0.727629	acyl-CoA dehydrogenase short/branched chain [Source:HGNC Symbol;Acc:HGNC:91]	ACADSB
282753	ACADSB	36	CCAUGGAUGAAAAUUCGAAtt	UUCGAAUUUUCAUCCAUGGtt	2.01915	0.423563	0.013676	0.409886	0.51454	acyl-CoA dehydrogenase short/branched chain [Source:HGNC Symbol;Acc:HGNC:91]	ACADSB
292737	ACADSB	36	GGAUGUUUUGACUACACUAtt	UAGUGUAGUCAAAACAUCCtt	1.97787	-0.482742	0.29968	-0.782422	-0.991988	acyl-CoA dehydrogenase short/branched chain [Source:HGNC Symbol;Acc:HGNC:91]	ACADSB
269572	ACADVL	37	CCUCAACAAUGGAAGGUUUtt	AAACCUUCCAUUGUUGAGGat	1.98551	-0.315041	-0.0592664	-0.255775	-0.326549	acyl-CoA dehydrogenase very long chain [Source:HGNC Symbol;Acc:HGNC:92]	ACADVL
279556	ACADVL	37	GAUUGUCAAUGAACAGUUUtt	AAACUGUUCAUUGACAAUCcc	1.99916	-0.0153325	0.0150862	-0.0304188	-0.0418032	acyl-CoA dehydrogenase very long chain [Source:HGNC Symbol;Acc:HGNC:92]	ACADVL
303433	ACAN	176	GGACUGAAAUCAGCGGAGAtt	UCUCCGCUGAUUUCAGUCCtg	2.04985	1.09782	0.705085	0.392733	0.492865	aggrecan [Source:HGNC Symbol;Acc:HGNC:319]	ACAN
315721	ACAN	176	CGGUCUACCUCUACCCUAAtt	UUAGGGUAGAGGUAGACCGtt	2.05171	1.13854	0.996621	0.141916	0.175948	aggrecan [Source:HGNC Symbol;Acc:HGNC:319]	ACAN
328009	ACAN	176	GCGUGAUCCUUACCGUAAAtt	UUUACGGUAAGGAUCACGCtg	2.02832	0.625003	0.10744	0.517563	0.650593	aggrecan [Source:HGNC Symbol;Acc:HGNC:319]	ACAN
274818	ACAP1	9744	AGAUCAACGUGAUUGAGGAtt	UCCUCAAUCACGUUGAUCUgc	2.00132	0.0320747	0.265839	-0.233764	-0.298738	ArfGAP with coiled-coil, ankyrin repeat and PH domains 1 [Source:HGNC Symbol;Acc:HGNC:16467]	ACAP1
284802	ACAP1	9744	AGACGUAUCUUGACAUCUUtt	AAGAUGUCAAGAUACGUCUca	2.00279	0.0644022	-0.471597	0.535999	0.673888	ArfGAP with coiled-coil, ankyrin repeat and PH domains 1 [Source:HGNC Symbol;Acc:HGNC:16467]	ACAP1
294786	ACAP1	9744	AAUUCACCGUGAGCCUGAAtt	UUCAGGCUCACGGUGAAUUtt	1.99543	-0.0972723	0.130909	-0.228182	-0.291684	ArfGAP with coiled-coil, ankyrin repeat and PH domains 1 [Source:HGNC Symbol;Acc:HGNC:16467]	ACAP1
275656	ACAP2	23527	GCAUAGUUAUGGAAGGAUAtt	UAUCCUUCCAUAACUAUGCca	2.00429	0.0972985	-1.05801	1.1553	1.4564	ArfGAP with coiled-coil, ankyrin repeat and PH domains 2 [Source:HGNC Symbol;Acc:HGNC:16469]	ACAP2
285640	ACAP2	23527	GAAUGAUGUUAUAAAUCGAtt	UCGAUUUAUAACAUCAUUCcc	2.08662	1.90505	0.603565	1.30149	1.64111	ArfGAP with coiled-coil, ankyrin repeat and PH domains 2 [Source:HGNC Symbol;Acc:HGNC:16469]	ACAP2
295624	ACAP2	23527	CUAUGUUUCUUGACUCGAAtt	UUCGAGUCAAGAAACAUAGaa	2.00324	0.0742057	0.407398	-0.333193	-0.42437	ArfGAP with coiled-coil, ankyrin repeat and PH domains 2 [Source:HGNC Symbol;Acc:HGNC:16469]	ACAP2
277994	ACAP3	116983	ACAAAUACGUGGAAAAGAAtt	UUCUUUUCCACGUAUUUGUcc	1.98378	-0.353129	-0.612479	0.25935	0.324331	ArfGAP with coiled-coil, ankyrin repeat and PH domains 3 [Source:HGNC Symbol;Acc:HGNC:16754]	ACAP3
287978	ACAP3	116983	AGAGCUUUGUCAAAGAGGAtt	UCCUCUUUGACAAAGCUCUgg	1.97141	-0.624681	-0.609965	-0.0147166	-0.0219629	ArfGAP with coiled-coil, ankyrin repeat and PH domains 3 [Source:HGNC Symbol;Acc:HGNC:16754]	ACAP3
297962	ACAP3	116983	AGCGUGAGAUGGAGCGAAAtt	UUUCGCUCCAUCUCACGCUtt	2.03037	0.669949	0.358367	0.311582	0.390328	ArfGAP with coiled-coil, ankyrin repeat and PH domains 3 [Source:HGNC Symbol;Acc:HGNC:16754]	ACAP3
272797	ACAT1	38	GUCUGGUUGUACUAGCAAAtt	UUUGCUAGUACAACCAGACta	1.95229	-1.04437	0.571325	-1.6157	-2.04486	acetyl-CoA acetyltransferase 1 [Source:HGNC Symbol;Acc:HGNC:93]	ACAT1
282781	ACAT1	38	GCAUGUCCAAUGUUCCAUAtt	UAUGGAACAUUGGACAUGCtc	2.06476	1.42508	0.602776	0.822306	1.03565	acetyl-CoA acetyltransferase 1 [Source:HGNC Symbol;Acc:HGNC:93]	ACAT1
292765	ACAT1	38	GAGGCUCAAUGUUACACCAtt	UGGUGUAACAUUGAGCCUCtt	1.94964	-1.10271	-0.360958	-0.741755	-0.940605	acetyl-CoA acetyltransferase 1 [Source:HGNC Symbol;Acc:HGNC:93]	ACAT1
272799	ACAT2	39	GGAAGAUGUUGACAUAUUUtt	AAAUAUGUCAACAUCUUCCag	1.99469	-0.113468	-0.273209	0.159741	0.198471	acetyl-CoA acetyltransferase 2 [Source:HGNC Symbol;Acc:HGNC:94]	ACAT2
282783	ACAT2	39	CCUUUAGCACGGAUAGUUUtt	AAACUAUCCGUGCUAAAGGtg	1.94363	-1.23467	-0.289248	-0.945424	-1.19795	acetyl-CoA acetyltransferase 2 [Source:HGNC Symbol;Acc:HGNC:94]	ACAT2
292767	ACAT2	39	AAAGCAAGCUGUUACAAAAtt	UUUUGUAACAGCUUGCUUUat	1.97143	-0.624218	-0.336196	-0.288022	-0.367295	acetyl-CoA acetyltransferase 2 [Source:HGNC Symbol;Acc:HGNC:94]	ACAT2
307353	ACBD3	64746	GUAAUAUGAUGUCAGUUAAtt	UUAACUGACAUCAUAUUACtt	1.98404	-0.347238	-0.636593	0.289355	0.362243	acyl-CoA binding domain containing 3 [Source:HGNC Symbol;Acc:HGNC:15453]	ACBD3
319641	ACBD3	64746	CCUACAUCAUCAAAAGUGAtt	UCACUUUUGAUGAUGUAGGca	1.99375	-0.134073	-0.135669	0.00159554	-0.00135181	acyl-CoA binding domain containing 3 [Source:HGNC Symbol;Acc:HGNC:15453]	ACBD3
331929	ACBD3	64746	GACACGACCUCAGAUCAAAtt	UUUGAUCUGAGGUCGUGUCca	2.01345	0.298464	-0.0518473	0.350311	0.439264	acyl-CoA binding domain containing 3 [Source:HGNC Symbol;Acc:HGNC:15453]	ACBD3
277457	ACBD4	79777	GGGUCACAGGUUGGAAAGAtt	UCUUUCCAACCUGUGACCCtt	1.98174	-0.397907	-0.320923	-0.0769833	-0.100639	acyl-CoA binding domain containing 4 [Source:HGNC Symbol;Acc:HGNC:23337]	ACBD4
287441	ACBD4	79777	GAGAUGCUGCGAUUCUACAtt	UGUAGAAUCGCAGCAUCUCtt	1.95862	-0.905376	-1.21375	0.308374	0.386275	acyl-CoA binding domain containing 4 [Source:HGNC Symbol;Acc:HGNC:23337]	ACBD4
297425	ACBD4	79777	UCACUGAAAUGAAACUGGUtt	ACCAGUUUCAUUUCAGUGAtg	1.96453	-0.775668	0.743583	-1.51925	-1.923	acyl-CoA binding domain containing 4 [Source:HGNC Symbol;Acc:HGNC:23337]	ACBD4
277769	ACBD5	91452	GGGAUCCUAUUGGAAGAUAtt	UAUCUUCCAAUAGGAUCCCaa	2.01555	0.344627	-0.612614	0.957241	1.20614	acyl-CoA binding domain containing 5 [Source:HGNC Symbol;Acc:HGNC:23338]	ACBD5
287753	ACBD5	91452	GCAUUCACCAAGAUAUAAAtt	UUUAUAUCUUGGUGAAUGCaa	1.88997	-2.41281	-0.647415	-1.7654	-2.23402	acyl-CoA binding domain containing 5 [Source:HGNC Symbol;Acc:HGNC:23338]	ACBD5
297737	ACBD5	91452	GGAUAUACAGAAUGACAUUtt	AAUGUCAUUCUGUAUAUCCtg	1.98833	-0.25322	-0.0521353	-0.201085	-0.257446	acyl-CoA binding domain containing 5 [Source:HGNC Symbol;Acc:HGNC:23338]	ACBD5
308332	ACBD6	84320	AUAUCGCAGUAGUUAAAAAtt	UUUUUAACUACUGCGAUAUat	1.94798	-1.13909	-0.34149	-0.797597	-1.01116	acyl-CoA binding domain containing 6 [Source:HGNC Symbol;Acc:HGNC:23339]	ACBD6
320620	ACBD6	84320	AAACAACAUUGACCAUAUAtt	UAUAUGGUCAAUGUUGUUUtc	2.00716	0.160415	-1.04611	1.20652	1.52112	acyl-CoA binding domain containing 6 [Source:HGNC Symbol;Acc:HGNC:23339]	ACBD6
332908	ACBD6	84320	GGUACAAACAGGUCAAAGUtt	ACUUUGACCUGUUUGUACCtg	1.97833	-0.472783	-0.242881	-0.229901	-0.293857	acyl-CoA binding domain containing 6 [Source:HGNC Symbol;Acc:HGNC:23339]	ACBD6
278524	ACBD7	414149	AGACAUUAAUAUUGCGUGUtt	ACACGCAAUAUUAAUGUCUcc	1.98998	-0.216941	0.299997	-0.516937	-0.656538	acyl-CoA binding domain containing 7 [Source:HGNC Symbol;Acc:HGNC:17715]	ACBD7
288508	ACBD7	414149	GAGUGCCUAUAUUUCUAAAtt	UUUAGAAAUAUAGGCACUCgt	2.00917	0.204422	-0.485093	0.689515	0.867862	acyl-CoA binding domain containing 7 [Source:HGNC Symbol;Acc:HGNC:17715]	ACBD7
298492	ACBD7	414149	UGGGAAGCAUGGAACCUCAtt	UGAGGUUCCAUGCUUCCCAtt	1.99483	-0.110308	0.336504	-0.446812	-0.567932	acyl-CoA binding domain containing 7 [Source:HGNC Symbol;Acc:HGNC:17715]	ACBD7
277546	ACCS	84680	AGAAUGUGGUUGUCCUGAAtt	UUCAGGACAACCACAUUCUct	2.06544	1.43998	1.15108	0.288895	0.361663	1-aminocyclopropane-1-carboxylate synthase homolog (inactive) [Source:HGNC Symbol;Acc:HGNC:23989]	ACCS
287530	ACCS	84680	GAAGAAUGAUUAAAUGGUUtt	AACCAUUUAAUCAUUCUUCct	2.03179	0.701265	-0.233114	0.934379	1.17726	1-aminocyclopropane-1-carboxylate synthase homolog (inactive) [Source:HGNC Symbol;Acc:HGNC:23989]	ACCS
297514	ACCS	84680	GCAGUGUCCUAAGCCUGGAtt	UCCAGGCUUAGGACACUGCgg	2.03176	0.700454	1.37953	-0.679073	-0.861403	1-aminocyclopropane-1-carboxylate synthase homolog (inactive) [Source:HGNC Symbol;Acc:HGNC:23989]	ACCS
311658	ACCSL	390110	GCUCACUGUGGACAAGUUAtt	UAACUUGUCCACAGUGAGCtg	1.97058	-0.642841	-0.242594	-0.400247	-0.509096	1-aminocyclopropane-1-carboxylate synthase homolog (inactive) like [Source:HGNC Symbol;Acc:HGNC:34391]	ACCSL
323946	ACCSL	390110	CCUGGAUCCCUGUACAUUUtt	AAAUGUACAGGGAUCCAGGta	1.99348	-0.140054	-0.236714	0.0966596	0.118765	1-aminocyclopropane-1-carboxylate synthase homolog (inactive) like [Source:HGNC Symbol;Acc:HGNC:34391]	ACCSL
336234	ACCSL	390110	CAGACUCACUGAUGAAAUAtt	UAUUUCAUCAGUGAGUCUGgg	1.96451	-0.776185	-0.0829586	-0.693226	-0.879286	1-aminocyclopropane-1-carboxylate synthase homolog (inactive) like [Source:HGNC Symbol;Acc:HGNC:34391]	ACCSL
307639	ACD	65057	AGCUAAUUCUGAGCUCUCUtt	AGAGAGCUCAGAAUUAGCUgg	1.97172	-0.617788	-0.112922	-0.504866	-0.641286	ACD, shelterin complex subunit and telomerase recruitment factor [Source:HGNC Symbol;Acc:HGNC:25070]	ACD
319927	ACD	65057	CUGCAGGACCUAUCUCUGAtt	UCAGAGAUAGGUCCUGCAGag	1.99761	-0.049434	-0.0666608	0.0172267	0.0183988	ACD, shelterin complex subunit and telomerase recruitment factor [Source:HGNC Symbol;Acc:HGNC:25070]	ACD
332215	ACD	65057	GGUGCCUGGUUGCAACCAAtt	UUGGUUGCAACCAGGCACCcg	1.90887	-1.9978	-0.529237	-1.46857	-1.85896	ACD, shelterin complex subunit and telomerase recruitment factor [Source:HGNC Symbol;Acc:HGNC:25070]	ACD
271851	ACE	1636	CGAAAUACGUGGAACUCAUtt	AUGAGUUCCACGUAUUUCGgg	2.00914	0.203911	0.776726	-0.572814	-0.727141	angiotensin I converting enzyme [Source:HGNC Symbol;Acc:HGNC:2707]	ACE
281835	ACE	1636	AGAAGGUUCAGGACCUAGAtt	UCUAGGUCCUGAACCUUCUtt	2.05551	1.22192	0.614505	0.607411	0.764119	angiotensin I converting enzyme [Source:HGNC Symbol;Acc:HGNC:2707]	ACE
291819	ACE	1636	CCACAGAGGCUAUGCUAAAtt	UUUAGCAUAGCCUCUGUGGtg	2.05742	1.26396	-0.0792279	1.34319	1.6938	angiotensin I converting enzyme [Source:HGNC Symbol;Acc:HGNC:2707]	ACE
271924	ACE2	59272	CUUUGUCACUGCACCUAAAtt	UUUAGGUGCAGUGACAAAGaa	2.08404	1.84843	0.279906	1.56852	1.97852	angiotensin I converting enzyme 2 [Source:HGNC Symbol;Acc:HGNC:13557]	ACE2
281908	ACE2	59272	CAUCGAUAUUAGCAAAGGAtt	UCCUUUGCUAAUAUCGAUGga	1.93932	-1.32923	-0.0194405	-1.30979	-1.65833	angiotensin I converting enzyme 2 [Source:HGNC Symbol;Acc:HGNC:13557]	ACE2
291892	ACE2	59272	GGAUCCUUAUGUGCACAAAtt	UUUGUGCACAUAAGGAUCCtg	2.04403	0.969835	0.0747352	0.8951	1.12763	angiotensin I converting enzyme 2 [Source:HGNC Symbol;Acc:HGNC:13557]	ACE2
277962	ACER1	125981	CCCGCUACAUUUACGUUGUtt	ACAACGUAAAUGUAGCGGGag	1.98449	-0.337331	-0.0808518	-0.25648	-0.32744	alkaline ceramidase 1 [Source:HGNC Symbol;Acc:HGNC:18356]	ACER1
287946	ACER1	125981	GGGCAGUGGCUAUAGCAUAtt	UAUGCUAUAGCCACUGCCCag	1.99405	-0.127619	-0.300396	0.172777	0.214943	alkaline ceramidase 1 [Source:HGNC Symbol;Acc:HGNC:18356]	ACER1
297930	ACER1	125981	AGAGGAUUCAUUUCUUCUAtt	UAGAAGAAAUGAAUCCUCUgc	2.01888	0.417603	0.162741	0.254863	0.318661	alkaline ceramidase 1 [Source:HGNC Symbol;Acc:HGNC:18356]	ACER1
311289	ACER2	340485	UACUUAAUCUGGACUCUUUtt	AAAGAGUCCAGAUUAAGUAga	1.95204	-1.05007	-0.323135	-0.726932	-0.921875	alkaline ceramidase 2 [Source:HGNC Symbol;Acc:HGNC:23675]	ACER2
323577	ACER2	340485	GCAUGUGCUUGUUUCGUCAtt	UGACGAAACAAGCACAUGCag	1.989	-0.238413	0.542764	-0.781177	-0.990415	alkaline ceramidase 2 [Source:HGNC Symbol;Acc:HGNC:23675]	ACER2
335865	ACER2	340485	CUAAAGAGGUGUGACAACAtt	UGUUGUCACACCUCUUUAGct	1.97011	-0.653162	-0.28375	-0.369412	-0.470134	alkaline ceramidase 2 [Source:HGNC Symbol;Acc:HGNC:23675]	ACER2
276621	ACER3	55331	GGUUAUACAUCAUUGGGUAtt	UACCCAAUGAUGUAUAACCca	2.01751	0.387611	0.17023	0.217381	0.271302	alkaline ceramidase 3 [Source:HGNC Symbol;Acc:HGNC:16066]	ACER3
286605	ACER3	55331	CAUUAGUACUUCGAUCUAUtt	AUAGAUCGAAGUACUAAUGta	1.90661	-2.04751	-0.420091	-1.62742	-2.05967	alkaline ceramidase 3 [Source:HGNC Symbol;Acc:HGNC:16066]	ACER3
296589	ACER3	55331	GCUAUUGGAUGAACUCCCAtt	UGGGAGUUCAUCCAAUAGCtg	1.97535	-0.538175	-0.663223	0.125048	0.154635	alkaline ceramidase 3 [Source:HGNC Symbol;Acc:HGNC:16066]	ACER3
272801	ACHE	43	CGAGAUCGAGUUCAUCUUUtt	AAAGAUGAACUCGAUCUCGta	1.97281	-0.593865	-0.0679718	-0.525894	-0.667855	acetylcholinesterase (Cartwright blood group) [Source:HGNC Symbol;Acc:HGNC:108]	ACHE
282785	ACHE	43	CCCUAUACCCAGGUUUUGAtt	UCAAAACCUGGGUAUAGGGtg	2.03766	0.830092	0.304774	0.525317	0.660391	acetylcholinesterase (Cartwright blood group) [Source:HGNC Symbol;Acc:HGNC:108]	ACHE
292769	ACHE	43	GGCUCGUAUUUUCUGGUUUtt	AAACCAGAAAAUACGAGCCct	2.01656	0.366758	0.400204	-0.0334458	-0.0456279	acetylcholinesterase (Cartwright blood group) [Source:HGNC Symbol;Acc:HGNC:108]	ACHE
275673	ACIN1	22985	CACCUUUACUAACAAAGGAtt	UCCUUUGUUAGUAAAGGUGga	1.96123	-0.848139	-0.179933	-0.668205	-0.847671	apoptotic chromatin condensation inducer 1 [Source:HGNC Symbol;Acc:HGNC:17066]	ACIN1
285657	ACIN1	22985	GCAUGUGACCCAGAGGUUAtt	UAACCUCUGGGUCACAUGCtt	1.98028	-0.429925	-0.0947874	-0.335138	-0.426827	apoptotic chromatin condensation inducer 1 [Source:HGNC Symbol;Acc:HGNC:17066]	ACIN1
295641	ACIN1	22985	GGAACGUGCGAAGUCUAAAtt	UUUAGACUUCGCACGUUCCtt	1.97739	-0.493438	-0.366598	-0.12684	-0.163636	apoptotic chromatin condensation inducer 1 [Source:HGNC Symbol;Acc:HGNC:17066]	ACIN1
270319	ACKR1	2532	GAAGAUGUAUGGAAUUCUUtt	AAGAAUUCCAUACAUCUUCga	2.04025	0.886933	-0.0614202	0.948353	1.19491	atypical chemokine receptor 1 (Duffy blood group) [Source:HGNC Symbol;Acc:HGNC:4035]	ACKR1
280303	ACKR1	2532	GGUCCAAGCUGUUGCUGUUtt	AACAGCAACAGCUUGGACCtc	2.0411	0.905634	1.03305	-0.127415	-0.164361	atypical chemokine receptor 1 (Duffy blood group) [Source:HGNC Symbol;Acc:HGNC:4035]	ACKR1
290287	ACKR1	2532	CAACCUGAAUUAAAGUCUAtt	UAGACUUUAAUUCAGGUUGac	1.99831	-0.0340274	0.114556	-0.148584	-0.191109	atypical chemokine receptor 1 (Duffy blood group) [Source:HGNC Symbol;Acc:HGNC:4035]	ACKR1
270213	ACKR2	1238	GGGAGUUUCUUGUGCAAGAtt	UCUUGCACAAGAAACUCCCga	1.98774	-0.266085	-1.36469	1.09861	1.38476	atypical chemokine receptor 2 [Source:HGNC Symbol;Acc:HGNC:1565]	ACKR2
280197	ACKR2	1238	UCAUGGUCUUGCUCCGUUAtt	UAACGGAGCAAGACCAUGAga	1.9866	-0.291149	0.630232	-0.921382	-1.16757	atypical chemokine receptor 2 [Source:HGNC Symbol;Acc:HGNC:1565]	ACKR2
290181	ACKR2	1238	GCUCCUUGCUACCAUAGUAtt	UACUAUGGUAGCAAGGAGCag	1.98088	-0.416677	-0.167311	-0.249366	-0.318451	atypical chemokine receptor 2 [Source:HGNC Symbol;Acc:HGNC:1565]	ACKR2
279997	ACKR3	57007	CCAUUAUCGCUGUCUUCUAtt	UAGAAGACAGCGAUAAUGGag	2.07951	1.74893	0.631404	1.11752	1.40867	atypical chemokine receptor 3 [Source:HGNC Symbol;Acc:HGNC:23692]	ACKR3
289981	ACKR3	57007	CACGGGAUAUGGAACGAAAtt	UUUCGUUCCAUAUCCCGUGcc	2.01097	0.243979	0.550513	-0.306533	-0.390685	atypical chemokine receptor 3 [Source:HGNC Symbol;Acc:HGNC:23692]	ACKR3
270370	ACKR4	51554	UGAACUGAUCUGUAUCAAAtt	UUUGAUACAGAUCAGUUCAta	1.95647	-0.952741	-0.329854	-0.622887	-0.79041	atypical chemokine receptor 4 [Source:HGNC Symbol;Acc:HGNC:1611]	ACKR4
280354	ACKR4	51554	CCCAAUCCUUUAUGUUUUUtt	AAAAACAUAAAGGAUUGGGtt	2.02784	0.614412	-0.190529	0.804941	1.01371	atypical chemokine receptor 4 [Source:HGNC Symbol;Acc:HGNC:1611]	ACKR4
290338	ACKR4	51554	UCAACUGCCUUAUAACAUUtt	AAUGUUAUAAGGCAGUUGAgt	1.98269	-0.377025	-0.346386	-0.0306387	-0.042081	atypical chemokine receptor 4 [Source:HGNC Symbol;Acc:HGNC:1611]	ACKR4
272803	ACLY	47	CAUCCAGUCUGUAUACGAAtt	UUCGUAUACAGACUGGAUGat	1.99063	-0.202659	-0.211608	0.00894962	0.00794036	ATP citrate lyase [Source:HGNC Symbol;Acc:HGNC:115]	ACLY
282787	ACLY	47	GCAUCGCAAACUUCACCAAtt	UUGGUGAAGUUUGCGAUGCtg	1.96179	-0.835975	-0.214544	-0.62143	-0.788569	ATP citrate lyase [Source:HGNC Symbol;Acc:HGNC:115]	ACLY
292771	ACLY	47	GACACUAUCUUGAUCAGAAtt	UUCUGAUCAAGAUAGUGUCca	1.9756	-0.532708	-0.248283	-0.284425	-0.36275	ATP citrate lyase [Source:HGNC Symbol;Acc:HGNC:115]	ACLY
278070	ACMSD	130013	CCCUCAAGCUGUUAACAGAtt	UCUGUUAACAGCUUGAGGGac	1.99274	-0.156305	0.360368	-0.516672	-0.656203	aminocarboxymuconate semialdehyde decarboxylase [Source:HGNC Symbol;Acc:HGNC:19288]	ACMSD
288054	ACMSD	130013	AGUCAUUUUGGGAACCGAUtt	AUCGGUUCCCAAAAUGACUtt	2.1156	2.54136	1.37089	1.17048	1.47558	aminocarboxymuconate semialdehyde decarboxylase [Source:HGNC Symbol;Acc:HGNC:19288]	ACMSD
298038	ACMSD	130013	CCACAGUUCCUGUCAUGUUtt	AACAUGACAGGAACUGUGGaa	2.0075	0.167787	0.23334	-0.0655531	-0.0861967	aminocarboxymuconate semialdehyde decarboxylase [Source:HGNC Symbol;Acc:HGNC:19288]	ACMSD
272805	ACO1	48	GCUGCUCGCUACUUAACUAtt	UAGUUAAGUAGCGAGCAGCag	1.98919	-0.234131	-0.0151662	-0.218964	-0.280038	aconitase 1 [Source:HGNC Symbol;Acc:HGNC:117]	ACO1
282789	ACO1	48	GGAAUUCCAAAUCUACGUAtt	UACGUAGAUUUGGAAUUCCag	1.96887	-0.680413	-0.225548	-0.454866	-0.578108	aconitase 1 [Source:HGNC Symbol;Acc:HGNC:117]	ACO1
292773	ACO1	48	GAGUGGUAUUUGAUCAGGAtt	UCCUGAUCAAAUACCACUCtt	2.01264	0.28065	0.29087	-0.0102194	-0.0162805	aconitase 1 [Source:HGNC Symbol;Acc:HGNC:117]	ACO1
272807	ACO2	50	AAUUCAAGCUAUGAAGAUAtt	UAUCUUCAUAGCUUGAAUUgg	1.97271	-0.596102	-0.517052	-0.0790501	-0.103251	aconitase 2 [Source:HGNC Symbol;Acc:HGNC:118]	ACO2
282791	ACO2	50	CAUUAACAUUGUUCGCAAAtt	UUUGCGAACAAUGUUAAUGtt	2.02974	0.656167	0.718919	-0.0627522	-0.0826576	aconitase 2 [Source:HGNC Symbol;Acc:HGNC:118]	ACO2
292775	ACO2	50	CAUCCAUUAUGACCUGCUAtt	UAGCAGGUCAUAAUGGAUGta	1.99731	-0.0559706	0.204422	-0.260393	-0.332384	aconitase 2 [Source:HGNC Symbol;Acc:HGNC:118]	ACO2
314973	ACOD1	730249	CCACCUUCCUGUAUCACCAtt	UGGUGAUACAGGAAGGUGGag	1.94492	-1.20623	-0.407763	-0.798466	-1.01226	aconitate decarboxylase 1 [Source:HGNC Symbol;Acc:HGNC:33904]	ACOD1
327261	ACOD1	730249	GCCUUAUAAAGAUAGUCAAtt	UUGACUAUCUUUAUAAGGCtt	1.96965	-0.663396	-0.81338	0.149985	0.186144	aconitate decarboxylase 1 [Source:HGNC Symbol;Acc:HGNC:33904]	ACOD1
339549	ACOD1	730249	GGAUGAUUCUAGACACUCUtt	AGAGUGUCUAGAAUCAUCCtc	2.02855	0.630015	0.0932559	0.536759	0.674848	aconitate decarboxylase 1 [Source:HGNC Symbol;Acc:HGNC:33904]	ACOD1
312514	ACOT1	641371	GCUGUGAACUACUUGCUCAtt	UGAGCAAGUAGUUCACAGCtt	2.03438	0.758143	0.521179	0.236964	0.296046	acyl-CoA thioesterase 1 [Source:HGNC Symbol;Acc:HGNC:33128]	ACOT1
324802	ACOT1	641371	UCGCAUCAAGGUGACCAAAtt	UUUGGUCACCUUGAUGCGAtt	2.00179	0.0425046	0.562639	-0.520134	-0.660578	acyl-CoA thioesterase 1 [Source:HGNC Symbol;Acc:HGNC:33128]	ACOT1
337090	ACOT1	641371	GAGUGAGUUCUAUGCUAAUtt	AUUAGCAUAGAACUCACUCtt	1.99503	-0.106009	-0.0791869	-0.0268219	-0.0372583	acyl-CoA thioesterase 1 [Source:HGNC Symbol;Acc:HGNC:33128]	ACOT1
275849	ACOT11	26027	CGUGAACAAUGCCUUCAAAtt	UUUGAAGGCAUUGUUCACGat	2.05402	1.1893	0.795149	0.394148	0.494654	acyl-CoA thioesterase 11 [Source:HGNC Symbol;Acc:HGNC:18156]	ACOT11
285833	ACOT11	26027	AGUACAUCGUGUCCUGUAAtt	UUACAGGACACGAUGUACUtc	2.12794	2.81232	1.08734	1.72498	2.17621	acyl-CoA thioesterase 11 [Source:HGNC Symbol;Acc:HGNC:18156]	ACOT11
278179	ACOT12	134526	CAGCCUCUUGUAUACAGUUtt	AACUGUAUACAAGAGGCUGct	1.97226	-0.605872	-0.774977	0.169105	0.210303	acyl-CoA thioesterase 12 [Source:HGNC Symbol;Acc:HGNC:24436]	ACOT12
288163	ACOT12	134526	GGAAAGUUCGAUUACAACAtt	UGUUGUAAUCGAACUUUCCtt	2.00786	0.175669	-0.414331	0.59	0.74212	acyl-CoA thioesterase 12 [Source:HGNC Symbol;Acc:HGNC:24436]	ACOT12
298147	ACOT12	134526	GUAGUACUCGUAUCACGAAtt	UUCGUGAUACGAGUACUACca	1.98565	-0.312006	0.16145	-0.473456	-0.601598	acyl-CoA thioesterase 12 [Source:HGNC Symbol;Acc:HGNC:24436]	ACOT12
286584	ACOT13	55856	GAGUCAGUGUCGAUAUGAAtt	UUCAUAUCGACACUGACUCcg	1.94418	-1.22254	-0.275887	-0.94665	-1.1995	acyl-CoA thioesterase 13 [Source:HGNC Symbol;Acc:HGNC:20999]	ACOT13
296568	ACOT13	55856	GGCUCGCAAUUUUGAGAGAtt	UCUCUCAAAAUUGCGAGCCtt	2.01935	0.427912	-0.17439	0.602301	0.757663	acyl-CoA thioesterase 13 [Source:HGNC Symbol;Acc:HGNC:20999]	ACOT13
275230	ACOT2	10965	UCUGGCUUAUUAUAACUAUtt	AUAGUUAUAAUAAGCCAGAgc	1.96248	-0.820793	-0.865899	0.0451061	0.0536255	acyl-CoA thioesterase 2 [Source:HGNC Symbol;Acc:HGNC:18431]	ACOT2
285214	ACOT2	10965	GUUGUUCUCAGGUCUGAAUtt	AUUCAGACCUGAGAACAACtg	2.03542	0.780815	0.0211867	0.759628	0.956452	acyl-CoA thioesterase 2 [Source:HGNC Symbol;Acc:HGNC:18431]	ACOT2
295198	ACOT2	10965	AGCUGAGGCAGGUUGGUCAtt	UGACCAACCUGCCUCAGCUgt	1.95346	-1.01881	-0.0775396	-0.941269	-1.1927	acyl-CoA thioesterase 2 [Source:HGNC Symbol;Acc:HGNC:18431]	ACOT2
277828	ACOT4	122970	GGGACGUACAGAUUCCUUUtt	AAAGGAAUCUGUACGUCCCgc	1.96497	-0.766084	0.182043	-0.948127	-1.20136	acyl-CoA thioesterase 4 [Source:HGNC Symbol;Acc:HGNC:19748]	ACOT4
287812	ACOT4	122970	CCAUUGGGCUAUGACCUGAtt	UCAGGUCAUAGCCCAAUGGtg	2.06544	1.44006	0.431143	1.00891	1.27144	acyl-CoA thioesterase 4 [Source:HGNC Symbol;Acc:HGNC:19748]	ACOT4
297796	ACOT4	122970	GCAUGAUUCCAAUAGAGAAtt	UUCUCUAUUGGAAUCAUGCtg	1.98127	-0.408029	-0.578363	0.170333	0.211855	acyl-CoA thioesterase 4 [Source:HGNC Symbol;Acc:HGNC:19748]	ACOT4
312542	ACOT6	641372	GAUAAUCUGUUACCCAGAAtt	UUCUGGGUAACAGAUUAUCtg	1.97821	-0.475387	-0.522152	0.0467653	0.0557219	acyl-CoA thioesterase 6 [Source:HGNC Symbol;Acc:HGNC:33159]	ACOT6
324830	ACOT6	641372	CGAUGAUCUAGGAAAAGUAtt	UACUUUUCCUAGAUCAUCGac	1.99101	-0.194248	-0.528818	0.33457	0.419375	acyl-CoA thioesterase 6 [Source:HGNC Symbol;Acc:HGNC:33159]	ACOT6
337118	ACOT6	641372	GCUACAAGCUCAUGGGAAAtt	UUUCCCAUGAGCUUGUAGCct	2.02591	0.572041	0.392741	0.1793	0.223185	acyl-CoA thioesterase 6 [Source:HGNC Symbol;Acc:HGNC:33159]	ACOT6
275427	ACOT7	11332	GGUCAACGUGAUGUCCGAAtt	UUCGGACAUCACGUUGACCtg	2.02505	0.553217	-0.319709	0.872925	1.09961	acyl-CoA thioesterase 7 [Source:HGNC Symbol;Acc:HGNC:24157]	ACOT7
285411	ACOT7	11332	GGCGGUACCUGCAGAUGAAtt	UUCAUCUGCAGGUACCGCCct	1.97936	-0.450122	-0.372245	-0.0778775	-0.101769	acyl-CoA thioesterase 7 [Source:HGNC Symbol;Acc:HGNC:24157]	ACOT7
295395	ACOT7	11332	CGAGCAAUAAGUCCAUGGAtt	UCCAUGGACUUAUUGCUCGtg	1.96017	-0.871349	-0.0807461	-0.790603	-1.00233	acyl-CoA thioesterase 7 [Source:HGNC Symbol;Acc:HGNC:24157]	ACOT7
274762	ACOT8	10005	AGACCCUCAUUGACCAGUAtt	UACUGGUCAAUGAGGGUCUca	1.99726	-0.0569632	-0.276727	0.219764	0.274312	acyl-CoA thioesterase 8 [Source:HGNC Symbol;Acc:HGNC:15919]	ACOT8
284746	ACOT8	10005	CAAGUGGAGCGGACACGAAtt	UUCGUGUCCGCUCCACUUGgt	1.9705	-0.644557	0.189209	-0.833766	-1.05686	acyl-CoA thioesterase 8 [Source:HGNC Symbol;Acc:HGNC:15919]	ACOT8
294730	ACOT8	10005	GAAUGGAGCCCAAACAGAUtt	AUCUGUUUGGGCUCCAUUCtc	2.05005	1.10216	0.733343	0.368817	0.462647	acyl-CoA thioesterase 8 [Source:HGNC Symbol;Acc:HGNC:15919]	ACOT8
275766	ACOT9	23597	GACUAUAAGUUUUCGGAGUtt	ACUCCGAAAACUUAUAGUCtt	2.02996	0.660932	0.409055	0.251877	0.314888	acyl-CoA thioesterase 9 [Source:HGNC Symbol;Acc:HGNC:17152]	ACOT9
285750	ACOT9	23597	GAUGUCUCCUUUAUCGAUAtt	UAUCGAUAAAGGAGACAUCtt	2.05114	1.12605	-0.407272	1.53332	1.93404	acyl-CoA thioesterase 9 [Source:HGNC Symbol;Acc:HGNC:17152]	ACOT9
295734	ACOT9	23597	GACCGUUUGUGGUAGCAGUtt	ACUGCUACCACAAACGGUCga	2.02835	0.625725	0.286028	0.339697	0.425853	acyl-CoA thioesterase 9 [Source:HGNC Symbol;Acc:HGNC:17152]	ACOT9
272809	ACOX1	51	GCCUAACCGAAGCAUAUAAtt	UUAUAUGCUUCGGUUAGGCtt	1.97058	-0.642915	-0.278608	-0.364306	-0.463683	acyl-CoA oxidase 1 [Source:HGNC Symbol;Acc:HGNC:119]	ACOX1
282793	ACOX1	51	CUAUCACCGGAUUAACGAAtt	UUCGUUAAUCCGGUGAUAGgt	2.024	0.530166	0.301094	0.229071	0.286073	acyl-CoA oxidase 1 [Source:HGNC Symbol;Acc:HGNC:119]	ACOX1
292777	ACOX1	51	GGAGUUCAUUCUCAACAGUtt	ACUGUUGAGAAUGAACUCCtg	1.98768	-0.267312	0.0478731	-0.315185	-0.401617	acyl-CoA oxidase 1 [Source:HGNC Symbol;Acc:HGNC:119]	ACOX1
282349	ACOX2	8309	CCAUCUGUCGCAUAUCUCAtt	UGAGAUAUGCGACAGAUGGag	1.9162	-1.83692	-0.568166	-1.26875	-1.60649	acyl-CoA oxidase 2 [Source:HGNC Symbol;Acc:HGNC:120]	ACOX2
292333	ACOX2	8309	GAGUUUAGCUGUAAGGACAtt	UGUCCUUACAGCUAAACUCcg	1.93552	-1.41271	-0.722882	-0.689832	-0.874997	acyl-CoA oxidase 2 [Source:HGNC Symbol;Acc:HGNC:120]	ACOX2
272367	ACOX3	8310	CCAGUGCUUGAGUAUCCAAtt	UUGGAUACUCAAGCACUGGta	1.87867	-2.66096	-1.76603	-0.894922	-1.13414	acyl-CoA oxidase 3, pristanoyl [Source:HGNC Symbol;Acc:HGNC:121]	ACOX3
282351	ACOX3	8310	GGAGAUUUUUGGAUGUUUUtt	AAAACAUCCAAAAAUCUCCat	2.00067	0.0177947	0.238783	-0.220989	-0.282596	acyl-CoA oxidase 3, pristanoyl [Source:HGNC Symbol;Acc:HGNC:121]	ACOX3
292335	ACOX3	8310	CGAGAGACUUAUCAAAAAUtt	AUUUUUGAUAAGUCUCUCGga	1.94379	-1.23107	-0.913364	-0.31771	-0.404807	acyl-CoA oxidase 3, pristanoyl [Source:HGNC Symbol;Acc:HGNC:121]	ACOX3
276569	ACOXL	55289	GGACAGUACCAUUCGCCUAtt	UAGGCGAAUGGUACUGUCCat	2.0483	1.06365	1.24639	-0.182743	-0.234271	acyl-CoA oxidase like [Source:HGNC Symbol;Acc:HGNC:25621]	ACOXL
286553	ACOXL	55289	GGAACAAGAGUGCAAGAUUtt	AAUCUUGCACUCUUGUUCCta	1.88907	-2.43264	-0.725085	-1.70756	-2.16093	acyl-CoA oxidase like [Source:HGNC Symbol;Acc:HGNC:25621]	ACOXL
296537	ACOXL	55289	CCUGGUAUUUAGAACAUAAtt	UUAUGUUCUAAAUACCAGGcc	1.9751	-0.543544	-0.873777	0.330233	0.413894	acyl-CoA oxidase like [Source:HGNC Symbol;Acc:HGNC:25621]	ACOXL
269647	ACP1	52	GGGUAACAUUUGUCGAUCAtt	UGAUCGACAAAUGUUACCCag	1.98095	-0.415108	-0.352488	-0.0626201	-0.0824907	acid phosphatase 1 [Source:HGNC Symbol;Acc:HGNC:122]	ACP1
279631	ACP1	52	GGAAACUUGUAACCGAUCAtt	UGAUCGGUUACAAGUUUCCtg	2.04059	0.894419	0.208123	0.686296	0.863794	acid phosphatase 1 [Source:HGNC Symbol;Acc:HGNC:122]	ACP1
289615	ACP1	52	GGAUGAAAGCAAUCUGAGAtt	UCUCAGAUUGCUUUCAUCCat	1.99507	-0.105064	0.322436	-0.427501	-0.543532	acid phosphatase 1 [Source:HGNC Symbol;Acc:HGNC:122]	ACP1
269649	ACP2	53	GUAUCAGAAUGAGAGUUCUtt	AGAACUCUCAUUCUGAUACtc	2.06996	1.53937	0.77726	0.762108	0.959585	acid phosphatase 2, lysosomal [Source:HGNC Symbol;Acc:HGNC:123]	ACP2
279633	ACP2	53	GGACUCUCAUGAGUGCUGAtt	UCAGCACUCAUGAGAGUCCgg	2.06288	1.38383	0.371312	1.01252	1.27599	acid phosphatase 2, lysosomal [Source:HGNC Symbol;Acc:HGNC:123]	ACP2
289617	ACP2	53	CGGAGUCUGCGCUUCGUUAtt	UAACGAAGCGCAGACUCCGgg	2.03562	0.785328	0.939795	-0.154467	-0.198542	acid phosphatase 2, lysosomal [Source:HGNC Symbol;Acc:HGNC:123]	ACP2
269679	ACP3	55	GCUGCACCCUUAUAAGGAUtt	AUCCUUAUAAGGGUGCAGCct	1.97405	-0.566755	-0.332484	-0.234271	-0.299378	acid phosphatase, prostate [Source:HGNC Symbol;Acc:HGNC:125]	ACPP
279663	ACP3	55	GGACUUUGAUGAGUGCUAUtt	AUAGCACUCAUCAAAGUCCgg	1.99151	-0.183198	-0.0177791	-0.165419	-0.212381	acid phosphatase, prostate [Source:HGNC Symbol;Acc:HGNC:125]	ACPP
289647	ACP3	55	GCUAGAUGUUUACAACGGAtt	UCCGUUGUAAACAUCUAGCgc	2.08176	1.79834	0.786602	1.01173	1.275	acid phosphatase, prostate [Source:HGNC Symbol;Acc:HGNC:125]	ACPP
269870	ACP4	93650	AGAUCUCGGCUUUGGAUAUtt	AUAUCCAAAGCCGAGAUCUgg	1.97745	-0.492077	-0.612744	0.120667	0.149099	acid phosphatase 4 [Source:HGNC Symbol;Acc:HGNC:14376]	ACP4
279854	ACP4	93650	GACUGUCGCUGGUUGGAGAtt	UCUCCAACCAGCGACAGUCcc	2.0012	0.029475	0.348948	-0.319473	-0.407034	acid phosphatase 4 [Source:HGNC Symbol;Acc:HGNC:14376]	ACP4
289838	ACP4	93650	AGCCCACGGUCUUCCACUAtt	UAGUGGAAGACCGUGGGCUtg	1.93482	-1.42806	-0.113371	-1.31468	-1.66452	acid phosphatase 4 [Source:HGNC Symbol;Acc:HGNC:14376]	ACP4
269677	ACP5	54	AGAUCCCACAGACCAAUGUtt	ACAUUGGUCUGUGGGAUCUtg	1.96992	-0.657253	-0.855379	0.198126	0.246972	acid phosphatase 5, tartrate resistant [Source:HGNC Symbol;Acc:HGNC:124]	ACP5
279661	ACP5	54	CCCAGAUUGCAUACUCUAAtt	UUAGAGUAUGCAAUCUGGGca	1.97022	-0.650682	-1.4295	0.778814	0.980694	acid phosphatase 5, tartrate resistant [Source:HGNC Symbol;Acc:HGNC:124]	ACP5
289645	ACP5	54	UGACCGCUCCCUUCGCAAAtt	UUUGCGAAGGGAGCGGUCAga	2.06661	1.46575	0.715029	0.750721	0.945197	acid phosphatase 5, tartrate resistant [Source:HGNC Symbol;Acc:HGNC:124]	ACP5
269646	ACP6	51205	GCACGGAUGAUCGAACAGAtt	UCUGUUCGAUCAUCCGUGCaa	1.92057	-1.74092	-0.329159	-1.41176	-1.78718	acid phosphatase 6, lysophosphatidic [Source:HGNC Symbol;Acc:HGNC:29609]	ACP6
279630	ACP6	51205	CACUAACAUUUUUCGGAAUtt	AUUCCGAAAAAUGUUAGUGga	2.08565	1.88378	0.347281	1.5365	1.93806	acid phosphatase 6, lysophosphatidic [Source:HGNC Symbol;Acc:HGNC:29609]	ACP6
289614	ACP6	51205	CUGGUGGUCCGAAACCAUAtt	UAUGGUUUCGGACCACCAGct	2.01615	0.357724	0.0726706	0.285053	0.356808	acid phosphatase 6, lysophosphatidic [Source:HGNC Symbol;Acc:HGNC:29609]	ACP6
269934	ACP7	390928	GAGAGAUGCCCUACACUAAtt	UUAGUGUAGGGCAUCUCUCgg	1.96947	-0.667325	-0.403255	-0.26407	-0.337031	acid phosphatase 7, tartrate resistant (putative) [Source:HGNC Symbol;Acc:HGNC:33781]	ACP7
279918	ACP7	390928	GGCCGUGGAUCAUCACUAUtt	AUAGUGAUGAUCCACGGCCgg	1.99437	-0.12041	-0.650882	0.530472	0.666904	acid phosphatase 7, tartrate resistant (putative) [Source:HGNC Symbol;Acc:HGNC:33781]	ACP7
289902	ACP7	390928	GGCGGAAGCUCUACAUACAtt	UGUAUGUAGAGCUUCCGCCgg	1.92057	-1.74095	-0.665651	-1.0753	-1.36205	acid phosphatase 7, tartrate resistant (putative) [Source:HGNC Symbol;Acc:HGNC:33781]	ACP7
271617	ACR	49	GACUGGUUUUCGGAGCAAAtt	UUUGCUCCGAAAACCAGUCtc	1.96879	-0.682069	-0.0320486	-0.65002	-0.824694	acrosin [Source:HGNC Symbol;Acc:HGNC:126]	ACR
281601	ACR	49	UGGGAACAAUAAACCAGUAtt	UACUGGUUUAUUGUUCCCAta	1.96165	-0.838929	-0.280671	-0.558258	-0.708749	acrosin [Source:HGNC Symbol;Acc:HGNC:126]	ACR
291585	ACR	49	CAGUGUCCGUGGUUGCUAAtt	UUAGCAACCACGGACACUGcc	2.00222	0.0518456	-0.0264383	0.0782839	0.0955469	acrosin [Source:HGNC Symbol;Acc:HGNC:126]	ACR
308120	ACRBP	84519	CUCUCUCUCCUACCGAAUAtt	UAUUCGGUAGGAGAGAGAGgg	2.05658	1.24561	0.313528	0.932078	1.17435	acrosin binding protein [Source:HGNC Symbol;Acc:HGNC:17195]	ACRBP
320408	ACRBP	84519	CUCCUACUGGAGAAACCAAtt	UUGGUUUCUCCAGUAGGAGtt	2.02932	0.647035	0.643315	0.00371954	0.00133195	acrosin binding protein [Source:HGNC Symbol;Acc:HGNC:17195]	ACRBP
332696	ACRBP	84519	CCAAACUACUGUUCCUUCAtt	UGAAGGAACAGUAGUUUGGgt	1.95252	-1.03942	-0.18511	-0.854315	-1.08283	acrosin binding protein [Source:HGNC Symbol;Acc:HGNC:17195]	ACRBP
313129	ACRP1	645529	GUGGUACAAUGAGCACGUUtt	AACGUGCUCAUUGUACCACtg	1.96564	-0.751359	0.203138	-0.954496	-1.20941	NA	NA
325417	ACRP1	645529	GUGGGACCCUUGAAAAGGAtt	UCCUUUUCAAGGGUCCCACag	2.03391	0.7477	0.727765	0.0199347	0.0218204	NA	NA
337705	ACRP1	645529	GAGGAGGUCUGAAGAGGGAtt	UCCCUCUUCAGACCUCCUCgg	1.99548	-0.0962224	0.512569	-0.608791	-0.772599	NA	NA
303425	ACRV1	56	GGAACGAGGAUGCAAAUUAtt	UAAUUUGCAUCCUCGUUCCat	2.04744	1.0448	-0.218148	1.26295	1.59242	acrosomal vesicle protein 1 [Source:HGNC Symbol;Acc:HGNC:127]	ACRV1
315713	ACRV1	56	GUUCAAGGGUGUGAGAACAtt	UGUUCUCACACCCUUGAACca	2.06346	1.3965	0.706934	0.68957	0.867931	acrosomal vesicle protein 1 [Source:HGNC Symbol;Acc:HGNC:127]	ACRV1
328001	ACRV1	56	GCCCAUCUAUGAACCUCUUtt	AAGAGGUUCAUAGAUGGGCac	1.97848	-0.469409	-0.217134	-0.252275	-0.322127	acrosomal vesicle protein 1 [Source:HGNC Symbol;Acc:HGNC:127]	ACRV1
275584	ACSBG1	23205	CAGUGUCCGAGAUCAUAGAtt	UCUAUGAUCUCGGACACUGtg	1.98541	-0.317299	0.428291	-0.745591	-0.945451	acyl-CoA synthetase bubblegum family member 1 [Source:HGNC Symbol;Acc:HGNC:29567]	ACSBG1
285568	ACSBG1	23205	AGUGCACUCUGGACCCAGAtt	UCUGGGUCCAGAGUGCACUtc	1.97745	-0.492014	-0.437203	-0.0548105	-0.0726231	acyl-CoA synthetase bubblegum family member 1 [Source:HGNC Symbol;Acc:HGNC:29567]	ACSBG1
295552	ACSBG1	23205	GGCCCUACCACAUCCAGAAtt	UUCUGGAUGUGGUAGGGCCgg	1.9689	-0.67965	-1.1758	0.496151	0.623538	acyl-CoA synthetase bubblegum family member 1 [Source:HGNC Symbol;Acc:HGNC:29567]	ACSBG1
277621	ACSBG2	81616	GCUUCAAGGUCAACUCAAAtt	UUUGAGUUGACCUUGAAGCca	1.96727	-0.715486	-0.244448	-0.471038	-0.598542	acyl-CoA synthetase bubblegum family member 2 [Source:HGNC Symbol;Acc:HGNC:24174]	ACSBG2
287605	ACSBG2	81616	GCAUUCGUGUGGGCAAGAAtt	UUCUUGCCCACACGAAUGCct	1.95511	-0.98252	0.0543626	-1.03688	-1.31351	acyl-CoA synthetase bubblegum family member 2 [Source:HGNC Symbol;Acc:HGNC:24174]	ACSBG2
297589	ACSBG2	81616	GAAUUUCAACCAGUACUAUtt	AUAGUACUGGUUGAAAUUCag	2.00367	0.0836534	0.383414	-0.299761	-0.382127	acyl-CoA synthetase bubblegum family member 2 [Source:HGNC Symbol;Acc:HGNC:24174]	ACSBG2
307936	ACSF2	80221	CGAUGUUCGUGGACAUUCUtt	AGAAUGUCCACGAACAUCGtg	1.957	-0.941049	-0.360771	-0.580278	-0.736571	acyl-CoA synthetase family member 2 [Source:HGNC Symbol;Acc:HGNC:26101]	ACSF2
320224	ACSF2	80221	GAAACUGCAUGAGAAGACAtt	UGUCUUCUCAUGCAGUUUCag	1.99638	-0.07642	-0.204931	0.128511	0.159011	acyl-CoA synthetase family member 2 [Source:HGNC Symbol;Acc:HGNC:26101]	ACSF2
332512	ACSF2	80221	GGACAAGUGGUAUUGGACAtt	UGUCCAAUACCACUUGUCCtg	2.04497	0.990673	0.407495	0.583178	0.7335	acyl-CoA synthetase family member 2 [Source:HGNC Symbol;Acc:HGNC:26101]	ACSF2
309986	ACSF3	197322	UGCCUACAAUAUACACCAAtt	UUGGUGUAUAUUGUAGGCAct	1.99451	-0.117375	-0.28523	0.167855	0.208724	acyl-CoA synthetase family member 3 [Source:HGNC Symbol;Acc:HGNC:27288]	ACSF3
322274	ACSF3	197322	GGUGCGCAUUGUCUCAGAAtt	UUCUGAGACAAUGCGCACCtg	2.01931	0.427162	0.180418	0.246744	0.308403	acyl-CoA synthetase family member 3 [Source:HGNC Symbol;Acc:HGNC:27288]	ACSF3
334562	ACSF3	197322	GGUUUGGGAAGAGUUCUUAtt	UAAGAACUCUUCCCAAACCtg	2.02711	0.59839	0.453813	0.144577	0.179311	acyl-CoA synthetase family member 3 [Source:HGNC Symbol;Acc:HGNC:27288]	ACSF3
273649	ACSL1	2180	GAAGGAUUCUGGUCUGAAAtt	UUUCAGACCAGAAUCCUUCcc	2.00434	0.098379	0.0803483	0.0180307	0.0194146	acyl-CoA synthetase long chain family member 1 [Source:HGNC Symbol;Acc:HGNC:3569]	ACSL1
283633	ACSL1	2180	GGCACAAGGAGAAUACAUAtt	UAUGUAUUCUCCUUGUGCCag	1.92168	-1.7165	-0.760486	-0.956014	-1.21133	acyl-CoA synthetase long chain family member 1 [Source:HGNC Symbol;Acc:HGNC:3569]	ACSL1
293617	ACSL1	2180	GCCUUAAAAUCAUAGUUGUtt	ACAACUAUGAUUUUAAGGCct	2.07656	1.68419	-0.0114438	1.69563	2.13913	acyl-CoA synthetase long chain family member 1 [Source:HGNC Symbol;Acc:HGNC:3569]	ACSL1
273651	ACSL3	2181	GGAACUAACUGAACUAGCUtt	AGCUAGUUCAGUUAGUUCCtt	2.00972	0.216632	0.115412	0.10122	0.124528	acyl-CoA synthetase long chain family member 3 [Source:HGNC Symbol;Acc:HGNC:3570]	ACSL3
283635	ACSL3	2181	CAUUAUUGCUGGUAUAACUtt	AGUUAUACCAGCAAUAAUGtt	1.9363	-1.39567	-0.958248	-0.437422	-0.556068	acyl-CoA synthetase long chain family member 3 [Source:HGNC Symbol;Acc:HGNC:3570]	ACSL3
293619	ACSL3	2181	GAGUAGUUUUCAACGUAAUtt	AUUACGUUGAAAACUACUCat	2.03817	0.841301	-0.111744	0.953045	1.20084	acyl-CoA synthetase long chain family member 3 [Source:HGNC Symbol;Acc:HGNC:3570]	ACSL3
273653	ACSL4	2182	GCAAUAAUCCUGCUAUGGAtt	UCCAUAGCAGGAUUAUUGCag	1.96764	-0.707366	-0.58213	-0.125235	-0.161607	acyl-CoA synthetase long chain family member 4 [Source:HGNC Symbol;Acc:HGNC:3571]	ACSL4
283637	ACSL4	2182	GAAGGCGGUUAUACAAUUAtt	UAAUUGUAUAACCGCCUUCtt	1.9728	-0.59406	-0.0340075	-0.560053	-0.711016	acyl-CoA synthetase long chain family member 4 [Source:HGNC Symbol;Acc:HGNC:3571]	ACSL4
293621	ACSL4	2182	GGAUAUUCUUCUCCGCUUAtt	UAAGCGGAGAAGAAUAUCCaa	2.07744	1.70347	0.479379	1.22409	1.54331	acyl-CoA synthetase long chain family member 4 [Source:HGNC Symbol;Acc:HGNC:3571]	ACSL4
276316	ACSL5	51703	GCUUGUUACACGUACUCUAtt	UAGAGUACGUGUAACAAGCca	2.02758	0.608718	-0.399003	1.00772	1.26993	acyl-CoA synthetase long chain family member 5 [Source:HGNC Symbol;Acc:HGNC:16526]	ACSL5
286300	ACSL5	51703	CAGGAUCUACGAUAAGGUAtt	UACCUUAUCGUAGAUCCUGtt	1.97304	-0.58882	-0.537353	-0.051467	-0.0683984	acyl-CoA synthetase long chain family member 5 [Source:HGNC Symbol;Acc:HGNC:16526]	ACSL5
296284	ACSL5	51703	GAGUGGAAUUGAGAUCUUAtt	UAAGAUCUCAAUUCCACUCtt	1.99103	-0.193752	0.42843	-0.622182	-0.789519	acyl-CoA synthetase long chain family member 5 [Source:HGNC Symbol;Acc:HGNC:16526]	ACSL5
275688	ACSL6	23305	GCUACUUACCCACUACUAUtt	AUAGUAGUGGGUAAGUAGCtg	1.98162	-0.400551	0.0139977	-0.414549	-0.527166	acyl-CoA synthetase long chain family member 6 [Source:HGNC Symbol;Acc:HGNC:16496]	ACSL6
285672	ACSL6	23305	AGCAUGCACUGAUCAGUUUtt	AAACUGAUCAGUGCAUGCUtt	1.99991	0.00114512	-0.611758	0.612903	0.771059	acyl-CoA synthetase long chain family member 6 [Source:HGNC Symbol;Acc:HGNC:16496]	ACSL6
295656	ACSL6	23305	CAUUCUUUUGAGCAGGUUAtt	UAACCUGCUCAAAAGAAUGga	1.94803	-1.13803	-0.116373	-1.02166	-1.29428	acyl-CoA synthetase long chain family member 6 [Source:HGNC Symbol;Acc:HGNC:16496]	ACSL6
277944	ACSM1	116285	GAGGUAAGAUGGAUGAAGAtt	UCUUCAUCCAUCUUACCUCtg	1.99314	-0.147427	-0.215422	0.0679943	0.0825456	acyl-CoA synthetase medium chain family member 1 [Source:HGNC Symbol;Acc:HGNC:18049]	ACSM1
287928	ACSM1	116285	GAAGUACCGGAGGAAUUUAtt	UAAAUUCCUCCGGUACUUCat	1.95674	-0.946741	-0.360691	-0.58605	-0.743865	acyl-CoA synthetase medium chain family member 1 [Source:HGNC Symbol;Acc:HGNC:18049]	ACSM1
297912	ACSM1	116285	GUACAGUCUUUAUCCACCAtt	UGGUGGAUAAAGACUGUACaa	2.00241	0.05603	0.151973	-0.0959432	-0.124596	acyl-CoA synthetase medium chain family member 1 [Source:HGNC Symbol;Acc:HGNC:18049]	ACSM1
277876	ACSM2A	123876	CAGUGAGACAUCUAAGAGAtt	UCUCUUAGAUGUCUCACUGcg	1.9526	-1.03772	0.0759421	-1.11367	-1.41053	acyl-CoA synthetase medium chain family member 2A [Source:HGNC Symbol;Acc:HGNC:32017]	ACSM2A
287860	ACSM2A	123876	UGGAAGAACAUGAAUAUAAtt	UUAUAUUCAUGUUCUUCCAta	1.96122	-0.848432	-0.893595	0.0451637	0.0536982	acyl-CoA synthetase medium chain family member 2A [Source:HGNC Symbol;Acc:HGNC:32017]	ACSM2A
297844	ACSM2A	123876	GAAAAUUCAACGAGCCAAGtt	CUUGGCUCGUUGAAUUUUCcc	2.00612	0.137417	0.448985	-0.311568	-0.397046	acyl-CoA synthetase medium chain family member 2A [Source:HGNC Symbol;Acc:HGNC:32017]	ACSM2A
278595	ACSM2B	348158	GGCCCUUGGCCUUACUAUGtt	CAUAGUAAGGCCAAGGGCCca	2.00765	0.171064	-0.438237	0.609302	0.766508	acyl-CoA synthetase medium chain family member 2B [Source:HGNC Symbol;Acc:HGNC:30931]	ACSM2B
288579	ACSM2B	348158	GAAAAUUCAACGAACCAAAtt	UUUGGUUCGUUGAAUUUUCcc	1.99998	0.0026209	0.349622	-0.347001	-0.441818	acyl-CoA synthetase medium chain family member 2B [Source:HGNC Symbol;Acc:HGNC:30931]	ACSM2B
298563	ACSM2B	348158	GUCUAGGAGACAUUCAUUUtt	AAAUGAAUGUCUCCUAGACgc	2.00397	0.0904071	0.0171796	0.0732275	0.0891579	acyl-CoA synthetase medium chain family member 2B [Source:HGNC Symbol;Acc:HGNC:30931]	ACSM2B
270758	ACSM3	6296	CUGUGGAAAUUUUAAGGGAtt	UCCCUUAAAAUUUCCACAGat	2.03291	0.725827	0.146795	0.579033	0.728262	acyl-CoA synthetase medium chain family member 3 [Source:HGNC Symbol;Acc:HGNC:10522]	ACSM3
280742	ACSM3	6296	GGAUAUCUACGAAGGAUAUtt	AUAUCCUUCGUAGAUAUCCag	2.0027	0.0625078	-0.613164	0.675672	0.85037	acyl-CoA synthetase medium chain family member 3 [Source:HGNC Symbol;Acc:HGNC:10522]	ACSM3
290726	ACSM3	6296	CCUCAGAUGUGAUGUGGAAtt	UUCCACAUCACAUCUGAGGgt	1.98751	-0.271215	-0.695798	0.424583	0.53311	acyl-CoA synthetase medium chain family member 3 [Source:HGNC Symbol;Acc:HGNC:10522]	ACSM3
311419	ACSM4	341392	CAAUCACUGGGAAAAUCAAtt	UUGAUUUUCCCAGUGAUUGtc	1.99154	-0.182531	-0.309801	0.12727	0.157443	acyl-CoA synthetase medium chain family member 4 [Source:HGNC Symbol;Acc:HGNC:32016]	ACSM4
323707	ACSM4	341392	GACCUUAAGAGAUAUAAAUtt	AUUUAUAUCUCUUAAGGUCtt	1.99763	-0.0489725	-0.709302	0.66033	0.830985	acyl-CoA synthetase medium chain family member 4 [Source:HGNC Symbol;Acc:HGNC:32016]	ACSM4
335995	ACSM4	341392	AGACGGAAGUGGGAAUGAUtt	AUCAUUCCCACUUCCGUCUgt	2.03113	0.686666	0.554798	0.131868	0.163253	acyl-CoA synthetase medium chain family member 4 [Source:HGNC Symbol;Acc:HGNC:32016]	ACSM4
306484	ACSM5	54988	GGACAAUCCUGAGAAGACAtt	UGUCUUCUCAGGAUUGUCCaa	2.04318	0.951326	-0.256776	1.2081	1.52312	acyl-CoA synthetase medium chain family member 5 [Source:HGNC Symbol;Acc:HGNC:26060]	ACSM5
318772	ACSM5	54988	AAACGACGAUGUGAUCAAUtt	AUUGAUCACAUCGUCGUUUct	2.00035	0.0108965	-0.153904	0.164801	0.204864	acyl-CoA synthetase medium chain family member 5 [Source:HGNC Symbol;Acc:HGNC:26060]	ACSM5
331060	ACSM5	54988	GGAUCGGGCCUGUUGAAGUtt	ACUUCAACAGGCCCGAUCCgg	2.02134	0.471612	0.0688916	0.402721	0.505485	acyl-CoA synthetase medium chain family member 5 [Source:HGNC Symbol;Acc:HGNC:26060]	ACSM5
309665	ACSM6	142827	GGUGGUUGGAUUUCAAGAAtt	UUCUUGAAAUCCAACCACCca	2.02712	0.598594	0.0671558	0.531438	0.668125	acyl-CoA synthetase medium chain family member 6 [Source:HGNC Symbol;Acc:HGNC:31665]	ACSM6
321953	ACSM6	142827	CACUCUAUCUGCAAAUCCAtt	UGGAUUUGCAGAUAGAGUGgt	2.02006	0.443649	0.197751	0.245898	0.307334	acyl-CoA synthetase medium chain family member 6 [Source:HGNC Symbol;Acc:HGNC:31665]	ACSM6
334241	ACSM6	142827	GGUGGAUCUUUAUCCCUGAtt	UCAGGGAUAAAGAUCCACCaa	2.05287	1.1641	0.161974	1.00212	1.26286	acyl-CoA synthetase medium chain family member 6 [Source:HGNC Symbol;Acc:HGNC:31665]	ACSM6
277446	ACSS1	84532	AGAUAGUGCGGGUGACUCAtt	UGAGUCACCCGCACUAUCUtt	2.01434	0.317971	0.41866	-0.100689	-0.130592	acyl-CoA synthetase short chain family member 1 [Source:HGNC Symbol;Acc:HGNC:16091]	ACSS1
287430	ACSS1	84532	CGAUGAGCCUGGAACGGAAtt	UUCCGUUCCAGGCUCAUCGcg	2.06307	1.38804	0.310588	1.07745	1.35803	acyl-CoA synthetase short chain family member 1 [Source:HGNC Symbol;Acc:HGNC:16091]	ACSS1
297414	ACSS1	84532	GGAAGAUCAUCACUAGUGAtt	UCACUAGUGAUGAUCUUCCtc	1.92579	-1.62632	-0.777788	-0.84853	-1.07552	acyl-CoA synthetase short chain family member 1 [Source:HGNC Symbol;Acc:HGNC:16091]	ACSS1
276638	ACSS2	55902	GAUACUAUGUUACAGGAGAtt	UCUCCUGUAACAUAGUAUCca	2.02787	0.615133	-0.0386062	0.653739	0.822657	acyl-CoA synthetase short chain family member 2 [Source:HGNC Symbol;Acc:HGNC:15814]	ACSS2
286622	ACSS2	55902	CAACAUCUGCUACAAUGUAtt	UACAUUGUAGCAGAUGUUGgt	2.0271	0.59812	-0.423273	1.02139	1.2872	acyl-CoA synthetase short chain family member 2 [Source:HGNC Symbol;Acc:HGNC:15814]	ACSS2
296606	ACSS2	55902	GGAAGAUUGCUCAGAAUGAtt	UCAUUCUGAGCAAUCUUCCga	1.99989	0.000736	0.0735402	-0.0728042	-0.0953588	acyl-CoA synthetase short chain family member 2 [Source:HGNC Symbol;Acc:HGNC:15814]	ACSS2
307586	ACSS3	79611	GAUAACUUCUACAAUUGAAtt	UUCAAUUGUAGAAGUUAUCtt	2.00559	0.125976	0.025361	0.100615	0.123763	acyl-CoA synthetase short chain family member 3 [Source:HGNC Symbol;Acc:HGNC:24723]	ACSS3
319874	ACSS3	79611	CGUUGAUCGUCAUAUUGAAtt	UUCAAUAUGACGAUCAACGgc	1.99932	-0.0118498	-0.302052	0.290202	0.363314	acyl-CoA synthetase short chain family member 3 [Source:HGNC Symbol;Acc:HGNC:24723]	ACSS3
332162	ACSS3	79611	GUACCUGUCUUAGACCAUUtt	AAUGGUCUAAGACAGGUACtc	1.88685	-2.48141	-0.939494	-1.54192	-1.95164	acyl-CoA synthetase short chain family member 3 [Source:HGNC Symbol;Acc:HGNC:24723]	ACSS3
272811	ACTA1	58	CCGACUACCUGAUGAAGAUtt	AUCUUCAUCAGGUAGUCGGtg	1.98976	-0.221738	-0.704131	0.482393	0.606154	actin, alpha 1, skeletal muscle [Source:HGNC Symbol;Acc:HGNC:129]	ACTA1
282795	ACTA1	58	GGUCGGUAUGGGUCAGAAAtt	UUUCUGACCCAUACCGACCat	1.98035	-0.428309	0.0134693	-0.441778	-0.561572	actin, alpha 1, skeletal muscle [Source:HGNC Symbol;Acc:HGNC:129]	ACTA1
292779	ACTA1	58	CGCUGACCGCAUGCAGAAAtt	UUUCUGCAUGCGGUCAGCGat	2.01511	0.334813	0.599373	-0.264561	-0.337651	actin, alpha 1, skeletal muscle [Source:HGNC Symbol;Acc:HGNC:129]	ACTA1
272813	ACTA2	59	CGGGAGAAAAUGACUCAAAtt	UUUGAGUCAUUUUCUCCCGgt	2.01623	0.359558	0.340932	0.0186266	0.0201677	actin, alpha 2, smooth muscle, aorta [Source:HGNC Symbol;Acc:HGNC:130]	ACTA2
282797	ACTA2	59	GGAAGGACCUCUAUGCUAAtt	UUAGCAUAGAGGUCCUUCCtg	1.99448	-0.118031	-0.255453	0.137422	0.17027	actin, alpha 2, smooth muscle, aorta [Source:HGNC Symbol;Acc:HGNC:130]	ACTA2
292781	ACTA2	59	UGAUCACCAUCGGAAAUGAtt	UCAUUUCCGAUGGUGAUCAct	1.9904	-0.207599	-0.659115	0.451516	0.56714	actin, alpha 2, smooth muscle, aorta [Source:HGNC Symbol;Acc:HGNC:130]	ACTA2
311350	ACTBL2	345651	AGAUCAACCGGGAAAAGAUtt	AUCUUUUCCCGGUUGAUCUtg	1.98588	-0.306819	-0.510112	0.203293	0.253501	actin, beta like 2 [Source:HGNC Symbol;Acc:HGNC:17780]	ACTBL2
323638	ACTBL2	345651	GGAGAGACCUGACUGAUUAtt	UAAUCAGUCAGGUCUCUCCct	2.02766	0.610516	0.186428	0.424088	0.532484	actin, beta like 2 [Source:HGNC Symbol;Acc:HGNC:17780]	ACTBL2
335926	ACTBL2	345651	GAAGUAUUCUGUUUGGAUUtt	AAUCCAAACAGAAUACUUCcg	1.98986	-0.219483	-0.259295	0.0398121	0.0469362	actin, beta like 2 [Source:HGNC Symbol;Acc:HGNC:17780]	ACTBL2
272815	ACTC1	70	GCAUCCAUGAAACAACUUAtt	UAAGUUGUUUCAUGGAUGCca	2.01604	0.355405	-0.309468	0.664873	0.836726	actin, alpha, cardiac muscle 1 [Source:HGNC Symbol;Acc:HGNC:143]	ACTC1
282799	ACTC1	70	CUCCUUCAUUGGUAUGGAAtt	UUCCAUACCAAUGAAGGAGgg	1.93021	-1.52922	-0.369811	-1.1594	-1.46832	actin, alpha, cardiac muscle 1 [Source:HGNC Symbol;Acc:HGNC:143]	ACTC1
292783	ACTC1	70	GAUCGUAUGCAGAAGGAAAtt	UUUCCUUCUGCAUACGAUCag	1.96766	-0.707005	-0.400215	-0.306791	-0.39101	actin, alpha, cardiac muscle 1 [Source:HGNC Symbol;Acc:HGNC:143]	ACTC1
272817	ACTG1	71	GACCUUGUAUUGAAGUUAAtt	UUAACUUCAAUACAAGGUCaa	1.99269	-0.157364	-0.644206	0.486841	0.611775	actin gamma 1 [Source:HGNC Symbol;Acc:HGNC:144]	ACTG1
282801	ACTG1	71	GGUUAAUUGAGAAUAGAAAtt	UUUCUAUUCUCAAUUAACCca	1.90209	-2.14667	-0.741804	-1.40487	-1.77847	actin gamma 1 [Source:HGNC Symbol;Acc:HGNC:144]	ACTG1
292785	ACTG1	71	GAAUAAGCCUUCGAAAAGAtt	UCUUUUCGAAGGCUUAUUCca	1.95823	-0.914021	-0.545307	-0.368714	-0.469252	actin gamma 1 [Source:HGNC Symbol;Acc:HGNC:144]	ACTG1
312812	ACTG1P20	644961	GGUUAAUUCAGAAGUAUAAtt	UUAUACUUCUGAAUUAACCca	1.95472	-0.991193	-0.29416	-0.697033	-0.884096	NA	NA
325100	ACTG1P20	644961	GGCAAAUGCAUAUACCUCAtt	UGAGGUAUAUGCAUUUGCCag	2.03695	0.81445	0.621309	0.193141	0.240673	NA	NA
337388	ACTG1P20	644961	GAUCUUUGCAGGGUAUUAAtt	UUAAUACCCUGCAAAGAUCgg	1.99454	-0.116745	0.360604	-0.477348	-0.606516	NA	NA
272845	ACTG2	72	AGAGAGAAAUUGUGCGAGAtt	UCUCGCACAAUUUCUCUCUca	1.99392	-0.130382	-0.11396	-0.0164224	-0.0241182	actin, gamma 2, smooth muscle, enteric [Source:HGNC Symbol;Acc:HGNC:145]	ACTG2
282829	ACTG2	72	UGACAUCCGUAAGGACUUAtt	UAAGUCCUUACGGAUGUCAat	2.01493	0.330965	0.207548	0.123417	0.152574	actin, gamma 2, smooth muscle, enteric [Source:HGNC Symbol;Acc:HGNC:145]	ACTG2
292813	ACTG2	72	CGAGGGAUCCUAACUCUCAtt	UGAGAGUUAGGAUCCCUCGct	1.97241	-0.60275	0.151277	-0.754028	-0.956111	actin, gamma 2, smooth muscle, enteric [Source:HGNC Symbol;Acc:HGNC:145]	ACTG2
310102	ACTL10	170487	CUCUCUAUCUAAAGAGUCAtt	UGACUCUUUAGAUAGAGAGct	1.95515	-0.981714	-0.589775	-0.391938	-0.498597	actin like 10 [Source:HGNC Symbol;Acc:HGNC:16127]	ACTL10
322390	ACTL10	170487	GGAUAACUCGGGCCAUGUAtt	UACAUGGCCCGAGUUAUCCag	2.01953	0.431903	0.431029	0.00087401	-0.00226349	actin like 10 [Source:HGNC Symbol;Acc:HGNC:16127]	ACTL10
334678	ACTL10	170487	CCAUCACACAUCUCAAGAAtt	UUCUUGAGAUGUGUGAUGGcc	2.03448	0.760177	0.409115	0.351062	0.440213	actin like 10 [Source:HGNC Symbol;Acc:HGNC:16127]	ACTL10
272849	ACTL6A	86	CAUAUAUGAUUGCAUCAAAtt	UUUGAUGCAAUCAUAUAUGga	2.01821	0.403075	0.64285	-0.239775	-0.306333	actin like 6A [Source:HGNC Symbol;Acc:HGNC:24124]	ACTL6A
282833	ACTL6A	86	CGUGGAAUACUAGAGCAAAtt	UUUGCUCUAGUAUUCCACGgt	2.02893	0.638453	-0.36268	1.00113	1.2616	actin like 6A [Source:HGNC Symbol;Acc:HGNC:24124]	ACTL6A
292817	ACTL6A	86	CAAUGUUAGGAGUCAGUCAtt	UGACUGACUCCUAACAUUGtg	2.08605	1.89257	0.324033	1.56854	1.97854	actin like 6A [Source:HGNC Symbol;Acc:HGNC:24124]	ACTL6A
276439	ACTL6B	51412	GGAUCACACCUACAGCAAAtt	UUUGCUGUAGGUGUGAUCCag	1.98172	-0.398191	-0.570895	0.172703	0.21485	actin like 6B [Source:HGNC Symbol;Acc:HGNC:160]	ACTL6B
286423	ACTL6B	51412	GCCUUCUUCUUAUGCAAGAtt	UCUUGCAUAAGAAGAAGGCag	1.9526	-1.0376	-0.748672	-0.288932	-0.368445	actin like 6B [Source:HGNC Symbol;Acc:HGNC:160]	ACTL6B
296407	ACTL6B	51412	AGCUGAUGUUCGAGCAGUAtt	UACUGCUCGAACAUCAGCUct	2.00856	0.191164	0.0121777	0.178987	0.222789	actin like 6B [Source:HGNC Symbol;Acc:HGNC:160]	ACTL6B
275078	ACTL7A	10881	GGGAAUAUCUCUUCCGACAtt	UGUCGGAAGAGAUAUUCCCag	2.00954	0.212518	-0.0542815	0.266799	0.333743	actin like 7A [Source:HGNC Symbol;Acc:HGNC:161]	ACTL7A
285062	ACTL7A	10881	ACAUCGCCCUCAAACGGGAtt	UCCCGUUUGAGGGCGAUGUca	1.98717	-0.278494	0.105952	-0.384446	-0.489131	actin like 7A [Source:HGNC Symbol;Acc:HGNC:161]	ACTL7A
295046	ACTL7A	10881	GGUUAUCCUUUGCCCAGCAtt	UGCUGGGCAAAGGAUAACCct	2.00632	0.141878	0.0802747	0.0616034	0.0744705	actin like 7A [Source:HGNC Symbol;Acc:HGNC:161]	ACTL7A
275050	ACTL7B	10880	ACGGCAAACUCAUCACUAUtt	AUAGUGAUGAGUUUGCCGUcc	1.93638	-1.39393	-0.667636	-0.726292	-0.921066	actin like 7B [Source:HGNC Symbol;Acc:HGNC:162]	ACTL7B
285034	ACTL7B	10880	AGAUCAAGGCGGUCAUCAUtt	AUGAUGACCGCCUUGAUCUtg	2.088	1.93554	0.956844	0.978691	1.23325	actin like 7B [Source:HGNC Symbol;Acc:HGNC:162]	ACTL7B
295018	ACTL7B	10880	CACCCGCAAGUGGACUUUAtt	UAAAGUCCACUUGCGGGUGtc	1.98981	-0.22069	-0.363067	0.142376	0.17653	actin like 7B [Source:HGNC Symbol;Acc:HGNC:162]	ACTL7B
277577	ACTL8	81569	GAACAUCGUGAACUACCUAtt	UAGGUAGUUCACGAUGUUCgg	2.01802	0.398782	0.0455154	0.353266	0.442998	actin like 8 [Source:HGNC Symbol;Acc:HGNC:24018]	ACTL8
287561	ACTL8	81569	GGGUUCCAAUAGAAACUUUtt	AAAGUUUCUAUUGGAACCCtc	2.02647	0.584418	-0.0835505	0.667969	0.840636	actin like 8 [Source:HGNC Symbol;Acc:HGNC:24018]	ACTL8
297545	ACTL8	81569	CAAGAGUCUCUUUAAGGAAtt	UUCCUUAAAGAGACUCUUGag	2.04092	0.901684	-0.275639	1.17732	1.48423	actin like 8 [Source:HGNC Symbol;Acc:HGNC:24018]	ACTL8
310816	ACTL9	284382	GCACCUGUAAGGUAGGUUUtt	AAACCUACCUUACAGGUGCct	2.01458	0.323337	0.172094	0.151243	0.187734	actin like 9 [Source:HGNC Symbol;Acc:HGNC:28494]	ACTL9
323104	ACTL9	284382	GCGCGGUGGUUAUUGACAUtt	AUGUCAAUAACCACCGCGCcg	1.95715	-0.937717	-0.247325	-0.690392	-0.875705	actin like 9 [Source:HGNC Symbol;Acc:HGNC:28494]	ACTL9
335392	ACTL9	284382	CACCAGGAAUUUCUCCGUAtt	UACGGAGAAAUUCCUGGUGgg	2.12342	2.71323	1.26575	1.44748	1.82558	actin like 9 [Source:HGNC Symbol;Acc:HGNC:28494]	ACTL9
272851	ACTN1	87	GGCCCGAGCUGAUUGACUAtt	UAGUCAAUCAGCUCGGGCCgg	2.03472	0.765593	1.0157	-0.250106	-0.319387	actinin alpha 1 [Source:HGNC Symbol;Acc:HGNC:163]	ACTN1
282835	ACTN1	87	GCAGCACAAUGAGAGGCUAtt	UAGCCUCUCAUUGUGCUGCtg	2.08375	1.84203	1.35787	0.48416	0.608387	actinin alpha 1 [Source:HGNC Symbol;Acc:HGNC:163]	ACTN1
292819	ACTN1	87	GGAUGAUCCACUCACAAAUtt	AUUUGUGAGUGGAUCAUCCtt	2.03813	0.840413	-0.0488751	0.889289	1.12028	actinin alpha 1 [Source:HGNC Symbol;Acc:HGNC:163]	ACTN1
272853	ACTN2	88	GGCCUGACCUCAUUGACUAtt	UAGUCAAUGAGGUCAGGCCgg	2.06444	1.41815	1.14857	0.269575	0.337251	actinin alpha 2 [Source:HGNC Symbol;Acc:HGNC:164]	ACTN2
282837	ACTN2	88	GCGGCUAACAGGAUAUGUAtt	UACAUAUCCUGUUAGCCGCtg	1.96236	-0.823361	-0.230298	-0.593063	-0.752726	actinin alpha 2 [Source:HGNC Symbol;Acc:HGNC:164]	ACTN2
292821	ACTN2	88	GGAUCAUGAGGAUUUCAGAtt	UCUGAAAUCCUCAUGAUCCat	2.04553	1.00294	0.31535	0.687591	0.86543	actinin alpha 2 [Source:HGNC Symbol;Acc:HGNC:164]	ACTN2
272855	ACTN3	89	AGUGGGAUAUGGUCCGAAAtt	UUUCGGACCAUAUCCCACUtg	2.01607	0.355914	-0.0982495	0.454163	0.570485	actinin alpha 3 (gene/pseudogene) [Source:HGNC Symbol;Acc:HGNC:165]	ACTN3
282839	ACTN3	89	GGACAUCUCUGUGGAAGAAtt	UUCUUCCACAGAGAUGUCCtg	1.92903	-1.55512	-0.721426	-0.833696	-1.05678	actinin alpha 3 (gene/pseudogene) [Source:HGNC Symbol;Acc:HGNC:165]	ACTN3
292823	ACTN3	89	AGACUAACAUUGACCGGCUtt	AGCCGGUCAAUGUUAGUCUtg	2.04458	0.982048	0.808452	0.173596	0.215978	actinin alpha 3 (gene/pseudogene) [Source:HGNC Symbol;Acc:HGNC:165]	ACTN3
272847	ACTN4	81	GACCAGAGCUGAUUGAGUAtt	UACUCAAUCAGCUCUGGUCtg	2.03341	0.736666	0.30753	0.429136	0.538863	actinin alpha 4 [Source:HGNC Symbol;Acc:HGNC:166]	ACTN4
282831	ACTN4	81	GCCUUUUCAGGAGCGCAGAtt	UCUGCGCUCCUGAAAAGGCat	2.01613	0.35738	0.276164	0.0812161	0.0992519	actinin alpha 4 [Source:HGNC Symbol;Acc:HGNC:166]	ACTN4
292815	ACTN4	81	CGCAAAUCAUCAACUCCAAtt	UUGGAGUUGAUGAUUUGCGgg	1.86715	-2.91389	-1.91335	-1.00054	-1.26759	actinin alpha 4 [Source:HGNC Symbol;Acc:HGNC:166]	ACTN4
276602	ACTR10	55860	GCCGAGUUGUGAUUAUCGAtt	UCGAUAAUCACAACUCGGCgg	1.9792	-0.453695	0.00244081	-0.456136	-0.579713	actin related protein 10 homolog [Source:HGNC Symbol;Acc:HGNC:17372]	ACTR10
286586	ACTR10	55860	GCCGUUCUGUUUCAAAGGAtt	UCCUUUGAAACAGAACGGCtc	2.05129	1.12933	0.111056	1.01827	1.28326	actin related protein 10 homolog [Source:HGNC Symbol;Acc:HGNC:17372]	ACTR10
296570	ACTR10	55860	GCCUGGUGUUACCCAUAUAtt	UAUAUGGGUAACACCAGGCtt	1.96458	-0.774682	-0.843402	0.0687203	0.0834629	actin related protein 10 homolog [Source:HGNC Symbol;Acc:HGNC:17372]	ACTR10
274982	ACTR1A	10121	GAAAGAGCCUGUUACCUAUtt	AUAGGUAACAGGCUCUUUCtt	2.02596	0.573261	0.39946	0.173801	0.216237	ARP1 actin related protein 1 homolog A [Source:HGNC Symbol;Acc:HGNC:167]	ACTR1A
284966	ACTR1A	10121	GCAUCGUCAAGGAUUGGAAtt	UUCCAAUCCUUGACGAUGCca	2.05583	1.22901	-0.385007	1.61402	2.03601	ARP1 actin related protein 1 homolog A [Source:HGNC Symbol;Acc:HGNC:167]	ACTR1A
294950	ACTR1A	10121	GGCGCACGCUUUUCUCUAAtt	UUAGAGAAAAGCGUGCGCCgc	1.95847	-0.908847	-0.322385	-0.586462	-0.744385	ARP1 actin related protein 1 homolog A [Source:HGNC Symbol;Acc:HGNC:167]	ACTR1A
274954	ACTR1B	10120	CGACAGGAGUGGUUCUAGAtt	UCUAGAACCACUCCUGUCGtg	2.00201	0.0472851	-0.0796204	0.126906	0.156982	ARP1 actin related protein 1 homolog B [Source:HGNC Symbol;Acc:HGNC:168]	ACTR1B
284938	ACTR1B	10120	CCCAAAUACUGUUUCCCAAtt	UUGGGAAACAGUAUUUGGGaa	1.96705	-0.720395	0.379142	-1.09954	-1.39268	ARP1 actin related protein 1 homolog B [Source:HGNC Symbol;Acc:HGNC:168]	ACTR1B
294922	ACTR1B	10120	CCGUGCUAUUCAUCGCAAAtt	UUUGCGAUGAAUAGCACGGga	2.0588	1.29416	0.856897	0.437261	0.549128	ARP1 actin related protein 1 homolog B [Source:HGNC Symbol;Acc:HGNC:168]	ACTR1B
274940	ACTR2	10097	CGAUCAAUGUUAGAAGUUAtt	UAACUUCUAACAUUGAUCGta	1.97053	-0.643993	-0.422813	-0.221179	-0.282837	ARP2 actin related protein 2 homolog [Source:HGNC Symbol;Acc:HGNC:169]	ACTR2
284924	ACTR2	10097	GCAUAGUACGAAAUUGGGAtt	UCCCAAUUUCGUACUAUGCca	1.99347	-0.140289	-0.383155	0.242866	0.303503	ARP2 actin related protein 2 homolog [Source:HGNC Symbol;Acc:HGNC:169]	ACTR2
294908	ACTR2	10097	GGAGGGAUAUAACUAGAUAtt	UAUCUAGUUAUAUCCCUCCca	1.98689	-0.284687	-0.769341	0.484654	0.609011	ARP2 actin related protein 2 homolog [Source:HGNC Symbol;Acc:HGNC:169]	ACTR2
274938	ACTR3	10096	CUUCCUGUAUUGCUAUUAAtt	UUAAUAGCAAUACAGGAAGgg	2.01063	0.236516	0.035508	0.201008	0.250614	ARP3 actin related protein 3 homolog [Source:HGNC Symbol;Acc:HGNC:170]	ACTR3
284922	ACTR3	10096	CGAUGUUGGUUAUGAGAGAtt	UCUCUCAUAACCAACAUCGat	2.03383	0.745955	-0.354685	1.10064	1.38733	ARP3 actin related protein 3 homolog [Source:HGNC Symbol;Acc:HGNC:170]	ACTR3
294906	ACTR3	10096	GGACGAGAUAUAACAUAUUtt	AAUAUGUUAUAUCUCGUCCtg	1.97297	-0.590472	-0.306888	-0.283584	-0.361687	ARP3 actin related protein 3 homolog [Source:HGNC Symbol;Acc:HGNC:170]	ACTR3
276935	ACTR3B	57180	GUAGUUGACCAAGCUCAAAtt	UUUGAGCUUGGUCAACUACct	2.07733	1.70113	-0.192296	1.89342	2.38905	ARP3 actin related protein 3 homolog B [Source:HGNC Symbol;Acc:HGNC:17256]	ACTR3B
286919	ACTR3B	57180	GAUACGACAUGGAAUCAUUtt	AAUGAUUCCAUGUCGUAUCgg	2.0602	1.32506	0.438465	0.886591	1.11687	ARP3 actin related protein 3 homolog B [Source:HGNC Symbol;Acc:HGNC:17256]	ACTR3B
296903	ACTR3B	57180	GGGAUCUUAUGGAAAGGUUtt	AACCUUUCCAUAAGAUCCCag	1.99123	-0.189475	-0.318034	0.128559	0.159071	ARP3 actin related protein 3 homolog B [Source:HGNC Symbol;Acc:HGNC:17256]	ACTR3B
313684	ACTR3C	653857	CUGUAUAAGAUGGAACAAAtt	UUUGUUCCAUCUUAUACAGcg	1.87493	-2.74306	-0.869982	-1.87307	-2.37007	ARP3 actin related protein 3 homolog C [Source:HGNC Symbol;Acc:HGNC:37282]	ACTR3C
325972	ACTR3C	653857	CAUCAAAUCUCUUAACUCAtt	UGAGUUAAGAGAUUUGAUGaa	1.9546	-0.993676	-0.39973	-0.593945	-0.753841	ARP3 actin related protein 3 homolog C [Source:HGNC Symbol;Acc:HGNC:37282]	ACTR3C
338260	ACTR3C	653857	GAAAAACUCUCAUAUCAAUtt	AUUGAUAUGAGAGUUUUUCtt	1.96952	-0.666249	-0.346837	-0.319412	-0.406957	ARP3 actin related protein 3 homolog C [Source:HGNC Symbol;Acc:HGNC:37282]	ACTR3C
277561	ACTR5	79913	CUGUAUUCACGGCAAAUGAtt	UCAUUUGCCGUGAAUACAGtg	1.99518	-0.102671	-0.276698	0.174027	0.216523	ARP5 actin related protein 5 homolog [Source:HGNC Symbol;Acc:HGNC:14671]	ACTR5
287545	ACTR5	79913	CCACCUAGAUGAUAAUGAAtt	UUCAUUAUCAUCUAGGUGGtt	2.01565	0.346771	0.143616	0.203155	0.253326	ARP5 actin related protein 5 homolog [Source:HGNC Symbol;Acc:HGNC:14671]	ACTR5
297529	ACTR5	79913	GGAUCACCAGGAAAGAGUAtt	UACUCUUUCCUGGUGAUCCaa	1.95125	-1.06726	-0.515607	-0.551651	-0.7004	ARP5 actin related protein 5 homolog [Source:HGNC Symbol;Acc:HGNC:14671]	ACTR5
277216	ACTR6	64431	GGAUCGGGUUUACUCAGAAtt	UUCUGAGUAAACCCGAUCCct	2.03342	0.736975	0.0740343	0.66294	0.834283	ARP6 actin related protein 6 homolog [Source:HGNC Symbol;Acc:HGNC:24025]	ACTR6
287200	ACTR6	64431	GGAAAUACUCUUUAAUCCUtt	AGGAUUAAAGAGUAUUUCCgg	1.96887	-0.680517	-0.309594	-0.370923	-0.472044	ARP6 actin related protein 6 homolog [Source:HGNC Symbol;Acc:HGNC:24025]	ACTR6
297184	ACTR6	64431	CGAAUUAUGCUGUAUCAUUtt	AAUGAUACAGCAUAAUUCGga	2.00148	0.0356863	0.70162	-0.665934	-0.844801	ARP6 actin related protein 6 homolog [Source:HGNC Symbol;Acc:HGNC:24025]	ACTR6
277921	ACTR8	93973	CCAUCCUUCAGGCGAAUUAtt	UAAUUCGCCUGAAGGAUGGtg	2.04294	0.945905	0.212276	0.733629	0.923601	ARP8 actin related protein 8 homolog [Source:HGNC Symbol;Acc:HGNC:14672]	ACTR8
287905	ACTR8	93973	GCUUUACCAGUUUCGAUUAtt	UAAUCGAAACUGGUAAAGCag	2.03509	0.7736	0.198995	0.574605	0.722667	ARP8 actin related protein 8 homolog [Source:HGNC Symbol;Acc:HGNC:14672]	ACTR8
297889	ACTR8	93973	CCGAAAGUCUGCAUCCAAAtt	UUUGGAUGCAGACUUUCGGtc	1.89745	-2.24863	-1.64161	-0.607022	-0.770364	ARP8 actin related protein 8 homolog [Source:HGNC Symbol;Acc:HGNC:14672]	ACTR8
278277	ACTRT1	139741	AGCCUGUACUUAUGACCGAtt	UCGGUCAUAAGUACAGGCUgt	1.99659	-0.0716737	0.346627	-0.418301	-0.531908	actin related protein T1 [Source:HGNC Symbol;Acc:HGNC:24027]	ACTRT1
288261	ACTRT1	139741	CAUUGAGCGUGGACUGGUAtt	UACCAGUCCACGCUCAAUGgg	1.97978	-0.440773	0.673999	-1.11477	-1.41193	actin related protein T1 [Source:HGNC Symbol;Acc:HGNC:24027]	ACTRT1
298245	ACTRT1	139741	UGACCUCUAUGAGCAGUUUtt	AAACUGCUCAUAGAGGUCAtg	2.03187	0.702994	0.239586	0.463408	0.582166	actin related protein T1 [Source:HGNC Symbol;Acc:HGNC:24027]	ACTRT1
278289	ACTRT2	140625	GCUUCUCGUUGGGUACCGUtt	ACGGUACCCAACGAGAAGCgg	2.0177	0.391862	0.257046	0.134816	0.166977	actin related protein T2 [Source:HGNC Symbol;Acc:HGNC:24026]	ACTRT2
298257	ACTRT2	140625	GGGAGAACCGUGAGAAGAUtt	AUCUUCUCACGGUUCUCCCtg	1.97416	-0.564254	-0.703002	0.138747	0.171945	actin related protein T2 [Source:HGNC Symbol;Acc:HGNC:24026]	ACTRT2
277442	ACTRT3	84517	GCAGCAUAAUGAAACGUGAtt	UCACGUUUCAUUAUGCUGCtg	1.98538	-0.317998	-0.368416	0.0504184	0.0603378	actin related protein T3 [Source:HGNC Symbol;Acc:HGNC:24022]	ACTRT3
287426	ACTRT3	84517	GAAGCAUAUCUAUGACUAUtt	AUAGUCAUAGAUAUGCUUCca	2.01529	0.33891	-0.143507	0.482417	0.606184	actin related protein T3 [Source:HGNC Symbol;Acc:HGNC:24022]	ACTRT3
297410	ACTRT3	84517	GCCCAGUCUUGAUUACUGAtt	UCAGUAAUCAAGACUGGGCca	2.00037	0.0112246	0.202061	-0.190836	-0.244497	actin related protein T3 [Source:HGNC Symbol;Acc:HGNC:24022]	ACTRT3
269157	ACVR1	90	GAGGCAUGAAAAUAUCUUAtt	UAAGAUAUUUUCAUGCCUCag	2.04984	1.09741	0.130008	0.967407	1.21899	activin A receptor type 1 [Source:HGNC Symbol;Acc:HGNC:171]	ACVR1
279141	ACVR1	90	GGAUCAUUCGUGUACAUCAtt	UGAUGUACACGAAUGAUCCaa	1.98907	-0.236948	-0.0754149	-0.161533	-0.207472	activin A receptor type 1 [Source:HGNC Symbol;Acc:HGNC:171]	ACVR1
289125	ACVR1	90	GUUGCUCUCCGAAAAUUUAtt	UAAAUUUUCGGAGAGCAACtc	2.00561	0.126311	-0.540637	0.666948	0.839347	activin A receptor type 1 [Source:HGNC Symbol;Acc:HGNC:171]	ACVR1
269159	ACVR1B	91	AGUACUUGAUGAAACCAUUtt	AAUGGUUUCAUCAAGUACUtc	2.00154	0.0368879	-0.142269	0.179156	0.223003	activin A receptor type 1B [Source:HGNC Symbol;Acc:HGNC:172]	ACVR1B
279143	ACVR1B	91	GAACCAUCGUUUUACAAGAtt	UCUUGUAAAACGAUGGUUCgg	1.97815	-0.47663	-0.519323	0.0426927	0.050576	activin A receptor type 1B [Source:HGNC Symbol;Acc:HGNC:172]	ACVR1B
289127	ACVR1B	91	GAAGCAGAGAUAUACCAGAtt	UCUGGUAUAUCUCUGCUUCcc	1.96453	-0.775801	-0.430757	-0.345044	-0.439345	activin A receptor type 1B [Source:HGNC Symbol;Acc:HGNC:172]	ACVR1B
269334	ACVR1C	130399	GCCUAACUGCUCUUCGUAUtt	AUACGAAGAGCAGUUAGGCgg	2.00758	0.169659	0.22957	-0.0599108	-0.0790675	activin A receptor type 1C [Source:HGNC Symbol;Acc:HGNC:18123]	ACVR1C
279318	ACVR1C	130399	CAAUGUUACCAAAACCGAAtt	UUCGGUUUUGGUAACAUUGtt	2.0115	0.255648	1.03626	-0.780616	-0.989706	activin A receptor type 1C [Source:HGNC Symbol;Acc:HGNC:18123]	ACVR1C
289302	ACVR1C	130399	GGCUCCUUAUAUGACUAUUtt	AAUAGUCAUAUAAGGAGCCct	1.98965	-0.224189	-0.523558	0.29937	0.374897	activin A receptor type 1C [Source:HGNC Symbol;Acc:HGNC:18123]	ACVR1C
269161	ACVR2A	92	GCCCAGUUGCUUAACGAAUtt	AUUCGUUAAGCAACUGGGCtt	2.04298	0.946885	0.87581	0.0710741	0.086437	activin A receptor type 2A [Source:HGNC Symbol;Acc:HGNC:173]	ACVR2A
279145	ACVR2A	92	GGAUGAUAUCAACUGCUAUtt	AUAGCAGUUGAUAUCAUCCag	1.98181	-0.396363	-0.151864	-0.2445	-0.312303	activin A receptor type 2A [Source:HGNC Symbol;Acc:HGNC:173]	ACVR2A
289129	ACVR2A	92	CAGACUUUCUUAAGGCUAAtt	UUAGCCUUAAGAAAGUCUGat	1.96079	-0.857823	-0.505372	-0.35245	-0.448703	activin A receptor type 2A [Source:HGNC Symbol;Acc:HGNC:173]	ACVR2A
269163	ACVR2B	93	CAUCAUCACAUGGAACGAAtt	UUCGUUCCAUGUGAUGAUGtt	2.0212	0.468732	0.425619	0.0431135	0.0511078	activin A receptor type 2B [Source:HGNC Symbol;Acc:HGNC:174]	ACVR2B
279147	ACVR2B	93	CCAUCGAGCUCGUGAAGAAtt	UUCUUCACGAGCUCGAUGGtg	2.001	0.0250281	-0.477862	0.50289	0.632054	activin A receptor type 2B [Source:HGNC Symbol;Acc:HGNC:174]	ACVR2B
289131	ACVR2B	93	GCUCCAACCUCGAAGUAGAtt	UCUACUUCGAGGUUGGAGCct	2.0087	0.194119	-0.0196459	0.213765	0.266733	activin A receptor type 2B [Source:HGNC Symbol;Acc:HGNC:174]	ACVR2B
269165	ACVRL1	94	CCGAGUUCGUCAACCACUAtt	UAGUGGUUGACGAACUCGGtg	1.9939	-0.130874	0.196206	-0.32708	-0.416647	activin A receptor like type 1 [Source:HGNC Symbol;Acc:HGNC:175]	ACVRL1
279149	ACVRL1	94	GGAUCAAGAAGACACUACAtt	UGUAGUGUCUUCUUGAUCCgc	2.016	0.354359	-0.0436377	0.397997	0.499517	activin A receptor like type 1 [Source:HGNC Symbol;Acc:HGNC:175]	ACVRL1
289133	ACVRL1	94	GAUCCGCACGGACUGCUUUtt	AAAGCAGUCCGUGCGGAUCtg	2.12243	2.69144	1.34331	1.34813	1.70004	activin A receptor like type 1 [Source:HGNC Symbol;Acc:HGNC:175]	ACVRL1
271645	ACY1	95	CCAUGAACCGCACACCUGUtt	ACAGGUGUGCGGUUCAUGGgt	1.95195	-1.05196	0.671489	-1.72345	-2.18101	aminoacylase 1 [Source:HGNC Symbol;Acc:HGNC:177]	ACY1
281629	ACY1	95	CACCUACUGAUGACUCAAAtt	UUUGAGUCAUCAGUAGGUGtc	1.9814	-0.405245	0.276886	-0.682131	-0.865267	aminoacylase 1 [Source:HGNC Symbol;Acc:HGNC:177]	ACY1
291613	ACY1	95	GGGUCUGCAAGGAUAUGAAtt	UUCAUAUCCUUGCAGACCCgg	1.98432	-0.341209	-0.279885	-0.0613234	-0.0808524	aminoacylase 1 [Source:HGNC Symbol;Acc:HGNC:177]	ACY1
272129	ACY3	91703	CCAGCUUCCUAACCCAAGAtt	UCUUGGGUUAGGAAGCUGGgc	1.97923	-0.452877	-0.249546	-0.203331	-0.260285	aminoacylase 3 [Source:HGNC Symbol;Acc:HGNC:24104]	ACY3
282113	ACY3	91703	CCUUUGAGAUGGAAGCCUAtt	UAGGCUUCCAUCUCAAAGGca	1.97686	-0.505058	-0.14093	-0.364128	-0.463457	aminoacylase 3 [Source:HGNC Symbol;Acc:HGNC:24104]	ACY3
292097	ACY3	91703	GCACCUGCUUAAUCGCGAAtt	UUCGCGAUUAAGCAGGUGCcc	1.99769	-0.0474951	0.0960305	-0.143526	-0.184718	aminoacylase 3 [Source:HGNC Symbol;Acc:HGNC:24104]	ACY3
303427	ACYP1	97	GUGUUUUUCCGUAAGCAUAtt	UAUGCUUACGGAAAAACACcc	2.06363	1.40029	-0.244694	1.64498	2.07513	acylphosphatase 1 [Source:HGNC Symbol;Acc:HGNC:179]	ACYP1
315715	ACYP1	97	GGUGCGUCAUAUGCAGGAAtt	UUCCUGCAUAUGACGCACCtt	2.03556	0.784063	0.525788	0.258275	0.322973	acylphosphatase 1 [Source:HGNC Symbol;Acc:HGNC:179]	ACYP1
328003	ACYP1	97	GAGGAAGUCCUAAAUCACAtt	UGUGAUUUAGGACUUCCUCtt	1.93699	-1.38034	0.508778	-1.88911	-2.39034	acylphosphatase 1 [Source:HGNC Symbol;Acc:HGNC:179]	ACYP1
279665	ACYP2	98	GGUGAAGAAUACCAGCAAAtt	UUUGCUGGUAUUCUUCACCca	1.92553	-1.6321	-0.672825	-0.959279	-1.21545	acylphosphatase 2 [Source:HGNC Symbol;Acc:HGNC:180]	ACYP2
289649	ACYP2	98	CUUCAGAAUGUAUACAGAAtt	UUCUGUAUACAUUCUGAAGca	2.02165	0.478521	0.594681	-0.11616	-0.15014	acylphosphatase 2 [Source:HGNC Symbol;Acc:HGNC:180]	ACYP2
272857	ADA	100	CAGUCAUUCGGCUCAAAAAtt	UUUUUGAGCCGAAUGACUGca	2.0682	1.50075	-0.804596	2.30534	2.90952	adenosine deaminase [Source:HGNC Symbol;Acc:HGNC:186]	ADA
282841	ADA	100	UGAUUACCAGAUGACCAAAtt	UUUGGUCAUCUGGUAAUCAgt	2.05432	1.19584	0.741381	0.454463	0.570864	adenosine deaminase [Source:HGNC Symbol;Acc:HGNC:186]	ADA
292825	ADA	100	CGGCCGAAGUAGUAAAAGAtt	UCUUUUACUACUUCGGCCGag	2.02267	0.500951	0.560904	-0.0599522	-0.0791198	adenosine deaminase [Source:HGNC Symbol;Acc:HGNC:186]	ADA
276406	ADA2	51816	GUACUUCCAUAGACAGGAAtt	UUCCUGUCUAUGGAAGUACcc	2.02634	0.581575	-0.58326	1.16484	1.46845	adenosine deaminase 2 [Source:HGNC Symbol;Acc:HGNC:1839]	ADA2
286390	ADA2	51816	GACGAAGAGUGGUCAGUGAtt	UCACUGACCACUCUUCGUCat	2.02226	0.491855	0.508183	-0.0163277	-0.0239985	adenosine deaminase 2 [Source:HGNC Symbol;Acc:HGNC:1839]	ADA2
296374	ADA2	51816	AACUCUAUCAAGUACAGUAtt	UACUGUACUUGAUAGAGUUca	1.98202	-0.391627	-0.400008	0.00838082	0.00722166	adenosine deaminase 2 [Source:HGNC Symbol;Acc:HGNC:1839]	ADA2
278097	ADAD1	132612	GCAACGUGUUGAUGAUGCAtt	UGCAUCAUCAACACGUUGCtt	2.01078	0.23979	0.586677	-0.346887	-0.441673	adenosine deaminase domain containing 1 [Source:HGNC Symbol;Acc:HGNC:30713]	ADAD1
288081	ADAD1	132612	GGAUGAACCUGAACCACGAtt	UCGUGGUUCAGGUUCAUCCag	2.07577	1.66689	1.13309	0.533796	0.671105	adenosine deaminase domain containing 1 [Source:HGNC Symbol;Acc:HGNC:30713]	ADAD1
298065	ADAD1	132612	CAACUAAUUUCUAAUCGUUtt	AACGAUUAGAAAUUAGUUGat	1.99398	-0.129115	-0.0672879	-0.0618268	-0.0814884	adenosine deaminase domain containing 1 [Source:HGNC Symbol;Acc:HGNC:30713]	ADAD1
310121	ADAD2	161931	AGAACAUCCUGACCCAUGAtt	UCAUGGGUCAGGAUGUUCUct	2.00014	0.00610226	0.0745546	-0.0684523	-0.08986	adenosine deaminase domain containing 2 [Source:HGNC Symbol;Acc:HGNC:30714]	ADAD2
322409	ADAD2	161931	GCUGCAUCGUUGCAGAUCAtt	UGAUCUGCAACGAUGCAGCca	1.99893	-0.0202896	-0.148476	0.128186	0.1586	adenosine deaminase domain containing 2 [Source:HGNC Symbol;Acc:HGNC:30714]	ADAD2
278401	ADAL	161823	GACUGUGAUUGACAAGGGAtt	UCCCUUGUCAAUCACAGUCat	2.01549	0.343218	0.0936729	0.249545	0.311942	adenosine deaminase like [Source:HGNC Symbol;Acc:HGNC:31853]	ADAL
288385	ADAL	161823	GACUUAUGUGGAAUCUAUAtt	UAUAGAUUCCACAUAAGUCtt	1.96677	-0.726464	-1.12488	0.398419	0.50005	adenosine deaminase like [Source:HGNC Symbol;Acc:HGNC:31853]	ADAL
298369	ADAL	161823	GGUAUUUGAUAGCAGUUGAtt	UCAACUGCUAUCAAAUACCta	2.01275	0.283014	-0.160809	0.443822	0.557419	adenosine deaminase like [Source:HGNC Symbol;Acc:HGNC:31853]	ADAL
271649	ADAM10	102	GAAUGGUAGAACAAGGUGAtt	UCACCUUGUUCUACCAUUCca	2.00047	0.0134657	-0.679801	0.693266	0.872601	ADAM metallopeptidase domain 10 [Source:HGNC Symbol;Acc:HGNC:188]	ADAM10
281633	ADAM10	102	GCAACGAUUUUAGAGGUUAtt	UAACCUCUAAAAUCGUUGCaa	1.99825	-0.0352226	-0.0886912	0.0534686	0.0641918	ADAM metallopeptidase domain 10 [Source:HGNC Symbol;Acc:HGNC:188]	ADAM10
291617	ADAM10	102	GACUUCUCCGGAAUCCGUAtt	UACGGAUUCCGGAGAAGUCtg	2.0485	1.0682	0.857303	0.210897	0.263108	ADAM metallopeptidase domain 10 [Source:HGNC Symbol;Acc:HGNC:188]	ADAM10
271681	ADAM11	4185	UGCACAAGCUGGACGGUUAtt	UAACCGUCCAGCUUGUGCAgg	2.01001	0.222978	0.0664591	0.156519	0.1944	ADAM metallopeptidase domain 11 [Source:HGNC Symbol;Acc:HGNC:189]	ADAM11
281665	ADAM11	4185	AGCUAAUUGUGAUCAACGAtt	UCGUUGAUCACAAUUAGCUcc	1.99973	-0.00286128	0.321029	-0.32389	-0.412616	ADAM metallopeptidase domain 11 [Source:HGNC Symbol;Acc:HGNC:189]	ADAM11
291649	ADAM11	4185	CAGUGCACAGUGAAACCAAtt	UUGGUUUCACUGUGCACUGta	2.02996	0.660928	0.665905	-0.00497681	-0.00965622	ADAM metallopeptidase domain 11 [Source:HGNC Symbol;Acc:HGNC:189]	ADAM11
271654	ADAM12	8038	CCAAUGCCGUUUCCAUAGAtt	UCUAUGGAAACGGCAUUGGta	1.96378	-0.79217	-0.159601	-0.632569	-0.802644	ADAM metallopeptidase domain 12 [Source:HGNC Symbol;Acc:HGNC:190]	ADAM12
281638	ADAM12	8038	GAAUCGUCAAUGUCAAAAUtt	AUUUUGACAUUGACGAUUCag	1.93304	-1.46715	-1.03246	-0.434688	-0.552613	ADAM metallopeptidase domain 12 [Source:HGNC Symbol;Acc:HGNC:190]	ADAM12
291622	ADAM12	8038	CGCUCGAAAUUACACGGUAtt	UACCGUGUAAUUUCGAGCGag	2.01448	0.321077	0.346477	-0.0253997	-0.0354614	ADAM metallopeptidase domain 12 [Source:HGNC Symbol;Acc:HGNC:190]	ADAM12
271714	ADAM15	8751	GAUCUACUCUGGGAGACAAtt	UUGUCUCCCAGAGUAGAUCcc	1.95224	-1.04549	-0.651056	-0.394433	-0.501749	ADAM metallopeptidase domain 15 [Source:HGNC Symbol;Acc:HGNC:193]	ADAM15
281698	ADAM15	8751	CAUUAUUUCGCGAAUCCAAtt	UUGGAUUCGCGAAAUAAUGgg	1.98237	-0.383971	-1.10847	0.724501	0.912067	ADAM metallopeptidase domain 15 [Source:HGNC Symbol;Acc:HGNC:193]	ADAM15
291682	ADAM15	8751	GCUGGUGACUGGUACUUCAtt	UGAAGUACCAGUCACCAGCtg	1.97434	-0.560251	-0.103585	-0.456666	-0.580383	ADAM metallopeptidase domain 15 [Source:HGNC Symbol;Acc:HGNC:193]	ADAM15
271570	ADAM17	6868	GGUGGAUGGUAAAAACGAAtt	UUCGUUUUUACCAUCCACCac	1.9954	-0.0978329	0.761663	-0.859496	-1.08937	ADAM metallopeptidase domain 17 [Source:HGNC Symbol;Acc:HGNC:195]	ADAM17
281554	ADAM17	6868	GGCGAUCACGAGAACAAUAtt	UAUUGUUCUCGUGAUCGCCac	2.12973	2.8518	-0.219546	3.07134	3.8774	ADAM metallopeptidase domain 17 [Source:HGNC Symbol;Acc:HGNC:195]	ADAM17
291538	ADAM17	6868	GGAUGUAAUUGAACGAUUUtt	AAAUCGUUCAAUUACAUCCtg	2.03136	0.691625	0.773883	-0.0822584	-0.107305	ADAM metallopeptidase domain 17 [Source:HGNC Symbol;Acc:HGNC:195]	ADAM17
271712	ADAM18	8749	GGAUUAACAUAUGAUGACAtt	UGUCAUCAUAUGUUAAUCCta	1.95953	-0.885486	-0.495063	-0.390424	-0.496683	ADAM metallopeptidase domain 18 [Source:HGNC Symbol;Acc:HGNC:196]	ADAM18
281696	ADAM18	8749	GGAUUUUGGAAUCCAAUGAtt	UCAUUGGAUUCCAAAAUCCca	1.97287	-0.592675	-0.690467	0.0977915	0.120195	ADAM metallopeptidase domain 18 [Source:HGNC Symbol;Acc:HGNC:196]	ADAM18
291680	ADAM18	8749	CCAUUACCUUGUGAACGGAtt	UCCGUUCACAAGGUAAUGGtt	1.98962	-0.224883	-0.0788335	-0.146049	-0.187907	ADAM metallopeptidase domain 18 [Source:HGNC Symbol;Acc:HGNC:196]	ADAM18
271702	ADAM19	8728	GGAGAAGAAUGAGCAACUUtt	AAGUUGCUCAUUCUUCUCCag	2.02585	0.570841	0.28895	0.281891	0.352812	ADAM metallopeptidase domain 19 [Source:HGNC Symbol;Acc:HGNC:197]	ADAM19
281686	ADAM19	8728	GUUGAUAAGUUUUACCGAUtt	AUCGGUAAAACUUAUCAACat	2.03574	0.787974	0.281124	0.506851	0.637058	ADAM metallopeptidase domain 19 [Source:HGNC Symbol;Acc:HGNC:197]	ADAM19
291670	ADAM19	8728	GCAGCAUGAACUUAUCAUAtt	UAUGAUAAGUUCAUGCUGCag	2.03166	0.698261	0.444749	0.253512	0.316954	ADAM metallopeptidase domain 19 [Source:HGNC Symbol;Acc:HGNC:197]	ADAM19
271577	ADAM2	2515	GGACAGUAAUUUUGAUAGUtt	ACUAUCAAAAUUACUGUCCat	1.9829	-0.372349	-0.113816	-0.258533	-0.330034	ADAM metallopeptidase domain 2 [Source:HGNC Symbol;Acc:HGNC:198]	ADAM2
281561	ADAM2	2515	CCCUGAAUAUUGCAAUGGAtt	UCCAUUGCAAUAUUCAGGGag	1.95966	-0.882603	-0.182804	-0.699799	-0.887591	ADAM metallopeptidase domain 2 [Source:HGNC Symbol;Acc:HGNC:198]	ADAM2
291545	ADAM2	2515	CCAUAAGUCUGGAAUCACUtt	AGUGAUUCCAGACUUAUGGtt	1.94301	-1.2483	-0.108	-1.1403	-1.44418	ADAM metallopeptidase domain 2 [Source:HGNC Symbol;Acc:HGNC:198]	ADAM2
271710	ADAM20	8748	GAAGCUUGGUGUUGCCUAUtt	AUAGGCAACACCAAGCUUCat	1.99203	-0.17188	0.535852	-0.707731	-0.897614	ADAM metallopeptidase domain 20 [Source:HGNC Symbol;Acc:HGNC:199]	ADAM20
281694	ADAM20	8748	GAGUUGCAAUUGUCAUAUAtt	UAUAUGACAAUUGCAACUCca	1.99289	-0.15304	0.0880738	-0.241114	-0.308025	ADAM metallopeptidase domain 20 [Source:HGNC Symbol;Acc:HGNC:199]	ADAM20
291678	ADAM20	8748	GUAUUGUAGGCACAACAUAtt	UAUGUUGUGCCUACAAUACca	2.02374	0.524386	0.00057619	0.52381	0.658487	ADAM metallopeptidase domain 20 [Source:HGNC Symbol;Acc:HGNC:199]	ADAM20
271708	ADAM21	8747	GAAAGAUCUGCAUCCAUAAtt	UUAUGGAUGCAGAUCUUUCct	1.99921	-0.0142541	-0.614285	0.600031	0.754794	ADAM metallopeptidase domain 21 [Source:HGNC Symbol;Acc:HGNC:200]	ADAM21
281692	ADAM21	8747	GACUAUCAUUUAAGGAUGAtt	UCAUCCUUAAAUGAUAGUCaa	1.99597	-0.0854222	-0.0949498	0.00952763	0.0086707	ADAM metallopeptidase domain 21 [Source:HGNC Symbol;Acc:HGNC:200]	ADAM21
291676	ADAM21	8747	GGAGAUACCUGGUCUCUUUtt	AAAGAGACCAGGUAUCUCCtt	2.05626	1.2385	0.366777	0.871726	1.09809	ADAM metallopeptidase domain 21 [Source:HGNC Symbol;Acc:HGNC:200]	ADAM21
271786	ADAM22	53616	GGAUAGUAUUGGUUGCUAUtt	AUAGCAACCAAUACUAUCCtg	2.02516	0.555687	-0.154081	0.709768	0.893452	ADAM metallopeptidase domain 22 [Source:HGNC Symbol;Acc:HGNC:201]	ADAM22
281770	ADAM22	53616	GGAUGUUCUAUGACGGGAAtt	UUCCCGUCAUAGAACAUCCca	2.00595	0.133697	0.339959	-0.206261	-0.263987	ADAM metallopeptidase domain 22 [Source:HGNC Symbol;Acc:HGNC:201]	ADAM22
291754	ADAM22	53616	CCAAUAUCAUAAUAGGCAUtt	AUGCCUAUUAUGAUAUUGGtg	2.06452	1.41978	0.643	0.776782	0.978127	ADAM metallopeptidase domain 22 [Source:HGNC Symbol;Acc:HGNC:201]	ADAM22
271706	ADAM23	8745	GGAUAUGCAUGCAAUCAAAtt	UUUGAUUGCAUGCAUAUCCgt	1.98919	-0.23433	-0.295461	0.0611303	0.0738726	ADAM metallopeptidase domain 23 [Source:HGNC Symbol;Acc:HGNC:202]	ADAM23
281690	ADAM23	8745	GACUCAUAUAUUACAUCAAtt	UUGAUGUAAUAUAUGAGUCtt	2.00798	0.178378	-0.0821134	0.260492	0.325774	ADAM metallopeptidase domain 23 [Source:HGNC Symbol;Acc:HGNC:202]	ADAM23
291674	ADAM23	8745	GAUCGGAAGUGCCUACAAAtt	UUUGUAGGCACUUCCGAUCta	2.06832	1.50326	0.302	1.20126	1.51447	ADAM metallopeptidase domain 23 [Source:HGNC Symbol;Acc:HGNC:202]	ADAM23
271580	ADAM28	10863	CGAUAAUCUUCUUAGAGUUtt	AACUCUAAGAAGAUUAUCGct	1.98265	-0.37776	-0.346615	-0.0311447	-0.0427204	ADAM metallopeptidase domain 28 [Source:HGNC Symbol;Acc:HGNC:206]	ADAM28
281564	ADAM28	10863	GGCCUUAGUUGGUAUGGAAtt	UUCCAUACCAACUAAGGCCac	1.97417	-0.56399	-0.422657	-0.141333	-0.181948	ADAM metallopeptidase domain 28 [Source:HGNC Symbol;Acc:HGNC:206]	ADAM28
291548	ADAM28	10863	CGACUAUUCUUGCAAGUGUtt	ACACUUGCAAGAAUAGUCGtc	1.94686	-1.16381	-0.0835361	-1.08027	-1.36833	ADAM metallopeptidase domain 28 [Source:HGNC Symbol;Acc:HGNC:206]	ADAM28
271624	ADAM29	11086	GCAACCCACCAAUAACUAAtt	UUAGUUAUUGGUGGGUUGCct	2.00029	0.00946311	-0.789248	0.798711	1.00584	ADAM metallopeptidase domain 29 [Source:HGNC Symbol;Acc:HGNC:207]	ADAM29
281608	ADAM29	11086	GGAAUUCCCUGUAAGGAGAtt	UCUCCUUACAGGGAAUUCCat	1.96043	-0.86563	0.0550999	-0.92073	-1.16675	ADAM metallopeptidase domain 29 [Source:HGNC Symbol;Acc:HGNC:207]	ADAM29
291592	ADAM29	11086	GGCUCGCUUCAAUGACAUAtt	UAUGUCAUUGAAGCGAGCCca	1.99746	-0.0527131	0.0571648	-0.109878	-0.142203	ADAM metallopeptidase domain 29 [Source:HGNC Symbol;Acc:HGNC:207]	ADAM29
271622	ADAM30	11085	GUGAGUACUUUACUAGAUAtt	UAUCUAGUAAAGUACUCACtg	2.03382	0.745688	-0.767331	1.51302	1.90839	ADAM metallopeptidase domain 30 [Source:HGNC Symbol;Acc:HGNC:208]	ADAM30
281606	ADAM30	11085	CAGUUAACUUAAUAGGUGAtt	UCACCUAUUAAGUUAACUGca	2.00549	0.123651	0.117712	0.0059387	0.00413595	ADAM metallopeptidase domain 30 [Source:HGNC Symbol;Acc:HGNC:208]	ADAM30
291590	ADAM30	11085	GGACUUUCCUGGAUCCUAUtt	AUAGGAUCCAGGAAAGUCCct	1.99774	-0.0463832	0.215814	-0.262197	-0.334664	ADAM metallopeptidase domain 30 [Source:HGNC Symbol;Acc:HGNC:208]	ADAM30
272273	ADAM32	203102	CAGAAGUUGUGCAAUCCAAtt	UUGGAUUGCACAACUUCUGga	1.92745	-1.59	-0.695733	-0.894263	-1.1333	ADAM metallopeptidase domain 32 [Source:HGNC Symbol;Acc:HGNC:15479]	ADAM32
282257	ADAM32	203102	GCAUAACUGUAGACUACAAtt	UUGUAGUCUACAGUUAUGCat	1.91487	-1.86607	-0.692667	-1.1734	-1.486	ADAM metallopeptidase domain 32 [Source:HGNC Symbol;Acc:HGNC:15479]	ADAM32
292241	ADAM32	203102	GACUCAAUGCUACUAUCAAtt	UUGAUAGUAGCAUUGAGUCtg	1.90156	-2.15832	-0.421448	-1.73687	-2.19797	ADAM metallopeptidase domain 32 [Source:HGNC Symbol;Acc:HGNC:15479]	ADAM32
271995	ADAM33	80332	CCCUGUUCUUGACUCGGCAtt	UGCCGAGUCAAGAACAGGGtg	2.04402	0.969686	0.626135	0.343552	0.430723	ADAM metallopeptidase domain 33 [Source:HGNC Symbol;Acc:HGNC:15478]	ADAM33
281979	ADAM33	80332	UCAGGACUCUGGACAUUCAtt	UGAAUGUCCAGAGUCCUGAga	2.01259	0.279493	-0.384393	0.663886	0.835478	ADAM metallopeptidase domain 33 [Source:HGNC Symbol;Acc:HGNC:15478]	ADAM33
291963	ADAM33	80332	GGAAGUACCUGGAACUGUAtt	UACAGUUCCAGGUACUUCCgg	2.12297	2.70322	0.529486	2.17374	2.74323	ADAM metallopeptidase domain 33 [Source:HGNC Symbol;Acc:HGNC:15478]	ADAM33
271744	ADAM7	8756	GAUCCAUAGUACACGAAUAtt	UAUUCGUGUACUAUGGAUCct	2.04914	1.08209	0.229529	0.852565	1.07388	ADAM metallopeptidase domain 7 [Source:HGNC Symbol;Acc:HGNC:214]	ADAM7
281728	ADAM7	8756	GGUUAUUGUCGGUAUCGGAtt	UCCGAUACCGACAAUAACCag	1.9712	-0.62929	0.220619	-0.849909	-1.07726	ADAM metallopeptidase domain 7 [Source:HGNC Symbol;Acc:HGNC:214]	ADAM7
291712	ADAM7	8756	GGACAGUGAUGGAAGCAUUtt	AAUGCUUCCAUCACUGUCCat	1.9791	-0.4557	0.166937	-0.622636	-0.790093	ADAM metallopeptidase domain 7 [Source:HGNC Symbol;Acc:HGNC:214]	ADAM7
271647	ADAM8	101	GCAUCAUCGUCUACCGCAAtt	UUGCGGUAGACGAUGAUGCct	2.00673	0.150939	-0.0942042	0.245143	0.30638	ADAM metallopeptidase domain 8 [Source:HGNC Symbol;Acc:HGNC:215]	ADAM8
281631	ADAM8	101	GGACUUACACGUUUACAGAtt	UCUGUAAACGUGUAAGUCCtg	1.97977	-0.441071	0.716111	-1.15718	-1.46551	ADAM metallopeptidase domain 8 [Source:HGNC Symbol;Acc:HGNC:215]	ADAM8
291615	ADAM8	101	GCACCUGCAUGACAACGUAtt	UACGUUGUCAUGCAGGUGCcg	1.99424	-0.123264	0.185258	-0.308521	-0.393196	ADAM metallopeptidase domain 8 [Source:HGNC Symbol;Acc:HGNC:215]	ADAM8
271742	ADAM9	8754	GGUUAACGAAGGCACAAAAtt	UUUUGUGCCUUCGUUAACCat	1.9994	-0.0100704	-0.0119763	0.00190589	-0.000959668	ADAM metallopeptidase domain 9 [Source:HGNC Symbol;Acc:HGNC:216]	ADAM9
281726	ADAM9	8754	GAAUUGUGCCUGCUAUUAUtt	AUAAUAGCAGGCACAAUUCca	1.9676	-0.708318	0.0780965	-0.786414	-0.997033	ADAM metallopeptidase domain 9 [Source:HGNC Symbol;Acc:HGNC:216]	ADAM9
291710	ADAM9	8754	GCAAACUACUUGGAUAGUAtt	UACUAUCCAAGUAGUUUGCca	2.02252	0.497733	0.392407	0.105326	0.129715	ADAM metallopeptidase domain 9 [Source:HGNC Symbol;Acc:HGNC:216]	ADAM9
271724	ADAMDEC1	27299	GAGAGGAAAUUACCACGAAtt	UUCGUGGUAAUUUCCUCUCct	2.06408	1.41009	0.784462	0.625627	0.787136	ADAM like decysin 1 [Source:HGNC Symbol;Acc:HGNC:16299]	ADAMDEC1
281708	ADAMDEC1	27299	GGAACACUGUUACUAUAAAtt	UUUAUAGUAACAGUGUUCCat	1.96021	-0.870634	-0.792374	-0.0782595	-0.102252	ADAM like decysin 1 [Source:HGNC Symbol;Acc:HGNC:16299]	ADAMDEC1
291692	ADAMDEC1	27299	CCUACUCAAUGUGAUAUAUtt	AUAUAUCACAUUGAGUAGGtt	1.88545	-2.51224	-0.990867	-1.52137	-1.92568	ADAM like decysin 1 [Source:HGNC Symbol;Acc:HGNC:16299]	ADAMDEC1
271838	ADAMTS1	9510	GGAUAUCAUGAUAUCAUCAtt	UGAUGAUAUCAUGAUAUCCag	2.01485	0.329126	0.180748	0.148377	0.184113	ADAM metallopeptidase with thrombospondin type 1 motif 1 [Source:HGNC Symbol;Acc:HGNC:217]	ADAMTS1
281822	ADAMTS1	9510	GGUGUUGUCUUGAGGUACAtt	UGUACCUCAAGACAACACCtt	2.01976	0.43697	0.485762	-0.0487919	-0.0650183	ADAM metallopeptidase with thrombospondin type 1 motif 1 [Source:HGNC Symbol;Acc:HGNC:217]	ADAMTS1
291806	ADAMTS1	9510	GGUUGUAGAUGGUACUCCAtt	UGGAGUACCAUCUACAACCtt	1.98357	-0.35763	0.213542	-0.571172	-0.725066	ADAM metallopeptidase with thrombospondin type 1 motif 1 [Source:HGNC Symbol;Acc:HGNC:217]	ADAMTS1
272031	ADAMTS10	81794	CACUUCCUGCUGAACCUGAtt	UCAGGUUCAGCAGGAAGUGgg	1.9837	-0.35474	0.553936	-0.908676	-1.15152	ADAM metallopeptidase with thrombospondin type 1 motif 10 [Source:HGNC Symbol;Acc:HGNC:13201]	ADAMTS10
282015	ADAMTS10	81794	CAUUCGGCAUGAACCAUGAtt	UCAUGGUUCAUGCCGAAUGtg	1.94505	-1.2035	-0.340932	-0.862568	-1.09326	ADAM metallopeptidase with thrombospondin type 1 motif 10 [Source:HGNC Symbol;Acc:HGNC:13201]	ADAMTS10
291999	ADAMTS10	81794	CAAACCCUGCGGCACACUAtt	UAGUGUGCCGCAGGGUUUGtt	1.98986	-0.219409	0.276899	-0.496308	-0.630472	ADAM metallopeptidase with thrombospondin type 1 motif 10 [Source:HGNC Symbol;Acc:HGNC:13201]	ADAMTS10
282013	ADAMTS12	81792	GGCACUAUUUCCAAUGGAAtt	UUCCAUUGGAAAUAGUGCCtt	1.9607	-0.859784	-0.595627	-0.264158	-0.337141	ADAM metallopeptidase with thrombospondin type 1 motif 12 [Source:HGNC Symbol;Acc:HGNC:14605]	ADAMTS12
291997	ADAMTS12	81792	GGCUCAUUCUACUCGAAGAtt	UCUUCGAGUAGAAUGAGCCga	2.05182	1.14105	0.292368	0.848681	1.06897	ADAM metallopeptidase with thrombospondin type 1 motif 12 [Source:HGNC Symbol;Acc:HGNC:14605]	ADAMTS12
271626	ADAMTS13	11093	GAAGGGCUCUUUCACAGCUtt	AGCUGUGAAAGAGCCCUUCcg	2.04004	0.882274	-0.487136	1.36941	1.72694	ADAM metallopeptidase with thrombospondin type 1 motif 13 [Source:HGNC Symbol;Acc:HGNC:1366]	ADAMTS13
281610	ADAMTS13	11093	CGAGAGAAUAUGUCACAUUtt	AAUGUGACAUAUUCUCUCGct	1.96928	-0.671428	-0.612154	-0.0592743	-0.0782632	ADAM metallopeptidase with thrombospondin type 1 motif 13 [Source:HGNC Symbol;Acc:HGNC:1366]	ADAMTS13
291594	ADAMTS13	11093	CCUGACCAGUGUCUACAUUtt	AAUGUAGACACUGGUCAGGtt	1.95669	-0.947863	-0.686092	-0.261771	-0.334125	ADAM metallopeptidase with thrombospondin type 1 motif 13 [Source:HGNC Symbol;Acc:HGNC:1366]	ADAMTS13
272185	ADAMTS14	140766	CGAUCGCUACUGCUCCAUUtt	AAUGGAGCAGUAGCGAUCGag	2.05293	1.16545	0.0526815	1.11277	1.40266	ADAM metallopeptidase with thrombospondin type 1 motif 14 [Source:HGNC Symbol;Acc:HGNC:14899]	ADAMTS14
282169	ADAMTS14	140766	UCAUGAAUAUCGUAGAUGAtt	UCAUCUACGAUAUUCAUGAgg	1.98833	-0.253139	-0.00585228	-0.247287	-0.315824	ADAM metallopeptidase with thrombospondin type 1 motif 14 [Source:HGNC Symbol;Acc:HGNC:14899]	ADAMTS14
292153	ADAMTS14	140766	CAGCCUUCGUGAUAGCUCAtt	UGAGCUAUCACGAAGGCUGag	2.00293	0.067542	0.162706	-0.0951639	-0.123611	ADAM metallopeptidase with thrombospondin type 1 motif 14 [Source:HGNC Symbol;Acc:HGNC:14899]	ADAMTS14
272231	ADAMTS15	170689	ACAUCGUUGUGGUCAAGGUtt	ACCUUGACCACAACGAUGUtg	1.99772	-0.047029	0.1016	-0.148629	-0.191166	ADAM metallopeptidase with thrombospondin type 1 motif 15 [Source:HGNC Symbol;Acc:HGNC:16305]	ADAMTS15
282215	ADAMTS15	170689	CUCCUUCUAUCUGCCCAAAtt	UUUGGGCAGAUAGAAGGAGta	2.06727	1.48017	0.138516	1.34165	1.69186	ADAM metallopeptidase with thrombospondin type 1 motif 15 [Source:HGNC Symbol;Acc:HGNC:16305]	ADAMTS15
292199	ADAMTS15	170689	GACUGGACCCGGACAUUAAtt	UUAAUGUCCGGGUCCAGUCgg	2.00952	0.21222	-0.0607962	0.273017	0.341599	ADAM metallopeptidase with thrombospondin type 1 motif 15 [Source:HGNC Symbol;Acc:HGNC:16305]	ADAMTS15
272233	ADAMTS16	170690	GCUGCACGAUUAAUGAAGAtt	UCUUCAUUAAUCGUGCAGCtg	2.00005	0.0042858	-0.391062	0.395348	0.496169	ADAM metallopeptidase with thrombospondin type 1 motif 16 [Source:HGNC Symbol;Acc:HGNC:17108]	ADAMTS16
282217	ADAMTS16	170690	CCCGAGAACUUAAUCGCUAtt	UAGCGAUUAAGUUCUCGGGct	2.03459	0.762617	0.361443	0.401174	0.503531	ADAM metallopeptidase with thrombospondin type 1 motif 16 [Source:HGNC Symbol;Acc:HGNC:17108]	ADAMTS16
292201	ADAMTS16	170690	GCCGUAAUGUUUGUAUAGAtt	UCUAUACAAACAUUACGGCta	2.0004	0.0118096	-0.621885	0.633695	0.79733	ADAM metallopeptidase with thrombospondin type 1 motif 16 [Source:HGNC Symbol;Acc:HGNC:17108]	ADAMTS16
272235	ADAMTS17	170691	CGACCAAGAUUAUGGAAUUtt	AAUUCCAUAAUCUUGGUCGtg	1.98314	-0.366967	-0.617009	0.250042	0.31257	ADAM metallopeptidase with thrombospondin type 1 motif 17 [Source:HGNC Symbol;Acc:HGNC:17109]	ADAMTS17
282219	ADAMTS17	170691	CCGUGGUGGUUGACGAUAAtt	UUAUCGUCAACCACCACGGct	2.01793	0.396866	-0.215275	0.612141	0.770096	ADAM metallopeptidase with thrombospondin type 1 motif 17 [Source:HGNC Symbol;Acc:HGNC:17109]	ADAMTS17
292203	ADAMTS17	170691	GGGUCAUCCGAGAAAAGAAtt	UUCUUUUCUCGGAUGACCCgg	1.94795	-1.13987	-0.511378	-0.628488	-0.797486	ADAM metallopeptidase with thrombospondin type 1 motif 17 [Source:HGNC Symbol;Acc:HGNC:17109]	ADAMTS17
272237	ADAMTS18	170692	GCAGCAUUUUUGUGGACGAtt	UCGUCCACAAAAAUGCUGCtt	2.01795	0.397283	0.282752	0.114531	0.141347	ADAM metallopeptidase with thrombospondin type 1 motif 18 [Source:HGNC Symbol;Acc:HGNC:17110]	ADAMTS18
282221	ADAMTS18	170692	GCGGAUUAAAUGAUGAUUAtt	UAAUCAUCAUUUAAUCCGCtg	2.02007	0.443748	-0.334901	0.778648	0.980485	ADAM metallopeptidase with thrombospondin type 1 motif 18 [Source:HGNC Symbol;Acc:HGNC:17110]	ADAMTS18
292205	ADAMTS18	170692	GGUCAUAUAUUUCACACGAtt	UCGUGUGAAAUAUAUGACCcg	2.13609	2.99148	0.597894	2.39359	3.02103	ADAM metallopeptidase with thrombospondin type 1 motif 18 [Source:HGNC Symbol;Acc:HGNC:17110]	ADAMTS18
272239	ADAMTS19	171019	GGAGAUUCAUUCUAACCAUtt	AUGGUUAGAAUGAAUCUCCtg	1.96716	-0.718042	-0.652932	-0.0651099	-0.0856367	ADAM metallopeptidase with thrombospondin type 1 motif 19 [Source:HGNC Symbol;Acc:HGNC:17111]	ADAMTS19
282223	ADAMTS19	171019	GGGAAACGAUAUUCAUACAtt	UGUAUGAAUAUCGUUUCCCtc	2.03815	0.840803	0.481442	0.359361	0.450699	ADAM metallopeptidase with thrombospondin type 1 motif 19 [Source:HGNC Symbol;Acc:HGNC:17111]	ADAMTS19
292207	ADAMTS19	171019	GGCUAUCAGGGAUUAGAUAtt	UAUCUAAUCCCUGAUAGCCac	1.97777	-0.484977	-0.000406534	-0.484571	-0.615642	ADAM metallopeptidase with thrombospondin type 1 motif 19 [Source:HGNC Symbol;Acc:HGNC:17111]	ADAMTS19
271810	ADAMTS2	9509	GCCUCAUCGAGAUCGGGAAtt	UUCCCGAUCUCGAUGAGGCtc	2.00113	0.0279449	-0.0537469	0.0816917	0.0998528	ADAM metallopeptidase with thrombospondin type 1 motif 2 [Source:HGNC Symbol;Acc:HGNC:218]	ADAMTS2
281794	ADAMTS2	9509	UCAUGAACAUUGUCAAUGAtt	UCAUUGACAAUGUUCAUGAgt	1.99902	-0.0183236	-0.218406	0.200082	0.249444	ADAM metallopeptidase with thrombospondin type 1 motif 2 [Source:HGNC Symbol;Acc:HGNC:218]	ADAMTS2
291778	ADAMTS2	9509	GGACUGCACUACUCCAUGAtt	UCAUGGAGUAGUGCAGUCCcg	1.93457	-1.43365	-0.195194	-1.23846	-1.56821	ADAM metallopeptidase with thrombospondin type 1 motif 2 [Source:HGNC Symbol;Acc:HGNC:218]	ADAMTS2
271991	ADAMTS20	80070	GCUAUUAUCUAAGCACGAAtt	UUCGUGCUUAGAUAAUAGCtt	2.01678	0.371564	-0.0174366	0.389	0.488149	ADAM metallopeptidase with thrombospondin type 1 motif 20 [Source:HGNC Symbol;Acc:HGNC:17178]	ADAMTS20
281975	ADAMTS20	80070	GGUUGAAGAUGGUACUCCUtt	AGGAGUACCAUCUUCAACCat	2.03301	0.728049	0.121565	0.606484	0.762948	ADAM metallopeptidase with thrombospondin type 1 motif 20 [Source:HGNC Symbol;Acc:HGNC:17178]	ADAMTS20
291959	ADAMTS20	80070	CAGUGGAUCAAAUAACGCAtt	UGCGUUAUUUGAUCCACUGta	2.08665	1.90574	0.0308739	1.87487	2.3656	ADAM metallopeptidase with thrombospondin type 1 motif 20 [Source:HGNC Symbol;Acc:HGNC:17178]	ADAMTS20
271808	ADAMTS3	9508	GGAUUCAUGUUGUCUACAAtt	UUGUAGACAACAUGAAUCCtt	2.04036	0.88942	0.191126	0.698294	0.878954	ADAM metallopeptidase with thrombospondin type 1 motif 3 [Source:HGNC Symbol;Acc:HGNC:219]	ADAMTS3
281792	ADAMTS3	9508	GCCGAAACCUAUUAGACGAtt	UCGUCUAAUAGGUUUCGGCtt	2.01107	0.246312	0.339969	-0.0936568	-0.121707	ADAM metallopeptidase with thrombospondin type 1 motif 3 [Source:HGNC Symbol;Acc:HGNC:219]	ADAMTS3
291776	ADAMTS3	9508	CGCUCUAGCCUGACAUAUAtt	UAUAUGUCAGGCUAGAGCGgg	2.04333	0.954631	0.293416	0.661215	0.832103	ADAM metallopeptidase with thrombospondin type 1 motif 3 [Source:HGNC Symbol;Acc:HGNC:219]	ADAMTS3
271806	ADAMTS4	9507	CCAUCAAUGGAGAUCCGGAtt	UCCGGAUCUCCAUUGAUGGtg	2.04329	0.953779	0.531845	0.421933	0.529761	ADAM metallopeptidase with thrombospondin type 1 motif 4 [Source:HGNC Symbol;Acc:HGNC:220]	ADAMTS4
281790	ADAMTS4	9507	GGAAAUUCAGGUACGGAUAtt	UAUCCGUACCUGAAUUUCCtg	2.01806	0.399707	0.495482	-0.0957748	-0.124383	ADAM metallopeptidase with thrombospondin type 1 motif 4 [Source:HGNC Symbol;Acc:HGNC:220]	ADAMTS4
291774	ADAMTS4	9507	CCCACAUUCUUGUCCGGCAtt	UGCCGGACAAGAAUGUGGGtg	1.997	-0.0627459	0.193692	-0.256438	-0.327387	ADAM metallopeptidase with thrombospondin type 1 motif 4 [Source:HGNC Symbol;Acc:HGNC:220]	ADAMTS4
271567	ADAMTS5	11096	GAAAAACGGUGAGUACCUUtt	AAGGUACUCACCGUUUUUCtt	1.93615	-1.3989	0.294108	-1.69301	-2.14255	ADAM metallopeptidase with thrombospondin type 1 motif 5 [Source:HGNC Symbol;Acc:HGNC:221]	ADAMTS5
281551	ADAMTS5	11096	GGCUAUCAGUCUGAUGCAAtt	UUGCAUCAGACUGAUAGCCat	2.62916	13.8181	0.799243	13.0188	16.4464	ADAM metallopeptidase with thrombospondin type 1 motif 5 [Source:HGNC Symbol;Acc:HGNC:221]	ADAMTS5
291535	ADAMTS5	11096	GACUAUCAUUGACAUCAAUtt	AUUGAUGUCAAUGAUAGUCtc	2.00793	0.177178	-0.0310043	0.208183	0.259679	ADAM metallopeptidase with thrombospondin type 1 motif 5 [Source:HGNC Symbol;Acc:HGNC:221]	ADAMTS5
271634	ADAMTS6	11174	CAGUGACCUUUCUAAGACAtt	UGUCUUAGAAAGGUCACUGct	1.98047	-0.425658	-0.508726	0.0830682	0.101592	ADAM metallopeptidase with thrombospondin type 1 motif 6 [Source:HGNC Symbol;Acc:HGNC:222]	ADAMTS6
281618	ADAMTS6	11174	GGAAUUAGGUAUAAGUUCAtt	UGAACUUAUACCUAAUUCCca	2.01708	0.378284	0.20104	0.177245	0.220588	ADAM metallopeptidase with thrombospondin type 1 motif 6 [Source:HGNC Symbol;Acc:HGNC:222]	ADAMTS6
291602	ADAMTS6	11174	CAGUGAGCAUUGAACGGUUtt	AACCGUUCAAUGCUCACUGat	1.95787	-0.921931	0.0816439	-1.00357	-1.27142	ADAM metallopeptidase with thrombospondin type 1 motif 6 [Source:HGNC Symbol;Acc:HGNC:222]	ADAMTS6
271632	ADAMTS7	11173	AGACCCUGGUAGUAGCUGAtt	UCAGCUACUACCAGGGUCUcc	2.02877	0.634941	0.486201	0.14874	0.18457	ADAM metallopeptidase with thrombospondin type 1 motif 7 [Source:HGNC Symbol;Acc:HGNC:223]	ADAMTS7
281616	ADAMTS7	11173	GCAUCAACGGCAUCUGUAAtt	UUACAGAUGCCGUUGAUGCag	2.02294	0.506829	1.39353	-0.886704	-1.12375	ADAM metallopeptidase with thrombospondin type 1 motif 7 [Source:HGNC Symbol;Acc:HGNC:223]	ADAMTS7
291600	ADAMTS7	11173	GGAACCCUUUGAUCAAUUUtt	AAAUUGAUCAAAGGGUUCCca	1.95679	-0.945601	-0.0940499	-0.851551	-1.07934	ADAM metallopeptidase with thrombospondin type 1 motif 7 [Source:HGNC Symbol;Acc:HGNC:223]	ADAMTS7
271628	ADAMTS8	11095	CGCUGUUCGUCCACCUGAAtt	UUCAGGUGGACGAACAGCGgt	2.01082	0.240709	0.393617	-0.152908	-0.196573	ADAM metallopeptidase with thrombospondin type 1 motif 8 [Source:HGNC Symbol;Acc:HGNC:224]	ADAMTS8
281612	ADAMTS8	11095	AGAAUUCCAUCAACCUGAUtt	AUCAGGUUGAUGGAAUUCUtg	2.01589	0.352089	0.00719431	0.344895	0.43242	ADAM metallopeptidase with thrombospondin type 1 motif 8 [Source:HGNC Symbol;Acc:HGNC:224]	ADAMTS8
291596	ADAMTS8	11095	ACACUGACAUGGACGGGAAtt	UUCCCGUCCAUGUCAGUGUaa	2.04595	1.01205	0.353041	0.659012	0.829319	ADAM metallopeptidase with thrombospondin type 1 motif 8 [Source:HGNC Symbol;Acc:HGNC:224]	ADAMTS8
271878	ADAMTS9	56999	CAACGAAAUGUUUACUGCAtt	UGCAGUAAACAUUUCGUUGtt	1.96811	-0.697049	0.421158	-1.11821	-1.41627	ADAM metallopeptidase with thrombospondin type 1 motif 9 [Source:HGNC Symbol;Acc:HGNC:13202]	ADAMTS9
281862	ADAMTS9	56999	CACUGAACUUCUACACCAAtt	UUGGUGUAGAAGUUCAGUGtt	1.99836	-0.0328798	-0.239538	0.206658	0.257753	ADAM metallopeptidase with thrombospondin type 1 motif 9 [Source:HGNC Symbol;Acc:HGNC:13202]	ADAMTS9
291846	ADAMTS9	56999	CGAGUGUUUGCUUAACGAAtt	UUCGUUAAGCAAACACUCGcc	2.03049	0.672581	0.33435	0.338231	0.424001	ADAM metallopeptidase with thrombospondin type 1 motif 9 [Source:HGNC Symbol;Acc:HGNC:13202]	ADAMTS9
300071	ADAMTSL1	92949	GCAACCAAAUCGGAUGAUAtt	UAUCAUCCGAUUUGGUUGCgg	2.00013	0.00605897	-0.377934	0.383993	0.481822	ADAMTS like 1 [Source:HGNC Symbol;Acc:HGNC:14632]	ADAMTSL1
301607	ADAMTSL1	92949	GCACCGUCAAGGAAGAUAAtt	UUAUCUUCCUUGACGGUGCtt	1.9801	-0.433748	-0.475983	0.0422347	0.0499974	ADAMTS like 1 [Source:HGNC Symbol;Acc:HGNC:14632]	ADAMTSL1
303143	ADAMTSL1	92949	GGUCUUAGAUGGUACGCGUtt	ACGCGUACCAUCUAAGACCtt	1.98708	-0.280457	0.0988766	-0.379334	-0.482671	ADAMTS like 1 [Source:HGNC Symbol;Acc:HGNC:14632]	ADAMTSL1
310479	ADAMTSL1	92949	CAUCUUUAGUGAUCCAAGAtt	UCUUGGAUCACUAAAGAUGcc	2.00047	0.0135581	-0.0782896	0.0918477	0.112685	ADAMTS like 1 [Source:HGNC Symbol;Acc:HGNC:14632]	ADAMTSL1
322767	ADAMTSL1	92949	GGUUCAGGAAUAAAAGCAAtt	UUGCUUUUAUUCCUGAACCaa	2.00755	0.168858	0.820969	-0.652112	-0.827336	ADAMTS like 1 [Source:HGNC Symbol;Acc:HGNC:14632]	ADAMTSL1
335055	ADAMTSL1	92949	AGAUCCUUCAAGUUGCAAAtt	UUUGCAACUUGAAGGAUCUgt	2.00418	0.0948824	0.0623073	0.0325751	0.037792	ADAMTS like 1 [Source:HGNC Symbol;Acc:HGNC:14632]	ADAMTSL1
299258	ADAMTSL2	9719	GGAUGUCUAUGAGACCGGAtt	UCCGGUCUCAUAGACAUCCat	2.03306	0.729029	0.363754	0.365275	0.458172	ADAMTS like 2 [Source:HGNC Symbol;Acc:HGNC:14631]	ADAMTSL2
300794	ADAMTSL2	9719	GUCAUGGUGUGGAACCAGAtt	UCUGGUUCCACACCAUGACat	1.99957	-0.00627491	0.163925	-0.1702	-0.218422	ADAMTS like 2 [Source:HGNC Symbol;Acc:HGNC:14631]	ADAMTSL2
302330	ADAMTSL2	9719	GGCACAUCCUGCAAGCUCAtt	UGAGCUUGCAGGAUGUGCCgt	2.03653	0.805232	0.148133	0.657098	0.826901	ADAMTS like 2 [Source:HGNC Symbol;Acc:HGNC:14631]	ADAMTSL2
299959	ADAMTSL3	57188	GUGUGAGAAUUACAGUGAAtt	UUCACUGUAAUUCUCACACtt	2.03037	0.670095	-0.293463	0.963559	1.21413	ADAMTS like 3 [Source:HGNC Symbol;Acc:HGNC:14633]	ADAMTSL3
301495	ADAMTSL3	57188	GGUAGUUCCUGACCAUUAUtt	AUAAUGGUCAGGAACUACCct	2.04961	1.09257	0.116326	0.97624	1.23015	ADAMTS like 3 [Source:HGNC Symbol;Acc:HGNC:14633]	ADAMTSL3
303031	ADAMTSL3	57188	GUUCCUCACUUAUCGCUAUtt	AUAGCGAUAAGUGAGGAACtg	2.04652	1.02464	-0.224413	1.24906	1.57487	ADAMTS like 3 [Source:HGNC Symbol;Acc:HGNC:14633]	ADAMTSL3
306126	ADAMTSL4	54507	CAGUAGCCCUAUUCCAAGAtt	UCUUGGAAUAGGGCUACUGgg	2.08006	1.76113	0.465674	1.29545	1.63349	ADAMTS like 4 [Source:HGNC Symbol;Acc:HGNC:19706]	ADAMTSL4
318414	ADAMTSL4	54507	GGAUGUCUAUAUGAUCUUUtt	AAAGAUCAUAUAGACAUCCac	2.16654	3.65994	1.35328	2.30667	2.91119	ADAMTS like 4 [Source:HGNC Symbol;Acc:HGNC:19706]	ADAMTSL4
330702	ADAMTSL4	54507	CUAUGUCCGUCACACUGAAtt	UUCAGUGUGACGGACAUAGaa	2.24087	5.29218	0.968739	4.32344	5.45947	ADAMTS like 4 [Source:HGNC Symbol;Acc:HGNC:19706]	ADAMTSL4
311407	ADAMTSL5	339366	CUAUUGCGGCAGUGACUUUtt	AAAGUCACUGCCGCAAUAGtg	2.03217	0.709448	0.684453	0.0249946	0.0282138	ADAMTS like 5 [Source:HGNC Symbol;Acc:HGNC:27912]	ADAMTSL5
323695	ADAMTSL5	339366	GCAUGUGGUCUACACCCGAtt	UCGGGUGUAGACCACAUGCgt	1.99277	-0.155581	0.0552643	-0.210846	-0.269779	ADAMTS like 5 [Source:HGNC Symbol;Acc:HGNC:27912]	ADAMTSL5
335983	ADAMTSL5	339366	GCAUCCAGCUCGUCUACAAtt	UUGUAGACGAGCUGGAUGCgc	2.05987	1.31771	0.179181	1.13853	1.43521	ADAMTS like 5 [Source:HGNC Symbol;Acc:HGNC:27912]	ADAMTSL5
275380	ADAP1	11033	GGCAGUUUUUGAGCCGGAAtt	UUCCGGCUCAAAAACUGCCcg	2.13367	2.93819	1.24485	1.69334	2.13624	ArfGAP with dual PH domains 1 [Source:HGNC Symbol;Acc:HGNC:16486]	ADAP1
285364	ADAP1	11033	GUAUUUCAACAGAAAUGAUtt	AUCAUUUCUGUUGAAAUACtt	2.05434	1.19626	-0.809544	2.0058	2.53104	ArfGAP with dual PH domains 1 [Source:HGNC Symbol;Acc:HGNC:16486]	ADAP1
295348	ADAP1	11033	GAGGCGCACUUCAAGCAUAtt	UAUGCUUGAAGUGCGCCUCca	2.07015	1.54344	0.0577157	1.48572	1.8739	ArfGAP with dual PH domains 1 [Source:HGNC Symbol;Acc:HGNC:16486]	ADAP1
276548	ADAP2	55803	GCCCGUCUGCAGUACCUAAtt	UUAGGUACUGCAGACGGGCtg	1.99774	-0.0463869	-0.0727854	0.0263984	0.0299876	ArfGAP with dual PH domains 2 [Source:HGNC Symbol;Acc:HGNC:16487]	ADAP2
286532	ADAP2	55803	CAAGGAGCAGGGAUAUGAAtt	UUCAUAUCCCUGCUCCUUGtt	2.02178	0.481411	-0.303198	0.784609	0.988016	ArfGAP with dual PH domains 2 [Source:HGNC Symbol;Acc:HGNC:16487]	ADAP2
296516	ADAP2	55803	ACGACUGCCUGGUCUUAAAtt	UUUAAGACCAGGCAGUCGUtg	2.05681	1.25057	0.698249	0.552318	0.694507	ArfGAP with dual PH domains 2 [Source:HGNC Symbol;Acc:HGNC:16487]	ADAP2
272859	ADAR	103	CAGUGUUCCUGAAACCGCUtt	AGCGGUUUCAGGAACACUGtt	1.98683	-0.286142	-0.11765	-0.168491	-0.216263	adenosine deaminase, RNA specific [Source:HGNC Symbol;Acc:HGNC:225]	ADAR
282843	ADAR	103	GAGAUUCUCUCAGCCUAAAtt	UUUAGGCUGAGAGAAUCUCct	1.99055	-0.204314	0.092295	-0.296609	-0.378145	adenosine deaminase, RNA specific [Source:HGNC Symbol;Acc:HGNC:225]	ADAR
292827	ADAR	103	GGCAAUCCGGGAAGACUAAtt	UUAGUCUUCCCGGAUUGCCtt	1.98813	-0.257529	-0.433941	0.176412	0.219536	adenosine deaminase, RNA specific [Source:HGNC Symbol;Acc:HGNC:225]	ADAR
272861	ADARB1	104	CCUGGUCCUGGGUAAGUUUtt	AAACUUACCCAGGACCAGGcg	1.92907	-1.55445	-0.252444	-1.302	-1.6485	adenosine deaminase, RNA specific B1 [Source:HGNC Symbol;Acc:HGNC:226]	ADARB1
282845	ADARB1	104	GAUAGACACCCAAAUCGUAtt	UACGAUUUGGGUGUCUAUCtg	2.02134	0.471614	-0.0145779	0.486191	0.610954	adenosine deaminase, RNA specific B1 [Source:HGNC Symbol;Acc:HGNC:226]	ADARB1
292829	ADARB1	104	GCAGAAAUAAUAUCUCGGAtt	UCCGAGAUAUUAUUUCUGCat	2.05064	1.11505	0.288295	0.826755	1.04127	adenosine deaminase, RNA specific B1 [Source:HGNC Symbol;Acc:HGNC:226]	ADARB1
272863	ADARB2	105	GCAGUCAACUCAAAUGCAAtt	UUGCAUUUGAGUUGACUGCtc	1.99603	-0.0840697	0.120749	-0.204819	-0.262164	adenosine deaminase, RNA specific B2 (inactive) [Source:HGNC Symbol;Acc:HGNC:227]	ADARB2
282847	ADARB2	105	GCUCCUUUCAAGCACCUGAtt	UCAGGUGCUUGAAAGGAGCga	2.07688	1.6913	0.528133	1.16316	1.46634	adenosine deaminase, RNA specific B2 (inactive) [Source:HGNC Symbol;Acc:HGNC:227]	ADARB2
292831	ADARB2	105	CAAGCGGAAAGAUAAAGUAtt	UACUUUAUCUUUCCGCUUGga	1.9738	-0.572087	-0.736298	0.164212	0.20412	adenosine deaminase, RNA specific B2 (inactive) [Source:HGNC Symbol;Acc:HGNC:227]	ADARB2
312488	ADARB2-AS1	642394	GCCUGCCCAUGUCAACAGAtt	UCUGUUGACAUGGGCAGGCag	1.98422	-0.343425	-0.0218668	-0.321558	-0.409669	NA	NA
324776	ADARB2-AS1	642394	UCACAUUGCGCUCCAAGUAtt	UACUUGGAGCGCAAUGUGAtg	2.00111	0.0275115	-0.113712	0.141223	0.175073	NA	NA
337064	ADARB2-AS1	642394	CCUCUAUUCCUAUCACUAUtt	AUAGUGAUAGGAAUAGAGGtc	2.01369	0.303753	-0.765336	1.06909	1.34747	NA	NA
275668	ADAT1	23536	GCAAGAUCCCAAAUCAGCAtt	UGCUGAUUUGGGAUCUUGCct	1.97824	-0.474561	0.618516	-1.09308	-1.38451	adenosine deaminase, tRNA specific 1 [Source:HGNC Symbol;Acc:HGNC:228]	ADAT1
285652	ADAT1	23536	GAUUUACUAUUUGAACAGAtt	UCUGUUCAAAUAGUAAAUCtg	1.95514	-0.981788	-0.447492	-0.534296	-0.678472	adenosine deaminase, tRNA specific 1 [Source:HGNC Symbol;Acc:HGNC:228]	ADAT1
295636	ADAT1	23536	AAAGGAGUGUGGAAACUUAtt	UAAGUUUCCACACUCCUUUtt	2.07908	1.73948	-0.139222	1.8787	2.37044	adenosine deaminase, tRNA specific 1 [Source:HGNC Symbol;Acc:HGNC:228]	ADAT1
278181	ADAT2	134637	CCUCUGCUGACCUACCAAAtt	UUUGGUAGGUCAGCAGAGGca	1.99057	-0.203992	-0.161706	-0.0422859	-0.0567977	adenosine deaminase, tRNA specific 2 [Source:HGNC Symbol;Acc:HGNC:21172]	ADAT2
288165	ADAT2	134637	GCUGUCUUAUGGUCUACAAtt	UUGUAGACCAUAAGACAGCca	2.00212	0.0496325	0.186657	-0.137024	-0.176503	adenosine deaminase, tRNA specific 2 [Source:HGNC Symbol;Acc:HGNC:21172]	ADAT2
298149	ADAT2	134637	GACCUUCUACAAACAAGAAtt	UUCUUGUUUGUAGAAGGUCtt	1.97013	-0.652748	-0.96063	0.307883	0.385654	adenosine deaminase, tRNA specific 2 [Source:HGNC Symbol;Acc:HGNC:21172]	ADAT2
309045	ADAT3	113179	UGGAUUUCAGGGACACAUAtt	UAUGUGUCCCUGAAAUCCAcg	2.05246	1.15494	-0.0943591	1.2493	1.57517	adenosine deaminase, tRNA specific 3 [Source:HGNC Symbol;Acc:HGNC:25151]	ADAT3
321333	ADAT3	113179	UGCGUAAACUGGACGCAGAtt	UCUGCGUCCAGUUUACGCAcg	1.99176	-0.177897	0.250171	-0.428067	-0.544247	adenosine deaminase, tRNA specific 3 [Source:HGNC Symbol;Acc:HGNC:25151]	ADAT3
333621	ADAT3	113179	GGAUCGAGCUUUCCUGGACtt	GUCCAGGAAAGCUCGAUCCgc	2.02554	0.563952	0.496737	0.067215	0.0815609	adenosine deaminase, tRNA specific 3 [Source:HGNC Symbol;Acc:HGNC:25151]	ADAT3
299953	ADCK1	57143	GCAAUGUACUGGUGCGGAAtt	UUCCGCACCAGUACAUUGCcg	2.04723	1.04028	0.372516	0.667765	0.840379	aarF domain containing kinase 1 [Source:HGNC Symbol;Acc:HGNC:19038]	ADCK1
301489	ADCK1	57143	CGACGGCUGUCAUCAGUUAtt	UAACUGAUGACAGCCGUCGta	1.97524	-0.540589	-0.488172	-0.0524167	-0.0695983	aarF domain containing kinase 1 [Source:HGNC Symbol;Acc:HGNC:19038]	ADCK1
303025	ADCK1	57143	GAAGGACCCAGAUCUCUUUtt	AAAGAGAUCUGGGUCCUUCtg	2.06503	1.43109	0.134456	1.29663	1.63498	aarF domain containing kinase 1 [Source:HGNC Symbol;Acc:HGNC:19038]	ADCK1
269276	ADCK2	90956	GAAUUCCCGUGGACUUGAAtt	UUCAAGUCCACGGGAAUUCct	1.99114	-0.191312	0.349424	-0.540736	-0.686609	aarF domain containing kinase 2 [Source:HGNC Symbol;Acc:HGNC:19039]	ADCK2
279260	ADCK2	90956	GACCAGUCGUUUCUAGAAAtt	UUUCUAGAAACGACUGGUCtg	2.03735	0.82316	0.279232	0.543928	0.683906	aarF domain containing kinase 2 [Source:HGNC Symbol;Acc:HGNC:19039]	ADCK2
289244	ADCK2	90956	GAUUGACCUGCGUUACGAAtt	UUCGUAACGCAGGUCAAUCtg	2.02203	0.486825	0.380089	0.106736	0.131497	aarF domain containing kinase 2 [Source:HGNC Symbol;Acc:HGNC:19039]	ADCK2
269432	ADCK5	203054	GGCCUUUGCUGAGCAGAUAtt	UAUCUGCUCAGCAAAGGCCtt	1.99817	-0.0371106	0.0534284	-0.090539	-0.117767	aarF domain containing kinase 5 [Source:HGNC Symbol;Acc:HGNC:21738]	ADCK5
279416	ADCK5	203054	GUGCAUGACAUAGCAGAAAtt	UUUCUGCUAUGUCAUGCACtg	2.01764	0.390511	0.810067	-0.419557	-0.533494	aarF domain containing kinase 5 [Source:HGNC Symbol;Acc:HGNC:21738]	ADCK5
289400	ADCK5	203054	GCAACGUUCUGGUGCGGAAtt	UUCCGCACCAGAACGUUGCca	1.9957	-0.0912009	0.336097	-0.427298	-0.543276	aarF domain containing kinase 5 [Source:HGNC Symbol;Acc:HGNC:21738]	ADCK5
272865	ADCY1	107	GGAAGGUUCAUAUCACAAAtt	UUUGUGAUAUGAACCUUCCct	1.98296	-0.371035	-0.189498	-0.181537	-0.232746	adenylate cyclase 1 [Source:HGNC Symbol;Acc:HGNC:232]	ADCY1
282849	ADCY1	107	GGACAUGAGAGGAACAGUUtt	AACUGUUCCUCUCAUGUCCgt	1.92449	-1.65494	-0.468801	-1.18614	-1.5021	adenylate cyclase 1 [Source:HGNC Symbol;Acc:HGNC:232]	ADCY1
292833	ADCY1	107	GGCGAGAUGUUGACAUACUtt	AGUAUGUCAACAUCUCGCCtt	2.01295	0.287399	-0.123272	0.410671	0.515531	adenylate cyclase 1 [Source:HGNC Symbol;Acc:HGNC:232]	ADCY1
276560	ADCY10	55811	GAAUAUCUAGGUACAUGGAtt	UCCAUGUACCUAGAUAUUCcg	1.95352	-1.01749	-1.07529	0.0578076	0.0696743	adenylate cyclase 10 [Source:HGNC Symbol;Acc:HGNC:21285]	ADCY10
286544	ADCY10	55811	CCUGGAACAUCAUGAGGUAtt	UACCUCAUGAUGUUCCAGGtt	2.02425	0.535533	0.476975	0.0585575	0.0706219	adenylate cyclase 10 [Source:HGNC Symbol;Acc:HGNC:21285]	ADCY10
296528	ADCY10	55811	CAUUGUCGUUGGUGCAGUAtt	UACUGCACCAACGACAAUGta	2.07104	1.56311	0.30056	1.26256	1.59192	adenylate cyclase 10 [Source:HGNC Symbol;Acc:HGNC:21285]	ADCY10
272893	ADCY2	108	GGUUAGACUUCUUAUGGAAtt	UUCCAUAAGAAGUCUAACCta	2.04223	0.93046	-0.374117	1.30458	1.64502	adenylate cyclase 2 [Source:HGNC Symbol;Acc:HGNC:233]	ADCY2
282877	ADCY2	108	GAACCAAGUCACAAAAGAAtt	UUCUUUUGUGACUUGGUUCtt	2.04164	0.917557	0.100995	0.816563	1.02839	adenylate cyclase 2 [Source:HGNC Symbol;Acc:HGNC:233]	ADCY2
292861	ADCY2	108	CGGGUAAACUAUGAGCUGAtt	UCAGCUCAUAGUUUACCCGca	1.95822	-0.914203	-0.175777	-0.738426	-0.936397	adenylate cyclase 2 [Source:HGNC Symbol;Acc:HGNC:233]	ADCY2
272895	ADCY3	109	CCGCCCAAGUAGUAAAGAAtt	UUCUUUACUACUUGGGCGGac	2.06906	1.51948	-0.118954	1.63843	2.06686	adenylate cyclase 3 [Source:HGNC Symbol;Acc:HGNC:234]	ADCY3
282879	ADCY3	109	GGUGAUCACCAAGAUCAAAtt	UUUGAUCUUGGUGAUCACCcg	1.99805	-0.0396926	-0.0903485	0.0506559	0.0606379	adenylate cyclase 3 [Source:HGNC Symbol;Acc:HGNC:234]	ADCY3
292863	ADCY3	109	GGACUGGUGUUGGACAUCAtt	UGAUGUCCAACACCAGUCCaa	2.00486	0.109938	0.029865	0.0800733	0.0978079	adenylate cyclase 3 [Source:HGNC Symbol;Acc:HGNC:234]	ADCY3
278226	ADCY4	196883	CAUCAAUCAUGAGGGCCUAtt	UAGGCCCUCAUGAUUGAUGtt	2.02566	0.566505	0.380988	0.185517	0.23104	adenylate cyclase 4 [Source:HGNC Symbol;Acc:HGNC:235]	ADCY4
288210	ADCY4	196883	CAAUUUCCACAGCCUCUAUtt	AUAGAGGCUGUGGAAAUUGtt	1.96958	-0.664798	0.00880342	-0.673602	-0.85449	adenylate cyclase 4 [Source:HGNC Symbol;Acc:HGNC:235]	ADCY4
298194	ADCY4	196883	CACUGCUGAUGACCCGUUAtt	UAACGGGUCAUCAGCAGUGat	2.05407	1.19043	0.319503	0.870924	1.09708	adenylate cyclase 4 [Source:HGNC Symbol;Acc:HGNC:235]	ADCY4
272897	ADCY5	111	GCUACACUCAACUACCUGAtt	UCAGGUAGUUGAGUGUAGCct	2.03548	0.782279	-0.639889	1.42217	1.7936	adenylate cyclase 5 [Source:HGNC Symbol;Acc:HGNC:236]	ADCY5
282881	ADCY5	111	GAAUCACUGUUUACGUAUUtt	AAUACGUAAACAGUGAUUCtc	2.05991	1.31874	0.474691	0.844047	1.06312	adenylate cyclase 5 [Source:HGNC Symbol;Acc:HGNC:236]	ADCY5
292865	ADCY5	111	CCAUAUUCAUGCUCAGCUUtt	AAGCUGAGCAUGAAUAUGGag	2.01339	0.29723	0.108984	0.188247	0.234489	adenylate cyclase 5 [Source:HGNC Symbol;Acc:HGNC:236]	ADCY5
272899	ADCY6	112	CAGCGGUACUUCUUCCAGAtt	UCUGGAAGAAGUACCGCUGgt	2.01152	0.256149	0.115944	0.140205	0.173786	adenylate cyclase 6 [Source:HGNC Symbol;Acc:HGNC:237]	ADCY6
282883	ADCY6	112	AAGACAUGAUGUUCCACAAtt	UUGUGGAACAUCAUGUCUUct	2.06505	1.4315	0.782435	0.64907	0.816757	adenylate cyclase 6 [Source:HGNC Symbol;Acc:HGNC:237]	ADCY6
292867	ADCY6	112	AGACGAUUGGUAGCACCUAtt	UAGGUGCUACCAAUCGUCUtg	2.05483	1.20708	0.71539	0.491694	0.617907	adenylate cyclase 6 [Source:HGNC Symbol;Acc:HGNC:237]	ADCY6
272901	ADCY7	113	GCAUCGCCCUGAUGAGUAAtt	UUACUCAUCAGGGCGAUGCtg	1.99127	-0.188576	0.577339	-0.765916	-0.971132	adenylate cyclase 7 [Source:HGNC Symbol;Acc:HGNC:238]	ADCY7
282885	ADCY7	113	CUUUAUCGGUGACAAGUUAtt	UAACUUGUCACCGAUAAAGtg	2.00917	0.204581	-0.165952	0.370533	0.464815	adenylate cyclase 7 [Source:HGNC Symbol;Acc:HGNC:238]	ADCY7
292869	ADCY7	113	CGAUGACUUCUACACCUUUtt	AAAGGUGUAGAAGUCAUCGga	2.1483	3.2594	0.714532	2.54487	3.21217	adenylate cyclase 7 [Source:HGNC Symbol;Acc:HGNC:238]	ADCY7
272903	ADCY8	114	GGAUCUACAUCCAUCGCUAtt	UAGCGAUGGAUGUAGAUCCga	2.0224	0.494983	0.410703	0.0842802	0.103124	adenylate cyclase 8 [Source:HGNC Symbol;Acc:HGNC:239]	ADCY8
282887	ADCY8	114	GCAUACAGGAGAUCAACAAtt	UUGUUGAUCUCCUGUAUGCtt	2.03489	0.769185	-0.269534	1.03872	1.30909	adenylate cyclase 8 [Source:HGNC Symbol;Acc:HGNC:239]	ADCY8
292871	ADCY8	114	GCUGUAUUCUCAAUCCUAUtt	AUAGGAUUGAGAAUACAGCtc	2.05887	1.29585	0.463857	0.831989	1.04788	adenylate cyclase 8 [Source:HGNC Symbol;Acc:HGNC:239]	ADCY8
272905	ADCY9	115	CCUGAUGAAAGAUUACUUUtt	AAAGUAAUCUUUCAUCAGGct	2.01694	0.375139	0.586775	-0.211636	-0.270778	adenylate cyclase 9 [Source:HGNC Symbol;Acc:HGNC:240]	ADCY9
282889	ADCY9	115	GAGGGACCGUGAAUGUCAAtt	UUGACAUUCACGGUCCCUCtg	2.04385	0.965959	0.512113	0.453846	0.570084	adenylate cyclase 9 [Source:HGNC Symbol;Acc:HGNC:240]	ADCY9
292873	ADCY9	115	CCGUCAUGCACUUACCUUUtt	AAAGGUAAGUGCAUGACGGta	2.07673	1.68807	0.0376115	1.65046	2.08205	adenylate cyclase 9 [Source:HGNC Symbol;Acc:HGNC:240]	ADCY9
272907	ADCYAP1	116	GGGAAGAGGUAUAAACAAAtt	UUUGUUUAUACCUCUUCCCta	1.99728	-0.056564	-0.0955426	0.0389787	0.0458832	adenylate cyclase activating polypeptide 1 [Source:HGNC Symbol;Acc:HGNC:241]	ADCYAP1
282891	ADCYAP1	116	GGGAUAAUCAUGCACAGCAtt	UGCUGUGCAUGAUUAUCCCat	2.0329	0.725516	0.127984	0.597531	0.751636	adenylate cyclase activating polypeptide 1 [Source:HGNC Symbol;Acc:HGNC:241]	ADCYAP1
292875	ADCYAP1	116	GGAUCUUCACGGACAGCUAtt	UAGCUGUCCGUGAAGAUCCcg	2.0315	0.694823	-0.0385593	0.733382	0.923289	adenylate cyclase activating polypeptide 1 [Source:HGNC Symbol;Acc:HGNC:241]	ADCYAP1
270019	ADCYAP1R1	117	GCUGGAAGGUGAACCGUUAtt	UAACGGUUCACCUUCCAGCtt	1.98539	-0.317746	0.49285	-0.810596	-1.02759	ADCYAP receptor type I [Source:HGNC Symbol;Acc:HGNC:242]	ADCYAP1R1
280003	ADCYAP1R1	117	GCAUUAUCGUCAUCCUUGUtt	ACAAGGAUGACGAUAAUGCca	2.09344	2.05487	0.00771061	2.04716	2.5833	ADCYAP receptor type I [Source:HGNC Symbol;Acc:HGNC:242]	ADCYAP1R1
289987	ADCYAP1R1	117	CACUAUUCGGAAUCCACUAtt	UAGUGGAUUCCGAAUAGUGgg	1.99442	-0.119394	-0.425387	0.305993	0.383266	ADCYAP receptor type I [Source:HGNC Symbol;Acc:HGNC:242]	ADCYAP1R1
272909	ADD1	118	GAUCUGAUUCUAUUGCGUAtt	UACGCAAUAGAAUCAGAUCct	2.04711	1.03761	0.375726	0.66188	0.832944	adducin 1 [Source:HGNC Symbol;Acc:HGNC:243]	ADD1
282893	ADD1	118	CGAUAAUCUGGGCUACAGAtt	UCUGUAGCCCAGAUUAUCGag	2.01565	0.346781	0.528427	-0.181646	-0.232885	adducin 1 [Source:HGNC Symbol;Acc:HGNC:243]	ADD1
292877	ADD1	118	CCAUUGAACACUAACCCAAtt	UUGGGUUAGUGUUCAAUGGaa	1.91366	-1.89278	-0.763779	-1.129	-1.4299	adducin 1 [Source:HGNC Symbol;Acc:HGNC:243]	ADD1
282895	ADD2	119	UGAUGACGCCUAUCAAUGAtt	UCAUUGAUAGGCGUCAUCAtg	1.96254	-0.819496	-0.38726	-0.432236	-0.549515	adducin 2 [Source:HGNC Symbol;Acc:HGNC:244]	ADD2
292879	ADD2	119	AGGGAGUUUCUUGCAGUGAtt	UCACUGCAAGAAACUCCCUta	1.99594	-0.0860123	-0.468961	0.382948	0.480502	adducin 2 [Source:HGNC Symbol;Acc:HGNC:244]	ADD2
282897	ADD3	120	CAAUCGAACGUAAACAACAtt	UGUUGUUUACGUUCGAUUGtc	1.97704	-0.500942	0.177263	-0.678205	-0.860307	adducin 3 [Source:HGNC Symbol;Acc:HGNC:245]	ADD3
292881	ADD3	120	CAACUGGAUUACUAGCAUUtt	AAUGCUAGUAAUCCAGUUGgg	1.86674	-2.923	-0.677853	-2.24515	-2.8402	adducin 3 [Source:HGNC Symbol;Acc:HGNC:245]	ADD3
307853	ADGB	79747	CGAGAUUACUACAUACCCAtt	UGGGUAUGUAGUAAUCUCGga	1.99697	-0.0633842	0.345056	-0.40844	-0.519448	androglobin [Source:HGNC Symbol;Acc:HGNC:21212]	ADGB
320141	ADGB	79747	CUCCACGACUUAUUCGAAAtt	UUUCGAAUAAGUCGUGGAGat	2.02927	0.645733	-0.165876	0.811609	1.02213	androglobin [Source:HGNC Symbol;Acc:HGNC:21212]	ADGB
332429	ADGB	79747	GGGUAGAGCUGUAAGUGCAtt	UGCACUUACAGCUCUACCCtt	1.9898	-0.220846	-0.276504	0.0556584	0.0669588	androglobin [Source:HGNC Symbol;Acc:HGNC:21212]	ADGB
270192	ADGRA1	84435	GCAUCAAUCGCACCAAGUAtt	UACUUGGUGCGAUUGAUGCcg	2.02088	0.46172	-0.424609	0.886329	1.11654	adhesion G protein-coupled receptor A1 [Source:HGNC Symbol;Acc:HGNC:13838]	ADGRA1
280176	ADGRA1	84435	GGUUUAUUCCAAAAAGAAAtt	UUUCUUUUUGGAAUAAACCtt	2.0488	1.07468	0.692806	0.381876	0.479148	adhesion G protein-coupled receptor A1 [Source:HGNC Symbol;Acc:HGNC:13838]	ADGRA1
290160	ADGRA1	84435	CAUCAGGAAUUACGGGACAtt	UGUCCCGUAAUUCCUGAUGtt	2.02081	0.460057	0.438438	0.0216184	0.0239478	adhesion G protein-coupled receptor A1 [Source:HGNC Symbol;Acc:HGNC:13838]	ADGRA1
270320	ADGRA2	25960	GCAUCACACUCACCAACUAtt	UAGUUGGUGAGUGUGAUGCcc	2.00669	0.150011	0.232671	-0.0826595	-0.107811	adhesion G protein-coupled receptor A2 [Source:HGNC Symbol;Acc:HGNC:17849]	ADGRA2
280304	ADGRA2	25960	CGACUAAACAUAUCUGGAAtt	UUCCAGAUAUGUUUAGUCGga	2.03769	0.830836	0.458514	0.372322	0.467076	adhesion G protein-coupled receptor A2 [Source:HGNC Symbol;Acc:HGNC:17849]	ADGRA2
290288	ADGRA2	25960	GCCGCUAGCUUUUCAGACAtt	UGUCUGAAAAGCUAGCGGCct	2.03449	0.760526	-0.440086	1.20061	1.51365	adhesion G protein-coupled receptor A2 [Source:HGNC Symbol;Acc:HGNC:17849]	ADGRA2
270332	ADGRA3	166647	CAGCGAUGCUUGUAGCACAtt	UGUGCUACAAGCAUCGCUGct	1.96107	-0.851746	-0.376395	-0.475351	-0.603992	adhesion G protein-coupled receptor A3 [Source:HGNC Symbol;Acc:HGNC:13839]	ADGRA3
280316	ADGRA3	166647	CGUCAUUGUCAGUUACAUAtt	UAUGUAACUGACAAUGACGgc	1.89956	-2.20237	-0.858276	-1.34409	-1.70168	adhesion G protein-coupled receptor A3 [Source:HGNC Symbol;Acc:HGNC:13839]	ADGRA3
290300	ADGRA3	166647	GAAUAACCCAGACUAGGAAtt	UUCCUAGUCUGGGUUAUUCct	1.96118	-0.849246	-0.225623	-0.623623	-0.791339	adhesion G protein-coupled receptor A3 [Source:HGNC Symbol;Acc:HGNC:13839]	ADGRA3
270081	ADGRB1	575	GGAUCCUGGUGUUCAACAAtt	UUGUUGAACACCAGGAUCCca	1.98412	-0.345491	-0.132022	-0.213469	-0.273094	adhesion G protein-coupled receptor B1 [Source:HGNC Symbol;Acc:HGNC:943]	ADGRB1
280065	ADGRB1	575	GCAUCCACAUUGACCAGAUtt	AUCUGGUCAAUGUGGAUGCtg	1.98437	-0.339967	-0.644742	0.304775	0.381727	adhesion G protein-coupled receptor B1 [Source:HGNC Symbol;Acc:HGNC:943]	ADGRB1
290049	ADGRB1	575	CGACCGUCCUGAAUUCUAAtt	UUAGAAUUCAGGACGGUCGtg	1.96044	-0.865459	-0.86635	0.000891241	-0.00224172	adhesion G protein-coupled receptor B1 [Source:HGNC Symbol;Acc:HGNC:943]	ADGRB1
280093	ADGRB2	576	GCCUUUUGGAGGUUCAUAAtt	UUAUGAACCUCCAAAAGGCgg	1.97555	-0.53377	0.106496	-0.640266	-0.812369	adhesion G protein-coupled receptor B2 [Source:HGNC Symbol;Acc:HGNC:944]	ADGRB2
290077	ADGRB2	576	CGAACGAAAGGAUACGGUAtt	UACCGUAUCCUUUCGUUCGgg	2.0042	0.0953316	-0.0377154	0.133047	0.164742	adhesion G protein-coupled receptor B2 [Source:HGNC Symbol;Acc:HGNC:944]	ADGRB2
270111	ADGRB3	577	GAUCGUAUUCUGUAAGUGAtt	UCACUUACAGAAUACGAUCca	1.96293	-0.810737	0.19535	-1.00609	-1.2746	adhesion G protein-coupled receptor B3 [Source:HGNC Symbol;Acc:HGNC:945]	ADGRB3
280095	ADGRB3	577	CGUCGAGUAUUUCCAACUAtt	UAGUUGGAAAUACUCGACGta	2.00212	0.0496405	0.402334	-0.352693	-0.44901	adhesion G protein-coupled receptor B3 [Source:HGNC Symbol;Acc:HGNC:945]	ADGRB3
290079	ADGRB3	577	GAAUGAGCUUAGCAAUCCAtt	UGGAUUGCUAAGCUCAUUCat	1.95078	-1.07767	-0.379338	-0.698335	-0.885741	adhesion G protein-coupled receptor B3 [Source:HGNC Symbol;Acc:HGNC:945]	ADGRB3
270380	ADGRD1	283383	GAGAUAUUGUGGAAGGGAAtt	UUCCCUUCCACAAUAUCUCca	2.0195	0.431307	-0.306041	0.737348	0.9283	adhesion G protein-coupled receptor D1 [Source:HGNC Symbol;Acc:HGNC:19893]	ADGRD1
280364	ADGRD1	283383	CAAAGGCAUUUACCUGAAAtt	UUUCAGGUAAAUGCCUUUGtt	2.00298	0.0685755	0.170638	-0.102063	-0.132328	adhesion G protein-coupled receptor D1 [Source:HGNC Symbol;Acc:HGNC:19893]	ADGRD1
290348	ADGRD1	283383	CAGACAGCCUUGAAUCUCAtt	UGAGAUUCAAGGCUGUCUGct	2.08461	1.86094	0.528101	1.33284	1.68072	adhesion G protein-coupled receptor D1 [Source:HGNC Symbol;Acc:HGNC:19893]	ADGRD1
270305	ADGRE1	2015	CCAAUACAGUGGACAGUUAtt	UAACUGUCCACUGUAUUGGtg	1.9804	-0.427167	-0.3877	-0.0394664	-0.0532352	adhesion G protein-coupled receptor E1 [Source:HGNC Symbol;Acc:HGNC:3336]	ADGRE1
280289	ADGRE1	2015	GGAGUGCGAUGCAAAGAUAtt	UAUCUUUGCAUCGCACUCCtg	1.96393	-0.78878	-0.908153	0.119373	0.147465	adhesion G protein-coupled receptor E1 [Source:HGNC Symbol;Acc:HGNC:3336]	ADGRE1
290273	ADGRE1	2015	GCACAGUUAUAGUGAUCAAtt	UUGAUCACUAUAACUGUGCaa	1.96718	-0.717583	0.248996	-0.966579	-1.22468	adhesion G protein-coupled receptor E1 [Source:HGNC Symbol;Acc:HGNC:3336]	ADGRE1
270366	ADGRE2	30817	GGCUGUUGAACUUCAGUUAtt	UAACUGAAGUUCAACAGCCca	1.98469	-0.332939	-0.337405	0.00446595	0.00227507	adhesion G protein-coupled receptor E2 [Source:HGNC Symbol;Acc:HGNC:3337]	ADGRE2
280350	ADGRE2	30817	GGCAAUUGAUCAAACCGGAtt	UCCGGUUUGAUCAAUUGCCac	2.01144	0.254353	1.04507	-0.790718	-1.00247	adhesion G protein-coupled receptor E2 [Source:HGNC Symbol;Acc:HGNC:3337]	ADGRE2
290334	ADGRE2	30817	GGUCCAAAGGGAUCAGGAAtt	UUCCUGAUCCCUUUGGACCat	2.03942	0.868662	0.496901	0.37176	0.466366	adhesion G protein-coupled receptor E2 [Source:HGNC Symbol;Acc:HGNC:3337]	ADGRE2
270200	ADGRE3	84658	CCUCCUCAAAGACAACCGAtt	UCGGUUGUCUUUGAGGAGGtg	1.97596	-0.524834	0.271405	-0.796239	-1.00945	adhesion G protein-coupled receptor E3 [Source:HGNC Symbol;Acc:HGNC:23647]	ADGRE3
280184	ADGRE3	84658	GAAUCGAAAGUUCUAGAAAtt	UUUCUAGAACUUUCGAUUCca	2.00696	0.155906	0.264614	-0.108707	-0.140724	adhesion G protein-coupled receptor E3 [Source:HGNC Symbol;Acc:HGNC:23647]	ADGRE3
290168	ADGRE3	84658	GGUUUAGAGAGAUCGUAAAtt	UUUACGAUCUCUCUAAACCac	1.99836	-0.0328373	0.128685	-0.161522	-0.207458	adhesion G protein-coupled receptor E3 [Source:HGNC Symbol;Acc:HGNC:23647]	ADGRE3
270394	ADGRE4P	326342	GGAAGACGAUUGGAUCAAUtt	AUUGAUCCAAUCGUCUUCCct	2.07062	1.55383	-0.150997	1.70483	2.15075	NA	NA
280378	ADGRE4P	326342	CAUCCGGAUUGUUACGAGAtt	UCUCGUAACAAUCCGGAUGat	1.98312	-0.367455	-0.0834971	-0.283958	-0.36216	NA	NA
290362	ADGRE4P	326342	CAACGGUUCUUACACCAAAtt	UUUGGUGUAAGAACCGUUGct	2.04045	0.891373	0.121524	0.769849	0.969366	NA	NA
270161	ADGRE5	976	GGAGCUUCUUGGGACCUGUtt	ACAGGUCCCAAGAAGCUCCag	2.00691	0.154767	0.308348	-0.153581	-0.197423	adhesion G protein-coupled receptor E5 [Source:HGNC Symbol;Acc:HGNC:1711]	ADGRE5
280145	ADGRE5	976	AAAUCAAUCCAGACAUGAAtt	UUCAUGUCUGGAUUGAUUUca	1.94074	-1.29819	0.0214564	-1.31964	-1.67079	adhesion G protein-coupled receptor E5 [Source:HGNC Symbol;Acc:HGNC:1711]	ADGRE5
290129	ADGRE5	976	AGAAGGUUCGGGAAGAAUAtt	UAUUCUUCCCGAACCUUCUtg	1.99835	-0.0331964	-0.386599	0.353402	0.44317	adhesion G protein-coupled receptor E5 [Source:HGNC Symbol;Acc:HGNC:1711]	ADGRE5
270378	ADGRF1	266977	GAAUUCAUCUUCUGCUAUAtt	UAUAGCAGAAGAUGAAUUCaa	2.02595	0.572926	-0.426142	0.999068	1.25899	adhesion G protein-coupled receptor F1 [Source:HGNC Symbol;Acc:HGNC:18990]	ADGRF1
280362	ADGRF1	266977	CAGUGUACCUGUGAAGACAtt	UGUCUUCACAGGUACACUGca	2.01662	0.368066	-0.0528722	0.420938	0.528504	adhesion G protein-coupled receptor F1 [Source:HGNC Symbol;Acc:HGNC:18990]	ADGRF1
290346	ADGRF1	266977	AACUCAUUGUGAAUAAGAAtt	UUCUUAUUCACAAUGAGUUct	2.01079	0.239992	-0.739846	0.979838	1.2347	adhesion G protein-coupled receptor F1 [Source:HGNC Symbol;Acc:HGNC:18990]	ADGRF1
270374	ADGRF2	222611	GAAUUAAUGAUACCAGCAAtt	UUGCUGGUAUCAUUAAUUCtc	2.07484	1.64651	-0.425089	2.0716	2.61418	adhesion G protein-coupled receptor F2 [Source:HGNC Symbol;Acc:HGNC:18991]	ADGRF2
280358	ADGRF2	222611	CCAGGAAACAUUGCCGUAAtt	UUACGGCAAUGUUUCCUGGta	1.93144	-1.50233	0.127943	-1.63027	-2.06328	adhesion G protein-coupled receptor F2 [Source:HGNC Symbol;Acc:HGNC:18991]	ADGRF2
290342	ADGRF2	222611	GGAAAGUCUGAGACCAUAAtt	UUAUGGUCUCAGACUUUCCag	1.99638	-0.0763846	-0.914215	0.837831	1.05526	adhesion G protein-coupled receptor F2 [Source:HGNC Symbol;Acc:HGNC:18991]	ADGRF2
270326	ADGRF3	165082	GGAACUGAAAUAAGUAUUAtt	UAAUACUUAUUUCAGUUCCat	1.98465	-0.333978	-0.0857008	-0.248277	-0.317075	adhesion G protein-coupled receptor F3 [Source:HGNC Symbol;Acc:HGNC:18989]	ADGRF3
280310	ADGRF3	165082	GGACAGGAAGAUACAAGAAtt	UUCUUGUAUCUUCCUGUCCat	1.96018	-0.871156	-0.970823	0.099667	0.122565	adhesion G protein-coupled receptor F3 [Source:HGNC Symbol;Acc:HGNC:18989]	ADGRF3
290294	ADGRF3	165082	ACAAGGUCCUAGAUAUGGAtt	UCCAUAUCUAGGACCUUGUct	1.9639	-0.789635	-0.368989	-0.420646	-0.53487	adhesion G protein-coupled receptor F3 [Source:HGNC Symbol;Acc:HGNC:18989]	ADGRF3
270340	ADGRF4	221393	CCAAAUCGAUGACCGACAAtt	UUGUCGGUCAUCGAUUUGGag	2.0231	0.510464	0.356186	0.154278	0.191569	adhesion G protein-coupled receptor F4 [Source:HGNC Symbol;Acc:HGNC:19011]	ADGRF4
280324	ADGRF4	221393	GGAUCCAAGAGAAAUGCGAtt	UCGCAUUUCUCUUGGAUCCtt	2.02474	0.546436	0.119875	0.42656	0.535608	adhesion G protein-coupled receptor F4 [Source:HGNC Symbol;Acc:HGNC:19011]	ADGRF4
290308	ADGRF4	221393	GUCUGAUAAUGUUACUCGAtt	UCGAGUAACAUUAUCAGACaa	1.99981	-0.00105171	-0.111033	0.109981	0.135598	adhesion G protein-coupled receptor F4 [Source:HGNC Symbol;Acc:HGNC:19011]	ADGRF4
270342	ADGRF5	221395	GGUAAAACAGGAACGUAUAtt	UAUACGUUCCUGUUUUACCaa	2.00015	0.0064246	0.633033	-0.626608	-0.795112	adhesion G protein-coupled receptor F5 [Source:HGNC Symbol;Acc:HGNC:19030]	ADGRF5
280326	ADGRF5	221395	CCGUAAUAGGUGUCGGAGAtt	UCUCCGACACCUAUUACGGga	1.93229	-1.48364	0.335787	-1.81943	-2.30229	adhesion G protein-coupled receptor F5 [Source:HGNC Symbol;Acc:HGNC:19030]	ADGRF5
290310	ADGRF5	221395	CACGUGCUCUCUACGGUUAtt	UAACCGUAGAGAGCACGUGcg	1.9457	-1.18926	-0.00244127	-1.18681	-1.50295	adhesion G protein-coupled receptor F5 [Source:HGNC Symbol;Acc:HGNC:19030]	ADGRF5
270174	ADGRG1	9289	CCGACAUGCUGGGAGAUUAtt	UAAUCUCCCAGCAUGUCGGtt	2.01861	0.411853	-0.50757	0.919423	1.15836	adhesion G protein-coupled receptor G1 [Source:HGNC Symbol;Acc:HGNC:4512]	ADGRG1
280158	ADGRG1	9289	AGCCUGGAGUCGAAACUGAtt	UCAGUUUCGACUCCAGGCUct	1.99938	-0.0104059	-0.145231	0.134825	0.166989	adhesion G protein-coupled receptor G1 [Source:HGNC Symbol;Acc:HGNC:4512]	ADGRG1
290142	ADGRG1	9289	CCUCCACUACAAACCCACAtt	UGUGGGUUUGUAGUGGAGGct	2.02796	0.617133	0.63655	-0.0194167	-0.0279016	adhesion G protein-coupled receptor G1 [Source:HGNC Symbol;Acc:HGNC:4512]	ADGRG1
270216	ADGRG2	10149	GAAUCAACAUAUAACGAAUtt	AUUCGUUAUAUGUUGAUUCtg	2.01253	0.27824	0.863945	-0.585706	-0.74343	adhesion G protein-coupled receptor G2 [Source:HGNC Symbol;Acc:HGNC:4516]	ADGRG2
280200	ADGRG2	10149	CUUACUCCCUUCAAACGAAtt	UUCGUUUGAAGGGAGUAAGct	2.0184	0.407074	0.715093	-0.308019	-0.392562	adhesion G protein-coupled receptor G2 [Source:HGNC Symbol;Acc:HGNC:4516]	ADGRG2
290184	ADGRG2	10149	GGACCUAUCUAGGACAUCUtt	AGAUGUCCUAGAUAGGUCCag	1.97615	-0.520531	0.146675	-0.667206	-0.846408	adhesion G protein-coupled receptor G2 [Source:HGNC Symbol;Acc:HGNC:4516]	ADGRG2
270344	ADGRG3	222487	GUCUACAUCUUUGCACUUUtt	AAAGUGCAAAGAUGUAGACgg	1.98057	-0.423478	0.473105	-0.896583	-1.13624	adhesion G protein-coupled receptor G3 [Source:HGNC Symbol;Acc:HGNC:13728]	ADGRG3
280328	ADGRG3	222487	GGAUGGGCCUUGAAGCCUUtt	AAGGCUUCAAGGCCCAUCCag	1.98439	-0.33954	-0.0901461	-0.249394	-0.318487	adhesion G protein-coupled receptor G3 [Source:HGNC Symbol;Acc:HGNC:13728]	ADGRG3
290312	ADGRG3	222487	CGUGAUAGGGAGAACCGCAtt	UGCGGUUCUCCCUAUCACGga	1.98785	-0.263745	-0.0236743	-0.240071	-0.306707	adhesion G protein-coupled receptor G3 [Source:HGNC Symbol;Acc:HGNC:13728]	ADGRG3
270290	ADGRG4	139378	CCACAUCCUGGAAAACGAAtt	UUCGUUUUCCAGGAUGUGGtc	2.0437	0.962719	0.781829	0.18089	0.225194	adhesion G protein-coupled receptor G4 [Source:HGNC Symbol;Acc:HGNC:18992]	ADGRG4
280274	ADGRG4	139378	CCAUAGACAAUACUACCAAtt	UUGGUAGUAUUGUCUAUGGat	2.00146	0.0351382	-0.367922	0.40306	0.505915	adhesion G protein-coupled receptor G4 [Source:HGNC Symbol;Acc:HGNC:18992]	ADGRG4
290258	ADGRG4	139378	GGAUCACACCUACGACCUUtt	AAGGUCGUAGGUGUGAUCCtg	2.12421	2.73042	0.801956	1.92847	2.43333	adhesion G protein-coupled receptor G4 [Source:HGNC Symbol;Acc:HGNC:18992]	ADGRG4
270336	ADGRG5	221188	GAAGCAGAGUGACUCCUUAtt	UAAGGAGUCACUCUGCUUCct	1.93118	-1.50792	-0.0189483	-1.48897	-1.88474	adhesion G protein-coupled receptor G5 [Source:HGNC Symbol;Acc:HGNC:19010]	ADGRG5
280320	ADGRG5	221188	CCAUCUUAAACUCGCUCUAtt	UAGAGCGAGUUUAAGAUGGtg	1.97468	-0.552884	0.79608	-1.34896	-1.70784	adhesion G protein-coupled receptor G5 [Source:HGNC Symbol;Acc:HGNC:19010]	ADGRG5
290304	ADGRG5	221188	CAUUCGCAAUGUCUCCUGUtt	ACAGGAGACAUUGCGAAUGcg	2.09293	2.04359	0.558103	1.48548	1.8736	adhesion G protein-coupled receptor G5 [Source:HGNC Symbol;Acc:HGNC:19010]	ADGRG5
[truncated: 61,897 more rows]

## Sheet: Off-targets CENPA
entrezgene	Transcript.ID	ensembl_gene_id_version	Description	ccds	hgnc_symbol	SYMBOL	Off target score	On target score	N
[truncated: 4,834 more rows]

[truncated: 1 more sheets: siRNA Level Viability]
