# Supplementary material for: DNAJC9 prevents CENP-A mislocalization and chromosomal instability by maintaining the fidelity of histone supply chains
Source: EMBO J. 2024 Apr 10;43(11):5. doi: 10.1038/s44318-024-00093-6 (PMC11148058; doi:10.1038/s44318-024-00093-6)
Supplement: Supplementary file 3 — Dataset EV2 [file 44318_2024_93_MOESM3_ESM.xlsx]

## Sheet: Index
Balachandra et al "DNAJC9 prevents CENP-A mislocalization and chromosomal instability by maintaining the fidelity of histone supply chains"
Dataset EV2. Secondary validation of selected candidates from primary RNAi screen
Description	Index	Related figures
Gene level YFP-CENPA Z-scores and median nuclear intensity combined from primary and secondary screens	Gene level Score	Figure 1B,C
YFP-CENPA Z-scores and median nuclear intensity of individual siRNAs screened in primary and secondary screens	siRNA level Score	Figure 1B,C

## Sheet: Gene level Score
Symbol	Gene ID	# siRNA	Mean: Norm Median Intensity Nuclear YFP_MeanPerWell	Mean: Z Score Median Intensity Nuclear YFP
EP400	57634	6	160.401	4.8962		Candidates highlighted in red are represented in Figure 1B
DNAJC9	23234	6	153.1	4.2964
CHAF1B	8208	6	151.363	4.15367
RFWD2	64326	3	143.117	3.47628
BRD4	23476	6	140.108	3.22907
SMG1	23049	6	139.906	3.21249
PACSIN1	29993	6	138.326	3.08264
UBR5	51366	6	136.128	2.90209
CHAF1A	10036	6	135.911	2.88426
UPF2	26019	6	133.94	2.72231
UPF1	5976	6	131.975	2.56092
KAT5	10524	6	130.348	2.42723
XRCC5	7520	6	130.316	2.42464
ADAMTSL4	54507	6	127.494	2.19279
CPSF6	11052	6	127.155	2.1649
AURKA	6790	5	126.472	2.1088
TRRAP	8295	6	126.129	2.08062
TADA2A	6871	6	125.831	2.05618
SKP1	6500	6	125.471	2.02655
CUL3	8452	6	125.288	2.01159
NASP	4678	6	125.218	2.00577
SSU72	29101	6	122.546	1.78627
C20orf85	128602	6	122.2	1.75788
RACK1	10399	6	121.51	1.70117
USP39	10713	6	121.401	1.6922
SUCLG1	8802	6	121.228	1.678
PMEPA1	56937	6	121.013	1.6603
C21orf2	755	3	120.839	1.64605
SLC25A31	83447	6	120.508	1.61887
NCLN	56926	6	120.059	1.58197
HNRNPCL1	343069	6	119.317	1.521
THOC6	79228	6	118.941	1.49013
FAM118A	55007	6	118.837	1.48154
ZC4H2	55906	6	118.785	1.47729
MEPCE	56257	6	118.746	1.47406
UBN2	254048	6	118.548	1.45782
BHLHE40	8553	6	118.085	1.4198
LARP7	51574	6	118.08	1.41936
TOP3B	8940	6	117.859	1.40122
DMAP1	55929	6	117.14	1.34216
HCFC1	3054	6	116.995	1.33026
HABP2	3026	6	116.189	1.26408
MYC	4609	6	116.131	1.25924
PRSS33	260429	5	115.937	1.24333
SUMO2	6613	6	115.831	1.23464
ADAP1	11033	6	115.768	1.22948
DBF4	10926	6	115.471	1.20502
TONSL	4796	6	115.261	1.1878
NUP153	9972	6	114.71	1.14249
CENPJ	55835	6	114.57	1.13107
DSN1	79980	6	114.413	1.11816
NTMT1	28989	6	114.334	1.11165
MAD2L1	4085	6	114.031	1.08672
SMG6	23293	6	113.994	1.08371
BTF3	689	6	113.959	1.08086
RBX1	9978	6	113.862	1.07282
SMARCA5	8467	6	113.606	1.05179
SAE1	10055	6	112.909	0.9946
RAD21	5885	6	112.862	0.990711
OR6C3	254786	6	112.353	0.948854
VPS72	6944	6	112.062	0.924962
VANGL2	57216	6	111.854	0.907929
NR0B1	190	5	111.653	0.891421
TM9SF1	10548	6	111.628	0.889362
NEK4	6787	6	111.447	0.874451
SNRPC	6631	6	111.412	0.871631
COPS8	10920	6	110.389	0.787588
NAP1L1	4673	6	110.258	0.776812
ORC6	23594	6	110.227	0.774265
OR51F2	119694	6	110.215	0.773266
CDC7	8317	6	110.016	0.75689
ASF1A	25842	6	109.921	0.74914
GLTSCR2	29997	3	109.822	0.740993
RUVBL2	10856	6	109.733	0.733668
INTS6	26512	6	109.647	0.726548
ARFGEF3	57221	6	109.599	0.72266
NAP1L5	266812	6	109.401	0.706393
RNASEH2A	10535	6	109.135	0.684527
SRSF7	6432	6	109.061	0.678434
MCM2	4171	6	108.98	0.671779
FAM192A	80011	3	108.89	0.664399
DYRK4	8798	6	108.072	0.597157
CENPN	55839	6	108.023	0.593159
MUC17	140453	6	107.94	0.586354
MEOX1	4222	6	107.654	0.562886
BTRC	8945	6	107.566	0.555629
NPC2	10577	6	107.391	0.541266
RUVBL1	8607	6	107.328	0.536076
ERH	2079	6	107.315	0.534981
ATRX	546	6	107.134	0.520166
ZNF496	84838	6	107.091	0.516579
ZFP36L2	678	6	106.9	0.500915
SYN1	6853	6	106.743	0.48803
NAP1L4	4676	6	106.676	0.482499
RACGAP1	29127	6	106.478	0.466246
HIRA	7290	6	106.365	0.45699
IPO4	79711	6	106.365	0.456949
RSF1	51773	6	106.331	0.454183
DHX8	1659	6	106.043	0.430551
ANP32E	81611	6	106.038	0.430126
MRC1	4360	6	106.016	0.428291
HSP90B1	7184	6	105.984	0.425635
BUB3	9184	6	105.909	0.419487
RNF4	6047	6	105.641	0.39747
TP53RK	112858	6	105.564	0.391158
TRIM25	7706	6	105.364	0.374741
CUL4A	8451	6	105.348	0.373386
BUB1B	701	6	105.085	0.351779
BRCC3	79184	6	104.989	0.343948
WEE1	7465	5	104.874	0.33444
MBTD1	54799	6	104.757	0.324888
NCL	4691	6	104.745	0.323889
CENPH	64946	6	104.712	0.321164
CABIN1	23523	6	104.686	0.319
CCNB1	891	6	104.658	0.316728
SENP6	26054	6	104.461	0.300557
PSME4	23198	6	104.374	0.293423
AURKB	9212	6	104.285	0.286057
EAPP	55837	6	104.003	0.262917
FAM63A	55793	3	104	0.262698
EP300	2033	6	103.714	0.239161
AHDC1	27245	6	103.644	0.233452
TMCO4	255104	6	103.585	0.228605
MEAF6	64769	6	103.49	0.220773
OR2T29	343563	6	103.453	0.217719
CENPW	387103	6	103.42	0.215008
NAP1L2	4674	6	103.201	0.197072
INCENP	3619	6	103.089	0.187802
CENPM	79019	6	102.802	0.16421
ERCC3	2071	5	102.611	0.14856
CTCF	10664	6	102.418	0.132746
UBN1	29855	6	102.345	0.126707
HSPA8	3312	6	102.184	0.113453
RPTN	126638	6	102.177	0.112933
RBBP4	5928	6	102.037	0.101445
NPM2	10361	6	101.16	0.0293423
TP53INP2	58476	6	100.927	0.010228
MMEL1	79258	6	100.751	-0.00424461
NPAT	4863	6	100.707	-0.00785935
NPM3	10360	6	100.656	-0.0120492
RBBP7	5931	6	100.177	-0.0514142
CDC20	991	6	99.8245	-0.0803594
MORF4L1	10933	6	99.7497	-0.0865072
DDX39B	7919	6	99.7185	-0.0890677
HSP90AA1	3320	6	99.6785	-0.0923538
CENPL	91687	9	99.4758	-0.109008
THOC2	57187	6	99.409	-0.114494
CDK1	983	6	99.3775	-0.117082
PPP3R1	5534	6	99.0372	-0.145041
POU5F1	5460	6	98.941	-0.152942
OIP5	11339	6	98.8772	-0.158186
ATHL1	80162	3	98.7893	-0.165402
BRD8	10902	6	98.6905	-0.173521
MRPL16	54948	6	97.9935	-0.230782
MRGBP	55257	6	97.1063	-0.303665
NPM1	4869	6	96.5583	-0.348685
ASF1B	55723	6	96.1635	-0.381122
HJURP	55355	6	95.982	-0.396033
EMC8	10328	6	95.5115	-0.434686
OR8U1	219417	6	95.4927	-0.436233
YEATS4	8089	6	95.4755	-0.437643
CSTL1	128817	6	95.4672	-0.438328
CREBBP	1387	6	95.0573	-0.471997
DAXX	1616	6	94.2083	-0.541745
MUS81	80198	6	94.0327	-0.556176
NAP1L3	4675	6	93.4657	-0.602757
SUPT16H	11198	6	93.4088	-0.607426
MIS18BP1	55320	6	92.851	-0.653254
CENPA	1058	6	92.221	-0.70501
GPN1	11321	6	91.9162	-0.730053
SRSF3	6428	6	91.8893	-0.732258
HOXC4	3221	6	91.8025	-0.739392
ISLR2	57611	6	91.7703	-0.742034
TPR	7175	6	91.5923	-0.756657
MIS18A	54069	6	91.5525	-0.75993
SPTY2D1	144108	6	91.0597	-0.800418
THOC3	84321	6	90.8073	-0.821148
SUPT4H1	6827	6	90.6792	-0.831677
ING3	54556	6	90.674	-0.832101
CRTC3	64784	6	90.4528	-0.850271
CD79B	974	6	90.0308	-0.884939
FBXW7	55294	6	89.9723	-0.889745
THEM5	284486	6	89.9107	-0.894811
GLE1	2733	6	89.6088	-0.919608
THOC5	8563	6	89.3093	-0.944213
SLC7A6OS	84138	6	88.653	-0.998133
THOC1	9984	6	88.4958	-1.01104
SSRP1	6749	6	87.6713	-1.07878
THOC7	80145	6	87.1922	-1.11814
MCM3AP	8888	6	86.9783	-1.13571
WDR61	80349	6	86.5847	-1.16805
NUP58	9818	6	86.1735	-1.20183
PCF11	51585	6	86.1405	-1.20454
ALYREF	10189	6	86.0658	-1.21068
NXT1	29107	6	85.9948	-1.21651
CDK9	1025	6	85.6323	-1.24629
CDC73	79577	6	84.8495	-1.3106
SUPT6H	6830	6	76.7115	-1.97916
SUPT5H	6829	6	75.6267	-2.06829

## Sheet: siRNA level Score
Symbol	Library	Norm_Nuclear Count	Z Score_Nuclei Count	Norm_Median_Intensity Nuclear YFP_MeanPerWell	Z Score_Median_Intensity Nuclear YFP
ADAMTSL4	Primary screen	51.83	-2.09312	174.13	6.02407
ADAMTSL4	Primary screen	134.146	1.58486	146.736	3.77357
ADAMTSL4	Primary screen	78.008	-0.923454	120.244	1.59717
ADAMTSL4	Secondary screen	95.376	-0.147431	119.388	1.52684
ADAMTSL4	Secondary screen	132.432	1.50828	107.88	0.581425
ADAMTSL4	Secondary screen	127.703	1.29698	96.587	-0.34633
ADAP1	Primary screen	75.35	-1.04222	136.04	2.89486
ADAP1	Primary screen	113.652	0.669163	117.53	1.3742
ADAP1	Primary screen	68.856	-1.33238	113.328	1.02899
ADAP1	Secondary screen	69.364	-1.30968	80.413	-1.67507
ADAP1	Secondary screen	116.763	0.808166	105.802	0.410711
ADAP1	Secondary screen	94.798	-0.173257	141.497	3.34317
AHDC1	Primary screen	89.39	-0.414893	78.464	-1.83519
AHDC1	Primary screen	76.022	-1.01219	80.915	-1.63383
AHDC1	Primary screen	95.619	-0.136573	94.903	-0.484676
AHDC1	Secondary screen	103.378	0.210108	113.524	1.0451
AHDC1	Secondary screen	12.139	-3.86656	135.628	2.86101
AHDC1	Secondary screen	20.231	-3.505	118.432	1.4483
ALYREF	Primary screen	81.294	-0.776632	78.8	-1.80759
ALYREF	Primary screen	44.858	-2.40464	90.127	-0.877039
ALYREF	Primary screen	61.229	-1.67316	65.521	-2.8985
ALYREF	Secondary screen	130.405	1.41771	89.403	-0.936518
ALYREF	Secondary screen	94.798	-0.173257	107.727	0.568855
ALYREF	Secondary screen	119.595	0.934703	84.817	-1.31327
ANP32E	Primary screen	60.305	-1.71445	102.211	0.115699
ANP32E	Primary screen	98.793	0.00524487	95.288	-0.453047
ANP32E	Primary screen	64.885	-1.50981	79.437	-1.75526
ANP32E	Secondary screen	98.266	-0.0183021	93.058	-0.636248
ANP32E	Secondary screen	116.763	0.808166	145.652	3.68451
ANP32E	Secondary screen	143.243	1.99132	120.584	1.6251
ARFGEF3	Primary screen	124.576	1.15726	155.946	4.5302
ARFGEF3	Primary screen	106.83	0.364348	114.281	1.10729
ARFGEF3	Primary screen	77.495	-0.946376	137.242	2.9936
ARFGEF3	Secondary screen	97.297	-0.0615982	78.744	-1.81219
ARFGEF3	Secondary screen	145.946	2.1121	87.279	-1.11101
ARFGEF3	Secondary screen	102.027	0.149744	84.103	-1.37193
ASF1A	Primary screen	104.715	0.269847	94.252	-0.538158
ASF1A	Primary screen	85.1	-0.606575	111.795	0.903054
ASF1A	Primary screen	79.422	-0.860275	98.215	-0.212585
ASF1A	Secondary screen	94.798	-0.173257	114.694	1.14122
ASF1A	Secondary screen	60.116	-1.72289	143.522	3.50953
ASF1A	Secondary screen	6.358	-4.12486	97.051	-0.308211
ASF1B	Primary screen	54.668	-1.96631	100.75	-0.00432677
ASF1B	Primary screen	100.665	0.0888881	88.583	-1.00388
ASF1B	Primary screen	95.93	-0.122677	93.653	-0.587367
ASF1B	Secondary screen	128.378	1.32714	101.24	0.0359282
ASF1B	Secondary screen	97.297	-0.0615982	93.842	-0.57184
ASF1B	Secondary screen	139.865	1.84039	98.913	-0.155242
ATHL1	Secondary screen	131.757	1.47812	91.389	-0.773362
ATHL1	Secondary screen	92.568	-0.272896	110.873	0.827309
ATHL1	Secondary screen	121.387	1.01477	94.106	-0.550152
ATRX	Primary screen	125.613	1.20359	103.454	0.217815
ATRX	Primary screen	124.615	1.159	101.004	0.0165401
ATRX	Primary screen	115.114	0.734487	101.149	0.0284523
ATRX	Secondary screen	121.965	1.0406	107.619	0.559983
ATRX	Secondary screen	148.649	2.23287	109.554	0.718949
ATRX	Secondary screen	69.942	-1.28385	120.026	1.57926
AURKA	Primary screen	5.496	-4.16338	127.598	2.20132
AURKA	Primary screen	109.242	0.472119	108.466	0.629566
AURKA	Secondary screen	54.913	-1.95537	171.454	5.80423
AURKA	Secondary screen	112.838	0.632792	111.353	0.866742
AURKA	Secondary screen	106.081	0.330882	113.488	1.04214
AURKB	Primary screen	67.544	-1.391	99.422	-0.113426
AURKB	Primary screen	94.498	-0.186661	101.405	0.0494835
AURKB	Primary screen	15.248	-3.72765	119.227	1.51362
AURKB	Secondary screen	100.578	0.0850008	110.112	0.76479
AURKB	Secondary screen	105.405	0.300677	107.226	0.527697
AURKB	Secondary screen	59.459	-1.75225	88.316	-1.02582
BHLHE40	Primary screen	67.464	-1.39457	125.691	2.04465
BHLHE40	Primary screen	103.016	0.193934	106.311	0.452527
BHLHE40	Primary screen	119.82	0.944757	126.045	2.07374
BHLHE40	Secondary screen	58.382	-1.80037	110.393	0.787875
BHLHE40	Secondary screen	80.925	-0.793119	121.336	1.68688
BHLHE40	Secondary screen	118.919	0.904499	118.734	1.47311
BRCC3	Primary screen	14.481	-3.76192	129.376	2.34739
BRCC3	Primary screen	69.354	-1.31013	94.416	-0.524684
BRCC3	Primary screen	81.335	-0.7748	78.169	-1.85943
BRCC3	Secondary screen	87.283	-0.509036	110.871	0.827145
BRCC3	Secondary screen	96.532	-0.0957793	111.824	0.905437
BRCC3	Secondary screen	114.865	0.723361	105.28	0.367827
BRD4	Primary screen	78.597	-0.897137	136.045	2.89527
BRD4	Primary screen	93.031	-0.252208	123.495	1.86425
BRD4	Primary screen	61.538	-1.65935	143.855	3.53688
BRD4	Secondary screen	66.474	-1.43881	126.276	2.09271
BRD4	Secondary screen	114.865	0.723361	171.659	5.82107
BRD4	Secondary screen	72.832	-1.15472	139.319	3.16424
BRD8	Primary screen	103.147	0.199787	108.218	0.609192
BRD8	Primary screen	81.028	-0.788517	103.901	0.254538
BRD8	Primary screen	123.517	1.10994	90.991	-0.806059
BRD8	Secondary screen	97.973	-0.0313937	82.247	-1.52441
BRD8	Secondary screen	99.324	0.0289706	107.687	0.565569
BRD8	Secondary screen	105.202	0.291607	99.099	-0.139962
BTF3	Primary screen	40.58	-2.59578	130.526	2.44186
BTF3	Primary screen	103.333	0.208098	137.345	3.00207
BTF3	Primary screen	81.995	-0.74531	111.663	0.89221
BTF3	Secondary screen	64.162	-1.54211	79.384	-1.75961
BTF3	Secondary screen	101.156	0.110827	111.797	0.903218
BTF3	Secondary screen	99.422	0.0333494	113.041	1.00542
BTRC	Primary screen	85.407	-0.592858	106.378	0.458031
BTRC	Primary screen	130.76	1.43357	99.395	-0.115644
BTRC	Primary screen	78.153	-0.916975	115.391	1.19848
BTRC	Secondary screen	97.688	-0.0441279	105.027	0.347042
BTRC	Secondary screen	152.703	2.41401	107.009	0.509869
BTRC	Secondary screen	122.543	1.06642	112.196	0.935997
BUB1B	Primary screen	71.659	-1.20714	104.988	0.343838
BUB1B	Primary screen	101.075	0.107207	92.93	-0.646764
BUB1B	Primary screen	86.189	-0.557917	109.766	0.736365
BUB1B	Secondary screen	141.892	1.93096	122.982	1.8221
BUB1B	Secondary screen	98.266	-0.0183021	88.993	-0.970201
BUB1B	Secondary screen	91.908	-0.302385	110.849	0.825337
BUB3	Primary screen	101.657	0.133212	102.356	0.127611
BUB3	Primary screen	55.99	-1.90724	102.861	0.169098
BUB3	Primary screen	81.124	-0.784227	109.048	0.67738
BUB3	Secondary screen	99.422	0.0333494	114.839	1.15313
BUB3	Secondary screen	120.27	0.964863	106.657	0.480952
BUB3	Secondary screen	125	1.17621	99.692	-0.0912447
C20orf85	Primary screen	90.482	-0.366101	132.359	2.59245
C20orf85	Primary screen	125.316	1.19032	164.737	5.2524
C20orf85	Primary screen	85.662	-0.581464	113.232	1.02111
C20orf85	Secondary screen	93.919	-0.212531	110.301	0.780317
C20orf85	Secondary screen	93.919	-0.212531	102.712	0.156858
C20orf85	Secondary screen	95.27	-0.152167	109.861	0.74417
C21orf2	Secondary screen	83.108	-0.69558	117.812	1.39737
C21orf2	Secondary screen	105.78	0.317432	141.374	3.33306
C21orf2	Secondary screen	130.636	1.42803	103.331	0.20771
CABIN1	Primary screen	112.721	0.627565	100.023	-0.0640521
CABIN1	Primary screen	134.733	1.61109	104.971	0.342441
CABIN1	Primary screen	134.872	1.6173	118.137	1.42407
CABIN1	Secondary screen	113.873	0.679038	92.245	-0.703039
CABIN1	Secondary screen	99.422	0.0333494	101.137	0.0274665
CABIN1	Secondary screen	110.135	0.512019	111.601	0.887116
CCNB1	Primary screen	85.641	-0.582402	96.01	-0.393732
CCNB1	Primary screen	108.03	0.417965	100.529	-0.0224826
CCNB1	Primary screen	45.135	-2.39226	102.543	0.142974
CCNB1	Secondary screen	115.607	0.756515	128.302	2.25916
CCNB1	Secondary screen	106.757	0.361086	98.374	-0.199523
CCNB1	Secondary screen	111.486	0.572383	102.19	0.113974
CD79B	Primary screen	69.102	-1.32138	75.202	-2.10317
CD79B	Primary screen	79.904	-0.838738	77.138	-1.94413
CD79B	Primary screen	77.739	-0.935473	104.95	0.340716
CD79B	Secondary screen	139.884	1.84124	100.338	-0.0381738
CD79B	Secondary screen	138.514	1.78003	97.93	-0.235998
CD79B	Secondary screen	75.723	-1.02555	84.627	-1.32888
CDC20	Primary screen	56.522	-1.88347	110.542	0.800116
CDC20	Primary screen	101.475	0.12508	97.553	-0.26697
CDC20	Primary screen	92.295	-0.285094	91.182	-0.790368
CDC20	Secondary screen	21.622	-3.44285	101.555	0.0618065
CDC20	Secondary screen	18.919	-3.56362	90.658	-0.833416
CDC20	Secondary screen	20.27	-3.50326	107.457	0.546674
CDC7	Primary screen	72.492	-1.16992	117.8	1.39638
CDC7	Primary screen	101.754	0.137546	87.091	-1.12646
CDC7	Primary screen	111.378	0.567558	119.183	1.51
CDC7	Secondary screen	153.378	2.44417	109.409	0.707037
CDC7	Secondary screen	102.027	0.149744	107.509	0.550946
CDC7	Secondary screen	108.671	0.446606	119.103	1.50343
CDC73	Primary screen	79.119	-0.873813	70.573	-2.48346
CDC73	Primary screen	113.612	0.667376	92.723	-0.66377
CDC73	Primary screen	88.752	-0.443399	69.552	-2.56734
CDC73	Secondary screen	59.538	-1.74872	79.397	-1.75854
CDC73	Secondary screen	151.351	2.3536	100.898	0.00783189
CDC73	Secondary screen	109.249	0.472432	95.954	-0.398333
CDK1	Primary screen	109.217	0.471002	100.616	-0.0153353
CDK1	Primary screen	81.004	-0.789589	103.354	0.2096
CDK1	Primary screen	111.942	0.592758	91.271	-0.783056
CDK1	Secondary screen	67.568	-1.38993	98.625	-0.178902
CDK1	Secondary screen	100.676	0.0893796	98.237	-0.210777
CDK1	Secondary screen	114.865	0.723361	104.162	0.27598
CDK9	Primary screen	106.093	0.331418	76.686	-1.98126
CDK9	Primary screen	116.359	0.790115	83.921	-1.38688
CDK9	Primary screen	104.881	0.277264	81.677	-1.57123
CDK9	Secondary screen	83.815	-0.66399	117.367	1.36081
CDK9	Secondary screen	12.162	-3.86553	85.671	-1.24311
CDK9	Secondary screen	23.649	-3.35228	68.472	-2.65606
CENPA	Primary screen	135.885	1.66256	59.963	-3.3551
CENPA	Primary screen	96.651	-0.0904623	97.169	-0.298517
CENPA	Primary screen	104.498	0.260151	111.196	0.853844
CENPA	Secondary screen	150.676	2.32344	89.358	-0.940215
CENPA	Secondary screen	110.983	0.549909	120.193	1.59298
CENPA	Secondary screen	113.514	0.662997	75.447	-2.08305
CENPH	Primary screen	94.858	-0.170576	96.843	-0.325299
CENPH	Primary screen	80.608	-0.807283	118.616	1.46342
CENPH	Primary screen	77.627	-0.940478	82.751	-1.483
CENPH	Secondary screen	82.432	-0.725784	87.579	-1.08637
CENPH	Secondary screen	108.092	0.420735	119.813	1.56176
CENPH	Secondary screen	98.266	-0.0183021	122.67	1.79647
CENPJ	Primary screen	112.651	0.624437	101.773	0.0797158
CENPJ	Primary screen	128.307	1.32397	96.598	-0.345426
CENPJ	Primary screen	110.419	0.524709	97.595	-0.26352
CENPJ	Secondary screen	81.503	-0.767293	127.739	2.2129
CENPJ	Secondary screen	141.892	1.93096	113.801	1.06785
CENPJ	Secondary screen	104.046	0.239955	149.917	4.03489
CENPL	Primary screen	97.034	-0.0733494	105.065	0.350164
CENPL	Primary screen	100.943	0.101309	100.66	-0.0117205
CENPL	Primary screen	91.786	-0.307836	73.196	-2.26797
CENPL	Primary screen	84.231	-0.645403	95.118	-0.467013
CENPL	Primary screen	92.45	-0.278168	103.979	0.260946
CENPL	Primary screen	120.364	0.969063	131.449	2.51769
CENPL	Secondary screen	95.946	-0.121963	94.864	-0.48788
CENPL	Secondary screen	90.541	-0.363464	89.943	-0.892155
CENPL	Secondary screen	148.649	2.23287	101.008	0.0168687
CENPM	Primary screen	114.795	0.720234	94.22	-0.540786
CENPM	Primary screen	138.937	1.79893	76.32	-2.01133
CENPM	Primary screen	86.388	-0.549026	98.033	-0.227537
CENPM	Secondary screen	95.376	-0.147431	112.02	0.921539
CENPM	Secondary screen	99.324	0.0289706	120.896	1.65073
CENPM	Secondary screen	94.595	-0.182327	115.32	1.19264
CENPN	Primary screen	133.333	1.54853	117.103	1.33912
CENPN	Primary screen	44.655	-2.41371	96.179	-0.379849
CENPN	Primary screen	71.693	-1.20562	86.933	-1.13944
CENPN	Secondary screen	69.364	-1.30968	119.632	1.54689
CENPN	Secondary screen	124.277	1.1439	110.055	0.760108
CENPN	Secondary screen	120.27	0.964863	118.235	1.43212
CENPW	Primary screen	19.215	-3.5504	78.904	-1.79904
CENPW	Primary screen	12.24	-3.86205	104.318	0.288795
CENPW	Primary screen	63	-1.59403	94.065	-0.55352
CENPW	Secondary screen	97.688	-0.0441279	124.587	1.95396
CENPW	Secondary screen	67.568	-1.38993	98.907	-0.155735
CENPW	Secondary screen	84.459	-0.635216	119.738	1.5556
CHAF1A	Primary screen	42.76	-2.49838	150.88	4.11401
CHAF1A	Primary screen	81.825	-0.752906	150.308	4.06702
CHAF1A	Primary screen	79.328	-0.864475	146.693	3.77003
CHAF1A	Secondary screen	129.73	1.38755	128.046	2.23812
CHAF1A	Secondary screen	104.054	0.240313	113.797	1.06752
CHAF1A	Secondary screen	112.838	0.632792	125.742	2.04884
CHAF1B	Primary screen	66.019	-1.45914	237.354	11.2181
CHAF1B	Primary screen	82.604	-0.718099	150.314	4.06751
CHAF1B	Primary screen	90.667	-0.357835	150.824	4.10941
CHAF1B	Secondary screen	122.543	1.06642	115.27	1.18854
CHAF1B	Secondary screen	100.676	0.0893796	115.537	1.21047
CHAF1B	Secondary screen	118.919	0.904499	138.878	3.12801
COPS8	Primary screen	86.538	-0.542323	115.495	1.20702
COPS8	Primary screen	111.348	0.566217	110.115	0.765037
COPS8	Primary screen	123.517	1.10994	122.802	1.80731
COPS8	Secondary screen	94.798	-0.173257	107.754	0.571073
COPS8	Secondary screen	148.649	2.23287	99.698	-0.0907518
COPS8	Secondary screen	140.541	1.8706	106.473	0.465835
CPSF6	Primary screen	109.011	0.461797	126.432	2.10553
CPSF6	Primary screen	107.374	0.388654	116.433	1.28408
CPSF6	Primary screen	123.693	1.11781	117.157	1.34356
CPSF6	Secondary screen	80.405	-0.816353	131.191	2.4965
CPSF6	Secondary screen	125	1.17621	120.165	1.59068
CPSF6	Secondary screen	107.432	0.391246	151.55	4.16905
CREBBP	Primary screen	42.745	-2.49905	88.368	-1.02155
CREBBP	Primary screen	107.059	0.37458	80.394	-1.67664
CREBBP	Primary screen	113.566	0.66532	81.251	-1.60623
CREBBP	Secondary screen	111.486	0.572383	109.843	0.742691
CREBBP	Secondary screen	108.784	0.451655	104.146	0.274665
CREBBP	Secondary screen	116.892	0.81393	106.342	0.455073
CRTC3	Primary screen	68.974	-1.3271	73.731	-2.22402
CRTC3	Primary screen	108.08	0.420199	106.77	0.490235
CRTC3	Primary screen	98.403	-0.0121808	74.502	-2.16068
CRTC3	Secondary screen	103.378	0.210108	104.043	0.266203
CRTC3	Secondary screen	31.214	-3.01427	84.868	-1.30908
CRTC3	Secondary screen	77.703	-0.937082	98.803	-0.164279
CSTL1	Primary screen	100.907	0.099701	92.249	-0.70271
CSTL1	Primary screen	17.975	-3.6058	103.221	0.198674
CSTL1	Primary screen	34.49	-2.86789	76.331	-2.01042
CSTL1	Secondary screen	145.27	2.08189	103.459	0.218226
CSTL1	Secondary screen	134.459	1.59884	92.64	-0.670588
CSTL1	Secondary screen	109.459	0.481815	104.903	0.336855
CTCF	Primary screen	88.065	-0.474095	95.251	-0.456087
CTCF	Primary screen	115.609	0.756604	103.667	0.235314
CTCF	Primary screen	95.582	-0.138226	83.808	-1.39616
CTCF	Secondary screen	147.297	2.17246	99.128	-0.137579
CTCF	Secondary screen	126.012	1.22142	134.273	2.74969
CTCF	Secondary screen	147.973	2.20267	98.384	-0.198701
CUL3	Primary screen	104.27	0.249964	116.435	1.28424
CUL3	Primary screen	58.406	-1.7993	96.334	-0.367115
CUL3	Primary screen	82.812	-0.708806	126.54	2.1144
CUL3	Secondary screen	113.873	0.679038	104.361	0.292328
CUL3	Secondary screen	83.784	-0.665375	169.617	5.65331
CUL3	Secondary screen	110.811	0.542224	138.444	3.09235
CUL4A	Primary screen	99.74	0.047558	111.581	0.885473
CUL4A	Primary screen	104.341	0.253136	97.743	-0.251361
CUL4A	Primary screen	100.674	0.0892902	101.979	0.0966394
CUL4A	Secondary screen	64.162	-1.54211	90.693	-0.83054
CUL4A	Secondary screen	102.312	0.162478	93.758	-0.578741
CUL4A	Secondary screen	70.52	-1.25803	136.332	2.91884
DAXX	Primary screen	139.608	1.82891	98.964	-0.151052
DAXX	Primary screen	131.765	1.47847	85.569	-1.25149
DAXX	Primary screen	113.404	0.658082	102.733	0.158583
DAXX	Secondary screen	158.784	2.68572	91.664	-0.75077
DAXX	Secondary screen	129.73	1.38755	99.573	-0.101021
DAXX	Secondary screen	124.324	1.146	86.747	-1.15472
DBF4	Primary screen	85.106	-0.606307	105.021	0.346549
DBF4	Primary screen	98.601	-0.00333392	88.149	-1.03954
DBF4	Primary screen	112.5	0.61769	109.511	0.715416
DBF4	Secondary screen	85.549	-0.586513	137.786	3.03829
DBF4	Secondary screen	81.503	-0.767293	142.284	3.40782
DBF4	Secondary screen	110.811	0.542224	110.073	0.761586
DDX39B	Primary screen	88.047	-0.474899	85.851	-1.22833
DDX39B	Primary screen	53.883	-2.00139	63.894	-3.03216
DDX39B	Primary screen	114.667	0.714514	83.394	-1.43018
DDX39B	Secondary screen	98.266	-0.0183021	100.278	-0.043103
DDX39B	Secondary screen	80.925	-0.793119	131.812	2.54751
DDX39B	Secondary screen	78.613	-0.896422	133.082	2.65185
DHX8	Primary screen	90.658	-0.358237	74.835	-2.13332
DHX8	Primary screen	32.941	-2.9371	93.8	-0.575291
DHX8	Primary screen	93.725	-0.221199	92.22	-0.705093
DHX8	Secondary screen	88.439	-0.457384	143.306	3.49178
DHX8	Secondary screen	120.27	0.964863	106.884	0.4996
DHX8	Secondary screen	96.532	-0.0957793	125.216	2.00563
DMAP1	Primary screen	116.376	0.790875	98.934	-0.153517
DMAP1	Primary screen	52.174	-2.07775	150.715	4.10045
DMAP1	Primary screen	84.169	-0.648173	106.743	0.488017
DMAP1	Secondary screen	101.156	0.110827	107.427	0.544209
DMAP1	Secondary screen	96.532	-0.0957793	108.891	0.664482
DMAP1	Secondary screen	126.351	1.23657	130.13	2.40933
DNAJC9	Primary screen	112.651	0.624437	148.448	3.91421
DNAJC9	Primary screen	112.588	0.621622	133.718	2.7041
DNAJC9	Primary screen	101.627	0.131871	145.257	3.65206
DNAJC9	Secondary screen	84.393	-0.638165	97.823	-0.244789
DNAJC9	Secondary screen	110.135	0.512019	194.968	7.73597
DNAJC9	Secondary screen	119.595	0.934703	198.387	8.01685
DSN1	Primary screen	119.289	0.921031	154.844	4.43966
DSN1	Primary screen	61.089	-1.67942	102.966	0.177724
DSN1	Primary screen	114.308	0.698474	99.52	-0.105375
DSN1	Secondary screen	94.798	-0.173257	114.927	1.16036
DSN1	Secondary screen	108.784	0.451655	112.839	0.988822
DSN1	Secondary screen	129.73	1.38755	101.384	0.0477583
DYRK4	Primary screen	106.798	0.362918	100.939	0.0112002
DYRK4	Primary screen	136.571	1.69321	93.671	-0.585888
DYRK4	Primary screen	87.379	-0.504746	151.828	4.19189
DYRK4	Secondary screen	124.324	1.146	100.764	-0.00317662
DYRK4	Secondary screen	156.757	2.59515	106.801	0.492782
DYRK4	Secondary screen	122.973	1.08564	94.426	-0.523863
EAPP	Primary screen	120.974	0.996319	84.746	-1.3191
EAPP	Primary screen	110.231	0.516309	111.061	0.842754
EAPP	Primary screen	69.771	-1.29149	72.291	-2.34232
EAPP	Secondary screen	104.054	0.240313	108.351	0.620119
EAPP	Secondary screen	105.405	0.300677	110.285	0.779003
EAPP	Secondary screen	101.156	0.110827	137.284	2.99705
EMC8	Primary screen	90.271	-0.375528	75.202	-2.10317
EMC8	Primary screen	110.853	0.5441	102.527	0.141659
EMC8	Primary screen	84.715	-0.623777	75.664	-2.06522
EMC8	Secondary screen	130.405	1.41771	100.214	-0.0483608
EMC8	Secondary screen	122.973	1.08564	117.64	1.38324
EMC8	Secondary screen	131.081	1.44791	101.822	0.0837413
EP300	Primary screen	52.271	-2.07341	141.116	3.31186
EP300	Primary screen	109.902	0.501608	96.627	-0.343044
EP300	Primary screen	100	0.0591751	96.233	-0.375412
EP300	Secondary screen	64.74	-1.51628	91.085	-0.798336
EP300	Secondary screen	127.168	1.27307	100.686	-0.00958456
EP300	Secondary screen	118.243	0.874294	96.536	-0.35052
EP400	Primary screen	96.673	-0.0894793	162.175	5.04193
EP400	Primary screen	99.534	0.0383536	163.847	5.17929
EP400	Primary screen	67.071	-1.41213	207.277	8.7472
EP400	Secondary screen	118.497	0.885643	118.008	1.41347
EP400	Secondary screen	78.613	-0.896422	121.648	1.71251
EP400	Secondary screen	102.027	0.149744	189.452	7.28282
ERCC3	Primary screen	126.851	1.25891	97.373	-0.281758
ERCC3	Primary screen	101.196	0.112614	145.697	3.68821
ERCC3	Secondary screen	91.892	-0.3031	77.648	-1.90223
ERCC3	Secondary screen	112.717	0.627386	111.896	0.911352
ERCC3	Secondary screen	100.676	0.0893796	80.441	-1.67277
ERH	Primary screen	82.203	-0.736016	123.372	1.85414
ERH	Primary screen	81.225	-0.779715	119.548	1.53999
ERH	Primary screen	119.007	0.908431	95.773	-0.413203
ERH	Secondary screen	88.514	-0.454033	88.814	-0.984906
ERH	Secondary screen	120.27	0.964863	100.529	-0.0224826
ERH	Secondary screen	106.081	0.330882	115.852	1.23635
FAM118A	Primary screen	86.909	-0.525747	122.262	1.76295
FAM118A	Primary screen	103.622	0.22101	119.903	1.56915
FAM118A	Primary screen	110.69	0.536817	141.987	3.38342
FAM118A	Secondary screen	115.541	0.753566	114.912	1.15913
FAM118A	Secondary screen	98.266	-0.0183021	101.252	0.0369141
FAM118A	Secondary screen	125.676	1.20641	112.703	0.977649
FAM192A	Secondary screen	79.769	-0.84477	143.704	3.52448
FAM192A	Secondary screen	163.514	2.89706	95.514	-0.43448
FAM192A	Secondary screen	65.318	-1.49046	87.452	-1.0968
FAM63A	Secondary screen	8.671	-4.02152	106.893	0.50034
FAM63A	Secondary screen	98.649	-0.00118922	107.386	0.540841
FAM63A	Secondary screen	123.699	1.11808	97.722	-0.253086
FBXW7	Primary screen	93.38	-0.236615	78.651	-1.81983
FBXW7	Primary screen	108.696	0.447723	79.868	-1.71985
FBXW7	Primary screen	117.011	0.819247	81.864	-1.55587
FBXW7	Secondary screen	96.622	-0.091758	101.272	0.0385571
FBXW7	Secondary screen	95.376	-0.147431	101.65	0.069611
FBXW7	Secondary screen	147.399	2.17702	96.529	-0.351095
GLE1	Primary screen	113.876	0.679172	96.292	-0.370565
GLE1	Primary screen	46.88	-2.31429	87.73	-1.07396
GLE1	Primary screen	68.051	-1.36834	70.524	-2.48749
GLE1	Secondary screen	89.865	-0.393669	77.374	-1.92474
GLE1	Secondary screen	74.566	-1.07725	126.439	2.1061
GLE1	Secondary screen	102.703	0.179948	79.294	-1.767
GLTSCR2	Secondary screen	64.162	-1.54211	109.488	0.713527
GLTSCR2	Secondary screen	70.27	-1.2692	111.356	0.866989
GLTSCR2	Secondary screen	87.861	-0.48321	108.623	0.642464
GPN1	Primary screen	64.396	-1.53165	69.455	-2.57531
GPN1	Primary screen	96.942	-0.07746	86.918	-1.14067
GPN1	Primary screen	86.237	-0.555772	79.695	-1.73406
GPN1	Secondary screen	113.873	0.679038	111.862	0.908558
GPN1	Secondary screen	122.973	1.08564	84.378	-1.34934
GPN1	Secondary screen	112.139	0.60156	119.189	1.51049
HABP2	Primary screen	99.638	0.0430005	101.052	0.0204835
HABP2	Primary screen	96.488	-0.0977453	118.823	1.48043
HABP2	Primary screen	91.818	-0.306407	137.187	2.98909
HABP2	Secondary screen	89.017	-0.431559	126.853	2.14012
HABP2	Secondary screen	133.108	1.53848	101.342	0.0443079
HABP2	Secondary screen	135.135	1.62905	111.88	0.910037
HCFC1	Primary screen	109.291	0.474308	123.95	1.90162
HCFC1	Primary screen	100.181	0.0672624	100.207	-0.0489359
HCFC1	Primary screen	69.314	-1.31191	133.212	2.66253
HCFC1	Secondary screen	139.865	1.84039	136.398	2.92427
HCFC1	Secondary screen	119.653	0.937295	102.533	0.142152
HCFC1	Secondary screen	69.942	-1.28385	105.671	0.399949
HIRA	Primary screen	84.222	-0.645805	103.564	0.226852
HIRA	Primary screen	116.686	0.804726	89.074	-0.963546
HIRA	Primary screen	47.087	-2.30504	127.574	2.19935
HIRA	Secondary screen	96.532	-0.0957793	106.729	0.486867
HIRA	Secondary screen	118.497	0.885643	108.08	0.597855
HIRA	Secondary screen	86.705	-0.534862	103.171	0.194566
HJURP	Primary screen	121.786	1.0326	105.063	0.35
HJURP	Primary screen	118.152	0.870228	92.742	-0.662209
HJURP	Primary screen	115.299	0.742753	96.146	-0.38256
HJURP	Secondary screen	78.035	-0.922248	95.467	-0.438342
HJURP	Secondary screen	117.341	0.833992	102.197	0.114549
HJURP	Secondary screen	164.865	2.95742	84.277	-1.35763
HNRNPCL1	Primary screen	125.279	1.18867	95.516	-0.434316
HNRNPCL1	Primary screen	94.037	-0.207259	139.14	3.14953
HNRNPCL1	Primary screen	62.569	-1.61329	144.366	3.57886
HNRNPCL1	Secondary screen	63.006	-1.59376	100.753	-0.00408031
HNRNPCL1	Secondary screen	74.566	-1.07725	100.938	0.011118
HNRNPCL1	Secondary screen	80.925	-0.793119	135.188	2.82486
HOXC4	Primary screen	71.609	-1.20937	95.355	-0.447543
HOXC4	Primary screen	72.202	-1.18287	74.124	-2.19173
HOXC4	Primary screen	90.236	-0.377092	78.583	-1.82541
HOXC4	Secondary screen	106.757	0.361086	93.386	-0.609302
HOXC4	Secondary screen	82.081	-0.741468	97.216	-0.294656
HOXC4	Secondary screen	108.092	0.420735	112.151	0.932301
HSP90AA1	Primary screen	71.937	-1.19471	103.608	0.230467
HSP90AA1	Primary screen	102.911	0.189242	87.348	-1.10534
HSP90AA1	Primary screen	78.466	-0.90299	95.286	-0.453211
HSP90AA1	Secondary screen	125	1.17621	107.581	0.556861
HSP90AA1	Secondary screen	112.162	0.602588	105.035	0.347699
HSP90AA1	Secondary screen	117.341	0.833992	99.213	-0.130596
HSP90B1	Primary screen	93.019	-0.252744	94.783	-0.494534
HSP90B1	Primary screen	101.383	0.120969	111.745	0.898946
HSP90B1	Primary screen	101.37	0.120388	103.961	0.259467
HSP90B1	Secondary screen	119.653	0.937295	143.86	3.53729
HSP90B1	Secondary screen	101.351	0.119539	95.379	-0.445571
HSP90B1	Secondary screen	83.237	-0.689816	86.174	-1.20179
HSPA8	Primary screen	88.102	-0.472442	100.032	-0.0633127
HSPA8	Primary screen	103.557	0.218106	95.005	-0.476296
HSPA8	Primary screen	76.37	-0.996642	107.845	0.578549
HSPA8	Secondary screen	71.676	-1.20638	80.118	-1.69931
HSPA8	Secondary screen	97.11	-0.0699536	115.697	1.22362
HSPA8	Secondary screen	83.237	-0.689816	114.405	1.11747
INCENP	Primary screen	19.254	-3.54865	113.431	1.03746
INCENP	Primary screen	7.595	-4.06959	99.106	-0.139386
INCENP	Primary screen	59.213	-1.76324	101.171	0.0302597
INCENP	Secondary screen	28.378	-3.14098	99.79	-0.0831937
INCENP	Secondary screen	22.973	-3.38248	95.626	-0.425279
INCENP	Secondary screen	13.514	-3.80512	109.408	0.706955
ING3	Primary screen	71.967	-1.19337	80.894	-1.63556
ING3	Primary screen	107.301	0.385393	96.701	-0.336965
ING3	Primary screen	54.656	-1.96685	103.054	0.184954
ING3	Secondary screen	98.649	-0.00118922	90.762	-0.824872
ING3	Secondary screen	102.027	0.149744	86.653	-1.16244
ING3	Secondary screen	126.351	1.23657	85.98	-1.21773
INTS6	Primary screen	94.857	-0.17062	121.301	1.684
INTS6	Primary screen	125.621	1.20395	114.945	1.16184
INTS6	Primary screen	115.288	0.742261	118.959	1.4916
INTS6	Secondary screen	53.179	-2.03284	106.468	0.465425
INTS6	Secondary screen	134.459	1.59884	120.922	1.65287
INTS6	Secondary screen	65.318	-1.49046	75.284	-2.09644
IPO4	Primary screen	90.909	-0.347022	93.356	-0.611767
IPO4	Primary screen	91.61	-0.3157	109.16	0.686581
IPO4	Primary screen	71.25	-1.22541	112.224	0.938298
IPO4	Secondary screen	95.27	-0.152167	121.322	1.68573
IPO4	Secondary screen	137.838	1.74982	96.982	-0.31388
IPO4	Secondary screen	106.081	0.330882	105.145	0.356736
ISLR2	Primary screen	62.937	-1.59684	76.822	-1.97009
ISLR2	Primary screen	88.845	-0.439244	89.901	-0.895606
ISLR2	Primary screen	77.47	-0.947493	75.494	-2.07919
ISLR2	Secondary screen	83.815	-0.66399	106.738	0.487606
ISLR2	Secondary screen	131.081	1.44791	100.649	-0.0126242
ISLR2	Secondary screen	119.595	0.934703	101.018	0.0176903
KAT5	Primary screen	95.39	-0.146805	158.308	4.72424
KAT5	Primary screen	65.89	-1.4649	122.154	1.75408
KAT5	Primary screen	102.098	0.152916	123.411	1.85734
KAT5	Secondary screen	111.486	0.572383	132.96	2.64182
KAT5	Secondary screen	110.811	0.542224	128.5	2.27542
KAT5	Secondary screen	100.676	0.0893796	116.754	1.31045
LARP7	Primary screen	87.389	-0.5043	143.226	3.48521
LARP7	Primary screen	92.131	-0.292421	143.068	3.47223
LARP7	Primary screen	129.96	1.39782	114.731	1.14426
LARP7	Secondary screen	112.139	0.60156	103.314	0.206314
LARP7	Secondary screen	143.919	2.02153	121.292	1.68326
LARP7	Secondary screen	102.312	0.162478	82.847	-1.47511
MAD2L1	Primary screen	26.15	-3.24053	106.932	0.503544
MAD2L1	Primary screen	64.537	-1.52535	124.581	1.95346
MAD2L1	Primary screen	106.633	0.355546	118.708	1.47098
MAD2L1	Secondary screen	83.815	-0.66399	99.031	-0.145548
MAD2L1	Secondary screen	74.566	-1.07725	100.916	0.00931065
MAD2L1	Secondary screen	43.919	-2.44659	134.016	2.72858
MBTD1	Primary screen	85.023	-0.610015	95.747	-0.415339
MBTD1	Primary screen	118.172	0.871122	93.864	-0.570033
MBTD1	Primary screen	106.445	0.347145	96.628	-0.342962
MBTD1	Secondary screen	103.468	0.21413	142.841	3.45358
MBTD1	Secondary screen	73.41	-1.1289	98.275	-0.207656
MBTD1	Secondary screen	114.865	0.723361	101.189	0.0317384
MCM2	Primary screen	106.357	0.343214	101.902	0.0903136
MCM2	Primary screen	73.987	-1.10312	110.034	0.758383
MCM2	Primary screen	120.624	0.98068	102.569	0.14511
MCM2	Secondary screen	154.054	2.47437	102.716	0.157186
MCM2	Secondary screen	75.145	-1.05138	76.986	-1.95661
MCM2	Secondary screen	111.561	0.575735	159.672	4.8363
MCM3AP	Primary screen	65.843	-1.467	96.463	-0.356517
MCM3AP	Primary screen	102.865	0.187187	80.108	-1.70013
MCM3AP	Primary screen	99.763	0.0485856	88.691	-0.995011
MCM3AP	Secondary screen	75	-1.05786	86.242	-1.1962
MCM3AP	Secondary screen	110.135	0.512019	81.936	-1.54995
MCM3AP	Secondary screen	95.27	-0.152167	88.43	-1.01645
MEAF6	Primary screen	110.875	0.545083	98.367	-0.200098
MEAF6	Primary screen	112.697	0.626492	101.528	0.0595883
MEAF6	Primary screen	68.48	-1.34918	79.053	-1.7868
MEAF6	Secondary screen	83.237	-0.689816	130.282	2.42182
MEAF6	Secondary screen	72.973	-1.14842	102.706	0.156365
MEAF6	Secondary screen	95.27	-0.152167	109.004	0.673765
MEOX1	Primary screen	96.187	-0.111194	125.044	1.9915
MEOX1	Primary screen	87.285	-0.508946	120.415	1.61121
MEOX1	Primary screen	82.516	-0.722031	97.704	-0.254565
MEOX1	Secondary screen	141.216	1.90076	104.29	0.286495
MEOX1	Secondary screen	134.459	1.59884	99.893	-0.074732
MEOX1	Secondary screen	141.216	1.90076	98.58	-0.182599
MEPCE	Primary screen	120.383	0.969912	122.533	1.78521
MEPCE	Primary screen	60.374	-1.71136	82.857	-1.47429
MEPCE	Primary screen	103.043	0.19514	118.463	1.45085
MEPCE	Secondary screen	87.283	-0.509036	145.356	3.66019
MEPCE	Secondary screen	76.879	-0.973899	133.774	2.7087
MEPCE	Secondary screen	95.27	-0.152167	109.49	0.713691
MIS18A	Primary screen	124.169	1.13908	96.301	-0.369826
MIS18A	Primary screen	125.211	1.18563	77.797	-1.88999
MIS18A	Primary screen	68.814	-1.33425	90.289	-0.86373
MIS18A	Secondary screen	88.514	-0.454033	93.771	-0.577673
MIS18A	Secondary screen	137.162	1.71962	98.668	-0.175369
MIS18A	Secondary screen	146.622	2.1423	92.489	-0.682993
MIS18BP1	Primary screen	82.003	-0.744953	86.455	-1.17871
MIS18BP1	Primary screen	76.127	-1.0075	74.141	-2.19034
MIS18BP1	Primary screen	123.652	1.11598	83.018	-1.46107
MIS18BP1	Secondary screen	111.561	0.575735	101.262	0.0377356
MIS18BP1	Secondary screen	129.73	1.38755	108.217	0.60911
MIS18BP1	Secondary screen	141.216	1.90076	104.013	0.263739
MMEL1	Primary screen	87.621	-0.493934	82.952	-1.46649
MMEL1	Primary screen	93.556	-0.228751	93.421	-0.606427
MMEL1	Primary screen	97.041	-0.0730366	98.638	-0.177834
MMEL1	Secondary screen	147.973	2.20267	106.49	0.467232
MMEL1	Secondary screen	106.358	0.343258	104.991	0.344084
MMEL1	Secondary screen	97.11	-0.0699536	118.014	1.41396
MORF4L1	Primary screen	96.329	-0.10485	107.619	0.559983
MORF4L1	Primary screen	59.11	-1.76784	102.013	0.0994326
MORF4L1	Primary screen	91.135	-0.336924	86.591	-1.16753
MORF4L1	Secondary screen	104.73	0.270517	109.131	0.684198
MORF4L1	Secondary screen	147.973	2.20267	93.306	-0.615874
MORF4L1	Secondary screen	107.514	0.39491	99.838	-0.0792504
MRC1	Primary screen	98.614	-0.00275306	94.021	-0.557135
MRC1	Primary screen	76.119	-1.00786	114.982	1.16488
MRC1	Primary screen	90.893	-0.347737	125.232	2.00695
MRC1	Secondary screen	84.393	-0.638165	112.826	0.987754
MRC1	Secondary screen	94.595	-0.182327	94.422	-0.524192
MRC1	Secondary screen	82.432	-0.725784	94.613	-0.5085
MRGBP	Primary screen	69.967	-1.28274	101.269	0.0383107
MRGBP	Primary screen	126.658	1.25029	101.861	0.0869453
MRGBP	Primary screen	82.927	-0.703667	86.093	-1.20844
MRGBP	Secondary screen	152.027	2.3838	96.523	-0.351588
MRGBP	Secondary screen	98.844	0.00752361	99.379	-0.116959
MRGBP	Secondary screen	118.243	0.874294	97.513	-0.270256
MRPL16	Primary screen	56.223	-1.89683	78.337	-1.84562
MRPL16	Primary screen	117.701	0.850077	79.721	-1.73192
MRPL16	Primary screen	71.619	-1.20892	96.377	-0.363582
MRPL16	Secondary screen	73.41	-1.1289	118.128	1.42333
MRPL16	Secondary screen	75.145	-1.05138	114.032	1.08683
MRPL16	Secondary screen	132.948	1.53133	101.366	0.0462795
MUC17	Primary screen	52.856	-2.04728	144.214	3.56638
MUC17	Primary screen	123.412	1.10525	95.957	-0.398087
MUC17	Primary screen	48.354	-2.24843	86.616	-1.16548
MUC17	Secondary screen	136.486	1.68941	97.265	-0.29063
MUC17	Secondary screen	130.636	1.42803	95.733	-0.416489
MUC17	Secondary screen	121.965	1.0406	127.855	2.22243
MUS81	Primary screen	92.088	-0.294343	77.211	-1.93813
MUS81	Primary screen	107.811	0.40818	85.774	-1.23465
MUS81	Primary screen	123.5	1.10918	89.329	-0.942597
MUS81	Secondary screen	134.459	1.59884	87.166	-1.12029
MUS81	Secondary screen	82.081	-0.741468	128.81	2.30089
MUS81	Secondary screen	118.243	0.874294	95.906	-0.402276
MYC	Primary screen	76.46	-0.992621	112.459	0.957604
MYC	Primary screen	75.48	-1.03641	156.089	4.54194
MYC	Primary screen	40.035	-2.62013	96.185	-0.379356
MYC	Secondary screen	69.364	-1.30968	83.117	-1.45293
MYC	Secondary screen	113.514	0.662997	126.683	2.12615
MYC	Secondary screen	134.682	1.60881	122.251	1.76205
NAP1L1	Primary screen	86.27	-0.554298	107.034	0.511923
NAP1L1	Primary screen	102.878	0.187768	107.265	0.530901
NAP1L1	Primary screen	81.679	-0.759429	100.845	0.00347778
NAP1L1	Secondary screen	79.769	-0.84477	134.077	2.73359
NAP1L1	Secondary screen	127.027	1.26677	102.247	0.118656
NAP1L1	Secondary screen	109.249	0.472432	110.082	0.762326
NAP1L2	Primary screen	104.6	0.264709	107.457	0.546674
NAP1L2	Primary screen	134.949	1.62074	99.952	-0.0698849
NAP1L2	Primary screen	94.021	-0.207974	99.494	-0.107511
NAP1L2	Secondary screen	87.861	-0.48321	130.723	2.45805
NAP1L2	Secondary screen	135.811	1.65925	88.221	-1.03362
NAP1L2	Secondary screen	56.069	-1.90372	93.362	-0.611274
NAP1L3	Primary screen	108.108	0.42145	87.461	-1.09606
NAP1L3	Primary screen	117.602	0.845654	89.506	-0.928056
NAP1L3	Primary screen	31.719	-2.9917	92.231	-0.704189
NAP1L3	Secondary screen	102.027	0.149744	84.653	-1.32675
NAP1L3	Secondary screen	101.734	0.136652	115.465	1.20456
NAP1L3	Secondary screen	122.297	1.05543	91.478	-0.76605
NAP1L4	Primary screen	96.936	-0.0777281	112.567	0.966476
NAP1L4	Primary screen	113.487	0.661791	96.925	-0.318562
NAP1L4	Primary screen	103.435	0.212655	97.361	-0.282744
NAP1L4	Secondary screen	126.351	1.23657	115.404	1.19954
NAP1L4	Secondary screen	112.838	0.632792	115.553	1.21179
NAP1L4	Secondary screen	73.988	-1.10307	102.245	0.118492
NAP1L5	Primary screen	93.56	-0.228572	110.362	0.785329
NAP1L5	Primary screen	92.851	-0.260251	110.333	0.782946
NAP1L5	Primary screen	100.382	0.0762433	113.216	1.01979
NAP1L5	Secondary screen	64.74	-1.51628	102.308	0.123668
NAP1L5	Secondary screen	128.902	1.35055	108.356	0.62053
NAP1L5	Secondary screen	125.434	1.1956	111.832	0.906094
NASP	Primary screen	102.405	0.166633	101.466	0.0544948
NASP	Primary screen	120.104	0.957446	112.909	0.994573
NASP	Primary screen	99.36	0.0305791	101.443	0.0526053
NASP	Secondary screen	97.973	-0.0313937	143.585	3.5147
NASP	Secondary screen	126.351	1.23657	147.994	3.87691
NASP	Secondary screen	109.459	0.481815	143.909	3.54132
NCL	Primary screen	84.402	-0.637762	107.895	0.582657
NCL	Primary screen	92.784	-0.263245	98.975	-0.150148
NCL	Primary screen	90.618	-0.360024	111.322	0.864196
NCL	Secondary screen	141.892	1.93096	104.582	0.310484
NCL	Secondary screen	97.973	-0.0313937	103.133	0.191444
NCL	Secondary screen	124.324	1.146	102.564	0.144699
NCLN	Primary screen	61.299	-1.67003	131.864	2.55178
NCLN	Primary screen	70.064	-1.2784	169.71	5.66095
NCLN	Primary screen	113.156	0.647001	109.229	0.692249
NCLN	Secondary screen	133.108	1.53848	95.261	-0.455265
NCLN	Secondary screen	113.295	0.653212	109.852	0.743431
NCLN	Secondary screen	151.351	2.3536	104.438	0.298654
NEK4	Primary screen	77.882	-0.929084	130.706	2.45665
NEK4	Primary screen	89.128	-0.426599	93.377	-0.610041
NEK4	Primary screen	69.816	-1.28948	113.214	1.01963
NEK4	Secondary screen	118.919	0.904499	108.94	0.668507
NEK4	Secondary screen	144.595	2.05173	106.526	0.470189
NEK4	Secondary screen	9.249	-3.99569	115.918	1.24177
NPAT	Primary screen	84.521	-0.632445	88.012	-1.05079
NPAT	Primary screen	46.939	-2.31165	75.91	-2.04501
NPAT	Primary screen	76.755	-0.97944	72.366	-2.33616
NPAT	Secondary screen	84.393	-0.638165	145.702	3.68862
NPAT	Secondary screen	76.301	-0.999725	110.521	0.798391
NPAT	Secondary screen	109.459	0.481815	111.731	0.897796
NPC2	Primary screen	105.529	0.306218	94.781	-0.494699
NPC2	Primary screen	124.613	1.15891	124.111	1.91485
NPC2	Primary screen	105.215	0.292188	122.279	1.76435
NPC2	Secondary screen	125	1.17621	94.753	-0.496999
NPC2	Secondary screen	125.676	1.20641	104.087	0.269818
NPC2	Secondary screen	120.27	0.964863	104.336	0.290274
NPM1	Primary screen	79.646	-0.850266	102.846	0.167866
NPM1	Primary screen	80.83	-0.797364	94.577	-0.511458
NPM1	Primary screen	78.082	-0.920148	95.957	-0.398087
NPM1	Secondary screen	106.081	0.330882	89.799	-0.903985
NPM1	Secondary screen	151.351	2.3536	97.414	-0.278389
NPM1	Secondary screen	129.73	1.38755	98.757	-0.168058
NPM2	Primary screen	81.555	-0.76497	100.876	0.00602452
NPM2	Primary screen	96.878	-0.0803196	92.519	-0.680529
NPM2	Primary screen	88.353	-0.461227	99.988	-0.0669274
NPM2	Secondary screen	89.865	-0.393669	103.826	0.248376
NPM2	Secondary screen	91.216	-0.333305	97.136	-0.301228
NPM2	Secondary screen	124.855	1.16973	112.614	0.970337
NPM3	Primary screen	111.935	0.592445	100.594	-0.0171426
NPM3	Primary screen	90.964	-0.344564	92.563	-0.676914
NPM3	Primary screen	81.772	-0.755274	93.912	-0.56609
NPM3	Secondary screen	82.081	-0.741468	104.427	0.29775
NPM3	Secondary screen	106.081	0.330882	107.6	0.558422
NPM3	Secondary screen	142.568	1.96116	104.84	0.331679
NR0B1	Primary screen	70.616	-1.25374	99.015	-0.146862
NR0B1	Primary screen	94.082	-0.205248	146.288	3.73676
NR0B1	Secondary screen	70.52	-1.25803	90.401	-0.854529
NR0B1	Secondary screen	73.41	-1.1289	93.265	-0.619243
NR0B1	Secondary screen	119.595	0.934703	129.298	2.34098
NTMT1	Primary screen	53.316	-2.02672	108.718	0.650269
NTMT1	Primary screen	114.199	0.693604	106.942	0.504365
NTMT1	Primary screen	94.365	-0.192604	105.587	0.393048
NTMT1	Secondary screen	72.254	-1.18055	95.838	-0.407863
NTMT1	Secondary screen	107.432	0.391246	106.948	0.504858
NTMT1	Secondary screen	92.486	-0.27656	161.972	5.02525
NUP153	Primary screen	99.215	0.0241003	97.888	-0.239449
NUP153	Primary screen	60.784	-1.69304	122.079	1.74792
NUP153	Primary screen	98.655	-0.000921134	120.045	1.58082
NUP153	Secondary screen	115.541	0.753566	104.542	0.307198
NUP153	Secondary screen	130.058	1.4022	143.276	3.48932
NUP153	Secondary screen	132.432	1.50828	100.427	-0.0308622
NUP58	Primary screen	64.253	-1.53804	82.45	-1.50773
NUP58	Primary screen	103.118	0.198491	77.798	-1.8899
NUP58	Primary screen	55.039	-1.94974	68.146	-2.68285
NUP58	Secondary screen	96.532	-0.0957793	116.73	1.30848
NUP58	Secondary screen	129.73	1.38755	85.201	-1.28173
NUP58	Secondary screen	82.081	-0.741468	86.716	-1.15726
NXT1	Primary screen	103.204	0.202334	74.189	-2.18639
NXT1	Primary screen	76.133	-1.00723	71.165	-2.43483
NXT1	Primary screen	75.332	-1.04302	89.136	-0.958453
NXT1	Secondary screen	106.358	0.343258	111.111	0.846861
NXT1	Secondary screen	118.919	0.904499	75.941	-2.04246
NXT1	Secondary screen	115.607	0.756515	94.427	-0.523781
OIP5	Primary screen	57.933	-1.82043	71.547	-2.40344
OIP5	Primary screen	104.489	0.259749	103.486	0.220444
OIP5	Primary screen	94.104	-0.204265	86.94	-1.13886
OIP5	Secondary screen	138.514	1.78003	110.273	0.778017
OIP5	Secondary screen	110.983	0.549909	132.096	2.57084
OIP5	Secondary screen	90.751	-0.354081	88.921	-0.976116
OR2T29	Primary screen	65.492	-1.48268	113.828	1.07007
OR2T29	Primary screen	83.569	-0.674982	132.989	2.64421
OR2T29	Primary screen	99.267	0.0264238	93.394	-0.608645
OR2T29	Secondary screen	103.378	0.210108	101.399	0.0489906
OR2T29	Secondary screen	112.838	0.632792	101.167	0.0299311
OR2T29	Secondary screen	56.647	-1.87789	77.94	-1.87824
OR51F2	Primary screen	84.758	-0.621856	136.011	2.89247
OR51F2	Primary screen	67.944	-1.37313	145.668	3.68583
OR51F2	Primary screen	108.231	0.426946	99.866	-0.0769501
OR51F2	Secondary screen	42.775	-2.49771	75.579	-2.0722
OR51F2	Secondary screen	93.642	-0.224908	115.603	1.21589
OR51F2	Secondary screen	82.081	-0.741468	88.564	-1.00544
OR6C3	Primary screen	67.647	-1.3864	149.519	4.0022
OR6C3	Primary screen	72.429	-1.17273	134.974	2.80728
OR6C3	Primary screen	118.352	0.879165	98.294	-0.206095
OR6C3	Secondary screen	149.324	2.26303	95.328	-0.449761
OR6C3	Secondary screen	167.568	3.0782	101.204	0.0329707
OR6C3	Secondary screen	108.108	0.42145	94.796	-0.493466
OR8U1	Primary screen	60.294	-1.71494	86.804	-1.15003
OR8U1	Primary screen	107.678	0.402237	93.847	-0.57143
OR8U1	Primary screen	61.05	-1.68116	81	-1.62685
OR8U1	Secondary screen	90.173	-0.379907	102.175	0.112741
OR8U1	Secondary screen	119.075	0.911469	113.493	1.04255
OR8U1	Secondary screen	111.486	0.572383	95.637	-0.424376
ORC6	Primary screen	106.098	0.331641	91.428	-0.770158
ORC6	Primary screen	91.209	-0.333617	125.011	1.98879
ORC6	Primary screen	126.619	1.24854	110.644	0.808496
ORC6	Secondary screen	170.27	3.19892	95.508	-0.434973
ORC6	Secondary screen	93.064	-0.250734	113.516	1.04444
ORC6	Secondary screen	106.936	0.369084	125.257	2.009
PACSIN1	Primary screen	70.895	-1.24127	98.695	-0.173151
PACSIN1	Primary screen	71.053	-1.23421	123.517	1.86605
PACSIN1	Primary screen	85.868	-0.57226	127.042	2.15564
PACSIN1	Secondary screen	114.865	0.723361	94.9	-0.484922
PACSIN1	Secondary screen	110.405	0.524083	294.764	15.9345
PACSIN1	Secondary screen	102.703	0.179948	91.037	-0.80228
PCF11	Primary screen	84.035	-0.65416	77.369	-1.92515
PCF11	Primary screen	69.4	-1.30807	78.532	-1.8296
PCF11	Primary screen	77.241	-0.957725	69.393	-2.5804
PCF11	Secondary screen	81.503	-0.767293	96.683	-0.338443
PCF11	Secondary screen	126.012	1.22142	98.344	-0.201987
PCF11	Secondary screen	102.027	0.149744	96.522	-0.35167
PMEPA1	Primary screen	134.395	1.59599	108.58	0.638932
PMEPA1	Primary screen	74.576	-1.0768	129.314	2.34229
PMEPA1	Primary screen	95.04	-0.162444	135.648	2.86265
PMEPA1	Secondary screen	90.751	-0.354081	128.383	2.26581
PMEPA1	Secondary screen	98.649	-0.00118922	98.234	-0.211024
PMEPA1	Secondary screen	87.861	-0.48321	125.916	2.06314
POU5F1	Primary screen	109.341	0.476542	96.177	-0.380013
POU5F1	Primary screen	117.984	0.862722	101.407	0.0496478
POU5F1	Primary screen	117.466	0.839577	96.417	-0.360296
POU5F1	Secondary screen	124.324	1.146	108.428	0.626445
POU5F1	Secondary screen	115.541	0.753566	100.937	0.0110359
POU5F1	Secondary screen	99.324	0.0289706	90.28	-0.86447
PPP3R1	Primary screen	67.557	-1.39042	122.156	1.75424
PPP3R1	Primary screen	99.392	0.0320089	72.121	-2.35629
PPP3R1	Primary screen	131.105	1.44898	114.077	1.09053
PPP3R1	Secondary screen	107.514	0.39491	89.028	-0.967325
PPP3R1	Secondary screen	79.054	-0.876718	103.959	0.259302
PPP3R1	Secondary screen	96.532	-0.0957793	92.882	-0.650707
PRSS33	Primary screen	35.503	-2.82263	114.297	1.1086
PRSS33	Primary screen	77.67	-0.938556	79.15	-1.77883
PRSS33	Secondary screen	94.22	-0.199082	114.72	1.14335
PRSS33	Secondary screen	111.561	0.575735	128.86	2.305
PRSS33	Secondary screen	81.081	-0.786149	142.658	3.43854
PSME4	Primary screen	97.052	-0.0725451	84.386	-1.34868
PSME4	Primary screen	97.988	-0.0307235	96.357	-0.365225
PSME4	Primary screen	92.788	-0.263066	95.468	-0.438259
PSME4	Secondary screen	120.946	0.995068	100.999	0.0161294
PSME4	Secondary screen	113.873	0.679038	148.441	3.91364
PSME4	Secondary screen	128.378	1.32714	100.595	-0.0170605
RACGAP1	Primary screen	76.607	-0.986052	99.985	-0.0671739
RACGAP1	Primary screen	34.514	-2.86682	113.277	1.0248
RACGAP1	Primary screen	120.324	0.967276	100.046	-0.0621625
RACGAP1	Secondary screen	117.341	0.833992	114.965	1.16348
RACGAP1	Secondary screen	30.058	-3.06592	117.207	1.34767
RACGAP1	Secondary screen	83.237	-0.689816	93.388	-0.609138
RACK1	Primary screen	94.574	-0.183265	107.238	0.528682
RACK1	Primary screen	63.27	-1.58197	148.144	3.88924
RACK1	Primary screen	64.027	-1.54814	131.195	2.49682
RACK1	Secondary screen	103.468	0.21413	118.649	1.46613
RACK1	Secondary screen	91.892	-0.3031	132.289	2.5867
RACK1	Secondary screen	68.208	-1.36133	91.545	-0.760546
RAD21	Primary screen	11.735	-3.88461	107.114	0.518495
RAD21	Primary screen	114.496	0.706874	103.27	0.202699
RAD21	Primary screen	65.375	-1.48791	145.673	3.68624
RAD21	Secondary screen	107.432	0.391246	93.149	-0.628772
RAD21	Secondary screen	72.973	-1.14842	99.51	-0.106197
RAD21	Secondary screen	80.925	-0.793119	128.456	2.27181
RBBP4	Primary screen	88.136	-0.470923	89.084	-0.962725
RBBP4	Primary screen	147.449	2.17925	131.359	2.5103
RBBP4	Primary screen	90.254	-0.376288	103.129	0.191115
RBBP4	Secondary screen	135.811	1.65925	88.284	-1.02845
RBBP4	Secondary screen	112.717	0.627386	97.368	-0.282169
RBBP4	Secondary screen	125	1.17621	103.001	0.1806
RBBP7	Primary screen	106.538	0.351301	106.03	0.429442
RBBP7	Primary screen	142.602	1.96268	96.556	-0.348877
RBBP7	Primary screen	106.962	0.370246	108.086	0.598348
RBBP7	Secondary screen	98.266	-0.0183021	113.04	1.00533
RBBP7	Secondary screen	116.892	0.81393	94.331	-0.531667
RBBP7	Secondary screen	143.919	2.02153	83.018	-1.46107
RBX1	Primary screen	61.552	-1.65873	105.273	0.367252
RBX1	Primary screen	64.874	-1.5103	104.674	0.318042
RBX1	Primary screen	78.867	-0.885073	75.864	-2.04879
RBX1	Secondary screen	89.865	-0.393669	142.052	3.38876
RBX1	Secondary screen	67.63	-1.38716	134.165	2.74082
RBX1	Secondary screen	91.216	-0.333305	121.141	1.67086
RFWD2	Secondary screen	89.595	-0.405733	157.274	4.63929
RFWD2	Secondary screen	116.892	0.81393	137.133	2.98465
RFWD2	Secondary screen	140.541	1.8706	134.945	2.8049
RNASEH2A	Primary screen	80.085	-0.830651	89.619	-0.918773
RNASEH2A	Primary screen	112.766	0.629575	100.253	-0.0451568
RNASEH2A	Primary screen	97.552	-0.0502045	114.86	1.15485
RNASEH2A	Secondary screen	134.459	1.59884	104.193	0.278526
RNASEH2A	Secondary screen	96.532	-0.0957793	116.207	1.26551
RNASEH2A	Secondary screen	82.081	-0.741468	129.678	2.3722
RNF4	Primary screen	97.089	-0.0708919	92.75	-0.661551
RNF4	Primary screen	116.028	0.775326	104.171	0.276719
RNF4	Primary screen	55.929	-1.90997	103.347	0.209025
RNF4	Secondary screen	101.734	0.136652	119.94	1.57219
RNF4	Secondary screen	65.541	-1.48049	102.002	0.0985289
RNF4	Secondary screen	50	-2.17489	111.635	0.88991
RPTN	Primary screen	45.316	-2.38417	85.329	-1.27121
RPTN	Primary screen	47.913	-2.26814	111.478	0.877012
RPTN	Primary screen	116.461	0.794672	102.749	0.159897
RPTN	Secondary screen	120.809	0.988946	113.923	1.07788
RPTN	Secondary screen	127.703	1.29698	102.787	0.163019
RPTN	Secondary screen	104.046	0.239955	96.798	-0.328996
RSF1	Primary screen	83.279	-0.687939	98.979	-0.14982
RSF1	Primary screen	88.664	-0.447331	91.432	-0.769829
RSF1	Primary screen	117.035	0.82032	131.107	2.48959
RSF1	Secondary screen	96.532	-0.0957793	87.208	-1.11684
RSF1	Secondary screen	95.376	-0.147431	132.743	2.624
RSF1	Secondary screen	97.973	-0.0313937	96.518	-0.351999
RUVBL1	Primary screen	14.64	-3.75481	98.52	-0.187528
RUVBL1	Primary screen	59.349	-1.75716	145.566	3.67745
RUVBL1	Primary screen	100	0.0591751	104.267	0.284606
RUVBL1	Secondary screen	91.329	-0.328256	96.286	-0.371058
RUVBL1	Secondary screen	4.73	-4.1976	101.074	0.0222908
RUVBL1	Secondary screen	14.865	-3.74476	98.255	-0.209299
RUVBL2	Primary screen	37.943	-2.71361	127.133	2.16312
RUVBL2	Primary screen	103.671	0.2232	112.295	0.944131
RUVBL2	Primary screen	93.432	-0.234291	96.256	-0.373523
RUVBL2	Secondary screen	71.622	-1.20879	112.681	0.975842
RUVBL2	Secondary screen	45.27	-2.38623	98.762	-0.167647
RUVBL2	Secondary screen	116.763	0.808166	111.272	0.860088
SAE1	Primary screen	126.555	1.24568	114.986	1.1652
SAE1	Primary screen	132.026	1.49014	108.435	0.62702
SAE1	Primary screen	105.841	0.320158	106.126	0.437328
SAE1	Secondary screen	101.156	0.110827	103.106	0.189226
SAE1	Secondary screen	98.844	0.00752361	117.53	1.3742
SAE1	Secondary screen	31.792	-2.98844	127.273	2.17462
SENP6	Primary screen	118.345	0.878852	91.86	-0.734668
SENP6	Primary screen	94.773	-0.174374	91.542	-0.760792
SENP6	Primary screen	65.829	-1.46763	102.797	0.163841
SENP6	Secondary screen	68.786	-1.3355	130.464	2.43677
SENP6	Secondary screen	50.289	-2.16197	94.927	-0.482704
SENP6	Secondary screen	92.486	-0.27656	115.177	1.1809
SKP1	Primary screen	142.857	1.97408	118.771	1.47615
SKP1	Primary screen	86.876	-0.527221	152.659	4.26016
SKP1	Primary screen	111.314	0.564698	111.956	0.916281
SKP1	Secondary screen	102.703	0.179948	127.944	2.22974
SKP1	Secondary screen	103.378	0.210108	119.498	1.53588
SKP1	Secondary screen	114.865	0.723361	121.996	1.7411
SLC25A31	Primary screen	98.25	-0.019017	122.204	1.75819
SLC25A31	Primary screen	103.375	0.209974	101.016	0.017526
SLC25A31	Primary screen	114.815	0.721127	116.408	1.28203
SLC25A31	Secondary screen	73.988	-1.10307	156.467	4.573
SLC25A31	Secondary screen	172.973	3.3197	104.746	0.323957
SLC25A31	Secondary screen	94.798	-0.173257	122.208	1.75851
SLC7A6OS	Primary screen	106.872	0.366224	93.095	-0.633209
SLC7A6OS	Primary screen	75.266	-1.04597	80.473	-1.67014
SLC7A6OS	Primary screen	88.755	-0.443265	82.538	-1.5005
SLC7A6OS	Secondary screen	117.568	0.844135	83.284	-1.43921
SLC7A6OS	Secondary screen	108.671	0.446606	113.075	1.00821
SLC7A6OS	Secondary screen	95.946	-0.121963	79.453	-1.75394
SMARCA5	Primary screen	83.108	-0.69558	118.097	1.42078
SMARCA5	Primary screen	103.589	0.219536	97.391	-0.280279
SMARCA5	Primary screen	112.183	0.603526	115.369	1.19667
SMARCA5	Secondary screen	135.135	1.62905	116.221	1.26666
SMARCA5	Secondary screen	135.811	1.65925	118.726	1.47246
SMARCA5	Secondary screen	127.703	1.29698	115.829	1.23446
SMG1	Primary screen	101.434	0.123248	158.379	4.73007
SMG1	Primary screen	102.412	0.166946	119.043	1.4985
SMG1	Primary screen	84.358	-0.639728	130	2.39865
SMG1	Secondary screen	114.865	0.723361	164.124	5.20204
SMG1	Secondary screen	113.514	0.662997	175.517	6.13801
SMG	Secondary screen	84.393	-0.638165	92.375	-0.692359
SMG6	Primary screen	51.259	-2.11863	134.222	2.7455
SMG6	Primary screen	77.178	-0.960539	116.216	1.26625
SMG6	Primary screen	113.846	0.677831	125.594	2.03668
SMG6	Secondary screen	90.173	-0.379907	94.356	-0.529614
SMG6	Secondary screen	105.202	0.291607	104.662	0.317056
SMG6	Secondary screen	140.541	1.8706	108.914	0.666371
SNRPC	Primary screen	105.13	0.28839	115.79	1.23126
SNRPC	Primary screen	63.596	-1.5674	119.133	1.50589
SNRPC	Primary screen	54.167	-1.9887	116.42	1.28301
SNRPC	Secondary screen	17.341	-3.63413	108.544	0.635974
SNRPC	Secondary screen	58.108	-1.81261	114.127	1.09464
SNRPC	Secondary screen	103.468	0.21413	94.461	-0.520988
SPTY2D1	Primary screen	93.407	-0.235408	87.109	-1.12498
SPTY2D1	Primary screen	85.83	-0.573958	93.577	-0.593611
SPTY2D1	Primary screen	31.472	-3.00274	76.252	-2.01691
SPTY2D1	Secondary screen	97.688	-0.0441279	89.312	-0.943994
SPTY2D1	Secondary screen	132.432	1.50828	87.493	-1.09343
SPTY2D1	Secondary screen	127.746	1.2989	112.615	0.97042
SRSF3	Primary screen	99.187	0.0228493	81.377	-1.59588
SRSF3	Primary screen	54.286	-1.98338	74.605	-2.15222
SRSF3	Primary screen	75.2	-1.04892	84.615	-1.32987
SRSF3	Secondary screen	121.965	1.0406	107.507	0.550782
SRSF3	Secondary screen	117.919	0.859818	112.088	0.927125
SRSF3	Secondary screen	100.578	0.0850008	91.144	-0.793489
SRSF7	Primary screen	105.51	0.305369	125.291	2.01179
SRSF7	Primary screen	102.439	0.168153	102.995	0.180107
SRSF7	Primary screen	112.914	0.636188	118.173	1.42703
SRSF7	Secondary screen	101.734	0.136652	96.995	-0.312812
SRSF7	Secondary screen	106.081	0.330882	119.521	1.53777
SRSF7	Secondary screen	54.335	-1.98119	91.39	-0.77328
SSRP1	Primary screen	109.408	0.479536	76.803	-1.97165
SSRP1	Primary screen	98.571	-0.00467436	79.2	-1.77473
SSRP1	Primary screen	89.6	-0.405509	84.43	-1.34507
SSRP1	Secondary screen	71.676	-1.20638	121.132	1.67012
SSRP1	Secondary screen	95.946	-0.121963	84.94	-1.30317
SSRP1	Secondary screen	87.838	-0.484238	79.523	-1.74819
SSU72	Primary screen	95.086	-0.160388	146.62	3.76404
SSU72	Primary screen	84.532	-0.631954	114.078	1.09061
SSU72	Primary screen	86.375	-0.549606	107.573	0.556204
SSU72	Secondary screen	135.811	1.65925	128.395	2.2668
SSU72	Secondary screen	125	1.17621	119.595	1.54385
SSU72	Secondary screen	145.27	2.08189	119.014	1.49612
SUCLG1	Primary screen	100.676	0.0893796	118.642	1.46556
SUCLG1	Primary screen	64.115	-1.54421	129.703	2.37425
SUCLG1	Primary screen	68.999	-1.32599	119.265	1.51674
SUCLG1	Secondary screen	86.127	-0.560687	102.874	0.170166
SUCLG1	Secondary screen	95.376	-0.147431	132.382	2.59434
SUCLG1	Secondary screen	87.861	-0.48321	124.502	1.94697
SUMO2	Primary screen	71.094	-1.23238	127.168	2.16599
SUMO2	Primary screen	99.551	0.0391132	125.378	2.01894
SUMO2	Primary screen	128.808	1.34635	118.062	1.41791
SUMO2	Secondary screen	147.297	2.17246	108.702	0.648955
SUMO2	Secondary screen	140.541	1.8706	116.7	1.30601
SUMO2	Secondary screen	106.936	0.369084	98.977	-0.149984
SUPT16H	Primary screen	126.799	1.25659	89.138	-0.958288
SUPT16H	Primary screen	106.794	0.362739	87.424	-1.0991
SUPT16H	Primary screen	92.747	-0.264898	94.063	-0.553684
SUPT16H	Secondary screen	110.405	0.524083	107.553	0.554561
SUPT16H	Secondary screen	114.189	0.693157	89.081	-0.962971
SUPT16H	Secondary screen	129.73	1.38755	93.194	-0.625075
SUPT4H1	Primary screen	84.785	-0.62065	75.867	-2.04854
SUPT4H1	Primary screen	62.653	-1.60953	72.762	-2.30363
SUPT4H1	Primary screen	91.886	-0.303368	79.527	-1.74786
SUPT4H1	Secondary screen	85.811	-0.574807	73.301	-2.25935
SUPT4H1	Secondary screen	130.058	1.4022	110.973	0.835524
SUPT4H1	Secondary screen	68.786	-1.3355	131.645	2.53379
SUPT5H	Primary screen	74.286	-1.08976	69.881	-2.54031
SUPT5H	Primary screen	71.777	-1.20186	69.476	-2.57358
SUPT5H	Primary screen	74.743	-1.06934	78.832	-1.80496
SUPT5H	Secondary screen	79.73	-0.846513	75.087	-2.11262
SUPT5H	Secondary screen	88.514	-0.454033	74.316	-2.17596
SUPT5H	Secondary screen	100.578	0.0850008	86.168	-1.20228
SUPT6H	Primary screen	68.757	-1.3368	66.721	-2.79991
SUPT6H	Primary screen	66.971	-1.4166	71.591	-2.39983
SUPT6H	Primary screen	84.49	-0.63383	69.369	-2.58237
SUPT6H	Secondary screen	54.73	-1.96354	75.326	-2.09299
SUPT6H	Secondary screen	69.595	-1.29936	72.169	-2.35234
SUPT6H	Secondary screen	101.734	0.136652	105.093	0.352464
SYN1	Primary screen	76.423	-0.994274	125.843	2.05714
SYN1	Primary screen	99.796	0.0500601	101.363	0.0460331
SYN1	Primary screen	67.2	-1.40637	115.647	1.21951
SYN1	Secondary screen	76.879	-0.973899	105.92	0.420405
SYN1	Secondary screen	109.459	0.481815	106.695	0.484073
SYN1	Secondary screen	143.243	1.99132	84.991	-1.29898
TADA2A	Primary screen	73.171	-1.13958	186.523	7.04219
TADA2A	Primary screen	107.429	0.391112	116.819	1.31579
TADA2A	Primary screen	76.735	-0.980333	90.353	-0.858472
TADA2A	Secondary screen	117.568	0.844135	111.07	0.843493
TADA2A	Secondary screen	105.405	0.300677	112.6	0.969187
TADA2A	Secondary screen	109.827	0.498257	137.623	3.0249
THEM5	Primary screen	57.771	-1.82767	92.157	-0.710268
THEM5	Primary screen	98.656	-0.000876453	77.208	-1.93837
THEM5	Primary screen	117.505	0.84132	74.748	-2.14047
THEM5	Secondary screen	112.838	0.632792	97.212	-0.294984
THEM5	Secondary screen	119.595	0.934703	95.047	-0.472846
THEM5	Secondary screen	136.486	1.68941	103.092	0.188076
THOC1	Primary screen	100.436	0.0786561	82.388	-1.51282
THOC1	Primary screen	80.828	-0.797453	73.131	-2.27331
THOC1	Primary screen	81.008	-0.78941	72.197	-2.35004
THOC1	Secondary screen	89.017	-0.431559	127.971	2.23196
THOC1	Secondary screen	107.432	0.391246	84.443	-1.344
THOC1	Secondary screen	128.378	1.32714	90.845	-0.818053
THOC2	Primary screen	84.591	-0.629318	92.454	-0.685869
THOC2	Primary screen	80.93	-0.792896	94.197	-0.542676
THOC2	Primary screen	77.547	-0.944052	84.228	-1.36166
THOC2	Secondary screen	102.312	0.162478	107.635	0.561297
THOC2	Secondary screen	102.312	0.162478	121.549	1.70438
THOC2	Secondary screen	133.108	1.53848	96.391	-0.362432
THOC3	Primary screen	117.677	0.849005	82.832	-1.47635
THOC3	Primary screen	147.75	2.1927	107.277	0.531886
THOC3	Primary screen	95.275	-0.151944	89.083	-0.962807
THOC3	Secondary screen	115.541	0.753566	94.262	-0.537336
THOC3	Secondary screen	100.676	0.0893796	86.814	-1.14921
THOC3	Secondary screen	129.73	1.38755	84.576	-1.33307
THOC5	Primary screen	83.333	-0.685527	87.797	-1.06846
THOC5	Primary screen	60.674	-1.69796	79.364	-1.76125
THOC5	Primary screen	105.762	0.316628	67.621	-2.72598
THOC5	Secondary screen	76.351	-0.997491	76.219	-2.01962
THOC5	Secondary screen	110.983	0.549909	128.636	2.28659
THOC5	Secondary screen	86.705	-0.534862	96.219	-0.376562
THOC6	Primary screen	91.255	-0.331562	100.104	-0.0573977
THOC6	Primary screen	92.34	-0.283083	100.06	-0.0610124
THOC6	Primary screen	131.768	1.47861	92.703	-0.665413
THOC6	Secondary screen	102.703	0.179948	112.13	0.930575
THOC6	Secondary screen	114.451	0.704863	208.14	8.81809
THOC6	Secondary screen	106.081	0.330882	100.51	-0.0240435
THOC7	Primary screen	100.778	0.0939371	93.231	-0.622036
THOC7	Primary screen	81.806	-0.753755	73.264	-2.26239
THOC7	Primary screen	76.308	-0.999412	72.505	-2.32474
THOC7	Secondary screen	120.27	0.964863	92.494	-0.682583
THOC7	Secondary screen	126.351	1.23657	94.368	-0.528628
THOC7	Secondary screen	143.243	1.99132	97.291	-0.288494
TM9SF1	Primary screen	113.983	0.683952	115.121	1.1763
TM9SF1	Primary screen	92.908	-0.257704	164.016	5.19317
TM9SF1	Primary screen	99.65	0.0435367	110.04	0.758875
TM9SF1	Secondary screen	58.382	-1.80037	133.191	2.6608
TM9SF1	Secondary screen	108.784	0.451655	78.113	-1.86403
TM9SF1	Secondary screen	83.784	-0.665375	69.289	-2.58895
TMCO4	Primary screen	94.569	-0.183489	100.365	-0.0359557
TMCO4	Primary screen	92.998	-0.253683	77.595	-1.90658
TMCO4	Primary screen	67.157	-1.40829	72.36	-2.33665
TMCO4	Secondary screen	85.549	-0.586513	120.991	1.65853
TMCO4	Secondary screen	93.064	-0.250734	140.284	3.24351
TMCO4	Secondary screen	114.189	0.693157	109.917	0.748771
TONSL	Primary screen	82.064	-0.742227	112.973	0.99983
TONSL	Primary screen	100	0.0591751	113.973	1.08198
TONSL	Primary screen	58.354	-1.80162	106.604	0.476597
TONSL	Secondary screen	88.439	-0.457384	108.944	0.668836
TONSL	Secondary screen	95.376	-0.147431	150.506	4.08328
TONSL	Secondary screen	122.973	1.08564	98.566	-0.183749
TOP3B	Primary screen	75	-1.05786	156.127	4.54506
TOP3B	Primary screen	50.239	-2.16421	98.19	-0.214639
TOP3B	Primary screen	94.572	-0.183355	159.913	4.8561
TOP3B	Secondary screen	147.973	2.20267	103.372	0.211079
TOP3B	Secondary screen	133.108	1.53848	97.158	-0.299421
TOP3B	Secondary screen	120.946	0.995068	92.393	-0.69088
TP53INP2	Primary screen	109.418	0.479983	88.489	-1.01161
TP53INP2	Primary screen	84.289	-0.642811	91.836	-0.736639
TP53INP2	Primary screen	124.859	1.16991	103.679	0.2363
TP53INP2	Secondary screen	58.382	-1.80037	120.597	1.62617
TP53INP2	Secondary screen	108.784	0.451655	110.466	0.793873
TP53INP2	Secondary screen	123.121	1.09225	90.496	-0.846725
TP53RK	Primary screen	110.533	0.529802	98.799	-0.164607
TP53RK	Primary screen	80	-0.834449	108.677	0.646901
TP53RK	Primary screen	120.874	0.991851	110.742	0.816547
TP53RK	Secondary screen	117.568	0.844135	109.4	0.706297
TP53RK	Secondary screen	126.351	1.23657	95.75	-0.415092
TP53RK	Secondary screen	131.757	1.47812	110.016	0.756904
TPR	Primary screen	101.553	0.128565	74.864	-2.13094
TPR	Primary screen	68.951	-1.32813	80.581	-1.66127
TPR	Primary screen	79.263	-0.867379	97.357	-0.283072
TPR	Secondary screen	116.185	0.78234	134.593	2.77598
TPR	Secondary screen	120.946	0.995068	79.816	-1.72412
TPR	Secondary screen	141.892	1.93096	82.343	-1.51652
TRIM25	Primary screen	79.527	-0.855583	84.165	-1.36684
TRIM25	Primary screen	71.117	-1.23135	86.636	-1.16384
TRIM25	Primary screen	104.667	0.267702	95.736	-0.416242
TRIM25	Secondary screen	92.486	-0.27656	117.671	1.38579
TRIM25	Secondary screen	89.017	-0.431559	130.289	2.42239
TRIM25	Secondary screen	63.006	-1.59376	117.688	1.38718
TRRAP	Primary screen	81.553	-0.765059	177.527	6.30314
TRRAP	Primary screen	88.616	-0.449476	153.074	4.29425
TRRAP	Primary screen	96.93	-0.0779962	98.752	-0.168469
TRRAP	Secondary screen	41.04	-2.57523	78.519	-1.83067
TRRAP	Secondary screen	101.734	0.136652	102.643	0.151189
TRRAP	Secondary screen	97.973	-0.0313937	146.258	3.7343
UBN1	Primary screen	120.229	0.963031	105.173	0.359036
UBN1	Primary screen	118.081	0.867056	92.252	-0.702464
UBN1	Primary screen	69.065	-1.32304	102.35	0.127118
UBN1	Secondary screen	89.189	-0.423873	87.858	-1.06344
UBN1	Secondary screen	57.803	-1.82624	121.419	1.6937
UBN1	Secondary screen	88.439	-0.457384	105.018	0.346303
UBN2	Primary screen	103.184	0.20144	97.695	-0.255304
UBN2	Primary screen	88.84	-0.439467	148.955	3.95586
UBN2	Primary screen	53.186	-2.03253	125.277	2.01064
UBN2	Secondary screen	136.486	1.68941	119.439	1.53103
UBN2	Secondary screen	95.27	-0.152167	112.813	0.986686
UBN2	Secondary screen	81.081	-0.786149	107.108	0.518003
UBR5	Primary screen	68.142	-1.36428	184.27	6.8571
UBR5	Primary screen	114.918	0.725729	101.445	0.0527696
UBR5	Primary screen	78.138	-0.917646	134.551	2.77253
UBR5	Secondary screen	108.108	0.42145	137.212	2.99114
UBR5	Secondary screen	72.973	-1.14842	127.938	2.22925
UBR5	Secondary screen	112.162	0.602588	131.352	2.50972
UPF1	Primary screen	109.615	0.488785	89.658	-0.915569
UPF1	Primary screen	126.526	1.24439	150.319	4.06792
UPF1	Primary screen	120.186	0.96111	165.58	5.32166
UPF1	Secondary screen	112.838	0.632792	132.171	2.57701
UPF1	Secondary screen	102.89	0.188304	101.953	0.0945034
UPF1	Secondary screen	101.351	0.119539	152.17	4.21999
UPF2	Primary screen	134.857	1.61663	160.854	4.9334
UPF2	Primary screen	111.225	0.560722	145.142	3.64261
UPF2	Primary screen	82.554	-0.720333	97.599	-0.263191
UPF2	Secondary screen	145.946	2.1121	123.251	1.8442
UPF2	Secondary screen	109.459	0.481815	137.797	3.0392
UPF2	Secondary screen	94.595	-0.182327	138.995	3.13762
USP39	Primary screen	59.058	-1.77016	156.437	4.57053
USP39	Primary screen	78.928	-0.882347	120.278	1.59996
USP39	Primary screen	87.5	-0.49934	107.104	0.517674
USP39	Secondary screen	45.087	-2.3944	75.156	-2.10695
USP39	Secondary screen	117.568	0.844135	130.203	2.41533
USP39	Secondary screen	86.705	-0.534862	139.227	3.15668
VANGL2	Primary screen	100.565	0.08442	124.885	1.97844
VANGL2	Primary screen	127.176	1.27343	108.571	0.638193
VANGL2	Primary screen	115.6	0.756202	125.712	2.04638
VANGL2	Secondary screen	135.135	1.62905	107.294	0.533283
VANGL2	Secondary screen	108.092	0.420735	95.174	-0.462412
VANGL2	Secondary screen	139.189	1.81019	109.49	0.713691
VPS72	Primary screen	135.741	1.65613	92.127	-0.712733
VPS72	Primary screen	88	-0.476999	98.46	-0.192457
VPS72	Primary screen	88.846	-0.439199	102.173	0.112577
VPS72	Secondary screen	152.027	2.3838	134.056	2.73186
VPS72	Secondary screen	93.243	-0.242736	124.904	1.98
VPS72	Secondary screen	169.595	3.16876	120.65	1.63052
WDR61	Primary screen	190.272	4.09264	73.348	-2.25549
WDR61	Primary screen	131.327	1.4589	71.651	-2.3949
WDR61	Primary screen	85.846	-0.573243	81.711	-1.56844
WDR61	Secondary screen	162.838	2.86685	99.225	-0.12961
WDR61	Secondary screen	162.162	2.83665	99.074	-0.142015
WDR61	Secondary screen	116.892	0.81393	94.499	-0.517866
WEE1	Primary screen	76.843	-0.975508	95.715	-0.417968
WEE1	Primary screen	75.747	-1.02448	103.45	0.217487
WEE1	Secondary screen	91.892	-0.3031	109.385	0.705065
WEE1	Secondary screen	89.865	-0.393669	105.84	0.413832
WEE1	Secondary screen	108.108	0.42145	109.978	0.753782
XRCC5	Primary screen	70.874	-1.24221	144.507	3.59045
XRCC5	Primary screen	77.778	-0.933731	113.722	1.06136
XRCC5	Primary screen	124.97	1.17486	110.07	0.76134
XRCC5	Secondary screen	101.156	0.110827	132.626	2.61439
XRCC5	Secondary screen	99.422	0.0333494	176.955	6.25615
XRCC5	Secondary screen	86.486	-0.544647	104.018	0.26415
YEATS4	Primary screen	112.864	0.633954	80.024	-1.70703
YEATS4	Primary screen	81.333	-0.774889	95.424	-0.441874
YEATS4	Primary screen	127.101	1.27008	99.979	-0.0676668
YEATS4	Secondary screen	82.081	-0.741468	112.251	0.940516
YEATS4	Secondary screen	120.27	0.964863	97.84	-0.243392
YEATS4	Secondary screen	114.865	0.723361	87.335	-1.10641
ZC4H2	Primary screen	89.288	-0.41945	115.931	1.24284
ZC4H2	Primary screen	65.817	-1.46816	136.243	2.91153
ZC4H2	Primary screen	92.09	-0.294253	140.25	3.24072
ZC4H2	Secondary screen	138.514	1.78003	98.053	-0.225894
ZC4H2	Secondary screen	113.873	0.679038	115.111	1.17547
ZC4H2	Secondary screen	103.468	0.21413	107.121	0.519071
ZFP36L2	Primary screen	99.408	0.0327238	132.709	2.6212
ZFP36L2	Primary screen	127.122	1.27102	124.933	1.98238
ZFP36L2	Primary screen	112.821	0.632033	78.326	-1.84653
ZFP36L2	Secondary screen	147.297	2.17246	98.873	-0.158528
ZFP36L2	Secondary screen	118.919	0.904499	111.137	0.848997
ZFP36L2	Secondary screen	119.595	0.934703	95.422	-0.442038
ZNF496	Primary screen	132.412	1.50738	95.928	-0.400469
ZNF496	Primary screen	109.767	0.495576	122.882	1.81389
ZNF496	Primary screen	98.545	-0.00583607	110.598	0.804717
ZNF496	Secondary screen	154.054	2.47437	108.264	0.612972
ZNF496	Secondary screen	113.514	0.662997	103.332	0.207793
ZNF496	Secondary screen	65.318	-1.49046	101.54	0.0605742
