# Supplementary material for: DNAJC9 prevents CENP-A mislocalization and chromosomal instability by maintaining the fidelity of histone supply chains
Source: EMBO J. 2024 Apr 10;43(11):5. doi: 10.1038/s44318-024-00093-6 (PMC11148058; doi:10.1038/s44318-024-00093-6)
Supplement: Supplementary file 4 — Dataset EV3 [file 44318_2024_93_MOESM4_ESM.xlsx]

## Sheet: Index
Balachandra et al "DNAJC9 prevents CENP-A mislocalization and chromosomal instability by maintaining the fidelity of histone supply chains"
Dataset EV3. Sequence of siRNA oligos and qPCR primers used in this study

## Sheet:  siRNAs and qPCR primers
siRNAs used in this study
Study nomenclature	Gene target		Catalog Number	Sequence (5'-3') Sense
siNeg/siCTRL	Neg control	Silencer™ Select Negative Control No. 1 Thermo Scientific	4390844
siDNAJC9.1	DNAJC9	SilencerTM Select Thermo Scientific	s23352	GGAUAAGGAAUAUCAUUCAtt
siDNAJC9.2	DNAJC9	SilencerTM Select Thermo Scientific	s23353	CCUUUGUCAAAGAAUCGAAtt
siDNAJC9.3	DNAJC9	SilencerTM Select Thermo Scientific	s23354	GGAGAGGUCCCAUCCUAUAtt
siMCM2	MCM2	SilencerTM Select Thermo Scientific	s8587	GCAUCUAUCACAACAACUAtt
siCAF1B	CHAF1B	SilencerTM Select Thermo Scientific	s15706	GGAUCUGGAAGGUAGAAAAtt
siH3F3A	H3F3A	ON-TARGETplus Human H3F3A siRNA - SMARTpool	L-011684-01-0005
qPCR primers used in this study
MCM2-F qPCR:	ATGATCGAGAGCATCGAGAACC
MCM2-R qPCR:	GCCAAGTCCTCATAGTTCACCA
DNAJC9-F qPCR:	TCAGGAAGAGGCCAAAGAAGCAG
DNAJC9-R qPCR:	TCAGGCTATCCACGCCTTCATC
CENPA-F qPCR:	CGGAGACAAGGTTGGCTAAA
CENPA-R qPCR:	AGGCGTCCTCAAAGAGATGA
GAPDH-F qPCR:	CTCTGCTCCTCCTGTTCGAC
GAPDH-R qPCR:	TTAAAAGCAGCCCTGGTGAC
