# Supplementary material for: DNAJC9 prevents CENP-A mislocalization and chromosomal instability by maintaining the fidelity of histone supply chains
Source: EMBO J. 2024 Apr 10;43(11):5. doi: 10.1038/s44318-024-00093-6 (PMC11148058; doi:10.1038/s44318-024-00093-6)
Supplement: Supplementary file 5 — Dataset EV4 [file 44318_2024_93_MOESM5_ESM.xlsx]

## Sheet: Index
Balachandra et al "DNAJC9 prevents CENP-A mislocalization and chromosomal instability by maintaining the fidelity of histone supply chains"
Dataset EV4. Source data for siRNA-treated CENP-A-Flag-HA IP-MS experiments in soluble and chromatin fractions
Description	Index	Related figures
Soluble CENPA-FlagHA IP-MS enrichment over beads/uninduced control condition	Sol_CENPA_enriched	Figures 5, EV2B, EV2C
Soluble CENPA-FlagHA IP-MS enrichment over beads/uninduced control condition (imputed)	Sol_CENPA_enriched_imputed	Figures 5, EV2B, EV2C
Soluble CENPA-FlagHA IP-MS (siDNAJC9 vs siCTRL)	Sol_siDNAJC9_siCTRL	Figures 5, EV2C, EV2D
Soluble CENPA-FlagHA IP-MS (siCAF1B vs siCTRL)	Sol_siCAF1B_siCTRL	Figures 5, EV2C, EV2E
Chromatin CENPA-FlagHA IP-MS enrichment over beads/uninduced control condition	Chr_CENPA_enriched	Figures 5, EV3B, EV3C
Chromatin CENPA-FlagHA IP-MS enrichment over beads/uninduced control condition (imputed)	Chr_CENPA_enriched_imputed	Figures 5, EV3B, EV3C
Chromatin CENPA-FlagHA IP-MS (siDNAJC9 vs siCTRL)	Chr_siDNAJC9_siCTRL	Figures 5, EV3C, EV3D
Chromatin CENPA-FlagHA IP-MS (siCAF1B vs siCTRL)	Chr_siCAF1B_siCTRL	Figures 5, EV3C, EV3E
String-db GO analysis and clustering for factors ranked by enrichment over beads in soluble CENPA-FlagHA IP-MS	Sol String-db GO analysis	Figures EV4A, EV4C
String-db GO analysis and clustering for factors ranked by enrichment over beads in chromatin CENPA-FlagHA IP-MS	Chr String-db GO analysis	Figures EV4B, EV4C
Venn diagrams for significantly enriched factors in soluble and chromatin CENPA IP-MS and factors and changes across siRNA conditions	Venn diagrams	Figures EV2F, EV3F, EV3G

## Sheet: Sol_CENPA_enriched
Soluble CENPA-FlagHA IP-MS enrichment over beads/uninduced control condition
Log2 LFQ intensities. No imputed values
Uniprot Name	Uniprot ID	Uniprot Canonical ID	Student's T-test Significant LFQ intensity siCTRL_CENPA_Sol_LFQ intensity siCTRL_X_Sol	Student's T-test Significant LFQ intensity siDNAJC9_CENPA_Sol_LFQ intensity siCTRL_X_Sol	Student's T-test Significant LFQ intensity siCAF1B_CENPA_Sol_LFQ intensity siCTRL_X_Sol	Filter 1. Student's T-test significant	Filter 2. LFQ siRNA/beads >1.5 in any condition	Filtering criteria met?	-Log Student's T-test p-value LFQ intensity siDNAJC9_CENPA_Sol_LFQ intensity siCTRL_X_Sol	Student's T-test q-value LFQ intensity siDNAJC9_CENPA_Sol_LFQ intensity siCTRL_X_Sol	Student's T-test Difference LFQ intensity siDNAJC9_CENPA_Sol_LFQ intensity siCTRL_X_Sol	Student's T-test Test statistic LFQ intensity siDNAJC9_CENPA_Sol_LFQ intensity siCTRL_X_Sol	-Log Student's T-test p-value LFQ intensity siCAF1B_CENPA_Sol_LFQ intensity siCTRL_X_Sol	Student's T-test q-value LFQ intensity siCAF1B_CENPA_Sol_LFQ intensity siCTRL_X_Sol	Student's T-test Difference LFQ intensity siCAF1B_CENPA_Sol_LFQ intensity siCTRL_X_Sol	Student's T-test Test statistic LFQ intensity siCAF1B_CENPA_Sol_LFQ intensity siCTRL_X_Sol	-Log Student's T-test p-value LFQ intensity siCTRL_CENPA_Sol_LFQ intensity siCTRL_X_Sol	Student's T-test q-value LFQ intensity siCTRL_CENPA_Sol_LFQ intensity siCTRL_X_Sol	Student's T-test Difference LFQ intensity siCTRL_CENPA_Sol_LFQ intensity siCTRL_X_Sol	Student's T-test Test statistic LFQ intensity siCTRL_CENPA_Sol_LFQ intensity siCTRL_X_Sol	LFQ intensity siCTRL_X_Sol_01	LFQ intensity siCTRL_X_Sol_02	LFQ intensity siCTRL_X_Sol_03	LFQ intensity siCTRL_X_Sol_04	LFQ intensity siCTRL_X_Sol_05	LFQ intensity siCTRL_CENPA_Sol_01	LFQ intensity siCTRL_CENPA_Sol_02	LFQ intensity siCTRL_CENPA_Sol_03	LFQ intensity siCTRL_CENPA_Sol_04	LFQ intensity siCTRL_CENPA_Sol_05	LFQ intensity siDNAJC9_CENPA_Sol_01	LFQ intensity siDNAJC9_CENPA_Sol_03	LFQ intensity siDNAJC9_CENPA_Sol_04	LFQ intensity siDNAJC9_CENPA_Sol_05	LFQ intensity siCAF1B_CENPA_Sol_01	LFQ intensity siCAF1B_CENPA_Sol_02	LFQ intensity siCAF1B_CENPA_Sol_03	LFQ intensity siCAF1B_CENPA_Sol_04	LFQ intensity siCAF1B_CENPA_Sol_05	Protein IDs	Majority protein IDs	id
RBBP4	Q09028-3	Q09028	+	+	+	LFQ intensity siCAF1B_CENPA_Sol_LFQ intensity siCTRL_X_Sol;LFQ intensity siCTRL_CENPA_Sol_LFQ intensity siCTRL_X_Sol;LFQ intensity siDNAJC9_CENPA_Sol_LFQ intensity siCTRL_X_Sol	Keep	Yes	6.70367	0	8.35991	19.9652	7.97779	0	8.70386	23.7477	5.87812	0	7.08397	12.7811	22.2657	23.0703	21.9683	22.91	23.9252	29.4582	31.3596	28.9857	30.4514	29.3045	31.2115	31.063	31.6752	30.8017	31.5063	32.0475	31.3659	31.4569	31.2822	sp|Q09028-3|RBBP4_HUMAN;sp|Q09028|RBBP4_HUMAN;sp|Q09028-2|RBBP4_HUMAN;sp|Q09028-4|RBBP4_HUMAN	sp|Q09028-3|RBBP4_HUMAN;sp|Q09028|RBBP4_HUMAN;sp|Q09028-2|RBBP4_HUMAN;sp|Q09028-4|RBBP4_HUMAN	1758
SP16H	Q9Y5B9	Q9Y5B9	+	+	+	LFQ intensity siCAF1B_CENPA_Sol_LFQ intensity siCTRL_X_Sol;LFQ intensity siCTRL_CENPA_Sol_LFQ intensity siCTRL_X_Sol;LFQ intensity siDNAJC9_CENPA_Sol_LFQ intensity siCTRL_X_Sol	Keep	Yes	8.00944	0	7.18862	43.5704	6.76757	0	5.47305	20.3959	4.46824	6.41509e-05	3.5947	9.3177	22.878	22.7569	23.2883	NaN	23.2588	26.0035	27.3977	26.8817	27.1649	25.7533	30.3307	30.0411	30.1096	30.455	27.9195	29.2462	28.5137	28.3924	28.521	sp|Q9Y5B9|SP16H_HUMAN	sp|Q9Y5B9|SP16H_HUMAN	3818
CENPA	P49450-2	P49450	+	+	+	LFQ intensity siCAF1B_CENPA_Sol_LFQ intensity siCTRL_X_Sol;LFQ intensity siCTRL_CENPA_Sol_LFQ intensity siCTRL_X_Sol;LFQ intensity siDNAJC9_CENPA_Sol_LFQ intensity siCTRL_X_Sol	Keep	Yes	8.16449	0	6.71672	32.4372	8.80523	0	7.30649	30.2065	8.20485	0	6.29065	25.3714	28.5526	28.0967	28.9089	28.4576	28.8824	34.817	35.3706	34.8513	35.1229	34.1896	35.6939	35.1092	35.1531	35.2292	35.6504	36.4617	35.3389	36.0715	35.9081	sp|P49450-2|CENPA_HUMAN;sp|P49450|CENPA_HUMAN	sp|P49450-2|CENPA_HUMAN;sp|P49450|CENPA_HUMAN	1274
ZCH18	Q86VM9	Q86VM9	+	+	+	LFQ intensity siCAF1B_CENPA_Sol_LFQ intensity siCTRL_X_Sol;LFQ intensity siCTRL_CENPA_Sol_LFQ intensity siCTRL_X_Sol;LFQ intensity siDNAJC9_CENPA_Sol_LFQ intensity siCTRL_X_Sol	Keep	Yes	3.6837	8.61244e-05	6.5799	7.02367	4.30884	0	6.51966	7.87034	4.02602	4.19753e-05	5.99582	7.181	20.8001	23.3797	24.3703	25.0953	25.2744	29.56	30.1616	29.9939	29.9662	29.2172	30.7723	30.408	30.2579	30.0173	30.1575	30.7793	30.4044	29.983	30.194	sp|Q86VM9|ZCH18_HUMAN	sp|Q86VM9|ZCH18_HUMAN	2427
HAT1	O14929	O14929	+	+	+	LFQ intensity siCAF1B_CENPA_Sol_LFQ intensity siCTRL_X_Sol;LFQ intensity siCTRL_CENPA_Sol_LFQ intensity siCTRL_X_Sol;LFQ intensity siDNAJC9_CENPA_Sol_LFQ intensity siCTRL_X_Sol	Keep	Yes	5.96749	0	6.05584	15.5951	6.4726	0	6.06182	15.2625	5.97905	0	5.29564	13.1742	23.261	24.0939	22.3477	22.4461	23.5882	28.4985	29.0873	28.2225	28.659	27.7477	29.3601	29.1432	29.3524	28.9571	29.2096	29.6173	28.4286	29.5891	29.2012	sp|O14929|HAT1_HUMAN;sp|O14929-2|HAT1_HUMAN	sp|O14929|HAT1_HUMAN;sp|O14929-2|HAT1_HUMAN	234
MCM2	P49736	P49736	+	+	+	LFQ intensity siCAF1B_CENPA_Sol_LFQ intensity siCTRL_X_Sol;LFQ intensity siCTRL_CENPA_Sol_LFQ intensity siCTRL_X_Sol;LFQ intensity siDNAJC9_CENPA_Sol_LFQ intensity siCTRL_X_Sol	Keep	Yes	6.93416	0	5.99893	21.5614	6.81341	0	4.37395	16.8817	4.45351	6.23853e-05	2.70059	8.24263	24.0675	24.8668	25.0209	24.2735	23.896	26.9805	27.7417	27.3361	27.2789	26.2904	30.6192	30.0593	30.371	30.646	28.6817	29.2793	28.5105	28.8861	28.6368	sp|P49736|MCM2_HUMAN	sp|P49736|MCM2_HUMAN	1287
RBBP7	Q16576	Q16576	+	+	+	LFQ intensity siCAF1B_CENPA_Sol_LFQ intensity siCTRL_X_Sol;LFQ intensity siCTRL_CENPA_Sol_LFQ intensity siCTRL_X_Sol;LFQ intensity siDNAJC9_CENPA_Sol_LFQ intensity siCTRL_X_Sol	Keep	Yes	6.40405	0	5.89844	18.0607	7.42149	0	6.1003	20.1854	5.88492	0	4.97245	12.8073	25.3656	26.2578	26.5487	26.5079	27.025	31.2024	32.1631	31.0495	31.6243	30.5279	32.5689	32.06	32.2351	32.0938	32.4775	32.9155	32.2369	32.3741	32.2026	sp|Q16576|RBBP7_HUMAN;sp|Q16576-2|RBBP7_HUMAN	sp|Q16576|RBBP7_HUMAN;sp|Q16576-2|RBBP7_HUMAN	2086
HJURP	Q8NCD3	Q8NCD3	+	+	+	LFQ intensity siCAF1B_CENPA_Sol_LFQ intensity siCTRL_X_Sol;LFQ intensity siCTRL_CENPA_Sol_LFQ intensity siCTRL_X_Sol;LFQ intensity siDNAJC9_CENPA_Sol_LFQ intensity siCTRL_X_Sol	Keep	Yes	7.65489	0	5.77021	27.3988	8.40586	0	5.8687	26.899	7.19675	0	4.99063	18.898	30.7675	30.9863	31.1009	30.6742	31.6292	36.0873	36.5933	35.959	36.145	35.3266	37.1047	36.7087	36.7525	36.6415	36.8118	37.3711	36.518	36.987	36.8137	sp|Q8NCD3|HJURP_HUMAN;sp|Q8NCD3-2|HJURP_HUMAN;sp|Q8NCD3-3|HJURP_HUMAN	sp|Q8NCD3|HJURP_HUMAN;sp|Q8NCD3-2|HJURP_HUMAN;sp|Q8NCD3-3|HJURP_HUMAN	2578
UBR4	Q5T4S7-3	Q5T4S7	+	+	+	LFQ intensity siCAF1B_CENPA_Sol_LFQ intensity siCTRL_X_Sol;LFQ intensity siCTRL_CENPA_Sol_LFQ intensity siCTRL_X_Sol;LFQ intensity siDNAJC9_CENPA_Sol_LFQ intensity siCTRL_X_Sol	Keep	Yes	4.36454	2.35294e-05	5.73364	10.5264	5.55186	0	6.23819	13.5476	4.51067	6.66667e-05	4.78574	9.45793	22.5917	20.8408	NaN	22.7108	22.4169	26.9126	27.8976	26.7943	26.9507	26.0738	28.1316	27.649	28.6148	27.0994	27.7729	29.0339	28.7113	28.2943	28.079	sp|Q5T4S7-3|UBR4_HUMAN;sp|Q5T4S7-4|UBR4_HUMAN;sp|Q5T4S7|UBR4_HUMAN;sp|Q5T4S7-2|UBR4_HUMAN;sp|Q5T4S7-5|UBR4_HUMAN;sp|Q5T4S7-6|UBR4_HUMAN	sp|Q5T4S7-3|UBR4_HUMAN;sp|Q5T4S7-4|UBR4_HUMAN;sp|Q5T4S7|UBR4_HUMAN;sp|Q5T4S7-2|UBR4_HUMAN	2198
PP6R3	Q5H9R7-6	Q5H9R7	+	+	+	LFQ intensity siCAF1B_CENPA_Sol_LFQ intensity siCTRL_X_Sol;LFQ intensity siCTRL_CENPA_Sol_LFQ intensity siCTRL_X_Sol;LFQ intensity siDNAJC9_CENPA_Sol_LFQ intensity siCTRL_X_Sol	Keep	Yes	5.26329	0	5.64577	12.2772	6.39903	0	5.89988	14.9328	5.03386	0	4.67191	9.88546	22.4767	23.1467	23.2802	21.1115	22.8878	27.4975	28.0027	27.2185	27.1643	26.3795	28.5768	28.2738	28.1048	27.95	28.6571	28.5131	28.3845	28.4443	28.4034	sp|Q5H9R7-6|PP6R3_HUMAN;sp|Q5H9R7-2|PP6R3_HUMAN;sp|Q5H9R7|PP6R3_HUMAN;sp|Q5H9R7-5|PP6R3_HUMAN;sp|Q5H9R7-4|PP6R3_HUMAN;sp|Q5H9R7-3|PP6R3_HUMAN	sp|Q5H9R7-6|PP6R3_HUMAN;sp|Q5H9R7-2|PP6R3_HUMAN;sp|Q5H9R7|PP6R3_HUMAN;sp|Q5H9R7-5|PP6R3_HUMAN;sp|Q5H9R7-4|PP6R3_HUMAN;sp|Q5H9R7-3|PP6R3_HUMAN	2164
KANK2	Q63ZY3-3	Q63ZY3	+	+	+	LFQ intensity siCAF1B_CENPA_Sol_LFQ intensity siCTRL_X_Sol;LFQ intensity siCTRL_CENPA_Sol_LFQ intensity siCTRL_X_Sol;LFQ intensity siDNAJC9_CENPA_Sol_LFQ intensity siCTRL_X_Sol	Keep	Yes	7.27162	0	5.61316	24.1248	8.1485	0	5.85002	24.9586	7.99694	0	4.76948	23.8807	22.5914	22.4357	22.8066	22.3004	23.3418	27.3664	27.5924	27.4305	27.6973	27.2365	28.1694	28.5489	28.4758	28.0393	28.4768	28.9802	28.0705	28.6669	28.5315	sp|Q63ZY3-3|KANK2_HUMAN;sp|Q63ZY3|KANK2_HUMAN;sp|Q63ZY3-2|KANK2_HUMAN;sp|Q14678-2|KANK1_HUMAN;sp|Q14678|KANK1_HUMAN	sp|Q63ZY3-3|KANK2_HUMAN;sp|Q63ZY3|KANK2_HUMAN;sp|Q63ZY3-2|KANK2_HUMAN	2225
H4	P62805	P62805	+	+	+	LFQ intensity siCAF1B_CENPA_Sol_LFQ intensity siCTRL_X_Sol;LFQ intensity siCTRL_CENPA_Sol_LFQ intensity siCTRL_X_Sol;LFQ intensity siDNAJC9_CENPA_Sol_LFQ intensity siCTRL_X_Sol	Keep	Yes	7.80959	0	5.59886	28.8408	8.47689	0	5.65694	27.46	6.61071	0	4.59511	15.9001	29.2978	29.3079	29.5387	28.83	29.7497	34.0247	34.5336	33.6659	34.3224	33.1531	35.2174	34.8166	34.9548	34.7859	34.8228	35.5096	34.7171	35.0377	34.9217	sp|P62805|H4_HUMAN	sp|P62805|H4_HUMAN	1549
UBR5	O95071-2	O95071	+	+	+	LFQ intensity siCAF1B_CENPA_Sol_LFQ intensity siCTRL_X_Sol;LFQ intensity siCTRL_CENPA_Sol_LFQ intensity siCTRL_X_Sol;LFQ intensity siDNAJC9_CENPA_Sol_LFQ intensity siCTRL_X_Sol	Keep	Yes	4.86171	0	5.57847	10.691	5.94237	0	5.97832	13.0301	5.01351	0	5.14002	9.82347	24.6033	22.5101	22.8112	23.6514	24.6987	28.8345	29.6311	28.4519	29.0307	28.0267	29.4989	28.9922	29.4392	29.0033	29.4383	29.9408	29.7227	29.6697	29.3949	sp|O95071-2|UBR5_HUMAN;sp|O95071|UBR5_HUMAN	sp|O95071-2|UBR5_HUMAN;sp|O95071|UBR5_HUMAN	514
NPM3	O75607	O75607	+	+	+	LFQ intensity siCAF1B_CENPA_Sol_LFQ intensity siCTRL_X_Sol;LFQ intensity siCTRL_CENPA_Sol_LFQ intensity siCTRL_X_Sol;LFQ intensity siDNAJC9_CENPA_Sol_LFQ intensity siCTRL_X_Sol	Keep	Yes	9.38497	0	5.5725	48.5407	7.66181	0	5.66707	21.6557	7.07204	0	4.64543	18.218	24.6553	24.6885	24.5356	24.6355	24.6631	29.186	30.1594	29.1029	29.36	28.597	30.5586	30.0597	30.2208	29.9935	30.1611	31.1201	29.4925	30.4023	30.3375	sp|O75607|NPM3_HUMAN	sp|O75607|NPM3_HUMAN	458
SSRP1	Q08945	Q08945	+	+	+	LFQ intensity siCAF1B_CENPA_Sol_LFQ intensity siCTRL_X_Sol;LFQ intensity siCTRL_CENPA_Sol_LFQ intensity siCTRL_X_Sol;LFQ intensity siDNAJC9_CENPA_Sol_LFQ intensity siCTRL_X_Sol	Keep	Yes	6.19312	0	5.53135	16.8261	5.5602	0	3.79868	11.612	4.17334	4.68966e-05	2.60623	7.53395	24.3683	23.0656	23.2092	22.9258	23.7051	26.1732	26.4514	25.843	26.5317	25.3058	29.1721	28.5332	29.0282	29.2112	27.574	27.6063	27.3582	27.189	26.54	sp|Q08945|SSRP1_HUMAN	sp|Q08945|SSRP1_HUMAN	1753
ERCC6	Q03468	Q03468	+	+	+	LFQ intensity siCAF1B_CENPA_Sol_LFQ intensity siCTRL_X_Sol;LFQ intensity siCTRL_CENPA_Sol_LFQ intensity siCTRL_X_Sol;LFQ intensity siDNAJC9_CENPA_Sol_LFQ intensity siCTRL_X_Sol	Keep	Yes	3.60419	8.1448e-05	5.41902	7.71455	4.06094	0	5.19192	8.05987	3.2709	0.000437333	4.35486	6.0118	24.7709	22.3559	21.5234	NaN	23.0278	27.3597	28.2006	27.1847	27.5743	26.0524	28.5871	28.3597	28.4449	27.9623	28.364	28.4482	27.4703	28.4195	27.855	sp|Q03468|ERCC6_HUMAN	sp|Q03468|ERCC6_HUMAN	1708
AKP8L	Q9ULX6	Q9ULX6	+	+	+	LFQ intensity siCAF1B_CENPA_Sol_LFQ intensity siCTRL_X_Sol;LFQ intensity siCTRL_CENPA_Sol_LFQ intensity siCTRL_X_Sol;LFQ intensity siDNAJC9_CENPA_Sol_LFQ intensity siCTRL_X_Sol	Keep	Yes	5.90013	0	5.38179	19.284	6.56205	0	5.74341	19.042	5.59584	0	4.75428	13.7517	22.3741	23.5945	NaN	22.805	23.127	27.7661	28.2569	27.3228	28.2007	27.1006	28.5156	28.0976	28.5493	28.2653	28.671	29.1804	28.1041	28.8701	28.7671	sp|Q9ULX6|AKP8L_HUMAN;sp|Q9ULX6-2|AKP8L_HUMAN	sp|Q9ULX6|AKP8L_HUMAN;sp|Q9ULX6-2|AKP8L_HUMAN	3676
MADD	Q8WXG6-3	Q8WXG6	+	+	+	LFQ intensity siCAF1B_CENPA_Sol_LFQ intensity siCTRL_X_Sol;LFQ intensity siCTRL_CENPA_Sol_LFQ intensity siCTRL_X_Sol;LFQ intensity siDNAJC9_CENPA_Sol_LFQ intensity siCTRL_X_Sol	Keep	Yes	5.32433	0	5.34843	12.5363	8.02056	0	6.03708	24.0457	5.1713	0	4.50633	10.313	22.3751	22.3798	21.2619	22.5108	22.6043	26.5653	27.8866	26.3029	27.1325	25.7762	27.5269	26.6357	28.4293	27.7072	28.1949	28.4633	28.304	28.1708	28.1842	sp|Q8WXG6-3|MADD_HUMAN;sp|Q8WXG6-2|MADD_HUMAN;sp|Q8WXG6-8|MADD_HUMAN;sp|Q8WXG6-5|MADD_HUMAN;sp|Q8WXG6-4|MADD_HUMAN;sp|Q8WXG6-6|MADD_HUMAN;sp|Q8WXG6|MADD_HUMAN;sp|Q8WXG6-7|MADD_HUMAN	sp|Q8WXG6-3|MADD_HUMAN;sp|Q8WXG6-2|MADD_HUMAN;sp|Q8WXG6-8|MADD_HUMAN;sp|Q8WXG6-5|MADD_HUMAN;sp|Q8WXG6-4|MADD_HUMAN;sp|Q8WXG6-6|MADD_HUMAN;sp|Q8WXG6|MADD_HUMAN;sp|Q8WXG6-7|MADD_HUMAN	2692
NOL9	Q5SY16	Q5SY16	+	+	+	LFQ intensity siCAF1B_CENPA_Sol_LFQ intensity siCTRL_X_Sol;LFQ intensity siCTRL_CENPA_Sol_LFQ intensity siCTRL_X_Sol;LFQ intensity siDNAJC9_CENPA_Sol_LFQ intensity siCTRL_X_Sol	Keep	Yes	5.92827	0	5.26456	15.39	6.41038	0	5.03146	14.9832	5.50481	0	4.29614	11.4185	23.1911	21.7545	21.6936	22.3618	21.7871	26.3642	27.2188	26.1725	26.7343	25.779	27.6749	27.3263	27.5784	27.1092	26.9146	27.7325	26.922	27.4953	26.8812	sp|Q5SY16|NOL9_HUMAN	sp|Q5SY16|NOL9_HUMAN	2188
UBE2O	Q9C0C9	Q9C0C9	+	+	+	LFQ intensity siCAF1B_CENPA_Sol_LFQ intensity siCTRL_X_Sol;LFQ intensity siCTRL_CENPA_Sol_LFQ intensity siCTRL_X_Sol;LFQ intensity siDNAJC9_CENPA_Sol_LFQ intensity siCTRL_X_Sol	Keep	Yes	5.66174	0	5.12234	14.0628	6.33535	0	4.88113	14.6528	5.53014	0	4.22099	11.5067	22.5807	23.6409	23.905	22.4849	23.2811	27.4559	27.8328	27.5353	27.6765	26.497	28.823	28.3182	28.1964	27.8657	28.2217	28.5683	27.498	28.1107	27.8994	sp|Q9C0C9|UBE2O_HUMAN	sp|Q9C0C9|UBE2O_HUMAN	3171
RPB2	P30876	P30876	+	+	+	LFQ intensity siCAF1B_CENPA_Sol_LFQ intensity siCTRL_X_Sol;LFQ intensity siCTRL_CENPA_Sol_LFQ intensity siCTRL_X_Sol;LFQ intensity siDNAJC9_CENPA_Sol_LFQ intensity siCTRL_X_Sol	Keep	Yes	5.05681	0	5.10243	18.3775	4.88291	0	5.44462	12.9423	5.53569	0	4.38158	16.7289	22.2126	22.2409	22.767	NaN	NaN	26.9939	27.0597	26.4025	27.1354	26.3506	27.4901	27.3322	28.0628	27.152	27.1431	28.6778	27.4164	28.4411	27.5788	sp|P30876|RPB2_HUMAN	sp|P30876|RPB2_HUMAN	1059
NPM	P06748	P06748	+	+	+	LFQ intensity siCAF1B_CENPA_Sol_LFQ intensity siCTRL_X_Sol;LFQ intensity siCTRL_CENPA_Sol_LFQ intensity siCTRL_X_Sol;LFQ intensity siDNAJC9_CENPA_Sol_LFQ intensity siCTRL_X_Sol	Keep	Yes	7.52966	0	5.08487	26.2837	7.3258	0	5.19193	19.6272	6.15032	0	4.32549	13.8667	30.0385	29.9913	30.1885	29.8071	30.6836	34.3268	35.3137	34.3816	34.6908	33.6237	35.5071	35.075	35.2872	35.0374	35.0168	36.0617	34.7757	35.4617	35.3527	sp|P06748|NPM_HUMAN;sp|P06748-2|NPM_HUMAN;sp|P06748-3|NPM_HUMAN	sp|P06748|NPM_HUMAN;sp|P06748-2|NPM_HUMAN;sp|P06748-3|NPM_HUMAN	674
FANCI	Q9NVI1	Q9NVI1	+	+	+	LFQ intensity siCAF1B_CENPA_Sol_LFQ intensity siCTRL_X_Sol;LFQ intensity siCTRL_CENPA_Sol_LFQ intensity siCTRL_X_Sol;LFQ intensity siDNAJC9_CENPA_Sol_LFQ intensity siCTRL_X_Sol	Keep	Yes	4.01624	1.89911e-05	4.86785	11.2645	4.36756	0	5.05732	10.5392	3.73596	5.97015e-05	3.76558	8.14873	NaN	22.3175	22.7082	21.0055	NaN	25.7513	26.5507	25.5726	25.6017	25.4036	26.8622	26.8061	26.9312	26.9134	27.2182	27.5774	26.2346	27.0918	27.2166	sp|Q9NVI1|FANCI_HUMAN;sp|Q9NVI1-1|FANCI_HUMAN;sp|Q9NVI1-2|FANCI_HUMAN;sp|Q9NVI1-4|FANCI_HUMAN	sp|Q9NVI1|FANCI_HUMAN;sp|Q9NVI1-1|FANCI_HUMAN;sp|Q9NVI1-2|FANCI_HUMAN	3436
MS18A	Q9NYP9	Q9NYP9	+	+	+	LFQ intensity siCAF1B_CENPA_Sol_LFQ intensity siCTRL_X_Sol;LFQ intensity siCTRL_CENPA_Sol_LFQ intensity siCTRL_X_Sol;LFQ intensity siDNAJC9_CENPA_Sol_LFQ intensity siCTRL_X_Sol	Keep	Yes	3.58058	8.05369e-05	4.86094	12.1576	4.10634	0	4.13684	11.7574	3.4703	0.000237751	3.84385	8.66374	NaN	22.651	NaN	23.2605	NaN	26.9496	27.3873	27.0172	26.7397	25.9044	28.3043	28.0392	27.7142	27.2092	26.8037	27.2917	27.5636	27.2769	26.5273	sp|Q9NYP9|MS18A_HUMAN	sp|Q9NYP9|MS18A_HUMAN	3492
PLPL6	Q8IY17-5	Q8IY17	+	+	+	LFQ intensity siCAF1B_CENPA_Sol_LFQ intensity siCTRL_X_Sol;LFQ intensity siCTRL_CENPA_Sol_LFQ intensity siCTRL_X_Sol;LFQ intensity siDNAJC9_CENPA_Sol_LFQ intensity siCTRL_X_Sol	Keep	Yes	6.26046	0	4.7898	17.2112	6.83056	0	4.85211	16.9674	4.8306	0	3.9682	9.28131	22.4904	23.1582	22.0936	21.8014	22.2838	26.1784	27.4054	25.5512	26.9067	25.6267	27.0225	26.9012	27.3984	27.2991	26.9293	27.6893	26.7537	27.4855	27.2302	sp|Q8IY17-5|PLPL6_HUMAN;sp|Q8IY17-2|PLPL6_HUMAN;sp|Q8IY17-3|PLPL6_HUMAN;sp|Q8IY17|PLPL6_HUMAN;sp|Q6ZV29-2|PLPL7_HUMAN;sp|Q6ZV29-3|PLPL7_HUMAN;sp|Q6ZV29-4|PLPL7_HUMAN;sp|Q6ZV29|PLPL7_HUMAN;sp|Q6ZV29-5|PLPL7_HUMAN	sp|Q8IY17-5|PLPL6_HUMAN;sp|Q8IY17-2|PLPL6_HUMAN;sp|Q8IY17-3|PLPL6_HUMAN;sp|Q8IY17|PLPL6_HUMAN	2487
RN213	Q63HN8	Q63HN8	+	+	+	LFQ intensity siCAF1B_CENPA_Sol_LFQ intensity siCTRL_X_Sol;LFQ intensity siCTRL_CENPA_Sol_LFQ intensity siCTRL_X_Sol;LFQ intensity siDNAJC9_CENPA_Sol_LFQ intensity siCTRL_X_Sol	Keep	Yes	5.71738	0	4.75767	14.3306	6.34785	0	4.98169	14.7073	5.24403	0	3.82296	10.5456	22.3133	23.7857	23.5213	23.8343	23.2197	27.2726	27.7442	26.553	27.5319	26.6874	27.9762	27.8367	28.3834	28.1738	28.2288	28.7454	27.6292	28.6042	28.3752	sp|Q63HN8|RN213_HUMAN;sp|Q63HN8-4|RN213_HUMAN;sp|Q63HN8-6|RN213_HUMAN;sp|Q63HN8-5|RN213_HUMAN	sp|Q63HN8|RN213_HUMAN;sp|Q63HN8-4|RN213_HUMAN	2224
TF3C1	Q12789-3	Q12789	+	+	+	LFQ intensity siCAF1B_CENPA_Sol_LFQ intensity siCTRL_X_Sol;LFQ intensity siCTRL_CENPA_Sol_LFQ intensity siCTRL_X_Sol;LFQ intensity siDNAJC9_CENPA_Sol_LFQ intensity siCTRL_X_Sol	Keep	Yes	3.5513	7.94702e-05	4.51167	6.68614	4.34848	0	4.72192	7.97098	3.68082	5.71429e-05	3.83705	6.40267	22.8432	22.0111	22.8707	21.9821	25.1952	26.6167	26.9406	27.0574	27.0402	26.4326	27.4535	27.5731	27.7886	27.1533	27.7035	27.8781	27.4496	27.8963	27.5844	sp|Q12789-3|TF3C1_HUMAN;sp|Q12789|TF3C1_HUMAN	sp|Q12789-3|TF3C1_HUMAN;sp|Q12789|TF3C1_HUMAN	1771
BAG2	O95816	O95816	+	+	+	LFQ intensity siCAF1B_CENPA_Sol_LFQ intensity siCTRL_X_Sol;LFQ intensity siCTRL_CENPA_Sol_LFQ intensity siCTRL_X_Sol;LFQ intensity siDNAJC9_CENPA_Sol_LFQ intensity siCTRL_X_Sol	Keep	Yes	7.91506	0	4.45015	29.8663	8.69095	0	5.60215	29.2213	7.74906	0	4.74609	22.2148	24.9624	25.22	25.1602	24.6873	25.1717	29.633	30.4087	29.7648	29.8845	29.2411	29.6291	29.1737	29.6671	29.492	30.7845	30.9461	30.0099	30.6636	30.8083	sp|O95816|BAG2_HUMAN;sp|O95816-2|BAG2_HUMAN	sp|O95816|BAG2_HUMAN;sp|O95816-2|BAG2_HUMAN	568
TF3C2	Q8WUA4	Q8WUA4	+	+	+	LFQ intensity siCAF1B_CENPA_Sol_LFQ intensity siCTRL_X_Sol;LFQ intensity siCTRL_CENPA_Sol_LFQ intensity siCTRL_X_Sol;LFQ intensity siDNAJC9_CENPA_Sol_LFQ intensity siCTRL_X_Sol	Keep	Yes	6.01698	0	4.41467	15.8575	7.68348	0	4.6499	21.7933	6.38366	0	4.01527	14.8647	22.409	23.1816	22.9292	22.6716	23.5035	27.0648	27.427	26.8565	27.1393	26.2836	27.4635	27.4874	27.6879	26.7758	27.55	27.9024	27.3358	27.6683	27.4878	sp|Q8WUA4|TF3C2_HUMAN;sp|Q8WUA4-2|TF3C2_HUMAN	sp|Q8WUA4|TF3C2_HUMAN	2655
LAS1L	Q9Y4W2-2	Q9Y4W2	+	+	+	LFQ intensity siCAF1B_CENPA_Sol_LFQ intensity siCTRL_X_Sol;LFQ intensity siCTRL_CENPA_Sol_LFQ intensity siCTRL_X_Sol;LFQ intensity siDNAJC9_CENPA_Sol_LFQ intensity siCTRL_X_Sol	Keep	Yes	6.14866	0	4.35036	21.2398	7.07029	0	4.27969	22.5618	5.79163	0	3.81632	14.6955	NaN	23.2069	23.0244	22.6523	23.3803	26.7064	27.5238	26.7162	27.0808	26.3843	27.3275	27.1671	27.7912	27.3796	27.2613	27.7621	27.0509	27.3311	27.3229	sp|Q9Y4W2-2|LAS1L_HUMAN;sp|Q9Y4W2|LAS1L_HUMAN;sp|Q9Y4W2-3|LAS1L_HUMAN;sp|Q9Y4W2-4|LAS1L_HUMAN	sp|Q9Y4W2-2|LAS1L_HUMAN;sp|Q9Y4W2|LAS1L_HUMAN;sp|Q9Y4W2-3|LAS1L_HUMAN	3809
XPOT	O43592	O43592	+	+	+	LFQ intensity siCAF1B_CENPA_Sol_LFQ intensity siCTRL_X_Sol;LFQ intensity siCTRL_CENPA_Sol_LFQ intensity siCTRL_X_Sol;LFQ intensity siDNAJC9_CENPA_Sol_LFQ intensity siCTRL_X_Sol	Keep	Yes	6.27065	0	4.33186	17.2702	6.66535	0	4.75879	16.1593	5.98027	0	3.87277	13.179	23.5182	22.8102	23.2428	22.6453	22.368	26.953	27.4629	26.4178	26.828	26.2865	27.2893	27.2263	27.4868	26.9926	27.8394	27.8696	26.8431	27.8424	27.9838	sp|O43592|XPOT_HUMAN	sp|O43592|XPOT_HUMAN	326
C1QBP	Q07021	Q07021	+	+	+	LFQ intensity siCAF1B_CENPA_Sol_LFQ intensity siCTRL_X_Sol;LFQ intensity siCTRL_CENPA_Sol_LFQ intensity siCTRL_X_Sol;LFQ intensity siDNAJC9_CENPA_Sol_LFQ intensity siCTRL_X_Sol	Keep	Yes	6.34718	0	4.2464	17.7195	7.76226	0	4.87049	22.3006	5.93187	0	4.06931	12.9891	25.1076	25.4857	25.447	24.9247	25.6347	29.5436	30.261	28.7095	29.6117	28.8204	30.0598	29.3614	29.7553	29.0888	30.3949	30.7701	29.7965	29.9762	30.0144	sp|Q07021|C1QBP_HUMAN	sp|Q07021|C1QBP_HUMAN	1737
RT22	P82650	P82650	+	+	+	LFQ intensity siCAF1B_CENPA_Sol_LFQ intensity siCTRL_X_Sol;LFQ intensity siCTRL_CENPA_Sol_LFQ intensity siCTRL_X_Sol;LFQ intensity siDNAJC9_CENPA_Sol_LFQ intensity siCTRL_X_Sol	Keep	Yes	5.35204	0	4.19293	12.6557	6.37718	0	4.0153	14.8361	4.67496	7.47253e-05	3.41209	8.84015	23.1601	24.4024	24.5807	23.5384	24.0189	27.6849	27.9863	26.6983	27.739	26.6525	28.5285	28.0413	28.2007	27.7616	27.8584	28.1524	27.9113	28.0083	27.8466	sp|P82650|RT22_HUMAN;sp|P82650-2|RT22_HUMAN	sp|P82650|RT22_HUMAN;sp|P82650-2|RT22_HUMAN	1629
LG3BP	Q08380	Q08380	+	+	+	LFQ intensity siCAF1B_CENPA_Sol_LFQ intensity siCTRL_X_Sol;LFQ intensity siCTRL_CENPA_Sol_LFQ intensity siCTRL_X_Sol;LFQ intensity siDNAJC9_CENPA_Sol_LFQ intensity siCTRL_X_Sol	Keep	Yes	5.3591	0	4.11718	12.6862	6.9536	0	4.67419	17.594	6.01977	0	3.7235	13.3359	22.3216	22.0619	21.9544	22.0639	22.9382	25.9535	26.6036	25.7928	26.2721	25.3355	26.2664	25.7825	27.1739	26.318	26.5619	27.6067	26.5216	26.9618	27.059	sp|Q08380|LG3BP_HUMAN	sp|Q08380|LG3BP_HUMAN	1749
EFNMT	Q8N6R0	Q8N6R0	+	+	+	LFQ intensity siCAF1B_CENPA_Sol_LFQ intensity siCTRL_X_Sol;LFQ intensity siCTRL_CENPA_Sol_LFQ intensity siCTRL_X_Sol;LFQ intensity siDNAJC9_CENPA_Sol_LFQ intensity siCTRL_X_Sol	Keep	Yes	4.93072	0	4.08034	17.3272	5.30479	0	4.14653	15.2825	4.26694	5.15152e-05	3.03341	10.1209	22.8536	23.0057	22.778	NaN	NaN	26.4607	26.2356	25.5198	26.0669	25.2795	27.41	26.5108	27.1071	26.8099	26.7448	27.7369	26.6697	26.7797	27.1971	sp|Q8N6R0|EFNMT_HUMAN;sp|Q8N6R0-3|EFNMT_HUMAN;sp|Q8N6R0-4|EFNMT_HUMAN;sp|Q8N6R0-1|EFNMT_HUMAN;sp|Q8N6R0-2|EFNMT_HUMAN	sp|Q8N6R0|EFNMT_HUMAN;sp|Q8N6R0-3|EFNMT_HUMAN;sp|Q8N6R0-4|EFNMT_HUMAN;sp|Q8N6R0-1|EFNMT_HUMAN	2540
CALU	O43852	O43852	+	+	+	LFQ intensity siCAF1B_CENPA_Sol_LFQ intensity siCTRL_X_Sol;LFQ intensity siCTRL_CENPA_Sol_LFQ intensity siCTRL_X_Sol;LFQ intensity siDNAJC9_CENPA_Sol_LFQ intensity siCTRL_X_Sol	Keep	Yes	3.21464	0.000242936	4.03964	6.54161	4.11823	0	4.37924	8.22762	2.37852	0.00369167	2.78659	4.17119	NaN	22.4039	24.8722	23.6733	24.925	26.1437	28.0192	26.1484	27.1414	26.3232	28.3108	27.6564	28.2482	27.8176	28.367	28.6014	28.4097	28.2689	28.0921	sp|O43852|CALU_HUMAN;sp|O43852-3|CALU_HUMAN;sp|O43852-5|CALU_HUMAN;sp|O43852-6|CALU_HUMAN;sp|O43852-9|CALU_HUMAN;sp|O43852-15|CALU_HUMAN;sp|O43852-10|CALU_HUMAN;sp|O43852-13|CALU_HUMAN;sp|O43852-14|CALU_HUMAN;sp|O43852-11|CALU_HUMAN;sp|O43852-12|CALU_HUMAN	sp|O43852|CALU_HUMAN;sp|O43852-3|CALU_HUMAN;sp|O43852-5|CALU_HUMAN;sp|O43852-6|CALU_HUMAN;sp|O43852-9|CALU_HUMAN;sp|O43852-15|CALU_HUMAN;sp|O43852-10|CALU_HUMAN	352
PGAM5	Q96HS1	Q96HS1	+	+	+	LFQ intensity siCAF1B_CENPA_Sol_LFQ intensity siCTRL_X_Sol;LFQ intensity siCTRL_CENPA_Sol_LFQ intensity siCTRL_X_Sol;LFQ intensity siDNAJC9_CENPA_Sol_LFQ intensity siCTRL_X_Sol	Keep	Yes	4.62648	0	4.02702	9.85003	5.62643	0	4.48008	11.8472	4.55594	6.93878e-05	3.22729	8.51472	22.939	23.0389	23.7169	24.6635	24.2001	26.4672	27.5522	27.0181	26.9864	26.671	28.0148	27.8415	27.9008	27.1977	28.0645	28.7168	28.2133	28.3599	27.6043	sp|Q96HS1|PGAM5_HUMAN;sp|Q96HS1-2|PGAM5_HUMAN	sp|Q96HS1|PGAM5_HUMAN;sp|Q96HS1-2|PGAM5_HUMAN	2873
RCN2	Q14257	Q14257	+	+	+	LFQ intensity siCAF1B_CENPA_Sol_LFQ intensity siCTRL_X_Sol;LFQ intensity siCTRL_CENPA_Sol_LFQ intensity siCTRL_X_Sol;LFQ intensity siDNAJC9_CENPA_Sol_LFQ intensity siCTRL_X_Sol	Keep	Yes	5.44977	0	4.01451	16.176	6.48028	0	4.29245	18.5278	4.26951	5.19084e-05	3.1426	8.68463	NaN	24.9327	25.4117	24.276	25.0111	28.107	28.806	27.3988	28.3951	27.5455	28.9858	28.9876	29.0286	28.6876	29.1304	29.4921	29.0872	29.3218	28.9702	sp|Q14257|RCN2_HUMAN;sp|Q14257-2|RCN2_HUMAN	sp|Q14257|RCN2_HUMAN;sp|Q14257-2|RCN2_HUMAN	1931
MYO1G	B0I1T2	B0I1T2	+	+	+	LFQ intensity siCAF1B_CENPA_Sol_LFQ intensity siCTRL_X_Sol;LFQ intensity siCTRL_CENPA_Sol_LFQ intensity siCTRL_X_Sol;LFQ intensity siDNAJC9_CENPA_Sol_LFQ intensity siCTRL_X_Sol	Keep	Yes	3.87497	3.51648e-05	4.0123	7.5347	3.91897	0	4.6667	6.93255	4.1113	4.41558e-05	3.68354	7.38372	24.2261	23.84	22.4846	24.3689	22.7198	27.2793	28.2186	26.7056	27.4302	26.4234	27.7161	26.8789	28.4119	27.1538	27.7432	29.8356	26.8123	29.0666	27.5153	sp|B0I1T2|MYO1G_HUMAN;sp|B0I1T2-4|MYO1G_HUMAN;sp|B0I1T2-3|MYO1G_HUMAN;sp|B0I1T2-2|MYO1G_HUMAN	sp|B0I1T2|MYO1G_HUMAN;sp|B0I1T2-4|MYO1G_HUMAN	142
DDX20	Q9UHI6	Q9UHI6	+	+	+	LFQ intensity siCAF1B_CENPA_Sol_LFQ intensity siCTRL_X_Sol;LFQ intensity siCTRL_CENPA_Sol_LFQ intensity siCTRL_X_Sol;LFQ intensity siDNAJC9_CENPA_Sol_LFQ intensity siCTRL_X_Sol	Keep	Yes	6.08743	0	3.98355	16.2384	7.27998	0	4.35448	19.3653	6.22099	0	3.51028	14.1622	24.078	23.4995	23.8859	23.0568	23.9451	27.1106	27.7532	26.994	27.3552	26.8037	27.8151	27.3681	28.0026	27.5206	28.0043	28.3668	27.6323	28.2478	27.9865	sp|Q9UHI6|DDX20_HUMAN;sp|Q9UHI6-2|DDX20_HUMAN	sp|Q9UHI6|DDX20_HUMAN	3601
GEMI4	P57678	P57678	+	+	+	LFQ intensity siCAF1B_CENPA_Sol_LFQ intensity siCTRL_X_Sol;LFQ intensity siCTRL_CENPA_Sol_LFQ intensity siCTRL_X_Sol;LFQ intensity siDNAJC9_CENPA_Sol_LFQ intensity siCTRL_X_Sol	Keep	Yes	5.36536	0	3.94726	12.7134	5.81587	0	4.33378	12.5441	4.99021	0	3.52748	9.75295	23.2968	23.6616	23.9397	22.7676	22.7148	26.9196	27.7491	26.4148	26.7572	26.1771	27.14	26.8917	27.6892	27.1725	27.1814	28.1975	26.8802	27.9009	27.8894	sp|P57678|GEMI4_HUMAN	sp|P57678|GEMI4_HUMAN	1449
RT06	P82932	P82932	+	+	+	LFQ intensity siCAF1B_CENPA_Sol_LFQ intensity siCTRL_X_Sol;LFQ intensity siCTRL_CENPA_Sol_LFQ intensity siCTRL_X_Sol;LFQ intensity siDNAJC9_CENPA_Sol_LFQ intensity siCTRL_X_Sol	Keep	Yes	4.99531	0	3.81698	17.8577	5.95032	0	3.69103	19.6643	3.82615	6.41711e-05	3.05464	8.45778	22.2687	22.617	NaN	NaN	23.1009	25.351	26.3935	26.1479	25.5265	25.1651	26.5148	26.5267	26.5704	26.3048	26.4528	26.3389	26.461	26.3143	26.199	sp|P82932|RT06_HUMAN	sp|P82932|RT06_HUMAN	1638
MEP50	Q9BQA1	Q9BQA1	+	+	+	LFQ intensity siCAF1B_CENPA_Sol_LFQ intensity siCTRL_X_Sol;LFQ intensity siCTRL_CENPA_Sol_LFQ intensity siCTRL_X_Sol;LFQ intensity siDNAJC9_CENPA_Sol_LFQ intensity siCTRL_X_Sol	Keep	Yes	7.61324	0	3.79954	27.0229	9.4194	0	4.04023	36.0895	5.32495	0	3.19904	10.8099	25.6404	25.4795	25.5031	25.358	25.7847	28.8192	29.5515	28.3697	29.1175	27.9029	29.6823	29.3483	29.3292	29.0509	29.5319	29.8758	29.5896	29.6194	29.3501	sp|Q9BQA1|MEP50_HUMAN;sp|Q9BQA1-2|MEP50_HUMAN	sp|Q9BQA1|MEP50_HUMAN;sp|Q9BQA1-2|MEP50_HUMAN	3034
TELO2	Q9Y4R8	Q9Y4R8	+	+	+	LFQ intensity siCAF1B_CENPA_Sol_LFQ intensity siCTRL_X_Sol;LFQ intensity siCTRL_CENPA_Sol_LFQ intensity siCTRL_X_Sol;LFQ intensity siDNAJC9_CENPA_Sol_LFQ intensity siCTRL_X_Sol	Keep	Yes	3.76867	6.80203e-05	3.78953	8.25967	4.0034	0	4.34639	7.89428	4.17447	4.72222e-05	2.88805	8.39509	23.5333	22.5099	21.8008	NaN	22.9814	25.7598	25.8382	25.4373	25.6677	25.2688	26.145	26.3163	27.3141	26.2079	26.5281	28.0422	25.9513	27.8331	26.9088	sp|Q9Y4R8|TELO2_HUMAN	sp|Q9Y4R8|TELO2_HUMAN	3808
RT09	P82933	P82933	+	+	+	LFQ intensity siCAF1B_CENPA_Sol_LFQ intensity siCTRL_X_Sol;LFQ intensity siCTRL_CENPA_Sol_LFQ intensity siCTRL_X_Sol;LFQ intensity siDNAJC9_CENPA_Sol_LFQ intensity siCTRL_X_Sol	Keep	Yes	5.86551	0	3.73509	15.0673	6.91799	0	3.49195	17.4104	5.07068	0	2.86288	9.99845	24.4156	23.5908	23.9343	23.5579	24.4107	27.0789	26.8392	26.986	27.2882	26.0315	28.1249	27.7149	27.5193	27.5086	27.4892	27.5731	27.4464	27.2266	27.6337	sp|P82933|RT09_HUMAN	sp|P82933|RT09_HUMAN	1639
PELP1	Q8IZL8	Q8IZL8	+	+	+	LFQ intensity siCAF1B_CENPA_Sol_LFQ intensity siCTRL_X_Sol;LFQ intensity siCTRL_CENPA_Sol_LFQ intensity siCTRL_X_Sol;LFQ intensity siDNAJC9_CENPA_Sol_LFQ intensity siCTRL_X_Sol	Keep	Yes	4.06499	1.95719e-05	3.72878	8.07163	4.75982	0	3.66824	9.07843	4.03377	4.2236e-05	2.98793	7.19925	24.8645	24.9869	23.1002	23.7669	24.9917	27.3018	27.721	27.4035	27.4335	26.79	28.2631	27.6833	28.4232	27.9137	27.6618	28.3074	28.2432	27.9429	27.896	sp|Q8IZL8|PELP1_HUMAN	sp|Q8IZL8|PELP1_HUMAN	2501
SENP3	Q9H4L4	Q9H4L4	+	+	+	LFQ intensity siCAF1B_CENPA_Sol_LFQ intensity siCTRL_X_Sol;LFQ intensity siCTRL_CENPA_Sol_LFQ intensity siCTRL_X_Sol;LFQ intensity siDNAJC9_CENPA_Sol_LFQ intensity siCTRL_X_Sol	Keep	Yes	4.91098	0	3.71085	17.1682	5.08737	0	3.50985	14.0305	2.7755	0.00120281	2.63569	5.39178	22.8609	23.3028	NaN	22.9901	NaN	25.6456	26.0373	26.327	26.1071	24.3179	27.1358	26.444	26.8999	26.5689	26.0586	27.1221	26.4486	26.4898	26.6867	sp|Q9H4L4|SENP3_HUMAN	sp|Q9H4L4|SENP3_HUMAN	3251
ANM5	O14744	O14744	+	+	+	LFQ intensity siCAF1B_CENPA_Sol_LFQ intensity siCTRL_X_Sol;LFQ intensity siCTRL_CENPA_Sol_LFQ intensity siCTRL_X_Sol;LFQ intensity siDNAJC9_CENPA_Sol_LFQ intensity siCTRL_X_Sol	Keep	Yes	7.36167	0	3.67137	24.8576	8.775	0	3.86939	29.9427	5.95154	0	3.10942	13.066	27.1302	27.2781	27.2248	26.6671	27.276	30.3176	30.7336	30.2043	30.3975	29.4702	30.9682	30.8347	30.7499	30.5936	30.8907	31.1586	30.8798	31.0923	30.9017	sp|O14744|ANM5_HUMAN;sp|O14744-2|ANM5_HUMAN;sp|O14744-5|ANM5_HUMAN;sp|O14744-3|ANM5_HUMAN;sp|O14744-4|ANM5_HUMAN	sp|O14744|ANM5_HUMAN;sp|O14744-2|ANM5_HUMAN;sp|O14744-5|ANM5_HUMAN;sp|O14744-3|ANM5_HUMAN;sp|O14744-4|ANM5_HUMAN	219
PPP6	O00743	O00743	+	+	+	LFQ intensity siCAF1B_CENPA_Sol_LFQ intensity siCTRL_X_Sol;LFQ intensity siCTRL_CENPA_Sol_LFQ intensity siCTRL_X_Sol;LFQ intensity siDNAJC9_CENPA_Sol_LFQ intensity siCTRL_X_Sol	Keep	Yes	6.52809	0	3.64896	18.8268	7.69095	0	3.76297	21.8409	5.23561	0	2.73851	10.5185	24.067	24.9402	24.7889	24.3044	24.5968	27.3772	27.8269	26.9389	27.5576	26.6891	28.3915	28.1063	28.2387	28.0172	28.2287	28.4763	28.0905	28.3926	28.324	sp|O00743|PPP6_HUMAN;sp|O00743-2|PPP6_HUMAN;sp|O00743-3|PPP6_HUMAN	sp|O00743|PPP6_HUMAN;sp|O00743-2|PPP6_HUMAN;sp|O00743-3|PPP6_HUMAN	197
TTC27	Q6P3X3	Q6P3X3	+	+	+	LFQ intensity siCAF1B_CENPA_Sol_LFQ intensity siCTRL_X_Sol;LFQ intensity siCTRL_CENPA_Sol_LFQ intensity siCTRL_X_Sol;LFQ intensity siDNAJC9_CENPA_Sol_LFQ intensity siCTRL_X_Sol	Keep	Yes	4.51468	0	3.64822	20.9686	4.10822	0	3.92637	11.7679	3.33007	0.000373702	3.03394	8.09016	22.6414	NaN	22.3729	NaN	NaN	25.7039	26.1569	25.3763	25.6507	24.8175	26.3644	25.9282	26.2867	26.0421	26.5382	26.8507	25.7093	26.6554	26.4139	sp|Q6P3X3|TTC27_HUMAN	sp|Q6P3X3|TTC27_HUMAN	2283
PLK1	P53350	P53350	+	+	+	LFQ intensity siCAF1B_CENPA_Sol_LFQ intensity siCTRL_X_Sol;LFQ intensity siCTRL_CENPA_Sol_LFQ intensity siCTRL_X_Sol;LFQ intensity siDNAJC9_CENPA_Sol_LFQ intensity siCTRL_X_Sol	Keep	Yes	5.49105	0	3.6349	16.4394	5.53322	0	3.42586	13.462	3.36701	0.000387097	2.30499	6.23701	NaN	22.555	22.8694	22.1171	22.3598	25.0247	25.4176	24.842	24.9819	23.6353	26.4325	26.1505	26.1656	25.6922	25.7644	26.4743	25.61	26.1902	25.467	sp|P53350|PLK1_HUMAN	sp|P53350|PLK1_HUMAN	1383
RT25	P82663	P82663	+	+	+	LFQ intensity siCAF1B_CENPA_Sol_LFQ intensity siCTRL_X_Sol;LFQ intensity siCTRL_CENPA_Sol_LFQ intensity siCTRL_X_Sol;LFQ intensity siDNAJC9_CENPA_Sol_LFQ intensity siCTRL_X_Sol	Keep	Yes	3.45184	0.000147899	3.61943	11.2689	4.86779	0	3.60318	16.8251	2.6204	0.00169021	2.96934	5.65804	NaN	NaN	22.8517	NaN	22.5277	26.0799	26.2232	25.6689	25.8415	24.4817	26.7854	26.1469	26.4645	25.8397	26.3812	26.678	26.1595	26.2701	25.9756	sp|P82663|RT25_HUMAN;sp|P82663-2|RT25_HUMAN;sp|P82663-3|RT25_HUMAN	sp|P82663|RT25_HUMAN;sp|P82663-2|RT25_HUMAN;sp|P82663-3|RT25_HUMAN	1630
RT05	P82675	P82675	+	+	+	LFQ intensity siCAF1B_CENPA_Sol_LFQ intensity siCTRL_X_Sol;LFQ intensity siCTRL_CENPA_Sol_LFQ intensity siCTRL_X_Sol;LFQ intensity siDNAJC9_CENPA_Sol_LFQ intensity siCTRL_X_Sol	Keep	Yes	5.30258	0	3.58596	12.4435	7.09041	0	3.34935	18.3167	6.12307	0	3.21457	13.7543	24.0638	24.0364	23.7739	23.2985	23.9844	26.899	27.3712	27.3463	27.2273	26.3862	28.1496	27.4141	26.8488	27.2571	27.1837	27.1522	27.4558	26.7782	27.3341	sp|P82675|RT05_HUMAN;sp|P82675-2|RT05_HUMAN	sp|P82675|RT05_HUMAN	1633
RT34	P82930	P82930	+	+	+	LFQ intensity siCAF1B_CENPA_Sol_LFQ intensity siCTRL_X_Sol;LFQ intensity siCTRL_CENPA_Sol_LFQ intensity siCTRL_X_Sol;LFQ intensity siDNAJC9_CENPA_Sol_LFQ intensity siCTRL_X_Sol	Keep	Yes	6.44139	0	3.53256	18.288	7.44144	0	3.49848	20.3037	5.86803	0	2.90484	12.7424	24.2182	24.5089	24.8247	24.0705	24.7342	27.3037	27.7445	27.529	27.5725	26.7309	28.2265	27.988	28.1114	27.6895	27.7805	28.3254	27.9309	27.9349	27.8772	sp|P82930|RT34_HUMAN	sp|P82930|RT34_HUMAN	1637
RT23	Q9Y3D9	Q9Y3D9	+	+	+	LFQ intensity siCAF1B_CENPA_Sol_LFQ intensity siCTRL_X_Sol;LFQ intensity siCTRL_CENPA_Sol_LFQ intensity siCTRL_X_Sol;LFQ intensity siDNAJC9_CENPA_Sol_LFQ intensity siCTRL_X_Sol	Keep	Yes	4.70815	0	3.53121	10.1351	5.98319	0	3.51048	13.1905	5.03296	0	3.084	9.8827	24.3305	23.5	23.753	22.726	23.7435	26.7834	27.1988	26.5859	26.7729	26.1318	27.6429	26.7705	27.3416	26.8121	27.1323	27.3016	27.1345	27.0952	26.9417	sp|Q9Y3D9|RT23_HUMAN	sp|Q9Y3D9|RT23_HUMAN	3784
DNJA2	O60884	O60884	+	+	+	LFQ intensity siCAF1B_CENPA_Sol_LFQ intensity siCTRL_X_Sol;LFQ intensity siCTRL_CENPA_Sol_LFQ intensity siCTRL_X_Sol;LFQ intensity siDNAJC9_CENPA_Sol_LFQ intensity siCTRL_X_Sol	Keep	Yes	5.25738	0	3.53083	12.2524	6.09052	0	3.86553	13.6211	4.8863	0	2.78173	9.44362	25.1731	25.5725	25.6874	24.5807	25.7717	27.8165	28.8138	27.8522	28.3582	27.8534	28.5403	28.886	29.3326	28.7926	29.1995	29.896	28.8704	29.1834	28.9637	sp|O60884|DNJA2_HUMAN	sp|O60884|DNJA2_HUMAN	404
RT31	Q92665	Q92665	+	+	+	LFQ intensity siCAF1B_CENPA_Sol_LFQ intensity siCTRL_X_Sol;LFQ intensity siCTRL_CENPA_Sol_LFQ intensity siCTRL_X_Sol;LFQ intensity siDNAJC9_CENPA_Sol_LFQ intensity siCTRL_X_Sol	Keep	Yes	5.29745	0	3.52387	12.4216	6.12158	0	3.4849	13.7482	5.15982	0	2.96843	10.2766	24.3797	24.4575	23.9551	23.5558	23.4512	27.0857	27.3729	26.7137	27.2242	26.2451	27.9143	27.344	27.62	27.0566	27.2401	28.0336	27.2985	27.3057	27.346	sp|Q92665|RT31_HUMAN	sp|Q92665|RT31_HUMAN	2728
RT29	P51398-2	P51398	+	+	+	LFQ intensity siCAF1B_CENPA_Sol_LFQ intensity siCTRL_X_Sol;LFQ intensity siCTRL_CENPA_Sol_LFQ intensity siCTRL_X_Sol;LFQ intensity siDNAJC9_CENPA_Sol_LFQ intensity siCTRL_X_Sol	Keep	Yes	4.76521	0	3.50451	10.3386	5.64894	0	3.49588	11.9282	4.72043	7.64045e-05	2.9703	8.96716	24.192	24.5522	24.1954	22.9944	23.7741	26.8434	27.3668	26.9741	27.1637	26.2116	27.8162	27.2752	27.6435	27.0497	27.4889	27.6202	27.7244	27.3162	27.0378	sp|P51398-2|RT29_HUMAN;sp|P51398-3|RT29_HUMAN;sp|P51398|RT29_HUMAN	sp|P51398-2|RT29_HUMAN;sp|P51398-3|RT29_HUMAN;sp|P51398|RT29_HUMAN	1332
DNJA1	P31689	P31689	+	+	+	LFQ intensity siCAF1B_CENPA_Sol_LFQ intensity siCTRL_X_Sol;LFQ intensity siCTRL_CENPA_Sol_LFQ intensity siCTRL_X_Sol;LFQ intensity siDNAJC9_CENPA_Sol_LFQ intensity siCTRL_X_Sol	Keep	Yes	5.23651	0	3.50017	12.1651	6.26594	0	3.82591	14.3532	5.02966	0	3.0215	9.87265	25.4012	25.6375	25.6961	25.4532	26.4675	28.5979	29.6172	28.2873	28.8724	28.3883	29.2257	28.8591	29.8322	29.0083	29.7828	30.0688	29.1964	29.659	29.0781	sp|P31689|DNJA1_HUMAN;sp|P31689-2|DNJA1_HUMAN	sp|P31689|DNJA1_HUMAN;sp|P31689-2|DNJA1_HUMAN	1069
PTCD3	Q96EY7	Q96EY7	+	+	+	LFQ intensity siCAF1B_CENPA_Sol_LFQ intensity siCTRL_X_Sol;LFQ intensity siCTRL_CENPA_Sol_LFQ intensity siCTRL_X_Sol;LFQ intensity siDNAJC9_CENPA_Sol_LFQ intensity siCTRL_X_Sol	Keep	Yes	6.33941	0	3.49861	17.6734	7.87928	0	3.26799	23.0753	5.95693	0	2.79241	13.0871	24.893	24.5437	24.7009	24.199	24.7394	27.453	27.8251	27.335	27.6452	26.7797	28.5122	27.9026	28.2553	27.7851	27.7372	28.1675	27.9024	27.8677	27.7411	sp|Q96EY7|PTCD3_HUMAN;sp|Q96EY7-2|PTCD3_HUMAN	sp|Q96EY7|PTCD3_HUMAN	2843
SMC4	Q9NTJ3	Q9NTJ3	+	+	+	LFQ intensity siCAF1B_CENPA_Sol_LFQ intensity siCTRL_X_Sol;LFQ intensity siCTRL_CENPA_Sol_LFQ intensity siCTRL_X_Sol;LFQ intensity siDNAJC9_CENPA_Sol_LFQ intensity siCTRL_X_Sol	Keep	Yes	4.54297	0	3.48423	9.56587	5.29515	0	3.86932	10.7119	3.51957	0.000195041	2.46305	6.06075	23.0717	23.9853	24.8841	23.5853	24.355	26.2514	27.2208	25.7888	26.8508	26.0848	27.507	27.2634	27.7262	27.3454	27.9041	28.4113	27.3167	27.9753	27.6206	sp|Q9NTJ3|SMC4_HUMAN;sp|Q9NTJ3-2|SMC4_HUMAN	sp|Q9NTJ3|SMC4_HUMAN;sp|Q9NTJ3-2|SMC4_HUMAN	3410
RT35	P82673	P82673	+	+	+	LFQ intensity siCAF1B_CENPA_Sol_LFQ intensity siCTRL_X_Sol;LFQ intensity siCTRL_CENPA_Sol_LFQ intensity siCTRL_X_Sol;LFQ intensity siDNAJC9_CENPA_Sol_LFQ intensity siCTRL_X_Sol	Keep	Yes	6.65838	0	3.47654	19.6654	7.67967	0	3.35935	21.769	5.65351	0	3.00743	11.9447	24.2414	24.1344	24.5666	24.0044	23.9154	27.0664	27.7878	27.1182	27.4793	26.4477	27.9998	27.4351	27.7419	27.4192	27.4594	27.9267	27.5464	27.3965	27.3301	sp|P82673|RT35_HUMAN;sp|P82673-2|RT35_HUMAN	sp|P82673|RT35_HUMAN	1632
RT27	Q92552	Q92552	+	+	+	LFQ intensity siCAF1B_CENPA_Sol_LFQ intensity siCTRL_X_Sol;LFQ intensity siCTRL_CENPA_Sol_LFQ intensity siCTRL_X_Sol;LFQ intensity siDNAJC9_CENPA_Sol_LFQ intensity siCTRL_X_Sol	Keep	Yes	5.34608	0	3.47202	12.6299	6.78292	0	3.30903	16.7305	5.84748	0	2.65703	12.664	24.329	24.1242	24.2705	24.8021	23.9248	27.0043	27.1392	26.9002	27.289	26.403	28.1707	27.7769	28.0473	27.0536	27.438	28.1054	27.6064	27.5032	27.3427	sp|Q92552|RT27_HUMAN;sp|Q92552-2|RT27_HUMAN	sp|Q92552|RT27_HUMAN;sp|Q92552-2|RT27_HUMAN	2713
H33	P84243	P84243	+	+	+	LFQ intensity siCAF1B_CENPA_Sol_LFQ intensity siCTRL_X_Sol;LFQ intensity siCTRL_CENPA_Sol_LFQ intensity siCTRL_X_Sol;LFQ intensity siDNAJC9_CENPA_Sol_LFQ intensity siCTRL_X_Sol	Keep	Yes	4.88511	0	3.43949	10.7781	4.90204	0	2.74167	9.48993	2.10791	0.00650825	1.64307	3.52402	27.2548	27.2925	27.2536	26.1754	27.6734	29.0001	29.8185	27.5004	29.1729	28.3731	30.473	30.2482	31.0239	30.5326	29.6657	29.9902	29.8508	30.3396	29.5115	sp|P84243|H33_HUMAN;sp|Q6NXT2|H3C_HUMAN	sp|P84243|H33_HUMAN;sp|Q6NXT2|H3C_HUMAN	1652
PPM1G	O15355	O15355	+	+	+	LFQ intensity siCAF1B_CENPA_Sol_LFQ intensity siCTRL_X_Sol;LFQ intensity siCTRL_CENPA_Sol_LFQ intensity siCTRL_X_Sol;LFQ intensity siDNAJC9_CENPA_Sol_LFQ intensity siCTRL_X_Sol	Keep	Yes	6.29014	0	3.43119	17.3835	7.12682	0	3.41979	18.5138	4.83271	0	2.5666	9.28739	24.2805	24.0786	24.7239	24.2998	24.8045	26.9597	27.669	26.8597	27.2951	26.2368	28.1691	27.7535	27.9953	27.5566	27.8677	28.2792	27.5328	27.8483	27.7582	sp|O15355|PPM1G_HUMAN	sp|O15355|PPM1G_HUMAN	281
NU188	Q5SRE5	Q5SRE5	+	+	+	LFQ intensity siCAF1B_CENPA_Sol_LFQ intensity siCTRL_X_Sol;LFQ intensity siCTRL_CENPA_Sol_LFQ intensity siCTRL_X_Sol;LFQ intensity siDNAJC9_CENPA_Sol_LFQ intensity siCTRL_X_Sol	Keep	Yes	6.06685	0	3.42752	16.1262	6.13101	0	3.68627	13.787	5.60937	0	2.94616	11.7863	23.1634	22.9751	23.7331	23.3797	23.5725	26.4079	26.4317	26.305	26.8498	25.5601	26.6139	27.0574	27.0846	26.4133	27.0944	27.6463	26.3709	26.7264	27.4172	sp|Q5SRE5|NU188_HUMAN;sp|Q5SRE5-2|NU188_HUMAN	sp|Q5SRE5|NU188_HUMAN;sp|Q5SRE5-2|NU188_HUMAN	2181
RT02	Q9Y399	Q9Y399	+	+	+	LFQ intensity siCAF1B_CENPA_Sol_LFQ intensity siCTRL_X_Sol;LFQ intensity siCTRL_CENPA_Sol_LFQ intensity siCTRL_X_Sol;LFQ intensity siDNAJC9_CENPA_Sol_LFQ intensity siCTRL_X_Sol	Keep	Yes	5.58739	0	3.40752	13.7122	6.74586	0	3.34483	16.5484	4.58117	7.08333e-05	2.62295	8.58286	24.4273	24.2622	23.7468	23.7029	24.5083	26.2905	27.4622	26.9687	26.9776	26.0633	27.9625	27.4125	27.6518	27.1214	27.2956	27.9041	27.3625	27.408	27.4014	sp|Q9Y399|RT02_HUMAN	sp|Q9Y399|RT02_HUMAN	3769
DC2I2	Q96EX3	Q96EX3	+	+	+	LFQ intensity siCAF1B_CENPA_Sol_LFQ intensity siCTRL_X_Sol;LFQ intensity siCTRL_CENPA_Sol_LFQ intensity siCTRL_X_Sol;LFQ intensity siDNAJC9_CENPA_Sol_LFQ intensity siCTRL_X_Sol	Keep	Yes	5.27469	0	3.39612	15.103	4.46307	0	3.16492	9.30076	4.77667	0	2.15195	10.3799	22.6096	22.3003	22.1003	NaN	22.4182	24.0043	24.8661	24.866	24.3923	24.4164	25.3723	25.714	26.3062	25.6204	24.969	25.9704	24.8913	26.3844	25.395	sp|Q96EX3|DC2I2_HUMAN	sp|Q96EX3|DC2I2_HUMAN	2840
RT28	Q9Y2Q9	Q9Y2Q9	+	+	+	LFQ intensity siCAF1B_CENPA_Sol_LFQ intensity siCTRL_X_Sol;LFQ intensity siCTRL_CENPA_Sol_LFQ intensity siCTRL_X_Sol;LFQ intensity siDNAJC9_CENPA_Sol_LFQ intensity siCTRL_X_Sol	Keep	Yes	6.70324	0	3.38215	19.9624	7.92071	0	3.1538	23.3559	6.65427	0	2.79157	16.1064	23.3994	23.3668	23.5164	23.0726	23.4381	26.3839	26.4829	25.8819	26.3208	25.6816	27.1036	26.6266	26.896	26.3371	26.6223	26.8291	26.5506	26.1613	26.399	sp|Q9Y2Q9|RT28_HUMAN	sp|Q9Y2Q9|RT28_HUMAN	3744
TBA1C	Q9BQE3	Q9BQE3	+	+	+	LFQ intensity siCAF1B_CENPA_Sol_LFQ intensity siCTRL_X_Sol;LFQ intensity siCTRL_CENPA_Sol_LFQ intensity siCTRL_X_Sol;LFQ intensity siDNAJC9_CENPA_Sol_LFQ intensity siCTRL_X_Sol	Keep	Yes	4.45167	0	3.37504	9.26344	4.82335	0	3.8027	9.26033	3.34274	0.000377622	2.37441	5.70032	23.9942	25.1299	25.3114	24.0236	24.8974	27.4476	27.8976	26.1305	27.1398	26.6132	28.4105	27.6122	28.3913	27.7714	28.258	29.228	27.5723	29.0615	28.2502	sp|Q9BQE3|TBA1C_HUMAN	sp|Q9BQE3|TBA1C_HUMAN	3036
NP1L1	P55209-2	P55209	+	+	+	LFQ intensity siCAF1B_CENPA_Sol_LFQ intensity siCTRL_X_Sol;LFQ intensity siCTRL_CENPA_Sol_LFQ intensity siCTRL_X_Sol;LFQ intensity siDNAJC9_CENPA_Sol_LFQ intensity siCTRL_X_Sol	Keep	Yes	6.08923	0	3.3645	16.2482	6.65275	0	3.70622	16.0992	4.42135	6.07143e-05	2.64902	8.15866	24.9668	25.0873	25.1895	24.4416	25.2422	27.5941	28.5156	27.1923	28.0017	26.8689	28.5833	28.245	28.5852	27.9864	28.6876	29.2062	28.0794	28.7667	28.7187	sp|P55209-2|NP1L1_HUMAN;sp|P55209|NP1L1_HUMAN;sp|P55209-3|NP1L1_HUMAN	sp|P55209-2|NP1L1_HUMAN;sp|P55209|NP1L1_HUMAN;sp|P55209-3|NP1L1_HUMAN	1418
TIM50	Q3ZCQ8	Q3ZCQ8	+	+	+	LFQ intensity siCAF1B_CENPA_Sol_LFQ intensity siCTRL_X_Sol;LFQ intensity siCTRL_CENPA_Sol_LFQ intensity siCTRL_X_Sol;LFQ intensity siDNAJC9_CENPA_Sol_LFQ intensity siCTRL_X_Sol	Keep	Yes	5.87265	0	3.36342	15.1037	6.85551	0	3.63854	17.0927	5.75479	0	2.67511	12.3155	24.3917	24.0786	24.1854	23.9435	24.7018	26.9431	27.2986	26.8901	27.2225	26.3222	27.928	27.094	27.8404	27.6321	27.6986	28.4029	27.4123	28.0515	27.9283	sp|Q3ZCQ8|TIM50_HUMAN;sp|Q3ZCQ8-2|TIM50_HUMAN;sp|Q3ZCQ8-3|TIM50_HUMAN	sp|Q3ZCQ8|TIM50_HUMAN;sp|Q3ZCQ8-2|TIM50_HUMAN;sp|Q3ZCQ8-3|TIM50_HUMAN	2128
RICTR	Q6R327	Q6R327	+	+	+	LFQ intensity siCAF1B_CENPA_Sol_LFQ intensity siCTRL_X_Sol;LFQ intensity siCTRL_CENPA_Sol_LFQ intensity siCTRL_X_Sol;LFQ intensity siDNAJC9_CENPA_Sol_LFQ intensity siCTRL_X_Sol	Keep	Yes	4.45802	0	3.36107	9.28421	5.37826	0	3.85857	10.9872	4.21118	4.8227e-05	2.74406	7.62674	25.6773	24.1771	25.1215	24.2902	25.5156	27.6888	28.2694	27.374	27.9175	27.2523	28.3083	28.0543	28.5574	28.3495	28.6894	29.2337	28.244	28.9659	28.9415	sp|Q6R327|RICTR_HUMAN;sp|Q6R327-3|RICTR_HUMAN;sp|Q6R327-4|RICTR_HUMAN	sp|Q6R327|RICTR_HUMAN;sp|Q6R327-3|RICTR_HUMAN	2306
SON	P18583-2	P18583	+	+	+	LFQ intensity siCAF1B_CENPA_Sol_LFQ intensity siCTRL_X_Sol;LFQ intensity siCTRL_CENPA_Sol_LFQ intensity siCTRL_X_Sol;LFQ intensity siDNAJC9_CENPA_Sol_LFQ intensity siCTRL_X_Sol	Keep	Yes	4.99365	0	3.34602	11.1903	6.6236	0	3.11389	15.9609	5.87637	0	2.60377	12.7744	23.1499	23.2572	23.5464	23.0992	23.5687	25.6177	26.4184	26.2907	25.5549	25.7585	27.2003	25.9349	27.1933	26.3527	26.4423	26.8876	26.7301	26.0916	26.0392	sp|P18583-2|SON_HUMAN;sp|P18583-7|SON_HUMAN;sp|P18583|SON_HUMAN;sp|P18583-5|SON_HUMAN;sp|P18583-9|SON_HUMAN;sp|P18583-10|SON_HUMAN;sp|P18583-4|SON_HUMAN;sp|P18583-3|SON_HUMAN;sp|P18583-6|SON_HUMAN;sp|P18583-8|SON_HUMAN	sp|P18583-2|SON_HUMAN;sp|P18583-7|SON_HUMAN;sp|P18583|SON_HUMAN;sp|P18583-5|SON_HUMAN;sp|P18583-9|SON_HUMAN;sp|P18583-10|SON_HUMAN;sp|P18583-4|SON_HUMAN;sp|P18583-3|SON_HUMAN;sp|P18583-6|SON_HUMAN	891
SPTC1	O15269	O15269	+	+	+	LFQ intensity siCAF1B_CENPA_Sol_LFQ intensity siCTRL_X_Sol;LFQ intensity siCTRL_CENPA_Sol_LFQ intensity siCTRL_X_Sol;LFQ intensity siDNAJC9_CENPA_Sol_LFQ intensity siCTRL_X_Sol	Keep	Yes	5.48345	0	3.33085	13.2359	5.55141	0	3.18838	11.5811	4.22272	4.9635e-05	2.72663	7.6552	23.3732	23.3665	24.3236	23.6782	24.2554	26.7665	27.2976	25.8519	26.8601	25.854	27.4036	27.1486	26.9617	27.0071	27.0722	27.4143	26.3189	27.0834	27.05	sp|O15269|SPTC1_HUMAN;sp|O15269-2|SPTC1_HUMAN	sp|O15269|SPTC1_HUMAN	277
BIG2	Q9Y6D5	Q9Y6D5	+	+	+	LFQ intensity siCAF1B_CENPA_Sol_LFQ intensity siCTRL_X_Sol;LFQ intensity siCTRL_CENPA_Sol_LFQ intensity siCTRL_X_Sol;LFQ intensity siDNAJC9_CENPA_Sol_LFQ intensity siCTRL_X_Sol	Keep	Yes	4.71154	0	3.31122	15.6387	4.42717	0	3.61599	10.7944	5.15866	0	2.7946	14.4298	22.8676	22.9775	NaN	22.8435	NaN	25.5341	25.8427	25.759	26.0819	25.2364	26.0769	25.784	26.5948	26.3739	26.6827	26.4157	25.5937	27.0171	26.8517	sp|Q9Y6D5|BIG2_HUMAN	sp|Q9Y6D5|BIG2_HUMAN	3848
1433T	P27348	P27348	+	+	+	LFQ intensity siCAF1B_CENPA_Sol_LFQ intensity siCTRL_X_Sol;LFQ intensity siCTRL_CENPA_Sol_LFQ intensity siCTRL_X_Sol;LFQ intensity siDNAJC9_CENPA_Sol_LFQ intensity siCTRL_X_Sol	Keep	Yes	6.07157	0	3.29814	16.1519	6.89064	0	3.3866	17.2707	3.80845	6.25e-05	2.51615	6.68284	25.4973	25.4485	25.5214	25.3795	26.1783	28.0109	29.3809	27.9678	28.0062	27.2399	28.9798	28.9082	29.1915	28.5331	29.2799	29.1717	28.7786	29.1403	28.5875	sp|P27348|1433T_HUMAN	sp|P27348|1433T_HUMAN	1002
TBA4A	P68366-2	P68366	+	+	+	LFQ intensity siCAF1B_CENPA_Sol_LFQ intensity siCTRL_X_Sol;LFQ intensity siCTRL_CENPA_Sol_LFQ intensity siCTRL_X_Sol;LFQ intensity siDNAJC9_CENPA_Sol_LFQ intensity siCTRL_X_Sol	Keep	Yes	4.71405	0	3.27368	10.156	5.24386	0	3.63027	10.5451	4.38296	5.71429e-05	2.53735	8.05936	25.7599	25.0527	25.9216	25.7328	26.5992	28.2845	28.9402	28.1326	28.5972	27.7984	29.0727	28.7593	29.5993	28.9165	29.335	30.031	28.7299	29.921	29.2007	sp|P68366-2|TBA4A_HUMAN;sp|P68366|TBA4A_HUMAN	sp|P68366-2|TBA4A_HUMAN;sp|P68366|TBA4A_HUMAN	1604
IPO9	Q96P70	Q96P70	+	+	+	LFQ intensity siCAF1B_CENPA_Sol_LFQ intensity siCTRL_X_Sol;LFQ intensity siCTRL_CENPA_Sol_LFQ intensity siCTRL_X_Sol;LFQ intensity siDNAJC9_CENPA_Sol_LFQ intensity siCTRL_X_Sol	Keep	Yes	5.33872	0	3.27092	12.5982	6.44076	0	3.72686	15.119	5.02532	0	2.82355	9.85943	23.6224	24.1266	24.6922	23.8767	24.5235	26.8121	27.631	27.0047	27.1445	26.3668	27.7108	27.4517	27.5701	27.0242	27.7629	28.2805	27.4394	27.8626	28.1302	sp|Q96P70|IPO9_HUMAN	sp|Q96P70|IPO9_HUMAN	2919
TBA1B	P68363	P68363	+	+	+	LFQ intensity siCAF1B_CENPA_Sol_LFQ intensity siCTRL_X_Sol;LFQ intensity siCTRL_CENPA_Sol_LFQ intensity siCTRL_X_Sol;LFQ intensity siDNAJC9_CENPA_Sol_LFQ intensity siCTRL_X_Sol	Keep	Yes	6.58622	0	3.24977	19.1966	5.86375	0	3.62753	12.7261	3.86544	6.59341e-05	2.29478	6.81077	31.9036	32.0487	32.2114	31.5822	32.1067	34.3357	35.3047	33.5669	34.4926	33.6266	35.3067	34.9953	35.5543	35.0248	35.2958	36.2879	34.8768	36.1141	35.4156	sp|P68363|TBA1B_HUMAN;sp|P68363-2|TBA1B_HUMAN;sp|Q9H853|TBA4B_HUMAN	sp|P68363|TBA1B_HUMAN;sp|P68363-2|TBA1B_HUMAN	1603
ATD3A	Q9NVI7-2	Q9NVI7	+	+	+	LFQ intensity siCAF1B_CENPA_Sol_LFQ intensity siCTRL_X_Sol;LFQ intensity siCTRL_CENPA_Sol_LFQ intensity siCTRL_X_Sol;LFQ intensity siDNAJC9_CENPA_Sol_LFQ intensity siCTRL_X_Sol	Keep	Yes	6.41202	0	3.23715	18.1089	8.62319	0	3.43034	28.652	5.60793	0	2.54517	11.7811	24.7194	24.7985	25.0698	24.5752	24.7029	27.0841	27.92	27.4073	27.4568	26.7235	28.3024	27.7995	28.3076	27.6317	28.0854	28.4402	28.3708	28.1386	27.9825	sp|Q9NVI7-2|ATD3A_HUMAN;sp|Q9NVI7|ATD3A_HUMAN;sp|Q9NVI7-3|ATD3A_HUMAN;sp|Q5T9A4-2|ATD3B_HUMAN	sp|Q9NVI7-2|ATD3A_HUMAN;sp|Q9NVI7|ATD3A_HUMAN;sp|Q9NVI7-3|ATD3A_HUMAN	3437
TBB5	P07437	P07437	+	+	+	LFQ intensity siCAF1B_CENPA_Sol_LFQ intensity siCTRL_X_Sol;LFQ intensity siCTRL_CENPA_Sol_LFQ intensity siCTRL_X_Sol;LFQ intensity siDNAJC9_CENPA_Sol_LFQ intensity siCTRL_X_Sol	Keep	Yes	5.08831	0	3.21976	11.5614	4.40021	0	3.62464	8.10385	3.3062	0.000404068	2.40086	5.62765	28.7731	28.4261	29.4995	28.9189	29.5152	31.4238	32.681	30.7331	31.666	30.6331	32.1184	31.9211	32.6765	32.2693	32.0042	33.9239	31.7173	33.0739	32.5367	sp|P07437|TBB5_HUMAN;sp|A6NNZ2|TBB8B_HUMAN;sp|Q9H4B7|TBB1_HUMAN;CON__ENSEMBL:ENSBTAP00000025008	sp|P07437|TBB5_HUMAN	688
RT26	Q9BYN8	Q9BYN8	+	+	+	LFQ intensity siCAF1B_CENPA_Sol_LFQ intensity siCTRL_X_Sol;LFQ intensity siCTRL_CENPA_Sol_LFQ intensity siCTRL_X_Sol;LFQ intensity siDNAJC9_CENPA_Sol_LFQ intensity siCTRL_X_Sol	Keep	Yes	4.21158	2.14047e-05	3.21954	12.3589	5.47956	0	3.22376	16.3656	4.10065	4.33121e-05	2.52141	9.46219	23.5787	NaN	24.1608	NaN	23.7913	26.4555	26.8713	26.4943	26.2026	25.8013	27.3998	27.0925	27.2169	26.5432	26.9062	27.351	27.168	27.2023	26.7093	sp|Q9BYN8|RT26_HUMAN	sp|Q9BYN8|RT26_HUMAN	3155
COPB	P53618	P53618	+	+	+	LFQ intensity siCAF1B_CENPA_Sol_LFQ intensity siCTRL_X_Sol;LFQ intensity siCTRL_CENPA_Sol_LFQ intensity siCTRL_X_Sol;LFQ intensity siDNAJC9_CENPA_Sol_LFQ intensity siCTRL_X_Sol	Keep	Yes	7.7671	0	3.21053	28.4374	7.65656	0	3.64535	21.6225	5.92713	0	2.72344	12.9706	25.6564	25.9557	25.8466	25.5902	25.8762	28.5189	29.1188	28.3284	28.6648	27.9114	29.0659	28.855	29.2247	28.8365	29.4001	29.7482	28.893	29.7146	29.3958	sp|P53618|COPB_HUMAN	sp|P53618|COPB_HUMAN	1387
TOR4A	Q9NXH8	Q9NXH8	+	+	+	LFQ intensity siCAF1B_CENPA_Sol_LFQ intensity siCTRL_X_Sol;LFQ intensity siCTRL_CENPA_Sol_LFQ intensity siCTRL_X_Sol;LFQ intensity siDNAJC9_CENPA_Sol_LFQ intensity siCTRL_X_Sol	Keep	Yes	2.84922	0.000696552	3.20722	7.86103	3.04278	0.000269016	3.1463	7.01764	3.16078	0.000535758	2.68118	7.44231	22.9783	23.2068	NaN	NaN	NaN	25.9335	26.3515	25.1312	25.9754	25.477	26.6262	25.6781	26.8506	26.0442	26.2738	26.6112	25.2763	26.824	26.209	sp|Q9NXH8|TOR4A_HUMAN	sp|Q9NXH8|TOR4A_HUMAN	3472
BORG5	Q00587-2	Q00587	+	+	+	LFQ intensity siCAF1B_CENPA_Sol_LFQ intensity siCTRL_X_Sol;LFQ intensity siCTRL_CENPA_Sol_LFQ intensity siCTRL_X_Sol;LFQ intensity siDNAJC9_CENPA_Sol_LFQ intensity siCTRL_X_Sol	Keep	Yes	6.26857	0	3.17718	17.2581	6.18199	0	3.5521	13.9984	7.09581	0	2.72565	18.3458	23.7656	23.7905	23.7968	23.3886	23.9275	26.3432	26.7699	26.3251	26.7005	26.1585	26.8805	26.6987	27.4111	26.6536	27.1296	27.8945	26.5417	27.6884	27.1754	sp|Q00587-2|BORG5_HUMAN;sp|Q00587|BORG5_HUMAN	sp|Q00587-2|BORG5_HUMAN;sp|Q00587|BORG5_HUMAN	1665
SIN1	Q9BPZ7-2	Q9BPZ7	+	+	+	LFQ intensity siCAF1B_CENPA_Sol_LFQ intensity siCTRL_X_Sol;LFQ intensity siCTRL_CENPA_Sol_LFQ intensity siCTRL_X_Sol;LFQ intensity siDNAJC9_CENPA_Sol_LFQ intensity siCTRL_X_Sol	Keep	Yes	4.0956	2e-05	3.14888	11.6976	4.2649	0	3.45234	10.1125	3.39394	0.000357664	2.21726	7.06194	23.3913	22.5409	NaN	NaN	22.9267	25.1036	25.792	25.1192	25.254	24.5822	25.814	26.1399	26.4941	25.9593	26.2602	26.9226	25.6632	26.7329	26.4476	sp|Q9BPZ7-2|SIN1_HUMAN;sp|Q9BPZ7|SIN1_HUMAN;sp|Q9BPZ7-3|SIN1_HUMAN;sp|Q9BPZ7-4|SIN1_HUMAN;sp|Q9BPZ7-5|SIN1_HUMAN;sp|Q9BPZ7-6|SIN1_HUMAN	sp|Q9BPZ7-2|SIN1_HUMAN;sp|Q9BPZ7|SIN1_HUMAN;sp|Q9BPZ7-3|SIN1_HUMAN;sp|Q9BPZ7-4|SIN1_HUMAN;sp|Q9BPZ7-5|SIN1_HUMAN;sp|Q9BPZ7-6|SIN1_HUMAN	3025
TBB4B	P68371	P68371	+	+	+	LFQ intensity siCAF1B_CENPA_Sol_LFQ intensity siCTRL_X_Sol;LFQ intensity siCTRL_CENPA_Sol_LFQ intensity siCTRL_X_Sol;LFQ intensity siDNAJC9_CENPA_Sol_LFQ intensity siCTRL_X_Sol	Keep	Yes	6.47869	0	3.14887	18.518	5.89357	0	3.43597	12.8406	3.9213	6.85714e-05	2.23344	6.9379	31.4678	31.5391	31.6125	30.9615	31.6358	33.8283	34.584	33.1146	33.9184	32.9387	34.7446	34.3564	34.807	34.4609	34.5844	35.4534	34.1605	35.3166	34.8819	sp|P68371|TBB4B_HUMAN	sp|P68371|TBB4B_HUMAN	1605
PYR1	P27708	P27708	+	+	+	LFQ intensity siCAF1B_CENPA_Sol_LFQ intensity siCTRL_X_Sol;LFQ intensity siCTRL_CENPA_Sol_LFQ intensity siCTRL_X_Sol;LFQ intensity siDNAJC9_CENPA_Sol_LFQ intensity siCTRL_X_Sol	Keep	Yes	5.93203	0	3.14866	15.4096	6.25301	0	3.50149	14.298	4.87551	0	2.37087	9.412	29.4298	29.3564	29.2781	28.62	29.3215	31.5037	32.2492	31.4012	31.704	31.0022	32.4201	32.1266	32.6988	32.1538	32.5157	33.2192	32.139	33.0628	32.5766	sp|P27708|PYR1_HUMAN	sp|P27708|PYR1_HUMAN	1008
PRKDC	P78527	P78527	+	+	+	LFQ intensity siCAF1B_CENPA_Sol_LFQ intensity siCTRL_X_Sol;LFQ intensity siCTRL_CENPA_Sol_LFQ intensity siCTRL_X_Sol;LFQ intensity siDNAJC9_CENPA_Sol_LFQ intensity siCTRL_X_Sol	Keep	Yes	7.47905	0	3.1407	25.8459	7.71186	0	3.53675	21.9747	6.2907	0	2.64801	14.4593	29.6982	29.4988	29.7361	29.3441	29.7942	32.2715	32.7732	31.9538	32.4318	31.8812	32.8378	32.5647	32.9506	32.6669	33.1329	33.4575	32.6449	33.3009	33.2189	sp|P78527|PRKDC_HUMAN;sp|P78527-2|PRKDC_HUMAN	sp|P78527|PRKDC_HUMAN;sp|P78527-2|PRKDC_HUMAN	1622
MMS19	Q96T76	Q96T76	+	+	+	LFQ intensity siCAF1B_CENPA_Sol_LFQ intensity siCTRL_X_Sol;LFQ intensity siCTRL_CENPA_Sol_LFQ intensity siCTRL_X_Sol;LFQ intensity siDNAJC9_CENPA_Sol_LFQ intensity siCTRL_X_Sol	Keep	Yes	5.26021	0	3.10105	12.2643	5.25741	0	3.9138	10.5889	5.00053	0	2.41853	9.78412	22.4379	22.5402	22.4592	21.7457	22.0205	24.5129	25.3354	24.5295	24.7563	24.162	25.3116	25.0496	25.9425	25.0633	25.8838	26.9798	25.3258	26.9175	25.6655	sp|Q96T76|MMS19_HUMAN;sp|Q96T76-8|MMS19_HUMAN;sp|Q96T76-9|MMS19_HUMAN;sp|Q96T76-5|MMS19_HUMAN;sp|Q96T76-7|MMS19_HUMAN	sp|Q96T76|MMS19_HUMAN;sp|Q96T76-8|MMS19_HUMAN;sp|Q96T76-9|MMS19_HUMAN;sp|Q96T76-5|MMS19_HUMAN	2968
EMD	P50402	P50402	+	+	+	LFQ intensity siCAF1B_CENPA_Sol_LFQ intensity siCTRL_X_Sol;LFQ intensity siCTRL_CENPA_Sol_LFQ intensity siCTRL_X_Sol;LFQ intensity siDNAJC9_CENPA_Sol_LFQ intensity siCTRL_X_Sol	Keep	Yes	4.69955	0	3.08913	10.1047	6.07412	0	3.43054	13.5545	4.7777	0	2.81094	9.12933	24.4477	24.7559	25.6598	24.9954	25.5974	27.7046	28.3364	28.2266	28.0029	27.2404	28.53	27.9461	28.401	27.8444	28.629	28.6946	28.6804	28.3425	28.2624	sp|P50402|EMD_HUMAN	sp|P50402|EMD_HUMAN	1310
MA7D1	Q3KQU3-4	Q3KQU3	+	+	+	LFQ intensity siCAF1B_CENPA_Sol_LFQ intensity siCTRL_X_Sol;LFQ intensity siCTRL_CENPA_Sol_LFQ intensity siCTRL_X_Sol;LFQ intensity siDNAJC9_CENPA_Sol_LFQ intensity siCTRL_X_Sol	Keep	Yes	3.71449	6.52068e-05	3.08768	9.75014	3.91959	0	3.72436	8.78864	4.3673	5.57377e-05	2.5006	10.5381	23.0541	NaN	23.1111	NaN	22.8217	25.3066	26.1028	25.1742	25.6416	25.2559	25.7234	25.6898	26.8096	26.1105	26.5966	27.8865	26.3354	26.7318	26.0497	sp|Q3KQU3-4|MA7D1_HUMAN;sp|Q3KQU3|MA7D1_HUMAN;sp|Q3KQU3-2|MA7D1_HUMAN;sp|Q3KQU3-3|MA7D1_HUMAN	sp|Q3KQU3-4|MA7D1_HUMAN;sp|Q3KQU3|MA7D1_HUMAN;sp|Q3KQU3-2|MA7D1_HUMAN	2121
SC16A	O15027-5	O15027	+	+	+	LFQ intensity siCAF1B_CENPA_Sol_LFQ intensity siCTRL_X_Sol;LFQ intensity siCTRL_CENPA_Sol_LFQ intensity siCTRL_X_Sol;LFQ intensity siDNAJC9_CENPA_Sol_LFQ intensity siCTRL_X_Sol	Keep	Yes	6.81541	0	3.08219	20.7242	7.59507	0	3.3132	21.2373	6.04814	0	2.49782	13.4496	27.1424	26.9509	27.1048	26.7951	27.1479	29.4404	30.0683	29.3624	29.7152	29.044	30.3611	29.7553	30.3302	29.9951	30.3301	30.7937	29.9154	30.3928	30.2751	sp|O15027-5|SC16A_HUMAN	sp|O15027-5|SC16A_HUMAN	252
TBB6	Q9BUF5	Q9BUF5	+	+	+	LFQ intensity siCAF1B_CENPA_Sol_LFQ intensity siCTRL_X_Sol;LFQ intensity siCTRL_CENPA_Sol_LFQ intensity siCTRL_X_Sol;LFQ intensity siDNAJC9_CENPA_Sol_LFQ intensity siCTRL_X_Sol	Keep	Yes	6.36129	0	3.07707	17.8035	5.55087	0	3.39427	11.5792	4.68854	7.55556e-05	2.21119	8.87791	26.3912	26.4164	26.5619	25.935	26.5832	28.6356	29.2538	28.1832	28.8298	28.0412	29.4237	29.2318	29.814	29.349	29.4124	30.387	28.9599	30.2981	29.8017	sp|Q9BUF5|TBB6_HUMAN	sp|Q9BUF5|TBB6_HUMAN	3091
H2A1J	Q99878	Q99878	+	+	+	LFQ intensity siCAF1B_CENPA_Sol_LFQ intensity siCTRL_X_Sol;LFQ intensity siCTRL_CENPA_Sol_LFQ intensity siCTRL_X_Sol;LFQ intensity siDNAJC9_CENPA_Sol_LFQ intensity siCTRL_X_Sol	Keep	Yes	4.24428	2.17687e-05	3.07567	8.60696	3.41771	0.00015179	2.53944	5.85132	2.32421	0.00413382	1.40567	3.87018	28.6521	27.6639	27.4888	26.9733	27.0997	29.332	29.1638	28.9407	29.2805	28.1891	31.0555	30.4623	30.5633	30.5238	29.1935	30.8262	29.5976	30.7201	30.2375	sp|Q99878|H2A1J_HUMAN;sp|Q96KK5|H2A1H_HUMAN;sp|Q9BTM1|H2AJ_HUMAN;sp|Q16777|H2A2C_HUMAN;sp|Q6FI13|H2A2A_HUMAN;sp|P0C0S8|H2A1_HUMAN;sp|P20671|H2A1D_HUMAN;sp|Q9BTM1-2|H2AJ_HUMAN	sp|Q99878|H2A1J_HUMAN;sp|Q96KK5|H2A1H_HUMAN;sp|Q9BTM1|H2AJ_HUMAN;sp|Q16777|H2A2C_HUMAN;sp|Q6FI13|H2A2A_HUMAN;sp|P0C0S8|H2A1_HUMAN;sp|P20671|H2A1D_HUMAN;sp|Q9BTM1-2|H2AJ_HUMAN	741
COPB2	P35606-2	P35606	+	+	+	LFQ intensity siCAF1B_CENPA_Sol_LFQ intensity siCTRL_X_Sol;LFQ intensity siCTRL_CENPA_Sol_LFQ intensity siCTRL_X_Sol;LFQ intensity siDNAJC9_CENPA_Sol_LFQ intensity siCTRL_X_Sol	Keep	Yes	6.79563	0	3.04816	20.5878	8.27365	0	3.52077	25.8844	7.15432	0	2.86911	18.664	24.817	24.7678	24.7119	24.6379	24.9446	27.7218	27.9658	27.6063	27.8151	27.1158	28.0324	27.8187	28.0568	27.3881	28.2345	28.7835	28.0731	28.1437	28.2483	sp|P35606-2|COPB2_HUMAN;sp|P35606|COPB2_HUMAN	sp|P35606-2|COPB2_HUMAN;sp|P35606|COPB2_HUMAN	1116
UBP7	Q93009	Q93009	+	+	+	LFQ intensity siCAF1B_CENPA_Sol_LFQ intensity siCTRL_X_Sol;LFQ intensity siCTRL_CENPA_Sol_LFQ intensity siCTRL_X_Sol;LFQ intensity siDNAJC9_CENPA_Sol_LFQ intensity siCTRL_X_Sol	Keep	Yes	5.7743	0	3.02064	14.6095	6.38795	0	3.03244	14.8837	4.5836	7.15789e-05	2.3254	8.58946	23.9562	24.8441	24.5824	24.1694	24.2765	26.7724	27.2181	26.3084	27.088	26.0686	27.5527	27.2703	27.6186	27.1038	27.3507	27.8094	27.0195	27.5179	27.2932	sp|Q93009|UBP7_HUMAN;sp|Q93009-3|UBP7_HUMAN	sp|Q93009|UBP7_HUMAN;sp|Q93009-3|UBP7_HUMAN	2758
RUVB1	Q9Y265	Q9Y265	+	+	+	LFQ intensity siCAF1B_CENPA_Sol_LFQ intensity siCTRL_X_Sol;LFQ intensity siCTRL_CENPA_Sol_LFQ intensity siCTRL_X_Sol;LFQ intensity siDNAJC9_CENPA_Sol_LFQ intensity siCTRL_X_Sol	Keep	Yes	5.41047	0	3.01572	12.9106	4.02452	0	3.01543	7.17748	5.31638	0	2.57057	10.7817	28.0378	28.2851	28.3111	27.7011	28.472	30.76	31.3264	30.2363	30.9582	30.3791	31.4259	30.5902	31.4555	31.2369	31.5653	31.7964	29.604	31.4408	31.4778	sp|Q9Y265|RUVB1_HUMAN;sp|Q9Y265-2|RUVB1_HUMAN	sp|Q9Y265|RUVB1_HUMAN;sp|Q9Y265-2|RUVB1_HUMAN	3727
COPG1	Q9Y678	Q9Y678	+	+	+	LFQ intensity siCAF1B_CENPA_Sol_LFQ intensity siCTRL_X_Sol;LFQ intensity siCTRL_CENPA_Sol_LFQ intensity siCTRL_X_Sol;LFQ intensity siDNAJC9_CENPA_Sol_LFQ intensity siCTRL_X_Sol	Keep	Yes	5.31335	0	2.98204	12.4894	5.67483	0	3.3439	12.0219	5.62577	0	2.64275	11.8449	23.6234	24.0955	24.2886	23.5812	24.4142	26.7048	27.1314	26.4353	26.6607	26.2844	27.2693	26.7074	27.2486	26.7052	27.0035	27.9842	26.7615	27.6604	27.3128	sp|Q9Y678|COPG1_HUMAN	sp|Q9Y678|COPG1_HUMAN	3841
NOP58	Q9Y2X3	Q9Y2X3	+	+	+	LFQ intensity siCAF1B_CENPA_Sol_LFQ intensity siCTRL_X_Sol;LFQ intensity siCTRL_CENPA_Sol_LFQ intensity siCTRL_X_Sol;LFQ intensity siDNAJC9_CENPA_Sol_LFQ intensity siCTRL_X_Sol	Keep	Yes	4.90267	0	2.96576	10.8438	5.48018	0	3.29862	11.3334	4.38014	5.66667e-05	2.30512	8.05211	23.5573	23.9443	24.0903	23.4948	23.8923	26.1224	26.8508	25.5685	26.4809	25.4821	26.9106	26.2739	27.4697	26.3921	26.8723	27.9583	26.4195	27.4084	26.8136	sp|Q9Y2X3|NOP58_HUMAN	sp|Q9Y2X3|NOP58_HUMAN	3756
CE170	Q5SW79	Q5SW79	+	+	+	LFQ intensity siCAF1B_CENPA_Sol_LFQ intensity siCTRL_X_Sol;LFQ intensity siCTRL_CENPA_Sol_LFQ intensity siCTRL_X_Sol;LFQ intensity siDNAJC9_CENPA_Sol_LFQ intensity siCTRL_X_Sol	Keep	Yes	4.98533	0	2.92656	11.1582	4.96507	0	2.95015	9.67733	3.6875	5.76923e-05	1.66065	6.41714	24.5514	23.9948	23.8006	23.3309	24.3481	25.9064	26.0379	25.2927	25.723	25.369	27.0783	26.6228	27.1301	26.8957	26.9581	27.4473	26.1486	27.159	27.0634	sp|Q5SW79|CE170_HUMAN;sp|Q5SW79-3|CE170_HUMAN;sp|Q5SW79-2|CE170_HUMAN;sp|Q96L14|C170L_HUMAN	sp|Q5SW79|CE170_HUMAN;sp|Q5SW79-3|CE170_HUMAN;sp|Q5SW79-2|CE170_HUMAN	2185
IMA3	O00629	O00629	+	+	+	LFQ intensity siCAF1B_CENPA_Sol_LFQ intensity siCTRL_X_Sol;LFQ intensity siCTRL_CENPA_Sol_LFQ intensity siCTRL_X_Sol;LFQ intensity siDNAJC9_CENPA_Sol_LFQ intensity siCTRL_X_Sol	Keep	Yes	5.23401	0	2.91489	12.1547	6.35676	0	2.88614	14.7463	3.89824	6.74157e-05	2.09081	6.8852	24.603	24.2991	24.4028	23.6882	24.5694	26.562	27.2075	26.0757	26.4823	25.689	27.5804	27.1726	27.3733	26.7833	27.2167	27.568	26.9291	27.1148	27.1646	sp|O00629|IMA3_HUMAN	sp|O00629|IMA3_HUMAN	195
YBOX1	P67809	P67809	+	+	+	LFQ intensity siCAF1B_CENPA_Sol_LFQ intensity siCTRL_X_Sol;LFQ intensity siCTRL_CENPA_Sol_LFQ intensity siCTRL_X_Sol;LFQ intensity siDNAJC9_CENPA_Sol_LFQ intensity siCTRL_X_Sol	Keep	Yes	4.79613	0	2.91419	10.4503	5.66895	0	2.83242	12.0005	3.92709	6.93642e-05	2.18538	6.95116	25.038	25.7957	26.0047	25.1393	26.1319	27.584	28.5009	27.6893	28.0548	27.2074	28.6583	28.5191	28.7819	28.1851	28.5958	28.5846	28.5305	28.2751	28.2857	sp|P67809|YBOX1_HUMAN;sp|Q9Y2T7|YBOX2_HUMAN	sp|P67809|YBOX1_HUMAN	1597
PDE3A	Q14432	Q14432	+	+	+	LFQ intensity siCAF1B_CENPA_Sol_LFQ intensity siCTRL_X_Sol;LFQ intensity siCTRL_CENPA_Sol_LFQ intensity siCTRL_X_Sol;LFQ intensity siDNAJC9_CENPA_Sol_LFQ intensity siCTRL_X_Sol	Keep	Yes	4.61321	0	2.91288	9.8044	5.11244	0	3.14194	10.1279	3.19758	0.000520376	1.79638	5.41511	26.2023	25.8621	25.5042	24.8338	25.6813	27.3376	28.228	26.8249	27.6029	27.0721	28.6009	28.0375	28.7861	28.694	28.7912	29.1956	27.9668	29.0218	28.8181	sp|Q14432|PDE3A_HUMAN	sp|Q14432|PDE3A_HUMAN	1939
HACL2	A1L0T0	A1L0T0	+	+	+	LFQ intensity siCAF1B_CENPA_Sol_LFQ intensity siCTRL_X_Sol;LFQ intensity siCTRL_CENPA_Sol_LFQ intensity siCTRL_X_Sol;LFQ intensity siDNAJC9_CENPA_Sol_LFQ intensity siCTRL_X_Sol	Keep	Yes	4.17248	2.06452e-05	2.90872	9.74182	2.98224	0.00026409	2.95411	5.36979	1.93742	0.00952195	1.78333	3.39314	NaN	22.8747	22.4565	22.3394	23.1452	24.5105	25.8957	23.828	24.8633	23.3389	25.6163	25.1833	26.2596	25.3915	25.4028	26.7694	24.2945	26.6195	25.2042	sp|A1L0T0|HACL2_HUMAN	sp|A1L0T0|HACL2_HUMAN	127
MSH6	P52701	P52701	+	+	+	LFQ intensity siCAF1B_CENPA_Sol_LFQ intensity siCTRL_X_Sol;LFQ intensity siCTRL_CENPA_Sol_LFQ intensity siCTRL_X_Sol;LFQ intensity siDNAJC9_CENPA_Sol_LFQ intensity siCTRL_X_Sol	Keep	Yes	5.74796	0	2.89672	14.4798	6.28728	0	3.07415	14.4446	4.79071	0	2.27602	9.16649	26.6475	26.4018	26.4904	26.1224	26.79	28.8052	29.4595	28.1501	28.9399	28.4775	29.3063	28.9377	29.7407	29.5639	29.7459	29.8712	28.8614	29.6294	29.715	sp|P52701|MSH6_HUMAN;sp|P52701-3|MSH6_HUMAN;sp|P52701-4|MSH6_HUMAN;sp|P52701-2|MSH6_HUMAN	sp|P52701|MSH6_HUMAN;sp|P52701-3|MSH6_HUMAN;sp|P52701-4|MSH6_HUMAN;sp|P52701-2|MSH6_HUMAN	1368
RUVB2	Q9Y230	Q9Y230	+	+	+	LFQ intensity siCAF1B_CENPA_Sol_LFQ intensity siCTRL_X_Sol;LFQ intensity siCTRL_CENPA_Sol_LFQ intensity siCTRL_X_Sol;LFQ intensity siDNAJC9_CENPA_Sol_LFQ intensity siCTRL_X_Sol	Keep	Yes	5.4073	0	2.8939	12.8967	3.87088	0	2.89323	6.82307	5.7394	0	2.44795	12.2584	28.4797	28.3672	28.4693	28.0218	28.6607	30.815	31.3898	30.5045	31.0365	30.4928	31.5334	30.6563	31.5856	31.3992	31.6041	31.9119	29.6664	31.5916	31.6908	sp|Q9Y230|RUVB2_HUMAN;sp|Q9Y230-2|RUVB2_HUMAN	sp|Q9Y230|RUVB2_HUMAN;sp|Q9Y230-2|RUVB2_HUMAN	3720
RT07	Q9Y2R9	Q9Y2R9	+	+	+	LFQ intensity siCAF1B_CENPA_Sol_LFQ intensity siCTRL_X_Sol;LFQ intensity siCTRL_CENPA_Sol_LFQ intensity siCTRL_X_Sol;LFQ intensity siDNAJC9_CENPA_Sol_LFQ intensity siCTRL_X_Sol	Keep	Yes	5.12864	0	2.8937	11.7229	5.89977	0	2.79568	12.8645	4.21151	4.85714e-05	2.23627	7.62755	25.0436	24.788	25.0172	23.9655	24.8863	27.089	27.5675	26.6865	27.2137	26.3252	27.937	27.5666	27.6403	27.3913	27.5263	27.7758	27.4841	27.6409	27.2519	sp|Q9Y2R9|RT07_HUMAN	sp|Q9Y2R9|RT07_HUMAN	3748
ALX1	Q15699	Q15699	+	+	+	LFQ intensity siCAF1B_CENPA_Sol_LFQ intensity siCTRL_X_Sol;LFQ intensity siCTRL_CENPA_Sol_LFQ intensity siCTRL_X_Sol;LFQ intensity siDNAJC9_CENPA_Sol_LFQ intensity siCTRL_X_Sol	Keep	Yes	5.31095	0	2.88862	12.4791	6.87211	0	3.37121	17.1765	4.23719	5.07463e-05	2.23754	7.69103	22.2901	22.4307	22.5298	21.9982	23.0294	23.9474	25.3392	24.7718	24.9691	24.4384	24.9628	25.3622	25.6836	25.3685	25.6333	26.1181	25.8058	25.9793	25.5977	sp|Q15699|ALX1_HUMAN	sp|Q15699|ALX1_HUMAN	2059
MTA2	O94776	O94776	+	+	+	LFQ intensity siCAF1B_CENPA_Sol_LFQ intensity siCTRL_X_Sol;LFQ intensity siCTRL_CENPA_Sol_LFQ intensity siCTRL_X_Sol;LFQ intensity siDNAJC9_CENPA_Sol_LFQ intensity siCTRL_X_Sol	Keep	Yes	4.60251	0	2.88347	9.76773	5.7502	0	3.10652	12.2984	3.86758	6.62983e-05	2.31082	6.8156	24.988	24.3959	24.3477	23.6263	23.9932	26.5551	27.2141	26.1026	27.0789	25.9545	27.5059	26.9707	27.3478	26.7903	27.3213	27.6177	27.151	27.6565	27.1371	sp|O94776|MTA2_HUMAN;sp|O94776-2|MTA2_HUMAN	sp|O94776|MTA2_HUMAN;sp|O94776-2|MTA2_HUMAN	493
TEX10	Q9NXF1-2	Q9NXF1	+	+	+	LFQ intensity siCAF1B_CENPA_Sol_LFQ intensity siCTRL_X_Sol;LFQ intensity siCTRL_CENPA_Sol_LFQ intensity siCTRL_X_Sol;LFQ intensity siDNAJC9_CENPA_Sol_LFQ intensity siCTRL_X_Sol	Keep	Yes	5.88284	0	2.88249	15.1558	7.14557	0	2.8248	18.616	4.83593	0	2.1896	9.29673	24.6436	24.7525	24.7463	24.3647	24.2217	26.6381	27.4332	26.6495	26.8264	26.1295	27.6507	27.0633	27.7636	27.2353	27.1651	27.572	27.6729	27.1456	27.2971	sp|Q9NXF1-2|TEX10_HUMAN;sp|Q9NXF1|TEX10_HUMAN	sp|Q9NXF1-2|TEX10_HUMAN;sp|Q9NXF1|TEX10_HUMAN	3470
SEC13	P55735	P55735	+	+	+	LFQ intensity siCAF1B_CENPA_Sol_LFQ intensity siCTRL_X_Sol;LFQ intensity siCTRL_CENPA_Sol_LFQ intensity siCTRL_X_Sol;LFQ intensity siDNAJC9_CENPA_Sol_LFQ intensity siCTRL_X_Sol	Keep	Yes	4.50203	0	2.8723	14.1739	3.9569	0	3.06779	8.92385	3.71161	5.91133e-05	2.27997	8.06696	NaN	23.1819	23.0934	23.1643	NaN	25.5585	25.6506	25.3625	25.9048	24.6559	26.4323	25.6735	25.8188	26.1507	25.6057	26.8338	25.6304	26.6823	26.3193	sp|P55735|SEC13_HUMAN;sp|P55735-4|SEC13_HUMAN;sp|P55735-3|SEC13_HUMAN	sp|P55735|SEC13_HUMAN;sp|P55735-4|SEC13_HUMAN;sp|P55735-3|SEC13_HUMAN	1423
NUP93	Q8N1F7	Q8N1F7	+	+	+	LFQ intensity siCAF1B_CENPA_Sol_LFQ intensity siCTRL_X_Sol;LFQ intensity siCTRL_CENPA_Sol_LFQ intensity siCTRL_X_Sol;LFQ intensity siDNAJC9_CENPA_Sol_LFQ intensity siCTRL_X_Sol	Keep	Yes	6.63877	0	2.87108	19.5369	8.06669	0	3.16606	24.371	6.01067	0	2.30248	13.2996	24.3077	24.2592	24.2681	24.3636	23.7657	26.3731	26.9671	26.549	26.4403	26.1473	27.1296	26.9143	27.2941	26.9178	27.3695	27.5784	27.2778	27.4199	27.149	sp|Q8N1F7|NUP93_HUMAN;sp|Q8N1F7-2|NUP93_HUMAN	sp|Q8N1F7|NUP93_HUMAN;sp|Q8N1F7-2|NUP93_HUMAN	2513
RT33	Q9Y291	Q9Y291	+	+	+	LFQ intensity siCAF1B_CENPA_Sol_LFQ intensity siCTRL_X_Sol;LFQ intensity siCTRL_CENPA_Sol_LFQ intensity siCTRL_X_Sol;LFQ intensity siDNAJC9_CENPA_Sol_LFQ intensity siCTRL_X_Sol	Keep	Yes	3.14704	0.000261676	2.86739	14.4889	3.68539	0	2.49975	9.61449	2.36119	0.00375518	1.89505	5.81511	23.0182	NaN	NaN	NaN	23.4665	25.248	25.5292	NaN	25.1811	24.5913	26.2637	25.9829	26.0826	NaN	25.7268	26.1963	25.7977	25.6538	25.3359	sp|Q9Y291|RT33_HUMAN	sp|Q9Y291|RT33_HUMAN	3733
HECD1	Q9ULT8	Q9ULT8	+	+	+	LFQ intensity siCAF1B_CENPA_Sol_LFQ intensity siCTRL_X_Sol;LFQ intensity siCTRL_CENPA_Sol_LFQ intensity siCTRL_X_Sol;LFQ intensity siDNAJC9_CENPA_Sol_LFQ intensity siCTRL_X_Sol	Keep	Yes	3.07122	0.000465517	2.83738	8.98642	3.81848	0	2.63586	10.2493	2.21873	0.00496963	1.68485	4.56248	23.9699	NaN	NaN	23.7574	NaN	25.5886	26.1187	25.4216	25.8026	24.8109	26.8298	26.2574	27.2093	26.5076	26.457	26.9752	26.2067	26.6804	26.1781	sp|Q9ULT8|HECD1_HUMAN	sp|Q9ULT8|HECD1_HUMAN	3670
MPCP	Q00325-2	Q00325	+	+	+	LFQ intensity siCAF1B_CENPA_Sol_LFQ intensity siCTRL_X_Sol;LFQ intensity siCTRL_CENPA_Sol_LFQ intensity siCTRL_X_Sol;LFQ intensity siDNAJC9_CENPA_Sol_LFQ intensity siCTRL_X_Sol	Keep	Yes	6.18954	0	2.82935	16.8059	7.02183	0	3.13712	17.951	5.38245	0	2.31173	11.0013	26.4937	26.536	26.8516	26.0712	26.7367	28.6505	29.2537	29.0826	28.9241	28.3371	29.5024	29.3135	29.4978	29.1552	29.3572	30.0234	29.803	29.5663	29.625	sp|Q00325-2|MPCP_HUMAN;sp|Q00325|MPCP_HUMAN	sp|Q00325-2|MPCP_HUMAN;sp|Q00325|MPCP_HUMAN	1659
SMC2	O95347	O95347	+	+	+	LFQ intensity siCAF1B_CENPA_Sol_LFQ intensity siCTRL_X_Sol;LFQ intensity siCTRL_CENPA_Sol_LFQ intensity siCTRL_X_Sol;LFQ intensity siDNAJC9_CENPA_Sol_LFQ intensity siCTRL_X_Sol	Keep	Yes	5.50772	0	2.82759	13.3457	6.43849	0	3.03945	15.1088	4.551	6.86869e-05	1.99169	8.50144	25.1498	24.637	24.5266	24.2351	24.2259	26.5244	27.0966	26.2667	26.661	26.1842	27.4451	27.2106	27.6455	27.2287	27.5909	27.7567	27.2794	27.8956	27.449	sp|O95347|SMC2_HUMAN;sp|O95347-2|SMC2_HUMAN	sp|O95347|SMC2_HUMAN;sp|O95347-2|SMC2_HUMAN	534
ENY2	Q9NPA8-2	Q9NPA8	+	+	+	LFQ intensity siCAF1B_CENPA_Sol_LFQ intensity siCTRL_X_Sol;LFQ intensity siCTRL_CENPA_Sol_LFQ intensity siCTRL_X_Sol;LFQ intensity siDNAJC9_CENPA_Sol_LFQ intensity siCTRL_X_Sol	Keep	Yes	4.84555	0	2.82738	10.6312	3.88007	0	3.05292	6.84389	4.61309	7.23404e-05	2.27649	8.66973	23.7322	23.1277	23.66	22.6464	23.4316	25.3935	26.1452	25.3461	25.8482	25.2475	26.3093	25.7027	26.4429	26.133	25.7162	27.3991	25.3179	27.1389	26.2905	sp|Q9NPA8-2|ENY2_HUMAN;sp|Q9NPA8|ENY2_HUMAN	sp|Q9NPA8-2|ENY2_HUMAN;sp|Q9NPA8|ENY2_HUMAN	3356
H2B2E	Q16778	Q16778		+	+	LFQ intensity siCAF1B_CENPA_Sol_LFQ intensity siCTRL_X_Sol;LFQ intensity siDNAJC9_CENPA_Sol_LFQ intensity siCTRL_X_Sol	Keep	Yes	1.93804	0.00526036	2.81638	3.88928	3.08809	0.000273551	2.61533	6.19296	1.22644	0.0505152	1.38018	2.32099	23.9676	22.9452	22.8658	NaN	NaN	24.6802	25.9635	24.4226	24.684	23.4482	26.9143	26.3945	24.4331	26.5617	25.5037	26.391	25.3213	26.5572	25.601	sp|Q16778|H2B2E_HUMAN	sp|Q16778|H2B2E_HUMAN	2103
TBB2A	Q13885	Q13885	+	+	+	LFQ intensity siCAF1B_CENPA_Sol_LFQ intensity siCTRL_X_Sol;LFQ intensity siCTRL_CENPA_Sol_LFQ intensity siCTRL_X_Sol;LFQ intensity siDNAJC9_CENPA_Sol_LFQ intensity siCTRL_X_Sol	Keep	Yes	5.00958	0	2.80024	11.252	6.26204	0	3.16856	14.3365	3.24483	0.000455263	2.05328	5.50692	29.2974	28.2513	28.8627	28.5342	29.0849	30.3923	31.972	30.5081	31.1885	30.2359	31.7183	31.3655	31.9712	31.3704	31.9879	32.1656	31.7269	32.2913	31.7015	sp|Q13885|TBB2A_HUMAN	sp|Q13885|TBB2A_HUMAN	1896
DNJA3	Q96EY1-2	Q96EY1	+	+	+	LFQ intensity siCAF1B_CENPA_Sol_LFQ intensity siCTRL_X_Sol;LFQ intensity siCTRL_CENPA_Sol_LFQ intensity siCTRL_X_Sol;LFQ intensity siDNAJC9_CENPA_Sol_LFQ intensity siCTRL_X_Sol	Keep	Yes	4.43229	0	2.78292	10.8166	6.31012	0	3.35236	17.5005	4.21987	4.92754e-05	2.29211	8.53236	22.9562	22.6597	22.7491	22.3644	NaN	24.2708	25.5432	24.9299	25.2932	24.8352	24.9325	25.3585	26.0233	25.5468	26.2192	26.4568	25.6937	26.016	25.788	sp|Q96EY1-2|DNJA3_HUMAN;sp|Q96EY1|DNJA3_HUMAN;sp|Q96EY1-3|DNJA3_HUMAN	sp|Q96EY1-2|DNJA3_HUMAN;sp|Q96EY1|DNJA3_HUMAN	2841
PON2	Q15165-3	Q15165	+	+	+	LFQ intensity siCAF1B_CENPA_Sol_LFQ intensity siCTRL_X_Sol;LFQ intensity siCTRL_CENPA_Sol_LFQ intensity siCTRL_X_Sol;LFQ intensity siDNAJC9_CENPA_Sol_LFQ intensity siCTRL_X_Sol	Keep	Yes	2.99083	0.000488079	2.76742	8.56293	3.44264	0.000153069	2.75412	8.54783	1.925	0.00962965	1.82257	3.85959	NaN	NaN	23.1549	NaN	23.7099	25.0988	26.0922	24.6339	25.6287	24.8213	25.9522	25.9216	26.7138	26.2117	26.002	26.8249	25.8246	26.2137	26.0674	sp|Q15165-3|PON2_HUMAN;sp|Q15165-1|PON2_HUMAN;sp|Q15165|PON2_HUMAN	sp|Q15165-3|PON2_HUMAN;sp|Q15165-1|PON2_HUMAN;sp|Q15165|PON2_HUMAN	2007
COPD	P48444	P48444	+	+	+	LFQ intensity siCAF1B_CENPA_Sol_LFQ intensity siCTRL_X_Sol;LFQ intensity siCTRL_CENPA_Sol_LFQ intensity siCTRL_X_Sol;LFQ intensity siDNAJC9_CENPA_Sol_LFQ intensity siCTRL_X_Sol	Keep	Yes	5.51704	0	2.76453	13.3881	7.0999	0	3.33372	18.3678	6.09915	0	2.64685	13.6563	24.4005	24.4098	24.7126	24.4338	25.1756	27.0826	27.7238	27.1346	27.3565	27.0691	27.6851	27.318	27.5073	27.0536	27.982	28.2417	27.62	28.075	27.8823	sp|P48444|COPD_HUMAN;sp|P48444-2|COPD_HUMAN	sp|P48444|COPD_HUMAN;sp|P48444-2|COPD_HUMAN	1249
RT15	P82914	P82914	+	+	+	LFQ intensity siCAF1B_CENPA_Sol_LFQ intensity siCTRL_X_Sol;LFQ intensity siCTRL_CENPA_Sol_LFQ intensity siCTRL_X_Sol;LFQ intensity siDNAJC9_CENPA_Sol_LFQ intensity siCTRL_X_Sol	Keep	Yes	4.02406	1.91045e-05	2.75852	9.1719	5.9798	0	3.18914	15.66	3.95788	7.05882e-05	2.50761	7.76528	NaN	22.7975	22.2191	23.189	22.6281	24.6312	26.0537	25.1762	25.2956	24.9235	25.5934	25.9268	25.4909	24.8566	25.8789	26.0902	26.0401	25.9012	25.5774	sp|P82914|RT15_HUMAN	sp|P82914|RT15_HUMAN	1635
TM263	Q8WUH6	Q8WUH6	+	+	+	LFQ intensity siCAF1B_CENPA_Sol_LFQ intensity siCTRL_X_Sol;LFQ intensity siCTRL_CENPA_Sol_LFQ intensity siCTRL_X_Sol;LFQ intensity siDNAJC9_CENPA_Sol_LFQ intensity siCTRL_X_Sol	Keep	Yes	4.89939	0	2.7457	13.027	4.50776	0	2.79754	9.44825	3.71083	5.88235e-05	1.93437	7.09445	22.3182	NaN	22.0655	21.4496	21.8354	23.9299	24.5648	23.466	23.6815	23.6154	24.5823	24.568	24.9674	24.5338	25.1531	24.709	23.9797	24.568	25.1637	sp|Q8WUH6|TM263_HUMAN	sp|Q8WUH6|TM263_HUMAN	2658
ERBIN	Q96RT1-5	Q96RT1	+	+	+	LFQ intensity siCAF1B_CENPA_Sol_LFQ intensity siCTRL_X_Sol;LFQ intensity siCTRL_CENPA_Sol_LFQ intensity siCTRL_X_Sol;LFQ intensity siDNAJC9_CENPA_Sol_LFQ intensity siCTRL_X_Sol	Keep	Yes	3.96665	1.82857e-05	2.73359	7.78998	4.7117	0	2.77842	8.94265	3.96994	7.14286e-05	2.19409	7.05001	24.0273	24.3638	24.4389	23.1321	24.7376	26.2017	26.5726	26.3089	26.7019	25.885	27.0331	26.4735	27.2904	26.6972	26.6795	27.3708	26.6744	27.1382	26.729	sp|Q96RT1-5|ERBIN_HUMAN;sp|Q96RT1-3|ERBIN_HUMAN;sp|Q96RT1-2|ERBIN_HUMAN;sp|Q96RT1|ERBIN_HUMAN;sp|Q96RT1-8|ERBIN_HUMAN;sp|Q96RT1-7|ERBIN_HUMAN;sp|Q96RT1-6|ERBIN_HUMAN;sp|Q96RT1-4|ERBIN_HUMAN;sp|Q96RT1-9|ERBIN_HUMAN	sp|Q96RT1-5|ERBIN_HUMAN;sp|Q96RT1-3|ERBIN_HUMAN;sp|Q96RT1-2|ERBIN_HUMAN;sp|Q96RT1|ERBIN_HUMAN;sp|Q96RT1-8|ERBIN_HUMAN;sp|Q96RT1-7|ERBIN_HUMAN;sp|Q96RT1-6|ERBIN_HUMAN;sp|Q96RT1-4|ERBIN_HUMAN;sp|Q96RT1-9|ERBIN_HUMAN	2942
1433E	P62258	P62258	+	+	+	LFQ intensity siCAF1B_CENPA_Sol_LFQ intensity siCTRL_X_Sol;LFQ intensity siCTRL_CENPA_Sol_LFQ intensity siCTRL_X_Sol;LFQ intensity siDNAJC9_CENPA_Sol_LFQ intensity siCTRL_X_Sol	Keep	Yes	4.3816	2.40602e-05	2.73082	9.037	4.92592	0	3.03907	9.56055	3.03454	0.000722034	2.27757	5.10552	25.279	25.5775	25.8573	24.3599	25.4737	27.2757	28.9392	27.6373	27.3204	26.7627	28.1263	27.9285	28.2754	27.8311	27.8227	28.9855	28.196	28.2885	28.4501	sp|P62258|1433E_HUMAN;sp|P62258-2|1433E_HUMAN	sp|P62258|1433E_HUMAN;sp|P62258-2|1433E_HUMAN	1526
TF3C4	Q9UKN8	Q9UKN8	+	+	+	LFQ intensity siCAF1B_CENPA_Sol_LFQ intensity siCTRL_X_Sol;LFQ intensity siCTRL_CENPA_Sol_LFQ intensity siCTRL_X_Sol;LFQ intensity siDNAJC9_CENPA_Sol_LFQ intensity siCTRL_X_Sol	Keep	Yes	4.58615	0	2.717	9.71188	5.49854	0	2.88959	11.3968	4.44807	6.18182e-05	2.16818	8.22838	24.6902	24.5207	24.2938	23.5422	24.6934	26.5467	26.9685	26.3909	26.6417	26.0334	27.2712	26.944	27.3675	26.6775	27.0047	27.6861	26.9869	27.4106	27.1	sp|Q9UKN8|TF3C4_HUMAN	sp|Q9UKN8|TF3C4_HUMAN	3648
RS10	P46783	P46783	+	+	+	LFQ intensity siCAF1B_CENPA_Sol_LFQ intensity siCTRL_X_Sol;LFQ intensity siCTRL_CENPA_Sol_LFQ intensity siCTRL_X_Sol;LFQ intensity siDNAJC9_CENPA_Sol_LFQ intensity siCTRL_X_Sol	Keep	Yes	3.00341	0.000469103	2.71529	5.41521	3.98328	0	2.9255	7.081	3.22687	0.000488312	2.43929	5.47192	24.0026	25.0637	25.2825	23.8796	25.9557	27.2532	27.9923	26.7199	27.326	27.0891	28.1273	27.2753	27.8182	26.9876	27.8756	28.1901	27.6326	27.5918	27.5216	sp|P46783|RS10_HUMAN;sp|Q9NQ39|RS10L_HUMAN	sp|P46783|RS10_HUMAN	1236
CAB45	Q9BRK5	Q9BRK5	+	+	+	LFQ intensity siCAF1B_CENPA_Sol_LFQ intensity siCTRL_X_Sol;LFQ intensity siCTRL_CENPA_Sol_LFQ intensity siCTRL_X_Sol;LFQ intensity siDNAJC9_CENPA_Sol_LFQ intensity siCTRL_X_Sol	Keep	Yes	4.52369	0	2.69671	11.2197	5.55598	0	3.03117	13.5666	3.79668	6.18557e-05	2.07829	7.32207	NaN	25.2466	25.6104	24.7226	25.6987	27.2458	27.9943	27.1437	27.6203	26.9852	27.8825	27.837	28.2185	28.1272	28.1486	28.6759	28.2044	28.4579	28.267	sp|Q9BRK5|CAB45_HUMAN;sp|Q9BRK5-2|CAB45_HUMAN;sp|Q9BRK5-6|CAB45_HUMAN;sp|Q9BRK5-4|CAB45_HUMAN;sp|Q9BRK5-3|CAB45_HUMAN;sp|Q9BRK5-5|CAB45_HUMAN	sp|Q9BRK5|CAB45_HUMAN;sp|Q9BRK5-2|CAB45_HUMAN;sp|Q9BRK5-6|CAB45_HUMAN	3047
1433Z	P63104	P63104	+	+	+	LFQ intensity siCAF1B_CENPA_Sol_LFQ intensity siCTRL_X_Sol;LFQ intensity siCTRL_CENPA_Sol_LFQ intensity siCTRL_X_Sol;LFQ intensity siDNAJC9_CENPA_Sol_LFQ intensity siCTRL_X_Sol	Keep	Yes	5.92919	0	2.69422	15.3948	6.36207	0	2.81082	14.7696	3.57104	8.75536e-05	1.96064	6.16848	27.9055	27.9833	27.9915	27.6507	28.2235	29.8775	31.016	29.6258	29.8662	29.1722	30.8476	30.6986	30.8568	30.1776	30.7124	31.316	30.4269	30.9206	30.4328	sp|P63104|1433Z_HUMAN;sp|P63104-2|1433Z_HUMAN	sp|P63104|1433Z_HUMAN	1583
IPO7	O95373	O95373	+	+	+	LFQ intensity siCAF1B_CENPA_Sol_LFQ intensity siCTRL_X_Sol;LFQ intensity siCTRL_CENPA_Sol_LFQ intensity siCTRL_X_Sol;LFQ intensity siDNAJC9_CENPA_Sol_LFQ intensity siCTRL_X_Sol	Keep	Yes	5.71874	0	2.67088	14.3372	7.40297	0	2.98827	20.0762	5.0223	0	2.22082	9.85022	23.9496	23.6331	24.2081	23.8102	23.5996	26.1361	26.6702	25.8206	26.1812	25.4965	26.7969	26.3828	26.7323	26.1319	26.7996	27.085	26.4851	26.8479	26.9243	sp|O95373|IPO7_HUMAN	sp|O95373|IPO7_HUMAN	538
ESYT2	A0FGR8-6	A0FGR8	+	+	+	LFQ intensity siCAF1B_CENPA_Sol_LFQ intensity siCTRL_X_Sol;LFQ intensity siCTRL_CENPA_Sol_LFQ intensity siCTRL_X_Sol;LFQ intensity siDNAJC9_CENPA_Sol_LFQ intensity siCTRL_X_Sol	Keep	Yes	4.45255	0	2.66266	9.26633	5.7226	0	3.11485	12.1965	3.49995	0.000241633	1.69253	6.02002	25.6897	25.2974	25.3117	24.8864	24.3159	26.7479	27.3298	26.581	26.8916	26.4135	27.9437	27.4323	27.9777	27.6978	28.352	28.5139	27.9043	28.1507	28.1544	sp|A0FGR8-6|ESYT2_HUMAN;sp|A0FGR8-2|ESYT2_HUMAN;sp|A0FGR8|ESYT2_HUMAN;sp|A0FGR8-4|ESYT2_HUMAN;sp|A0FGR8-5|ESYT2_HUMAN	sp|A0FGR8-6|ESYT2_HUMAN;sp|A0FGR8-2|ESYT2_HUMAN;sp|A0FGR8|ESYT2_HUMAN;sp|A0FGR8-4|ESYT2_HUMAN	124
TET5A	Q96IP4	Q96IP4	+	+	+	LFQ intensity siCAF1B_CENPA_Sol_LFQ intensity siCTRL_X_Sol;LFQ intensity siCTRL_CENPA_Sol_LFQ intensity siCTRL_X_Sol;LFQ intensity siDNAJC9_CENPA_Sol_LFQ intensity siCTRL_X_Sol	Keep	Yes	5.24549	0	2.66201	12.2026	6.19803	0	3.17498	14.0655	3.9747	7.18563e-05	2.01184	7.06107	22.6737	23.3461	23.0225	22.6536	23.4092	25.2168	25.6384	24.3872	25.3376	24.5843	25.6563	25.4444	26.0759	25.5556	26.0935	26.7642	25.8113	26.2614	26.0496	sp|Q96IP4|TET5A_HUMAN;sp|Q96IP4-2|TET5A_HUMAN;sp|Q96A09|TET5B_HUMAN	sp|Q96IP4|TET5A_HUMAN;sp|Q96IP4-2|TET5A_HUMAN	2881
KAP0	P10644	P10644	+	+	+	LFQ intensity siCAF1B_CENPA_Sol_LFQ intensity siCTRL_X_Sol;LFQ intensity siCTRL_CENPA_Sol_LFQ intensity siCTRL_X_Sol;LFQ intensity siDNAJC9_CENPA_Sol_LFQ intensity siCTRL_X_Sol	Keep	Yes	4.64628	0	2.66126	22.6308	4.95579	0	2.56694	17.5313	1.98954	0.00880626	1.61504	4.00781	NaN	NaN	24.4276	24.3409	NaN	26.0342	26.6611	25.9716	26.1608	25.1686	27.1413	27.0093	27.1856	26.8458	26.8975	27.2895	26.7987	26.8789	26.8913	sp|P10644|KAP0_HUMAN;sp|P10644-2|KAP0_HUMAN	sp|P10644|KAP0_HUMAN;sp|P10644-2|KAP0_HUMAN	765
FLII	Q13045-2	Q13045	+	+	+	LFQ intensity siCAF1B_CENPA_Sol_LFQ intensity siCTRL_X_Sol;LFQ intensity siCTRL_CENPA_Sol_LFQ intensity siCTRL_X_Sol;LFQ intensity siDNAJC9_CENPA_Sol_LFQ intensity siCTRL_X_Sol	Keep	Yes	5.26709	0	2.65175	15.058	5.23788	0	2.92894	12.1708	3.40374	0.000361624	1.72646	6.32466	23.1922	22.8941	22.7524	22.4333	NaN	24.926	24.984	23.9831	24.7089	24.1202	25.5956	25.2725	25.5969	25.414	25.5306	26.2005	25.2092	25.9866	25.8078	sp|Q13045-2|FLII_HUMAN;sp|Q13045|FLII_HUMAN;sp|Q13045-3|FLII_HUMAN	sp|Q13045-2|FLII_HUMAN;sp|Q13045|FLII_HUMAN;sp|Q13045-3|FLII_HUMAN	1797
GCN1	Q92616	Q92616	+	+	+	LFQ intensity siCAF1B_CENPA_Sol_LFQ intensity siCTRL_X_Sol;LFQ intensity siCTRL_CENPA_Sol_LFQ intensity siCTRL_X_Sol;LFQ intensity siDNAJC9_CENPA_Sol_LFQ intensity siCTRL_X_Sol	Keep	Yes	3.43494	0.000146058	2.63775	6.39984	3.48622	0.000145946	3.15646	5.99164	3.54891	0.000152542	1.96774	6.122	27.0235	26.7667	27.675	26.1074	26.8982	28.5734	29.53	28.4771	29.1164	28.6125	29.2685	29.1248	30.5457	29.1886	29.3558	31.175	28.9449	31.1272	29.6502	sp|Q92616|GCN1_HUMAN	sp|Q92616|GCN1_HUMAN	2723
KRR1	Q13601	Q13601	+	+	+	LFQ intensity siCAF1B_CENPA_Sol_LFQ intensity siCTRL_X_Sol;LFQ intensity siCTRL_CENPA_Sol_LFQ intensity siCTRL_X_Sol;LFQ intensity siDNAJC9_CENPA_Sol_LFQ intensity siCTRL_X_Sol	Keep	Yes	3.68038	8.59189e-05	2.63715	9.5913	4.57098	0	2.55544	11.4336	3.44419	0.000272441	1.92341	7.21362	23.5209	23.2698	22.9938	NaN	NaN	25.2371	25.4289	25.322	25.4612	24.4754	26.2118	26.1206	25.9616	25.3006	25.6452	26.2932	25.7408	25.9623	25.4432	sp|Q13601|KRR1_HUMAN;sp|Q13601-2|KRR1_HUMAN	sp|Q13601|KRR1_HUMAN;sp|Q13601-2|KRR1_HUMAN	1873
IMA1	P52292	P52292	+	+	+	LFQ intensity siCAF1B_CENPA_Sol_LFQ intensity siCTRL_X_Sol;LFQ intensity siCTRL_CENPA_Sol_LFQ intensity siCTRL_X_Sol;LFQ intensity siDNAJC9_CENPA_Sol_LFQ intensity siCTRL_X_Sol	Keep	Yes	4.9781	0	2.63584	11.1304	5.68774	0	2.79489	12.0688	3.96193	7.10059e-05	1.68295	7.03147	24.3044	23.9193	23.6826	23.377	23.579	25.6152	26.0007	25.3048	25.4429	24.9135	26.6188	26.3178	26.7397	25.957	26.6935	27.0368	26.05	26.7001	26.3563	sp|P52292|IMA1_HUMAN	sp|P52292|IMA1_HUMAN	1358
TEST	Q9Y6M0-3	Q9Y6M0	+	+	+	LFQ intensity siCAF1B_CENPA_Sol_LFQ intensity siCTRL_X_Sol;LFQ intensity siCTRL_CENPA_Sol_LFQ intensity siCTRL_X_Sol;LFQ intensity siDNAJC9_CENPA_Sol_LFQ intensity siCTRL_X_Sol	Keep	Yes	6.19262	0	2.63183	16.8233	7.19476	0	2.69065	18.887	6.27913	0	2.1289	14.4096	23.7257	23.368	23.7405	23.2901	23.7907	25.5408	26.0474	25.4915	25.85	25.6297	26.0563	26.0095	26.5127	26.2808	26.217	26.2047	25.98	26.4411	26.5253	sp|Q9Y6M0-3|TEST_HUMAN;sp|Q9Y6M0-2|TEST_HUMAN;sp|Q9Y6M0|TEST_HUMAN	sp|Q9Y6M0-3|TEST_HUMAN;sp|Q9Y6M0-2|TEST_HUMAN;sp|Q9Y6M0|TEST_HUMAN	3859
HSP7C	P11142	P11142	+	+	+	LFQ intensity siCAF1B_CENPA_Sol_LFQ intensity siCTRL_X_Sol;LFQ intensity siCTRL_CENPA_Sol_LFQ intensity siCTRL_X_Sol;LFQ intensity siDNAJC9_CENPA_Sol_LFQ intensity siCTRL_X_Sol	Keep	Yes	5.84155	0	2.62895	14.9458	6.77105	0	3.60146	16.6719	5.71566	0	2.85758	12.171	30.0972	30.1193	30.2463	29.6871	30.365	32.8461	33.4971	32.3516	33.3284	32.7795	32.7893	32.3814	33.0362	32.7208	33.9485	34.106	33.0388	33.7722	33.6567	sp|P11142|HSP7C_HUMAN;sp|P11142-2|HSP7C_HUMAN	sp|P11142|HSP7C_HUMAN;sp|P11142-2|HSP7C_HUMAN	772
MCM4	P33991	P33991	+	+	+	LFQ intensity siCAF1B_CENPA_Sol_LFQ intensity siCTRL_X_Sol;LFQ intensity siCTRL_CENPA_Sol_LFQ intensity siCTRL_X_Sol;LFQ intensity siDNAJC9_CENPA_Sol_LFQ intensity siCTRL_X_Sol	Keep	Yes	6.21721	0	2.62686	16.9629	5.51327	0	2.15251	11.4479	3.23405	0.000452288	1.20202	5.4859	26.4901	26.363	26.4973	25.8496	26.5564	27.481	28.082	27.2415	27.8225	27.1395	29.0508	28.8124	29.0523	28.997	28.2929	28.9441	28.235	28.6986	28.3484	sp|P33991|MCM4_HUMAN;sp|Q9UJA3-2|MCM8_HUMAN;sp|Q9UJA3-3|MCM8_HUMAN;sp|Q9UJA3|MCM8_HUMAN;sp|Q9UJA3-4|MCM8_HUMAN	sp|P33991|MCM4_HUMAN	1093
EI2BG	Q9NR50-3	Q9NR50	+	+	+	LFQ intensity siCAF1B_CENPA_Sol_LFQ intensity siCTRL_X_Sol;LFQ intensity siCTRL_CENPA_Sol_LFQ intensity siCTRL_X_Sol;LFQ intensity siDNAJC9_CENPA_Sol_LFQ intensity siCTRL_X_Sol	Keep	Yes	5.44339	0	2.62261	13.0564	6.13974	0	2.8878	13.823	3.80409	6.21762e-05	2.02227	6.67313	21.9686	22.2698	22.3807	21.4426	22.1109	24.2713	24.8383	23.9278	23.9781	23.2684	24.6566	24.4097	24.7797	24.7825	24.9829	25.196	24.4268	24.9969	25.009	sp|Q9NR50-3|EI2BG_HUMAN;sp|Q9NR50-2|EI2BG_HUMAN;sp|Q9NR50|EI2BG_HUMAN	sp|Q9NR50-3|EI2BG_HUMAN;sp|Q9NR50-2|EI2BG_HUMAN;sp|Q9NR50|EI2BG_HUMAN	3382
AKAP8	O43823	O43823	+	+	+	LFQ intensity siCAF1B_CENPA_Sol_LFQ intensity siCTRL_X_Sol;LFQ intensity siCTRL_CENPA_Sol_LFQ intensity siCTRL_X_Sol;LFQ intensity siDNAJC9_CENPA_Sol_LFQ intensity siCTRL_X_Sol	Keep	Yes	6.64088	0	2.60509	19.5507	6.88354	0	2.81244	17.2345	5.30369	0	2.05332	10.7399	25.4144	25.5924	25.5437	25.3196	25.9026	27.4439	28.1074	27.6085	27.7564	27.1231	28.3058	27.9822	28.2878	28.0628	28.2469	28.8407	28.0695	28.3947	28.2831	sp|O43823|AKAP8_HUMAN	sp|O43823|AKAP8_HUMAN	349
SKIV2	Q15477	Q15477		+	+	LFQ intensity siCAF1B_CENPA_Sol_LFQ intensity siCTRL_X_Sol;LFQ intensity siDNAJC9_CENPA_Sol_LFQ intensity siCTRL_X_Sol	Keep	Yes	3.30845	0.000191908	2.58984	10.3518	3.25534	0.00015513	2.96984	7.79836	1.24522	0.048371	1.50434	2.46531	NaN	22.5622	23.0162	NaN	NaN	24.3898	25.3105	24.0014	24.6216	23.1445	25.0899	25.3546	25.7565	25.3152	25.8226	26.1752	25.5096	26.2213	25.0664	sp|Q15477|SKIV2_HUMAN	sp|Q15477|SKIV2_HUMAN	2041
PTSS1	P48651	P48651	+	+	+	LFQ intensity siCAF1B_CENPA_Sol_LFQ intensity siCTRL_X_Sol;LFQ intensity siCTRL_CENPA_Sol_LFQ intensity siCTRL_X_Sol;LFQ intensity siDNAJC9_CENPA_Sol_LFQ intensity siCTRL_X_Sol	Keep	Yes	3.51693	0.000121212	2.58519	8.86233	4.49413	0	2.96194	11.0878	2.99831	0.000816173	1.84495	5.9544	NaN	21.9404	22.6515	21.6964	NaN	24.0045	24.1092	23.6431	24.456	23.4924	25.0381	24.7703	24.4919	24.4248	25.0564	25.1923	24.5769	25.2286	25.236	sp|P48651|PTSS1_HUMAN;sp|P48651-3|PTSS1_HUMAN;sp|P48651-2|PTSS1_HUMAN	sp|P48651|PTSS1_HUMAN;sp|P48651-3|PTSS1_HUMAN;sp|P48651-2|PTSS1_HUMAN	1256
YBOX3	P16989	P16989	+	+	+	LFQ intensity siCAF1B_CENPA_Sol_LFQ intensity siCTRL_X_Sol;LFQ intensity siCTRL_CENPA_Sol_LFQ intensity siCTRL_X_Sol;LFQ intensity siDNAJC9_CENPA_Sol_LFQ intensity siCTRL_X_Sol	Keep	Yes	5.1275	0	2.58133	11.7183	5.79856	0	2.72194	12.4789	4.2731	5.27132e-05	2.08988	7.78049	27.3295	27.1406	26.9025	26.3322	27.2586	29.0682	29.6772	28.8808	29.2972	28.4894	29.8122	29.5549	29.5723	29.3566	29.5372	30.1643	29.4848	29.7759	29.6109	sp|P16989|YBOX3_HUMAN;sp|P16989-3|YBOX3_HUMAN	sp|P16989|YBOX3_HUMAN;sp|P16989-3|YBOX3_HUMAN	864
DDX24	Q9GZR7	Q9GZR7	+	+	+	LFQ intensity siCAF1B_CENPA_Sol_LFQ intensity siCTRL_X_Sol;LFQ intensity siCTRL_CENPA_Sol_LFQ intensity siCTRL_X_Sol;LFQ intensity siDNAJC9_CENPA_Sol_LFQ intensity siCTRL_X_Sol	Keep	Yes	5.26392	0	2.56484	12.2799	6.72269	0	2.82285	16.4355	4.53651	6.8e-05	2.21617	8.46257	24.7067	24.8934	24.7337	24.1508	24.7698	26.8751	27.5024	26.682	27.1356	26.14	27.575	26.8735	27.43	26.9844	27.4714	27.9058	27.3405	27.3908	27.26	sp|Q9GZR7|DDX24_HUMAN;sp|Q9GZR7-2|DDX24_HUMAN	sp|Q9GZR7|DDX24_HUMAN;sp|Q9GZR7-2|DDX24_HUMAN	3179
WDR18	Q9BV38	Q9BV38	+	+	+	LFQ intensity siCAF1B_CENPA_Sol_LFQ intensity siCTRL_X_Sol;LFQ intensity siCTRL_CENPA_Sol_LFQ intensity siCTRL_X_Sol;LFQ intensity siDNAJC9_CENPA_Sol_LFQ intensity siCTRL_X_Sol	Keep	Yes	3.49246	0.000149787	2.56278	8.75763	4.21472	0	2.59578	9.90972	3.00787	0.000798907	2.15712	5.97946	NaN	24.3131	23.2856	NaN	23.6402	25.6867	26.4777	25.9472	26.1824	25.2231	26.4923	26.0487	26.5537	26.1415	26.3434	26.6352	26.3071	26.4429	25.9817	sp|Q9BV38|WDR18_HUMAN	sp|Q9BV38|WDR18_HUMAN	3096
SDF2	Q99470	Q99470	+	+	+	LFQ intensity siCAF1B_CENPA_Sol_LFQ intensity siCTRL_X_Sol;LFQ intensity siCTRL_CENPA_Sol_LFQ intensity siCTRL_X_Sol;LFQ intensity siDNAJC9_CENPA_Sol_LFQ intensity siCTRL_X_Sol	Keep	Yes	5.2003	0	2.55439	12.015	6.12256	0	2.83515	13.7522	4.33161	5.39683e-05	1.92614	7.92804	23.345	23.5404	24.1164	23.2621	23.7537	25.2459	26.1096	25.1359	25.8343	25.3226	26.415	25.9908	26.3699	25.8559	26.151	26.7493	26.1922	26.7872	26.3137	sp|Q99470|SDF2_HUMAN	sp|Q99470|SDF2_HUMAN	2979
RS19	P39019	P39019	+	+	+	LFQ intensity siCAF1B_CENPA_Sol_LFQ intensity siCTRL_X_Sol;LFQ intensity siCTRL_CENPA_Sol_LFQ intensity siCTRL_X_Sol;LFQ intensity siDNAJC9_CENPA_Sol_LFQ intensity siCTRL_X_Sol	Keep	Yes	3.99848	1.87683e-05	2.54791	7.88026	5.00512	0	2.50986	9.79803	4.73923	7.72727e-05	2.20787	9.02012	24.9761	25.5037	26.1712	25.9494	26.3151	27.9842	27.9408	27.9743	27.9954	28.0601	28.6204	28.1515	28.672	27.8801	28.0534	28.4579	28.4511	28.1855	28.3169	sp|P39019|RS19_HUMAN	sp|P39019|RS19_HUMAN	1153
DCAF1	Q9Y4B6-2	Q9Y4B6	+	+	+	LFQ intensity siCAF1B_CENPA_Sol_LFQ intensity siCTRL_X_Sol;LFQ intensity siCTRL_CENPA_Sol_LFQ intensity siCTRL_X_Sol;LFQ intensity siDNAJC9_CENPA_Sol_LFQ intensity siCTRL_X_Sol	Keep	Yes	2.18747	0.00296553	2.53692	5.20489	2.87411	0.000265226	2.95913	6.44607	2.26789	0.00435143	2.58558	4.68764	23.0745	NaN	NaN	NaN	24.4888	26.4712	26.9776	26.3351	26.5533	25.4989	26.6373	26.1653	26.489	25.9827	27.0535	27.1591	26.3152	26.5405	26.6355	sp|Q9Y4B6-2|DCAF1_HUMAN;sp|Q9Y4B6|DCAF1_HUMAN;sp|Q9Y4B6-3|DCAF1_HUMAN	sp|Q9Y4B6-2|DCAF1_HUMAN;sp|Q9Y4B6|DCAF1_HUMAN;sp|Q9Y4B6-3|DCAF1_HUMAN	3800
PCAT1	Q8NF37	Q8NF37	+	+	+	LFQ intensity siCAF1B_CENPA_Sol_LFQ intensity siCTRL_X_Sol;LFQ intensity siCTRL_CENPA_Sol_LFQ intensity siCTRL_X_Sol;LFQ intensity siDNAJC9_CENPA_Sol_LFQ intensity siCTRL_X_Sol	Keep	Yes	5.31089	0	2.51167	12.4789	6.92186	0	3.09729	17.4303	4.49131	6.53846e-05	2.17311	8.3422	23.8087	23.6685	23.848	22.9697	23.657	25.8827	26.2897	25.4374	26.0503	25.1573	26.2081	25.8811	26.3232	25.9958	26.857	26.8834	26.5124	26.6472	26.5383	sp|Q8NF37|PCAT1_HUMAN	sp|Q8NF37|PCAT1_HUMAN	2599
DLRB1	Q9NP97	Q9NP97		+	+	LFQ intensity siCAF1B_CENPA_Sol_LFQ intensity siCTRL_X_Sol;LFQ intensity siDNAJC9_CENPA_Sol_LFQ intensity siCTRL_X_Sol	Keep	Yes	2.82379	0.000745595	2.49617	6.2832	3.23705	0.000152719	2.54694	6.60492	1.84044	0.0117096	1.66649	3.67025	22.8945	NaN	NaN	22.1002	22.7601	24.0801	24.9906	NaN	24.5457	23.3893	25.5449	24.7389	25.5912	24.4495	24.7753	25.5857	24.3073	25.6255	25.3656	sp|Q9NP97|DLRB1_HUMAN;sp|Q8TF09|DLRB2_HUMAN	sp|Q9NP97|DLRB1_HUMAN	3354
ACOT8	O14734	O14734	+	+	+	LFQ intensity siCAF1B_CENPA_Sol_LFQ intensity siCTRL_X_Sol;LFQ intensity siCTRL_CENPA_Sol_LFQ intensity siCTRL_X_Sol;LFQ intensity siDNAJC9_CENPA_Sol_LFQ intensity siCTRL_X_Sol	Keep	Yes	4.01496	1.89349e-05	2.48253	7.92733	5.47194	0	3.12405	11.3051	3.62961	9.40092e-05	1.94983	6.29267	23.3162	23.7808	23.8667	23.2169	24.4958	25.7038	25.9877	24.9653	26.1915	25.5772	26.4989	25.8072	26.6197	25.9454	26.3195	27.2357	26.9403	27.0456	26.7554	sp|O14734|ACOT8_HUMAN	sp|O14734|ACOT8_HUMAN	216
APC7	Q9UJX3-2	Q9UJX3	+	+	+	LFQ intensity siCAF1B_CENPA_Sol_LFQ intensity siCTRL_X_Sol;LFQ intensity siCTRL_CENPA_Sol_LFQ intensity siCTRL_X_Sol;LFQ intensity siDNAJC9_CENPA_Sol_LFQ intensity siCTRL_X_Sol	Keep	Yes	3.04725	0.000481911	2.47557	8.85819	3.66068	0.000130146	2.39893	9.50067	2.51587	0.00235628	2.09267	5.35618	NaN	21.5999	22.157	NaN	NaN	24.1612	24.567	23.8901	23.9987	23.2386	24.6129	23.9353	24.4896	24.3784	24.3327	24.7336	24.075	24.1352	24.1105	sp|Q9UJX3-2|APC7_HUMAN;sp|Q9UJX3|APC7_HUMAN	sp|Q9UJX3-2|APC7_HUMAN;sp|Q9UJX3|APC7_HUMAN	3631
WIZ	O95785-3	O95785	+	+	+	LFQ intensity siCAF1B_CENPA_Sol_LFQ intensity siCTRL_X_Sol;LFQ intensity siCTRL_CENPA_Sol_LFQ intensity siCTRL_X_Sol;LFQ intensity siDNAJC9_CENPA_Sol_LFQ intensity siCTRL_X_Sol	Keep	Yes	5.93777	0	2.46724	15.4395	6.23289	0	2.7933	14.2125	3.48719	0.00023871	1.71231	5.99364	23.2551	23.2312	23.0578	22.8697	23.3095	25.1541	25.1669	24.3976	25.5235	24.0429	25.1922	25.6464	25.8929	25.7161	25.5944	26.4534	25.9164	25.5114	26.2143	sp|O95785-3|WIZ_HUMAN;sp|O95785-4|WIZ_HUMAN;sp|O95785|WIZ_HUMAN;sp|O95785-2|WIZ_HUMAN	sp|O95785-3|WIZ_HUMAN;sp|O95785-4|WIZ_HUMAN;sp|O95785|WIZ_HUMAN;sp|O95785-2|WIZ_HUMAN	567
RLA1	P05386	P05386	+	+	+	LFQ intensity siCAF1B_CENPA_Sol_LFQ intensity siCTRL_X_Sol;LFQ intensity siCTRL_CENPA_Sol_LFQ intensity siCTRL_X_Sol;LFQ intensity siDNAJC9_CENPA_Sol_LFQ intensity siCTRL_X_Sol	Keep	Yes	3.74967	6.68329e-05	2.46282	7.19672	5.50929	0	2.71401	11.4341	2.87739	0.000964477	1.77296	4.81713	25.1149	25.1873	25.0689	25.0367	26.0708	26.7757	28.0015	26.2741	27.5621	26.73	27.8941	27.3259	28.5428	27.2713	27.9435	28.358	28.2521	27.891	27.604	sp|P05386|RLA1_HUMAN	sp|P05386|RLA1_HUMAN	658
H2B1C	P62807	P62807	+	+	+	LFQ intensity siCAF1B_CENPA_Sol_LFQ intensity siCTRL_X_Sol;LFQ intensity siCTRL_CENPA_Sol_LFQ intensity siCTRL_X_Sol;LFQ intensity siDNAJC9_CENPA_Sol_LFQ intensity siCTRL_X_Sol	Keep	Yes	6.08479	0	2.45849	16.224	4.86637	0	1.97373	9.38527	3.08691	0.000682006	1.13401	5.20377	28.9926	28.9711	29.1784	28.5104	29.1432	29.9947	30.7264	29.7492	30.2406	29.7548	31.5337	31.1911	31.4432	31.5025	30.4772	31.5483	30.871	30.8345	30.9333	sp|P62807|H2B1C_HUMAN	sp|P62807|H2B1C_HUMAN	1550
MAGD2	Q9UNF1-2	Q9UNF1	+	+	+	LFQ intensity siCAF1B_CENPA_Sol_LFQ intensity siCTRL_X_Sol;LFQ intensity siCTRL_CENPA_Sol_LFQ intensity siCTRL_X_Sol;LFQ intensity siDNAJC9_CENPA_Sol_LFQ intensity siCTRL_X_Sol	Keep	Yes	4.63046	0	2.44752	9.86375	6.38221	0	2.77417	14.8583	4.27669	5.3125e-05	1.79942	7.78947	24.6358	24.5618	25.0453	23.9665	24.6303	25.9807	26.8887	26.1904	26.4771	26.2998	26.8158	26.7695	27.5211	26.9554	27.3988	27.4815	27.2518	27.4662	27.1122	sp|Q9UNF1-2|MAGD2_HUMAN;sp|Q9UNF1|MAGD2_HUMAN;sp|Q12816-5|TROP_HUMAN;sp|Q12816-2|TROP_HUMAN;sp|Q12816-3|TROP_HUMAN;sp|Q12816-4|TROP_HUMAN;sp|Q12816|TROP_HUMAN	sp|Q9UNF1-2|MAGD2_HUMAN;sp|Q9UNF1|MAGD2_HUMAN	3685
CTR2	P52569	P52569	+	+	+	LFQ intensity siCAF1B_CENPA_Sol_LFQ intensity siCTRL_X_Sol;LFQ intensity siCTRL_CENPA_Sol_LFQ intensity siCTRL_X_Sol;LFQ intensity siDNAJC9_CENPA_Sol_LFQ intensity siCTRL_X_Sol	Keep	Yes	2.84598	0.000693292	2.44346	5.08336	4.69067	0	3.1951	8.88385	2.31996	0.00410365	1.47303	3.86327	23.5287	21.9304	23.4496	22.688	22.2801	24.107	24.7281	23.4987	24.3494	24.5588	25.6775	24.1419	25.6758	25.3801	25.9365	26.6039	25.5512	25.8378	25.923	sp|P52569|CTR2_HUMAN;sp|P52569-3|CTR2_HUMAN;sp|P52569-2|CTR2_HUMAN	sp|P52569|CTR2_HUMAN;sp|P52569-3|CTR2_HUMAN;sp|P52569-2|CTR2_HUMAN	1364
CR025	Q96B23-2	Q96B23		+	+	LFQ intensity siCAF1B_CENPA_Sol_LFQ intensity siCTRL_X_Sol;LFQ intensity siDNAJC9_CENPA_Sol_LFQ intensity siCTRL_X_Sol	Keep	Yes	3.43787	0.000146667	2.43377	7.1944	4.06102	0	2.50654	8.06012	1.80325	0.0125106	1.70443	3.16895	NaN	22.7472	21.9528	21.7609	23.1818	24.0969	24.8925	24.2799	24.6782	22.6281	24.9338	24.9253	24.8066	24.7122	24.9754	25.1619	24.6043	24.9628	24.8817	sp|Q96B23-2|CR025_HUMAN;sp|Q96B23|CR025_HUMAN	sp|Q96B23-2|CR025_HUMAN;sp|Q96B23|CR025_HUMAN	2794
DHX32	Q7L7V1	Q7L7V1		+	+	LFQ intensity siCAF1B_CENPA_Sol_LFQ intensity siCTRL_X_Sol;LFQ intensity siDNAJC9_CENPA_Sol_LFQ intensity siCTRL_X_Sol	Keep	Yes	3.02152	0.000472241	2.43308	5.45427	3.74172	0	2.6018	6.53527	1.77232	0.0139031	1.52966	3.00694	25.1943	24.0901	23.7065	22.8682	24.0027	25.4612	26.6344	25.2338	25.6749	24.506	26.2106	26.3071	26.8737	26.2304	26.8756	26.3539	26.1722	26.8336	26.6356	sp|Q7L7V1|DHX32_HUMAN;sp|Q7L7V1-2|DHX32_HUMAN	sp|Q7L7V1|DHX32_HUMAN;sp|Q7L7V1-2|DHX32_HUMAN	2368
ARL1	P40616-2	P40616		+	+	LFQ intensity siCAF1B_CENPA_Sol_LFQ intensity siCTRL_X_Sol;LFQ intensity siDNAJC9_CENPA_Sol_LFQ intensity siCTRL_X_Sol	Keep	Yes	3.98131	1.84438e-05	2.43217	7.83146	4.59523	0	2.84837	8.62105	1.59612	0.0208688	1.4183	2.74267	22.9971	23.7267	24.3793	23.0348	23.2564	25.5126	25.6916	24.1286	25.6232	23.5298	25.9993	25.5953	26.1141	25.9354	26.3818	26.742	25.5498	26.5328	26.4298	sp|P40616-2|ARL1_HUMAN;sp|P40616|ARL1_HUMAN	sp|P40616-2|ARL1_HUMAN;sp|P40616|ARL1_HUMAN	1164
DJB12	Q9NXW2	Q9NXW2	+	+	+	LFQ intensity siCAF1B_CENPA_Sol_LFQ intensity siCTRL_X_Sol;LFQ intensity siCTRL_CENPA_Sol_LFQ intensity siCTRL_X_Sol;LFQ intensity siDNAJC9_CENPA_Sol_LFQ intensity siCTRL_X_Sol	Keep	Yes	3.80645	3.35079e-05	2.42983	8.38942	5.062	0	2.95455	11.4572	4.38812	5.76271e-05	2.15419	9.05787	23.2653	23.3574	22.7695	NaN	23.896	25.3819	25.6528	25.2072	25.805	25.3343	25.5571	25.3938	26.184	25.8726	26.4613	26.5764	25.8204	26.4395	26.0853	sp|Q9NXW2|DJB12_HUMAN;sp|Q9NXW2-2|DJB12_HUMAN	sp|Q9NXW2|DJB12_HUMAN;sp|Q9NXW2-2|DJB12_HUMAN	3479
RCN1	Q15293	Q15293	+	+	+	LFQ intensity siCAF1B_CENPA_Sol_LFQ intensity siCTRL_X_Sol;LFQ intensity siCTRL_CENPA_Sol_LFQ intensity siCTRL_X_Sol;LFQ intensity siDNAJC9_CENPA_Sol_LFQ intensity siCTRL_X_Sol	Keep	Yes	3.43085	0.000145756	2.42048	6.38996	4.55975	0	2.8841	8.52499	2.47282	0.00270593	1.90913	4.11517	24.7074	25.9778	26.2259	26.0842	26.6353	27.6072	28.9616	27.0084	28.1092	27.4899	28.5875	28.2554	28.4278	28.1158	28.6911	29.0852	28.5202	28.8907	28.864	sp|Q15293|RCN1_HUMAN;sp|Q15293-2|RCN1_HUMAN	sp|Q15293|RCN1_HUMAN;sp|Q15293-2|RCN1_HUMAN	2017
RL10	P27635	P27635	+	+	+	LFQ intensity siCAF1B_CENPA_Sol_LFQ intensity siCTRL_X_Sol;LFQ intensity siCTRL_CENPA_Sol_LFQ intensity siCTRL_X_Sol;LFQ intensity siDNAJC9_CENPA_Sol_LFQ intensity siCTRL_X_Sol	Keep	Yes	4.80685	0	2.41768	10.4893	5.29178	0	2.76796	10.7009	3.32773	0.000372414	1.69635	5.6704	28.7276	29.2396	29.614	28.652	28.9135	30.7627	31.4239	30.2232	31.05	30.1685	31.6806	31.3324	31.6311	31.1439	31.3601	32.3068	31.4552	32.157	31.7073	sp|P27635|RL10_HUMAN;sp|Q96L21|RL10L_HUMAN	sp|P27635|RL10_HUMAN	1004
RS12	P25398	P25398	+	+	+	LFQ intensity siCAF1B_CENPA_Sol_LFQ intensity siCTRL_X_Sol;LFQ intensity siCTRL_CENPA_Sol_LFQ intensity siCTRL_X_Sol;LFQ intensity siDNAJC9_CENPA_Sol_LFQ intensity siCTRL_X_Sol	Keep	Yes	4.51431	0	2.41668	9.47002	5.60214	0	2.42358	11.7605	4.86096	0	2.00208	9.36946	25.7184	26.0847	26.261	25.6485	26.7058	28.2376	28.233	27.7359	28.1526	28.0697	28.849	28.435	28.5888	28.1287	28.2403	28.5517	28.6804	28.4894	28.5746	sp|P25398|RS12_HUMAN	sp|P25398|RS12_HUMAN	977
ARAF	P10398	P10398	+	+	+	LFQ intensity siCAF1B_CENPA_Sol_LFQ intensity siCTRL_X_Sol;LFQ intensity siCTRL_CENPA_Sol_LFQ intensity siCTRL_X_Sol;LFQ intensity siDNAJC9_CENPA_Sol_LFQ intensity siCTRL_X_Sol	Keep	Yes	5.43405	0	2.41252	13.0149	6.54757	0	2.81504	15.6056	4.09409	4.3038e-05	1.77592	7.34245	25.7533	25.6362	25.7687	25.2207	25.9812	27.4517	28.1086	27.2616	27.5749	26.8429	28.2989	27.7432	28.302	27.9942	28.4959	28.8654	28.0902	28.6212	28.3626	sp|P10398|ARAF_HUMAN;sp|P10398-2|ARAF_HUMAN	sp|P10398|ARAF_HUMAN	757
CPVL	Q9H3G5	Q9H3G5	+	+	+	LFQ intensity siCAF1B_CENPA_Sol_LFQ intensity siCTRL_X_Sol;LFQ intensity siCTRL_CENPA_Sol_LFQ intensity siCTRL_X_Sol;LFQ intensity siDNAJC9_CENPA_Sol_LFQ intensity siCTRL_X_Sol	Keep	Yes	4.41849	0	2.40874	10.7569	4.08219	0	2.37425	8.12177	3.16392	0.000539024	1.85702	5.76802	22.7919	22.9057	NaN	22.6145	23.4904	25.0062	25.2576	24.2291	25.3213	24.2242	25.6832	25.3899	25.1539	25.2106	25.3101	25.7113	24.5599	25.3147	25.7286	sp|Q9H3G5|CPVL_HUMAN	sp|Q9H3G5|CPVL_HUMAN	3233
TMX1	Q9H3N1	Q9H3N1	+	+	+	LFQ intensity siCAF1B_CENPA_Sol_LFQ intensity siCTRL_X_Sol;LFQ intensity siCTRL_CENPA_Sol_LFQ intensity siCTRL_X_Sol;LFQ intensity siDNAJC9_CENPA_Sol_LFQ intensity siCTRL_X_Sol	Keep	Yes	4.80913	0	2.40326	10.4976	5.4965	0	3.12218	11.3897	6.53073	0	2.19402	15.5279	22.6018	22.4407	22.721	22.2561	22.6571	24.51	25.1057	24.5066	24.8547	24.6697	25.0912	24.5992	25.5413	24.5228	25.7361	26.3044	24.7323	25.9327	25.5821	sp|Q9H3N1|TMX1_HUMAN	sp|Q9H3N1|TMX1_HUMAN	3237
IMA5	P52294	P52294	+	+	+	LFQ intensity siCAF1B_CENPA_Sol_LFQ intensity siCTRL_X_Sol;LFQ intensity siCTRL_CENPA_Sol_LFQ intensity siCTRL_X_Sol;LFQ intensity siDNAJC9_CENPA_Sol_LFQ intensity siCTRL_X_Sol	Keep	Yes	5.796	0	2.40237	14.7172	5.56593	0	2.58454	11.6322	3.74977	6e-05	1.73159	6.55296	23.2608	23.2775	23.2978	23.2931	23.3667	25.1453	25.6907	24.9972	25.2373	24.0833	26.079	25.7124	25.8156	25.1992	25.8491	26.4504	25.2321	26.2802	25.6068	sp|P52294|IMA5_HUMAN	sp|P52294|IMA5_HUMAN	1359
SSRA	P43307	P43307	+	+	+	LFQ intensity siCAF1B_CENPA_Sol_LFQ intensity siCTRL_X_Sol;LFQ intensity siCTRL_CENPA_Sol_LFQ intensity siCTRL_X_Sol;LFQ intensity siDNAJC9_CENPA_Sol_LFQ intensity siCTRL_X_Sol	Keep	Yes	4.36614	2.36162e-05	2.40227	8.98768	6.13243	0	2.6632	13.7928	3.84985	6.45161e-05	1.88951	6.77559	25.5095	24.7003	24.8683	24.7672	25.3121	26.8409	27.6581	26.7465	27.0954	26.2642	28.0996	27.1652	27.2771	27.1931	27.5386	28.0731	27.4816	27.5919	27.7882	sp|P43307|SSRA_HUMAN;sp|P43307-2|SSRA_HUMAN	sp|P43307|SSRA_HUMAN;sp|P43307-2|SSRA_HUMAN	1209
SMC3	Q9UQE7	Q9UQE7	+	+	+	LFQ intensity siCAF1B_CENPA_Sol_LFQ intensity siCTRL_X_Sol;LFQ intensity siCTRL_CENPA_Sol_LFQ intensity siCTRL_X_Sol;LFQ intensity siDNAJC9_CENPA_Sol_LFQ intensity siCTRL_X_Sol	Keep	Yes	3.18837	0.000252441	2.3895	6.46801	5.03072	0	2.62669	11.3343	2.96167	0.000848042	1.99094	5.32591	23.3088	NaN	23.5849	23.0389	23.4603	25.4325	26.2226	24.8616	25.7476	24.4314	25.8643	24.9692	26.6328	25.4845	25.58	26.5926	25.9089	25.6562	26.1367	sp|Q9UQE7|SMC3_HUMAN	sp|Q9UQE7|SMC3_HUMAN	3714
FBRL	P22087	P22087	+	+	+	LFQ intensity siCAF1B_CENPA_Sol_LFQ intensity siCTRL_X_Sol;LFQ intensity siCTRL_CENPA_Sol_LFQ intensity siCTRL_X_Sol;LFQ intensity siDNAJC9_CENPA_Sol_LFQ intensity siCTRL_X_Sol	Keep	Yes	4.38358	2.41509e-05	2.38049	9.04334	5.16523	0	2.90477	10.2937	3.36423	0.000384342	1.84909	5.74334	25.6682	26.1324	26.4458	25.6704	26.0749	27.8235	28.741	27.2823	28.1788	27.2116	28.5527	28.1768	28.9248	27.8611	28.7429	29.6225	28.1916	29.1925	28.7661	sp|P22087|FBRL_HUMAN	sp|P22087|FBRL_HUMAN	938
NOP56	O00567	O00567	+	+	+	LFQ intensity siCAF1B_CENPA_Sol_LFQ intensity siCTRL_X_Sol;LFQ intensity siCTRL_CENPA_Sol_LFQ intensity siCTRL_X_Sol;LFQ intensity siDNAJC9_CENPA_Sol_LFQ intensity siCTRL_X_Sol	Keep	Yes	5.28489	0	2.374	12.3684	5.87941	0	2.69507	12.7861	4.98495	0	2.05307	9.73708	25.0702	25.2182	25.4499	24.8724	25.5235	27.1309	27.9009	26.9233	27.3948	27.0496	27.7186	27.2894	27.9765	27.4188	27.6542	28.5423	27.6043	28.0503	27.7584	sp|O00567|NOP56_HUMAN	sp|O00567|NOP56_HUMAN	191
RL15	P61313	P61313	+	+	+	LFQ intensity siCAF1B_CENPA_Sol_LFQ intensity siCTRL_X_Sol;LFQ intensity siCTRL_CENPA_Sol_LFQ intensity siCTRL_X_Sol;LFQ intensity siDNAJC9_CENPA_Sol_LFQ intensity siCTRL_X_Sol	Keep	Yes	4.87035	0	2.37338	10.7231	5.92518	0	2.6843	12.963	2.64723	0.00157591	1.7308	4.41112	28.2609	28.5379	28.9873	28.3118	29.012	30.1574	31.4707	30.1919	30.6633	29.2806	31.3001	30.8826	31.1431	30.6557	30.9683	31.7589	31.365	31.2395	31.1998	sp|P61313|RL15_HUMAN;sp|P61313-2|RL15_HUMAN	sp|P61313|RL15_HUMAN	1498
RM15	Q9P015	Q9P015	+	+	+	LFQ intensity siCAF1B_CENPA_Sol_LFQ intensity siCTRL_X_Sol;LFQ intensity siCTRL_CENPA_Sol_LFQ intensity siCTRL_X_Sol;LFQ intensity siDNAJC9_CENPA_Sol_LFQ intensity siCTRL_X_Sol	Keep	Yes	5.87714	0	2.37221	15.1266	7.52071	0	2.40816	20.7804	5.80205	0	1.89921	12.4921	23.7327	23.9061	24.0234	23.6109	23.8178	25.6843	25.857	25.8334	25.9956	25.2166	26.4727	26.1342	26.3724	25.7823	26.0458	26.3389	26.5212	26.0403	26.1854	sp|Q9P015|RM15_HUMAN	sp|Q9P015|RM15_HUMAN	3516
TBL2	Q9Y4P3	Q9Y4P3	+	+	+	LFQ intensity siCAF1B_CENPA_Sol_LFQ intensity siCTRL_X_Sol;LFQ intensity siCTRL_CENPA_Sol_LFQ intensity siCTRL_X_Sol;LFQ intensity siDNAJC9_CENPA_Sol_LFQ intensity siCTRL_X_Sol	Keep	Yes	4.63012	0	2.37202	9.86259	3.85402	0	1.9696	6.78498	2.79497	0.00117925	1.77557	4.66959	23.0176	22.622	22.8342	22.3433	23.1415	24.6526	25.3097	24.4794	25.1049	23.29	25.39	24.683	25.5911	24.9908	25.0024	25.3667	23.8479	24.893	24.6966	sp|Q9Y4P3|TBL2_HUMAN	sp|Q9Y4P3|TBL2_HUMAN	3807
ZN638	Q14966-3	Q14966	+	+	+	LFQ intensity siCAF1B_CENPA_Sol_LFQ intensity siCTRL_X_Sol;LFQ intensity siCTRL_CENPA_Sol_LFQ intensity siCTRL_X_Sol;LFQ intensity siDNAJC9_CENPA_Sol_LFQ intensity siCTRL_X_Sol	Keep	Yes	4.64196	0	2.3623	9.9035	5.36433	0	2.49227	10.9407	4.39004	5.81197e-05	1.75795	8.07761	24.6133	24.0453	24.0017	23.4655	24.2187	25.7389	26.1243	25.5808	26.0708	25.6194	26.4926	26.0756	26.687	26.4696	26.2669	27.0085	26.3187	26.6204	26.5912	sp|Q14966-3|ZN638_HUMAN;sp|Q14966|ZN638_HUMAN;sp|Q14966-4|ZN638_HUMAN;sp|Q14966-2|ZN638_HUMAN;sp|Q14966-6|ZN638_HUMAN;sp|Q14966-5|ZN638_HUMAN	sp|Q14966-3|ZN638_HUMAN;sp|Q14966|ZN638_HUMAN;sp|Q14966-4|ZN638_HUMAN;sp|Q14966-2|ZN638_HUMAN;sp|Q14966-6|ZN638_HUMAN	1971
TBB3	Q13509	Q13509	+	+	+	LFQ intensity siCAF1B_CENPA_Sol_LFQ intensity siCTRL_X_Sol;LFQ intensity siCTRL_CENPA_Sol_LFQ intensity siCTRL_X_Sol;LFQ intensity siDNAJC9_CENPA_Sol_LFQ intensity siCTRL_X_Sol	Keep	Yes	5.42612	0	2.35742	12.9798	5.13153	0	3.23133	10.1876	3.16128	0.000537386	1.99589	5.34522	24.9558	24.7686	25.0304	24.4817	25.1899	26.6396	28.2415	26.4014	26.8355	26.2879	27.3431	26.95	27.5664	27.1113	28.0642	28.8453	27.1441	28.5757	27.9537	sp|Q13509|TBB3_HUMAN;sp|Q13509-2|TBB3_HUMAN	sp|Q13509|TBB3_HUMAN;sp|Q13509-2|TBB3_HUMAN	1858
NUMA1	Q14980-2	Q14980	+	+	+	LFQ intensity siCAF1B_CENPA_Sol_LFQ intensity siCTRL_X_Sol;LFQ intensity siCTRL_CENPA_Sol_LFQ intensity siCTRL_X_Sol;LFQ intensity siDNAJC9_CENPA_Sol_LFQ intensity siCTRL_X_Sol	Keep	Yes	5.17507	0	2.35548	11.9114	6.67307	0	2.72272	16.1962	4.45861	6.35514e-05	1.68611	8.25601	26.531	26.1129	26.2747	26.0677	26.3793	27.8323	28.5565	27.7184	28.1845	27.5044	28.6596	28.2083	29.1467	28.4998	28.8093	29.5399	28.7654	29.0498	28.8148	sp|Q14980-2|NUMA1_HUMAN;sp|Q14980|NUMA1_HUMAN;sp|Q14980-4|NUMA1_HUMAN;sp|Q14980-3|NUMA1_HUMAN;sp|Q14980-5|NUMA1_HUMAN	sp|Q14980-2|NUMA1_HUMAN;sp|Q14980|NUMA1_HUMAN;sp|Q14980-4|NUMA1_HUMAN;sp|Q14980-3|NUMA1_HUMAN	1974
UTP18	Q9Y5J1	Q9Y5J1	+	+	+	LFQ intensity siCAF1B_CENPA_Sol_LFQ intensity siCTRL_X_Sol;LFQ intensity siCTRL_CENPA_Sol_LFQ intensity siCTRL_X_Sol;LFQ intensity siDNAJC9_CENPA_Sol_LFQ intensity siCTRL_X_Sol	Keep	Yes	4.66524	0	2.35458	11.8713	4.70706	0	2.13826	10.1312	5.95995	0	1.66362	15.5555	21.3966	21.6797	21.5022	21.354	NaN	23.1545	23.2744	23.174	23.2708	22.86	23.953	23.458	24.2989	23.6409	23.0828	23.8708	24.0369	23.7782	23.3382	sp|Q9Y5J1|UTP18_HUMAN	sp|Q9Y5J1|UTP18_HUMAN	3819
SPA5L	Q9BVQ7	Q9BVQ7		+	+	LFQ intensity siCAF1B_CENPA_Sol_LFQ intensity siCTRL_X_Sol;LFQ intensity siDNAJC9_CENPA_Sol_LFQ intensity siCTRL_X_Sol	Keep	Yes	2.56148	0.00129141	2.34574	6.59082	2.29937	0.00141039	2.34634	4.76902	1.87213	0.0110065	1.63422	3.74056	NaN	22.6733	23.5439	NaN	NaN	24.7909	25.5098	24.2563	24.8057	24.3514	25.3248	25.2979	25.9248	25.27	25.3284	26.0938	24.6755	25.9644	25.2126	sp|Q9BVQ7|SPA5L_HUMAN;sp|Q9BVQ7-2|SPA5L_HUMAN;sp|Q9BVQ7-3|SPA5L_HUMAN	sp|Q9BVQ7|SPA5L_HUMAN;sp|Q9BVQ7-2|SPA5L_HUMAN;sp|Q9BVQ7-3|SPA5L_HUMAN	3107
GPTC4	Q5T3I0	Q5T3I0	+	+	+	LFQ intensity siCAF1B_CENPA_Sol_LFQ intensity siCTRL_X_Sol;LFQ intensity siCTRL_CENPA_Sol_LFQ intensity siCTRL_X_Sol;LFQ intensity siDNAJC9_CENPA_Sol_LFQ intensity siCTRL_X_Sol	Keep	Yes	3.50931	0.000120172	2.33478	8.82962	3.58648	0.000125802	2.26906	7.65772	3.43085	0.000270312	1.79027	7.17308	22.8027	22.4279	22.1601	NaN	NaN	24.3232	24.7308	23.9849	24.3884	23.8419	25.2592	24.5424	24.9104	24.4814	24.9452	25.3145	24.1534	24.761	24.4891	sp|Q5T3I0|GPTC4_HUMAN;sp|Q5T3I0-3|GPTC4_HUMAN;sp|Q5T3I0-2|GPTC4_HUMAN	sp|Q5T3I0|GPTC4_HUMAN;sp|Q5T3I0-3|GPTC4_HUMAN	2195
RL26L	Q9UNX3	Q9UNX3	+	+	+	LFQ intensity siCAF1B_CENPA_Sol_LFQ intensity siCTRL_X_Sol;LFQ intensity siCTRL_CENPA_Sol_LFQ intensity siCTRL_X_Sol;LFQ intensity siDNAJC9_CENPA_Sol_LFQ intensity siCTRL_X_Sol	Keep	Yes	3.16545	0.000250179	2.33373	5.77145	4.02088	0	2.60333	7.16892	2.59739	0.00180506	1.84817	4.32557	26.0872	27.7925	27.8249	26.8497	27.7335	29.0797	29.7493	28.8347	29.5375	28.3274	29.8606	29.4788	29.7072	29.3187	29.6118	30.2919	29.7331	29.8601	29.8076	sp|Q9UNX3|RL26L_HUMAN	sp|Q9UNX3|RL26L_HUMAN	3695
NP1L4	Q99733	Q99733	+	+	+	LFQ intensity siCAF1B_CENPA_Sol_LFQ intensity siCTRL_X_Sol;LFQ intensity siCTRL_CENPA_Sol_LFQ intensity siCTRL_X_Sol;LFQ intensity siDNAJC9_CENPA_Sol_LFQ intensity siCTRL_X_Sol	Keep	Yes	3.9432	1.80791e-05	2.33116	10.8791	4.39325	0	2.51259	10.6485	3.19873	0.000522013	1.93333	6.49695	23.1335	NaN	NaN	22.7538	23.5105	25.0066	25.7345	24.806	25.1469	24.6356	25.6001	25.2386	25.6386	25.3777	25.6228	25.9969	25.271	25.4741	25.861	sp|Q99733|NP1L4_HUMAN;sp|Q99733-2|NP1L4_HUMAN	sp|Q99733|NP1L4_HUMAN;sp|Q99733-2|NP1L4_HUMAN	3002
GANAB	Q14697	Q14697	+	+	+	LFQ intensity siCAF1B_CENPA_Sol_LFQ intensity siCTRL_X_Sol;LFQ intensity siCTRL_CENPA_Sol_LFQ intensity siCTRL_X_Sol;LFQ intensity siDNAJC9_CENPA_Sol_LFQ intensity siCTRL_X_Sol	Keep	Yes	5.21719	0	2.32398	12.0848	6.51275	0	2.75935	15.4454	3.70306	5.82524e-05	1.72706	6.45088	25.611	25.6475	25.8506	25.1456	25.8197	27.4225	28.0612	26.976	27.551	26.6991	28.0712	27.6193	28.2767	27.7882	28.4325	28.6908	27.9265	28.4906	28.3307	sp|Q14697|GANAB_HUMAN;sp|Q14697-2|GANAB_HUMAN	sp|Q14697|GANAB_HUMAN;sp|Q14697-2|GANAB_HUMAN	1962
1433B	P31946	P31946	+	+	+	LFQ intensity siCAF1B_CENPA_Sol_LFQ intensity siCTRL_X_Sol;LFQ intensity siCTRL_CENPA_Sol_LFQ intensity siCTRL_X_Sol;LFQ intensity siDNAJC9_CENPA_Sol_LFQ intensity siCTRL_X_Sol	Keep	Yes	5.18707	0	2.32372	11.9606	4.87181	0	2.37818	9.40117	3.21491	0.000532051	1.81226	5.44868	25.4904	25.109	25.2516	24.65	25.3157	26.8286	28.039	26.8492	26.9852	26.1759	27.6688	27.4536	27.6753	27.1506	27.7305	28.0365	26.831	27.7664	27.3432	sp|P31946|1433B_HUMAN	sp|P31946|1433B_HUMAN	1075
BASI	P35613-2	P35613	+	+	+	LFQ intensity siCAF1B_CENPA_Sol_LFQ intensity siCTRL_X_Sol;LFQ intensity siCTRL_CENPA_Sol_LFQ intensity siCTRL_X_Sol;LFQ intensity siDNAJC9_CENPA_Sol_LFQ intensity siCTRL_X_Sol	Keep	Yes	5.18296	0	2.32335	11.9437	6.64486	0	2.97378	16.0617	4.53359	6.73267e-05	2.00799	8.45475	23.4073	24.0216	23.7522	23.3116	23.8689	25.4679	26.0832	25.5136	26.1809	25.156	26.3332	25.6872	26.0579	25.9044	26.6321	26.9306	26.2014	26.6232	26.8431	sp|P35613-2|BASI_HUMAN;sp|P35613|BASI_HUMAN;sp|P35613-3|BASI_HUMAN;sp|P35613-4|BASI_HUMAN	sp|P35613-2|BASI_HUMAN;sp|P35613|BASI_HUMAN;sp|P35613-3|BASI_HUMAN;sp|P35613-4|BASI_HUMAN	1119
HLAA	P04439	P04439	+	+	+	LFQ intensity siCAF1B_CENPA_Sol_LFQ intensity siCTRL_X_Sol;LFQ intensity siCTRL_CENPA_Sol_LFQ intensity siCTRL_X_Sol;LFQ intensity siDNAJC9_CENPA_Sol_LFQ intensity siCTRL_X_Sol	Keep	Yes	4.35236	2.32727e-05	2.32036	10.475	6.10593	0	2.81945	16.3398	3.02982	0.000717978	1.79671	5.47223	24.3224	24.1635	24.3595	NaN	24.5062	26.2963	26.9714	25.8716	26.292	25.2417	27.092	26.3937	26.932	26.2153	27.4956	27.3149	26.6724	27.2726	27.0312	sp|P04439|HLAA_HUMAN;sp|P04439-2|HLAA_HUMAN	sp|P04439|HLAA_HUMAN;sp|P04439-2|HLAA_HUMAN	637
TPP1	O14773-2	O14773	+	+	+	LFQ intensity siCAF1B_CENPA_Sol_LFQ intensity siCTRL_X_Sol;LFQ intensity siCTRL_CENPA_Sol_LFQ intensity siCTRL_X_Sol;LFQ intensity siDNAJC9_CENPA_Sol_LFQ intensity siCTRL_X_Sol	Keep	Yes	4.33895	2.31047e-05	2.3066	8.9015	5.55876	0	2.54523	11.607	2.66535	0.00154748	1.8346	4.71863	23.6091	24.2338	24.3483	23.3412	23.5133	25.1839	26.5726	24.9911	25.8274	NaN	26.3777	25.9313	26.3232	25.8308	26.5225	26.4869	26.0562	26.2847	26.4215	sp|O14773-2|TPP1_HUMAN;sp|O14773|TPP1_HUMAN	sp|O14773-2|TPP1_HUMAN;sp|O14773|TPP1_HUMAN	221
PCH2	Q15645	Q15645	+	+	+	LFQ intensity siCAF1B_CENPA_Sol_LFQ intensity siCTRL_X_Sol;LFQ intensity siCTRL_CENPA_Sol_LFQ intensity siCTRL_X_Sol;LFQ intensity siDNAJC9_CENPA_Sol_LFQ intensity siCTRL_X_Sol	Keep	Yes	5.55038	0	2.30505	13.5408	6.48698	0	2.48205	15.3278	3.44576	0.000273518	1.5326	5.90851	26.1639	26.2831	26.3059	25.7504	26.3806	27.7962	28.4565	27.3324	27.8562	27.1054	28.7221	28.3941	28.6527	28.1583	28.7982	28.9407	28.2452	28.6936	28.6163	sp|Q15645|PCH2_HUMAN;sp|Q15645-2|PCH2_HUMAN	sp|Q15645|PCH2_HUMAN	2052
HNRPF	P52597	P52597	+	+	+	LFQ intensity siCAF1B_CENPA_Sol_LFQ intensity siCTRL_X_Sol;LFQ intensity siCTRL_CENPA_Sol_LFQ intensity siCTRL_X_Sol;LFQ intensity siDNAJC9_CENPA_Sol_LFQ intensity siCTRL_X_Sol	Keep	Yes	5.99518	0	2.29851	15.7414	7.05952	0	2.40779	18.1511	4.21269	4.89209e-05	1.71364	7.63045	26.9228	26.6357	26.767	26.5324	26.9573	28.3632	29.1261	28.389	28.6608	27.8443	29.3572	28.7829	29.1831	28.9229	29.1123	29.5505	29.0872	29.1872	28.9169	sp|P52597|HNRPF_HUMAN	sp|P52597|HNRPF_HUMAN	1366
MA1B1	Q9UKM7	Q9UKM7	+	+	+	LFQ intensity siCAF1B_CENPA_Sol_LFQ intensity siCTRL_X_Sol;LFQ intensity siCTRL_CENPA_Sol_LFQ intensity siCTRL_X_Sol;LFQ intensity siDNAJC9_CENPA_Sol_LFQ intensity siCTRL_X_Sol	Keep	Yes	3.12835	0.000344071	2.29361	7.32349	4.05783	0	2.60367	9.29888	2.47609	0.00269386	1.86519	4.69564	NaN	23.2243	22.9564	NaN	23.169	24.9881	25.8123	24.0028	25.2487	24.857	25.6971	24.6514	25.7711	25.5213	25.6091	26.4221	25.1417	25.68	25.7484	sp|Q9UKM7|MA1B1_HUMAN	sp|Q9UKM7|MA1B1_HUMAN	3646
H2AV	Q71UI9	Q71UI9		+	+	LFQ intensity siCAF1B_CENPA_Sol_LFQ intensity siCTRL_X_Sol;LFQ intensity siDNAJC9_CENPA_Sol_LFQ intensity siCTRL_X_Sol	Keep	Yes	2.01048	0.0042902	2.28927	5.89137	2.79392	0.000310471	2.04939	6.18809	1.06053	0.0736116	0.858516	2.12467	NaN	23.8433	NaN	22.8974	NaN	24.1277	24.3801	23.7642	24.8743	23.998	NaN	25.6277	25.8932	25.4579	24.9951	25.8064	25.4626	25.4645	25.37	sp|Q71UI9|H2AV_HUMAN;sp|P0C0S5|H2AZ_HUMAN;sp|Q71UI9-3|H2AV_HUMAN;sp|Q71UI9-4|H2AV_HUMAN;sp|Q71UI9-2|H2AV_HUMAN	sp|Q71UI9|H2AV_HUMAN;sp|P0C0S5|H2AZ_HUMAN;sp|Q71UI9-3|H2AV_HUMAN;sp|Q71UI9-4|H2AV_HUMAN;sp|Q71UI9-2|H2AV_HUMAN	740
RS5	P46782	P46782	+	+	+	LFQ intensity siCAF1B_CENPA_Sol_LFQ intensity siCTRL_X_Sol;LFQ intensity siCTRL_CENPA_Sol_LFQ intensity siCTRL_X_Sol;LFQ intensity siDNAJC9_CENPA_Sol_LFQ intensity siCTRL_X_Sol	Keep	Yes	5.66606	0	2.28549	14.0834	7.08841	0	2.50483	18.3059	5.04653	0	1.87109	9.92423	26.453	26.6557	26.9761	26.5938	27.022	28.7123	29.0264	28.5395	28.6874	28.0904	29.0917	28.9667	29.3009	28.743	29.0098	29.5094	29.1919	29.2578	29.2557	sp|P46782|RS5_HUMAN	sp|P46782|RS5_HUMAN	1235
RT11	P82912-2	P82912	+	+	+	LFQ intensity siCAF1B_CENPA_Sol_LFQ intensity siCTRL_X_Sol;LFQ intensity siCTRL_CENPA_Sol_LFQ intensity siCTRL_X_Sol;LFQ intensity siDNAJC9_CENPA_Sol_LFQ intensity siCTRL_X_Sol	Keep	Yes	4.60742	0	2.28253	11.601	4.93297	0	2.11873	10.9581	4.42077	6.0177e-05	1.83292	9.16297	NaN	24.2997	24.2002	24.3888	24.3975	26.1284	26.467	26.2729	26.4006	25.5033	27.0923	26.4241	26.6955	26.2042	26.3571	27.0102	26.377	26.484	25.973	sp|P82912-2|RT11_HUMAN;sp|P82912|RT11_HUMAN;sp|P82912-3|RT11_HUMAN	sp|P82912-2|RT11_HUMAN;sp|P82912|RT11_HUMAN;sp|P82912-3|RT11_HUMAN	1634
CMC2	Q9UJS0	Q9UJS0	+	+	+	LFQ intensity siCAF1B_CENPA_Sol_LFQ intensity siCTRL_X_Sol;LFQ intensity siCTRL_CENPA_Sol_LFQ intensity siCTRL_X_Sol;LFQ intensity siDNAJC9_CENPA_Sol_LFQ intensity siCTRL_X_Sol	Keep	Yes	4.28824	2.23776e-05	2.27656	8.74267	5.70425	0	2.65758	12.1291	3.88726	6.66667e-05	1.67798	6.86022	25.7702	25.3796	25.2637	24.6689	25.3264	26.9266	27.3714	27.1465	26.9976	26.3567	27.9044	27.7111	27.5927	27.0251	27.8021	28.0268	28.4079	27.7437	27.7163	sp|Q9UJS0|CMC2_HUMAN;sp|Q9UJS0-2|CMC2_HUMAN	sp|Q9UJS0|CMC2_HUMAN;sp|Q9UJS0-2|CMC2_HUMAN	3626
TIF1B	Q13263	Q13263	+	+	+	LFQ intensity siCAF1B_CENPA_Sol_LFQ intensity siCTRL_X_Sol;LFQ intensity siCTRL_CENPA_Sol_LFQ intensity siCTRL_X_Sol;LFQ intensity siDNAJC9_CENPA_Sol_LFQ intensity siCTRL_X_Sol	Keep	Yes	5.69079	0	2.27648	14.202	6.86807	0	2.34946	17.1561	4.39571	5.86207e-05	1.77463	8.09223	26.5103	26.3734	26.684	26.2839	26.6881	28.2482	28.8893	27.9626	28.5605	27.7523	28.9742	28.4817	29.0996	28.5821	28.6253	29.2531	28.8179	28.904	28.6868	sp|Q13263|TIF1B_HUMAN;sp|Q13263-2|TIF1B_HUMAN	sp|Q13263|TIF1B_HUMAN;sp|Q13263-2|TIF1B_HUMAN	1823
ASPH	Q12797	Q12797	+	+	+	LFQ intensity siCAF1B_CENPA_Sol_LFQ intensity siCTRL_X_Sol;LFQ intensity siCTRL_CENPA_Sol_LFQ intensity siCTRL_X_Sol;LFQ intensity siDNAJC9_CENPA_Sol_LFQ intensity siCTRL_X_Sol	Keep	Yes	4.57463	0	2.26674	9.67273	5.33029	0	2.44979	10.8275	3.86095	6.55738e-05	1.86765	6.80061	24.7362	24.8719	24.2792	24.4218	24.9956	26.5019	27.2905	26.0845	26.7846	25.9815	27.0769	26.3405	27.2611	27.0321	27.0557	27.6378	26.5042	27.2	27.1559	sp|Q12797|ASPH_HUMAN;sp|Q12797-10|ASPH_HUMAN;sp|Q12797-7|ASPH_HUMAN;sp|Q12797-6|ASPH_HUMAN;sp|Q12797-11|ASPH_HUMAN;sp|Q12797-2|ASPH_HUMAN	sp|Q12797|ASPH_HUMAN;sp|Q12797-10|ASPH_HUMAN	1772
COPA	P53621	P53621	+	+	+	LFQ intensity siCAF1B_CENPA_Sol_LFQ intensity siCTRL_X_Sol;LFQ intensity siCTRL_CENPA_Sol_LFQ intensity siCTRL_X_Sol;LFQ intensity siDNAJC9_CENPA_Sol_LFQ intensity siCTRL_X_Sol	Keep	Yes	5.23778	0	2.26438	12.1704	6.83122	0	2.75943	16.9707	5.70386	0	2.0434	12.1277	26.4834	26.3315	26.3953	26.1748	26.743	28.3233	28.9759	28.3427	28.5378	28.1654	28.9861	28.4616	28.9875	28.3248	29.1466	29.6353	28.8625	29.2814	28.9995	sp|P53621|COPA_HUMAN;sp|P53621-2|COPA_HUMAN	sp|P53621|COPA_HUMAN;sp|P53621-2|COPA_HUMAN	1388
GCP3	Q96CW5-2	Q96CW5	+	+	+	LFQ intensity siCAF1B_CENPA_Sol_LFQ intensity siCTRL_X_Sol;LFQ intensity siCTRL_CENPA_Sol_LFQ intensity siCTRL_X_Sol;LFQ intensity siDNAJC9_CENPA_Sol_LFQ intensity siCTRL_X_Sol	Keep	Yes	4.75297	0	2.25484	10.2946	4.77427	0	2.5127	9.11954	4.20018	4.78873e-05	1.74412	7.59965	23.9798	23.4223	23.7811	23.1675	24.1507	25.6018	25.5655	25.0768	25.8252	25.1526	25.8852	26.1868	25.988	25.7603	25.9513	26.3727	25.5613	26.4067	26.7728	sp|Q96CW5-2|GCP3_HUMAN;sp|Q96CW5|GCP3_HUMAN;sp|Q96CW5-3|GCP3_HUMAN	sp|Q96CW5-2|GCP3_HUMAN;sp|Q96CW5|GCP3_HUMAN	2815
RT17	Q9Y2R5	Q9Y2R5	+	+	+	LFQ intensity siCAF1B_CENPA_Sol_LFQ intensity siCTRL_X_Sol;LFQ intensity siCTRL_CENPA_Sol_LFQ intensity siCTRL_X_Sol;LFQ intensity siDNAJC9_CENPA_Sol_LFQ intensity siCTRL_X_Sol	Keep	Yes	3.53012	0.000102632	2.25069	8.91924	4.53553	0	2.07576	11.2729	3.81569	6.38298e-05	1.7168	8.42142	NaN	23.7696	23.5772	23.4839	NaN	25.3477	25.7092	25.3375	25.4312	24.8097	26.4357	25.6986	25.8301	25.4793	25.8018	26.0974	25.3863	25.7149	25.4297	sp|Q9Y2R5|RT17_HUMAN	sp|Q9Y2R5|RT17_HUMAN	3747
PANK4	Q9NVE7	Q9NVE7	+	+	+	LFQ intensity siCAF1B_CENPA_Sol_LFQ intensity siCTRL_X_Sol;LFQ intensity siCTRL_CENPA_Sol_LFQ intensity siCTRL_X_Sol;LFQ intensity siDNAJC9_CENPA_Sol_LFQ intensity siCTRL_X_Sol	Keep	Yes	6.0407	0	2.24853	15.9848	6.81356	0	2.51038	16.8825	5.19589	0	1.69506	10.3911	23.7698	23.6308	23.4687	23.6675	23.7032	25.1631	25.6438	25.0199	25.7862	25.1025	25.7767	25.5408	26.1732	26.0956	26.4363	26.4526	25.8063	26.2479	25.8489	sp|Q9NVE7|PANK4_HUMAN	sp|Q9NVE7|PANK4_HUMAN	3433
PLOD1	Q02809	Q02809	+	+	+	LFQ intensity siCAF1B_CENPA_Sol_LFQ intensity siCTRL_X_Sol;LFQ intensity siCTRL_CENPA_Sol_LFQ intensity siCTRL_X_Sol;LFQ intensity siDNAJC9_CENPA_Sol_LFQ intensity siCTRL_X_Sol	Keep	Yes	4.08319	1.98142e-05	2.24576	8.12467	4.45565	0	2.35574	8.24824	2.69824	0.00152517	1.51971	4.49952	25.421	25.6035	25.1375	24.3733	25.1844	26.8928	27.3217	26.082	27.0243	25.9973	27.5706	27.122	27.7468	27.1194	27.2891	28.1065	26.9369	27.6308	27.535	sp|Q02809|PLOD1_HUMAN;sp|Q02809-2|PLOD1_HUMAN	sp|Q02809|PLOD1_HUMAN;sp|Q02809-2|PLOD1_HUMAN	1696
DDX31	Q9H8H2	Q9H8H2	+	+	+	LFQ intensity siCAF1B_CENPA_Sol_LFQ intensity siCTRL_X_Sol;LFQ intensity siCTRL_CENPA_Sol_LFQ intensity siCTRL_X_Sol;LFQ intensity siDNAJC9_CENPA_Sol_LFQ intensity siCTRL_X_Sol	Keep	Yes	3.55691	7.9646e-05	2.24433	6.70019	3.79281	0	2.6006	6.64805	4.1198	4.53333e-05	1.97888	7.40415	23.9736	24.1884	23.5914	23.502	24.1818	25.6936	26.5767	25.6318	26.1462	25.2833	26.2457	25.7691	27.0141	25.4982	26.4325	27.2326	25.2951	27.2557	26.2243	sp|Q9H8H2|DDX31_HUMAN;sp|Q9H8H2-2|DDX31_HUMAN;sp|Q9H8H2-4|DDX31_HUMAN;sp|Q9H8H2-3|DDX31_HUMAN	sp|Q9H8H2|DDX31_HUMAN;sp|Q9H8H2-2|DDX31_HUMAN;sp|Q9H8H2-4|DDX31_HUMAN	3291
TBG1	P23258	P23258		+	+	LFQ intensity siCAF1B_CENPA_Sol_LFQ intensity siCTRL_X_Sol;LFQ intensity siDNAJC9_CENPA_Sol_LFQ intensity siCTRL_X_Sol	Keep	Yes	3.12481	0.000342857	2.24262	7.31059	3.79712	0	2.73335	8.35722	1.3769	0.0342632	1.17873	2.57616	NaN	23.1006	23.7341	NaN	23.1858	24.2241	25.6504	23.9164	24.8268	23.9767	25.7062	25.0808	26.1122	25.4319	25.8946	26.5399	25.5297	26.6427	25.7607	sp|P23258|TBG1_HUMAN;sp|Q9NRH3|TBG2_HUMAN	sp|P23258|TBG1_HUMAN;sp|Q9NRH3|TBG2_HUMAN	953
AP2M1	Q96CW1-2	Q96CW1	+	+	+	LFQ intensity siCAF1B_CENPA_Sol_LFQ intensity siCTRL_X_Sol;LFQ intensity siCTRL_CENPA_Sol_LFQ intensity siCTRL_X_Sol;LFQ intensity siDNAJC9_CENPA_Sol_LFQ intensity siCTRL_X_Sol	Keep	Yes	4.89473	0	2.23962	10.814	4.43912	0	2.4578	8.20498	2.26439	0.00435516	1.47295	3.77328	23.7192	23.3279	24.0812	23.5529	23.9752	24.5099	26.4767	25.0165	25.4877	24.5302	26.2862	25.7908	26.1767	25.6297	26.018	27.035	25.4691	26.4889	25.9342	sp|Q96CW1-2|AP2M1_HUMAN;sp|Q96CW1|AP2M1_HUMAN	sp|Q96CW1-2|AP2M1_HUMAN;sp|Q96CW1|AP2M1_HUMAN	2814
RL38	P63173	P63173		+	+	LFQ intensity siCAF1B_CENPA_Sol_LFQ intensity siCTRL_X_Sol;LFQ intensity siDNAJC9_CENPA_Sol_LFQ intensity siCTRL_X_Sol	Keep	Yes	3.68444	8.65385e-05	2.23719	7.0256	5.26127	0	2.55116	10.6015	1.81925	0.012101	1.3402	3.07805	27.8338	28.4255	28.874	27.6492	28.2708	29.7575	30.5575	28.3677	29.9764	29.0953	30.7173	30.0443	30.9541	30.0757	30.9015	30.97	30.537	30.9126	30.488	sp|P63173|RL38_HUMAN	sp|P63173|RL38_HUMAN	1588
CEBPZ	Q03701	Q03701	+	+	+	LFQ intensity siCAF1B_CENPA_Sol_LFQ intensity siCTRL_X_Sol;LFQ intensity siCTRL_CENPA_Sol_LFQ intensity siCTRL_X_Sol;LFQ intensity siDNAJC9_CENPA_Sol_LFQ intensity siCTRL_X_Sol	Keep	Yes	4.41207	0	2.23411	10.7292	6.52437	0	2.34103	18.8034	3.6118	9.18919e-05	1.40624	6.83878	23.1844	22.9474	23.236	NaN	22.9053	24.2148	24.8966	24.1683	24.882	24.211	25.7066	25.0843	25.5328	24.8859	25.0694	25.5961	25.4659	25.4519	25.4632	sp|Q03701|CEBPZ_HUMAN	sp|Q03701|CEBPZ_HUMAN	1711
ERAL1	O75616	O75616	+	+	+	LFQ intensity siCAF1B_CENPA_Sol_LFQ intensity siCTRL_X_Sol;LFQ intensity siCTRL_CENPA_Sol_LFQ intensity siCTRL_X_Sol;LFQ intensity siDNAJC9_CENPA_Sol_LFQ intensity siCTRL_X_Sol	Keep	Yes	3.28642	0.000189354	2.22441	7.91859	4.13811	0	2.35295	9.60711	3.04266	0.000709714	1.65959	6.07135	24.4614	NaN	23.9711	NaN	23.4228	25.7201	25.8056	25.7278	25.675	25.1281	26.3707	26.0769	26.3337	25.9233	26.5631	26.3899	26.0914	26.181	26.2981	sp|O75616|ERAL1_HUMAN;sp|O75616-2|ERAL1_HUMAN	sp|O75616|ERAL1_HUMAN;sp|O75616-2|ERAL1_HUMAN	459
AUP1	Q9Y679-3	Q9Y679	+	+	+	LFQ intensity siCAF1B_CENPA_Sol_LFQ intensity siCTRL_X_Sol;LFQ intensity siCTRL_CENPA_Sol_LFQ intensity siCTRL_X_Sol;LFQ intensity siDNAJC9_CENPA_Sol_LFQ intensity siCTRL_X_Sol	Keep	Yes	5.58181	0	2.22189	13.6862	6.5222	0	2.50823	15.4887	4.9623	0	1.74832	9.66901	24.3618	24.2336	23.9732	23.7953	24.4379	25.7561	26.1901	25.7659	26.2618	25.5695	26.4904	26.1273	26.5806	26.3306	26.6594	26.9158	26.2699	26.7401	26.7577	sp|Q9Y679-3|AUP1_HUMAN;sp|Q9Y679|AUP1_HUMAN	sp|Q9Y679-3|AUP1_HUMAN;sp|Q9Y679|AUP1_HUMAN	3842
AT2A2	P16615	P16615	+	+	+	LFQ intensity siCAF1B_CENPA_Sol_LFQ intensity siCTRL_X_Sol;LFQ intensity siCTRL_CENPA_Sol_LFQ intensity siCTRL_X_Sol;LFQ intensity siDNAJC9_CENPA_Sol_LFQ intensity siCTRL_X_Sol	Keep	Yes	5.49966	0	2.22139	13.3091	7.72867	0	2.60969	22.0829	4.64959	7.31183e-05	1.88425	8.76993	25.7113	25.6044	25.8415	25.3959	25.8373	27.49	28.1767	27.5089	27.6923	26.9438	28.2151	27.5593	28.1112	27.7123	28.0648	28.5244	28.1895	28.4354	28.2248	sp|P16615|AT2A2_HUMAN;sp|P16615-5|AT2A2_HUMAN;sp|P16615-2|AT2A2_HUMAN;sp|P16615-3|AT2A2_HUMAN;sp|P16615-4|AT2A2_HUMAN;sp|O14983-2|AT2A1_HUMAN;sp|O14983|AT2A1_HUMAN;sp|O14983-3|AT2A1_HUMAN;sp|Q93084-4|AT2A3_HUMAN;sp|Q93084|AT2A3_HUMAN;sp|Q93084-3|AT2A3_HUMAN;sp|Q93084-7|AT2A3_HUMAN;sp|Q93084-1|AT2A3_HUMAN;sp|Q93084-6|AT2A3_HUMAN;sp|Q93084-5|AT2A3_HUMAN	sp|P16615|AT2A2_HUMAN;sp|P16615-5|AT2A2_HUMAN;sp|P16615-2|AT2A2_HUMAN;sp|P16615-3|AT2A2_HUMAN;sp|P16615-4|AT2A2_HUMAN	862
TMX3	Q96JJ7	Q96JJ7	+	+	+	LFQ intensity siCAF1B_CENPA_Sol_LFQ intensity siCTRL_X_Sol;LFQ intensity siCTRL_CENPA_Sol_LFQ intensity siCTRL_X_Sol;LFQ intensity siDNAJC9_CENPA_Sol_LFQ intensity siCTRL_X_Sol	Keep	Yes	3.7679	6.78481e-05	2.2199	10.0037	3.42696	0.000151971	2.50675	7.1613	2.05954	0.00727588	1.83278	3.82411	23.8663	23.7677	NaN	23.1711	NaN	25.5967	26.4166	24.8485	25.792	24.5185	26.0481	25.6177	25.9618	25.6587	26.328	26.7698	25.3856	25.8359	26.2229	sp|Q96JJ7|TMX3_HUMAN;sp|Q96JJ7-2|TMX3_HUMAN	sp|Q96JJ7|TMX3_HUMAN;sp|Q96JJ7-2|TMX3_HUMAN	2895
RS27L	Q71UM5	Q71UM5		+	+	LFQ intensity siCAF1B_CENPA_Sol_LFQ intensity siCTRL_X_Sol;LFQ intensity siDNAJC9_CENPA_Sol_LFQ intensity siCTRL_X_Sol	Keep	Yes	1.8601	0.00615093	2.20874	3.44003	1.69219	0.00482288	2.498	2.98692	0.998497	0.0856816	1.15095	1.89222	NaN	23.6614	25.5665	23.8276	23.3934	25.496	24.464	25.6715	26.334	24.3505	26.8447	26.8593	25.118	26.4619	24.2442	27.9568	26.5815	27.0983	27.1705	sp|Q71UM5|RS27L_HUMAN	sp|Q71UM5|RS27L_HUMAN	2344
RL17	P18621	P18621	+	+	+	LFQ intensity siCAF1B_CENPA_Sol_LFQ intensity siCTRL_X_Sol;LFQ intensity siCTRL_CENPA_Sol_LFQ intensity siCTRL_X_Sol;LFQ intensity siDNAJC9_CENPA_Sol_LFQ intensity siCTRL_X_Sol	Keep	Yes	4.49007	0	2.20082	9.38963	5.51008	0	2.3912	11.4368	2.35481	0.00381839	1.48738	3.92013	28.1604	28.353	28.6513	27.9131	28.5495	29.8466	30.7275	29.3267	30.4014	28.762	31.1095	30.3469	30.4767	30.1721	30.3495	31.2239	30.4774	30.9475	30.5851	sp|P18621|RL17_HUMAN;sp|P18621-3|RL17_HUMAN;sp|P18621-2|RL17_HUMAN	sp|P18621|RL17_HUMAN;sp|P18621-3|RL17_HUMAN;sp|P18621-2|RL17_HUMAN	892
PRP6	O94906-2	O94906	+	+	+	LFQ intensity siCAF1B_CENPA_Sol_LFQ intensity siCTRL_X_Sol;LFQ intensity siCTRL_CENPA_Sol_LFQ intensity siCTRL_X_Sol;LFQ intensity siDNAJC9_CENPA_Sol_LFQ intensity siCTRL_X_Sol	Keep	Yes	4.27056	2.21453e-05	2.19811	10.1356	5.13944	0	2.54737	11.7666	3.55737	0.000122553	1.84005	6.70135	NaN	21.9737	22.6116	22.5419	22.5679	24.0428	24.7723	23.8664	24.7819	23.8559	24.9395	24.8004	24.508	24.2397	24.426	25.2976	25.1964	24.936	24.9998	sp|O94906-2|PRP6_HUMAN;sp|O94906|PRP6_HUMAN	sp|O94906-2|PRP6_HUMAN;sp|O94906|PRP6_HUMAN	502
FCSK	Q8N0W3	Q8N0W3	+	+	+	LFQ intensity siCAF1B_CENPA_Sol_LFQ intensity siCTRL_X_Sol;LFQ intensity siCTRL_CENPA_Sol_LFQ intensity siCTRL_X_Sol;LFQ intensity siDNAJC9_CENPA_Sol_LFQ intensity siCTRL_X_Sol	Keep	Yes	3.44016	0.000146973	2.19614	6.41249	4.76463	0	3.10067	9.09211	2.16477	0.00567946	1.53891	3.61391	24.699	24.5003	24.277	23.2928	23.5098	25.7485	26.5079	24.7124	25.9675	25.0371	26.3105	25.9642	26.6594	26.0735	26.5689	27.7401	26.973	27.4056	27.0946	sp|Q8N0W3|FCSK_HUMAN;sp|Q8N0W3-2|FCSK_HUMAN	sp|Q8N0W3|FCSK_HUMAN;sp|Q8N0W3-2|FCSK_HUMAN	2504
CCD47	Q96A33-2	Q96A33	+	+	+	LFQ intensity siCAF1B_CENPA_Sol_LFQ intensity siCTRL_X_Sol;LFQ intensity siCTRL_CENPA_Sol_LFQ intensity siCTRL_X_Sol;LFQ intensity siDNAJC9_CENPA_Sol_LFQ intensity siCTRL_X_Sol	Keep	Yes	5.3555	0	2.19452	12.6706	6.79999	0	2.39893	16.815	3.19649	0.00051875	1.56755	5.41301	24.7098	24.7157	24.4237	24.106	24.574	26.1818	26.7589	26.0463	26.2574	25.1226	26.9926	26.4922	26.8551	26.4616	26.7834	27.084	26.6392	27.0834	26.9338	sp|Q96A33-2|CCD47_HUMAN;sp|Q96A33|CCD47_HUMAN	sp|Q96A33-2|CCD47_HUMAN;sp|Q96A33|CCD47_HUMAN	2783
SMC1A	Q14683	Q14683	+	+	+	LFQ intensity siCAF1B_CENPA_Sol_LFQ intensity siCTRL_X_Sol;LFQ intensity siCTRL_CENPA_Sol_LFQ intensity siCTRL_X_Sol;LFQ intensity siDNAJC9_CENPA_Sol_LFQ intensity siCTRL_X_Sol	Keep	Yes	4.08111	1.97531e-05	2.18149	8.1186	4.75494	0	2.20539	9.06459	3.6517	9.57746e-05	1.47901	6.33997	24.6189	24.4272	24.2446	24.2876	23.5349	25.5356	26.0746	25.409	26.0238	25.4653	26.3888	25.9624	26.9036	26.3617	26.0647	26.7142	26.0712	26.8346	26.4555	sp|Q14683|SMC1A_HUMAN	sp|Q14683|SMC1A_HUMAN	1957
SSRD	P51571	P51571	+	+	+	LFQ intensity siCAF1B_CENPA_Sol_LFQ intensity siCTRL_X_Sol;LFQ intensity siCTRL_CENPA_Sol_LFQ intensity siCTRL_X_Sol;LFQ intensity siDNAJC9_CENPA_Sol_LFQ intensity siCTRL_X_Sol	Keep	Yes	5.30429	0	2.17468	12.4507	6.60798	0	2.62078	15.8873	3.65595	9.62264e-05	1.70918	6.34909	26.1281	26.1868	26.0987	25.6661	26.0775	27.6761	28.4001	27.7715	27.9935	26.8621	28.5897	27.8549	28.3123	28.0676	28.5325	29.1813	28.446	28.4693	28.6321	sp|P51571|SSRD_HUMAN	sp|P51571|SSRD_HUMAN	1338
ZN281	Q9Y2X9-2	Q9Y2X9	+	+	+	LFQ intensity siCAF1B_CENPA_Sol_LFQ intensity siCTRL_X_Sol;LFQ intensity siCTRL_CENPA_Sol_LFQ intensity siCTRL_X_Sol;LFQ intensity siDNAJC9_CENPA_Sol_LFQ intensity siCTRL_X_Sol	Keep	Yes	3.59283	8.12641e-05	2.174	12.2456	4.86059	0	2.7281	16.7686	2.19825	0.00516138	1.86218	4.51101	NaN	NaN	23.6093	NaN	23.5574	24.8296	26.0708	25.5019	25.8819	24.9436	25.4292	25.9431	25.9136	25.7435	26.4983	26.5176	25.9992	26.3401	26.202	sp|Q9Y2X9-2|ZN281_HUMAN;sp|Q9Y2X9|ZN281_HUMAN	sp|Q9Y2X9-2|ZN281_HUMAN;sp|Q9Y2X9|ZN281_HUMAN	3757
U520	O75643	O75643	+	+	+	LFQ intensity siCAF1B_CENPA_Sol_LFQ intensity siCTRL_X_Sol;LFQ intensity siCTRL_CENPA_Sol_LFQ intensity siCTRL_X_Sol;LFQ intensity siDNAJC9_CENPA_Sol_LFQ intensity siCTRL_X_Sol	Keep	Yes	4.51045	0	2.17351	9.45719	6.25578	0	2.41455	14.3098	4.1623	4.62585e-05	1.64445	7.50704	25.7508	25.6141	25.3977	24.8532	25.4216	27.1293	27.5091	27.0416	27.0536	26.526	27.8277	27.2435	27.922	27.3308	27.686	27.9459	28.0019	27.841	27.6353	sp|O75643|U520_HUMAN;sp|O75643-2|U520_HUMAN	sp|O75643|U520_HUMAN	460
FKBP8	Q14318	Q14318	+	+	+	LFQ intensity siCAF1B_CENPA_Sol_LFQ intensity siCTRL_X_Sol;LFQ intensity siCTRL_CENPA_Sol_LFQ intensity siCTRL_X_Sol;LFQ intensity siDNAJC9_CENPA_Sol_LFQ intensity siCTRL_X_Sol	Keep	Yes	4.4331	0	2.17017	9.20296	5.55452	0	2.49887	11.592	3.01409	0.00080551	1.37667	5.06744	23.2946	23.2296	23.5666	22.7496	23.0844	24.1481	25.1508	24.71	24.9116	23.8877	25.3922	25.1461	25.9132	24.969	25.2089	26.2321	25.5311	25.6302	25.8169	sp|Q14318|FKBP8_HUMAN;sp|Q14318-2|FKBP8_HUMAN;sp|Q14318-3|FKBP8_HUMAN	sp|Q14318|FKBP8_HUMAN;sp|Q14318-2|FKBP8_HUMAN;sp|Q14318-3|FKBP8_HUMAN	1934
POP1	Q99575	Q99575	+	+	+	LFQ intensity siCAF1B_CENPA_Sol_LFQ intensity siCTRL_X_Sol;LFQ intensity siCTRL_CENPA_Sol_LFQ intensity siCTRL_X_Sol;LFQ intensity siDNAJC9_CENPA_Sol_LFQ intensity siCTRL_X_Sol	Keep	Yes	2.77732	0.0010058	2.15087	6.13575	3.02773	0.000267905	1.89883	6.03179	2.04326	0.00758594	1.52911	3.79203	NaN	23.9441	23.3582	NaN	24.6082	25.3001	26.2897	24.9816	25.6991	25.2259	26.4036	25.8581	26.3582	25.8643	25.6961	26.2175	25.4894	26.0616	25.8805	sp|Q99575|POP1_HUMAN	sp|Q99575|POP1_HUMAN	2990
U5S1	Q15029-2	Q15029	+	+	+	LFQ intensity siCAF1B_CENPA_Sol_LFQ intensity siCTRL_X_Sol;LFQ intensity siCTRL_CENPA_Sol_LFQ intensity siCTRL_X_Sol;LFQ intensity siDNAJC9_CENPA_Sol_LFQ intensity siCTRL_X_Sol	Keep	Yes	4.06274	1.95122e-05	2.14539	8.06511	5.87955	0	2.44654	12.7866	3.78075	6.12245e-05	1.61154	6.62129	24.6458	25.1101	25.099	24.4601	25.47	26.5697	27.182	26.3766	26.4833	26.231	27.2143	26.6576	27.5725	26.9651	27.3791	27.4132	27.4998	27.5478	27.1778	sp|Q15029-2|U5S1_HUMAN;sp|Q15029-3|U5S1_HUMAN;sp|Q15029|U5S1_HUMAN	sp|Q15029-2|U5S1_HUMAN;sp|Q15029-3|U5S1_HUMAN;sp|Q15029|U5S1_HUMAN	1989
TIM23	O14925	O14925	+	+	+	LFQ intensity siCAF1B_CENPA_Sol_LFQ intensity siCTRL_X_Sol;LFQ intensity siCTRL_CENPA_Sol_LFQ intensity siCTRL_X_Sol;LFQ intensity siDNAJC9_CENPA_Sol_LFQ intensity siCTRL_X_Sol	Keep	Yes	4.70684	0	2.14343	12.0694	5.31582	0	2.18986	12.4999	3.37696	0.000391304	1.60129	6.26066	NaN	22.7112	23.0786	22.727	23.0165	24.2213	24.7663	25.1254	24.4112	23.8989	24.9316	25.4022	25.0857	24.6876	24.6291	24.9861	25.461	25.177	25.1129	sp|O14925|TIM23_HUMAN;sp|Q5SRD1-2|TI23B_HUMAN;sp|Q5SRD1|TI23B_HUMAN	sp|O14925|TIM23_HUMAN	233
RPOM	O00411	O00411	+	+	+	LFQ intensity siCAF1B_CENPA_Sol_LFQ intensity siCTRL_X_Sol;LFQ intensity siCTRL_CENPA_Sol_LFQ intensity siCTRL_X_Sol;LFQ intensity siDNAJC9_CENPA_Sol_LFQ intensity siCTRL_X_Sol	Keep	Yes	6.46796	0	2.1429	18.4515	6.22536	0	2.2736	14.1806	3.78911	6.15385e-05	1.66223	6.63983	23.0527	23.1506	23.2433	22.8512	23.1421	25.0387	25.3605	24.4705	24.9095	23.9718	25.3549	25.0309	25.4467	25.091	25.3974	25.7941	24.9861	25.5298	25.1005	sp|O00411|RPOM_HUMAN	sp|O00411|RPOM_HUMAN	174
GRWD1	Q9BQ67	Q9BQ67	+	+	+	LFQ intensity siCAF1B_CENPA_Sol_LFQ intensity siCTRL_X_Sol;LFQ intensity siCTRL_CENPA_Sol_LFQ intensity siCTRL_X_Sol;LFQ intensity siDNAJC9_CENPA_Sol_LFQ intensity siCTRL_X_Sol	Keep	Yes	3.51746	0.000121475	2.14141	6.6019	5.34819	0	2.43561	10.8869	2.04786	0.00755513	1.1708	3.42987	24.7196	24.0116	23.9917	24.108	24.8801	25.8761	26.2376	25.068	25.7163	24.667	26.7535	26.4452	27.0069	25.7288	26.7223	27.1404	26.672	26.9182	26.436	sp|Q9BQ67|GRWD1_HUMAN	sp|Q9BQ67|GRWD1_HUMAN	3029
TFR1	P02786	P02786		+	+	LFQ intensity siCAF1B_CENPA_Sol_LFQ intensity siCTRL_X_Sol;LFQ intensity siDNAJC9_CENPA_Sol_LFQ intensity siCTRL_X_Sol	Keep	Yes	1.64486	0.0095898	2.14127	2.91021	2.48635	0.000822907	2.6321	4.1378	1.73951	0.0151039	2.09237	2.95744	21.8743	23.7108	24.0008	25.3723	25.0181	25.3826	27.1691	25.2443	26.2879	26.3542	26.0503	25.9105	26.922	25.6633	27.0261	26.7852	26.8503	26.3663	26.1087	sp|P02786|TFR1_HUMAN	sp|P02786|TFR1_HUMAN	620
RL21	P46778	P46778	+	+	+	LFQ intensity siCAF1B_CENPA_Sol_LFQ intensity siCTRL_X_Sol;LFQ intensity siCTRL_CENPA_Sol_LFQ intensity siCTRL_X_Sol;LFQ intensity siDNAJC9_CENPA_Sol_LFQ intensity siCTRL_X_Sol	Keep	Yes	4.52977	0	2.13439	9.52161	5.91679	0	2.25235	12.9304	2.77474	0.00121215	1.45809	4.63375	27.6877	28.2485	28.3629	27.7831	28.448	29.5139	30.2247	29.4438	29.999	28.6393	30.4937	30.0178	30.5292	29.921	30.1825	30.6369	30.2619	30.4124	30.2983	sp|P46778|RL21_HUMAN	sp|P46778|RL21_HUMAN	1232
PCID2	Q5JVF3-3	Q5JVF3	+	+	+	LFQ intensity siCAF1B_CENPA_Sol_LFQ intensity siCTRL_X_Sol;LFQ intensity siCTRL_CENPA_Sol_LFQ intensity siCTRL_X_Sol;LFQ intensity siDNAJC9_CENPA_Sol_LFQ intensity siCTRL_X_Sol	Keep	Yes	3.88472	3.52617e-05	2.13348	8.66388	4.7971	0	2.80228	10.4539	3.19506	0.000513932	1.75537	5.83824	NaN	23.0926	23.4303	22.3975	22.6581	24.5875	25.2669	24.7278	24.6394	24.0284	25.0899	24.8981	25.2562	24.8681	25.6632	26.123	25.159	25.8235	25.7158	sp|Q5JVF3-3|PCID2_HUMAN;sp|Q5JVF3-2|PCID2_HUMAN;sp|Q5JVF3|PCID2_HUMAN;sp|Q5JVF3-4|PCID2_HUMAN	sp|Q5JVF3-3|PCID2_HUMAN;sp|Q5JVF3-2|PCID2_HUMAN;sp|Q5JVF3|PCID2_HUMAN;sp|Q5JVF3-4|PCID2_HUMAN	2174
HGH1	Q9BTY7	Q9BTY7	+	+	+	LFQ intensity siCAF1B_CENPA_Sol_LFQ intensity siCTRL_X_Sol;LFQ intensity siCTRL_CENPA_Sol_LFQ intensity siCTRL_X_Sol;LFQ intensity siDNAJC9_CENPA_Sol_LFQ intensity siCTRL_X_Sol	Keep	Yes	4.02796	1.93353e-05	2.12915	7.96461	5.89174	0	2.20668	12.8336	3.34033	0.000376307	1.37164	5.69551	23.2217	23.7122	23.4947	23.7825	23.8375	24.8853	25.7072	24.8424	25.0737	24.3983	26.3096	25.374	26.0692	25.2026	25.8724	26.217	25.4037	25.8093	25.7796	sp|Q9BTY7|HGH1_HUMAN	sp|Q9BTY7|HGH1_HUMAN	3083
MYPN	Q86TC9	Q86TC9	+	+	+	LFQ intensity siCAF1B_CENPA_Sol_LFQ intensity siCTRL_X_Sol;LFQ intensity siCTRL_CENPA_Sol_LFQ intensity siCTRL_X_Sol;LFQ intensity siDNAJC9_CENPA_Sol_LFQ intensity siCTRL_X_Sol	Keep	Yes	4.31261	2.27758e-05	2.12664	8.81871	5.53569	0	2.64215	11.526	3.36826	0.000388489	1.47196	5.75144	25.2964	24.7427	25.2278	24.201	24.8777	26.0666	26.8179	26.2174	26.6298	25.9736	26.7748	26.9235	27.2727	27.0119	27.393	27.9605	27.3008	27.5216	27.3803	sp|Q86TC9|MYPN_HUMAN;sp|Q86TC9-2|MYPN_HUMAN	sp|Q86TC9|MYPN_HUMAN;sp|Q86TC9-2|MYPN_HUMAN	2408
HS71B	P0DMV9	P0DMV9	+	+	+	LFQ intensity siCAF1B_CENPA_Sol_LFQ intensity siCTRL_X_Sol;LFQ intensity siCTRL_CENPA_Sol_LFQ intensity siCTRL_X_Sol;LFQ intensity siDNAJC9_CENPA_Sol_LFQ intensity siCTRL_X_Sol	Keep	Yes	6.1184	0	2.12531	16.4085	4.50839	0	2.67872	8.38752	4.48702	6.47619e-05	1.83316	8.33086	29.7057	29.7107	29.895	29.3365	29.6818	31.6326	31.985	31.0676	31.8211	30.9894	31.9184	31.526	31.8658	31.8548	32.2067	33.0164	31.2347	32.6916	32.5739	sp|P0DMV9|HS71B_HUMAN;sp|P0DMV8|HS71A_HUMAN;sp|P0DMV8-2|HS71A_HUMAN	sp|P0DMV9|HS71B_HUMAN;sp|P0DMV8|HS71A_HUMAN;sp|P0DMV8-2|HS71A_HUMAN	745
KDM1A	O60341	O60341	+	+	+	LFQ intensity siCAF1B_CENPA_Sol_LFQ intensity siCTRL_X_Sol;LFQ intensity siCTRL_CENPA_Sol_LFQ intensity siCTRL_X_Sol;LFQ intensity siDNAJC9_CENPA_Sol_LFQ intensity siCTRL_X_Sol	Keep	Yes	4.42394	0	2.12367	10.7805	5.2563	0	2.46504	12.2479	2.79825	0.00118483	1.54771	4.98539	NaN	23.5	23.2041	23.3203	23.7459	24.9857	25.9149	24.4464	25.0373	24.567	25.7634	25.2184	25.8939	25.3893	25.905	26.4472	25.5047	25.8564	25.8247	sp|O60341|KDM1A_HUMAN;sp|O60341-2|KDM1A_HUMAN	sp|O60341|KDM1A_HUMAN;sp|O60341-2|KDM1A_HUMAN	371
AAKG1	P54619-2	P54619	+	+	+	LFQ intensity siCAF1B_CENPA_Sol_LFQ intensity siCTRL_X_Sol;LFQ intensity siCTRL_CENPA_Sol_LFQ intensity siCTRL_X_Sol;LFQ intensity siDNAJC9_CENPA_Sol_LFQ intensity siCTRL_X_Sol	Keep	Yes	2.73847	0.00108478	2.12162	6.01464	3.82501	0	2.40983	8.4538	3.42672	0.000333333	1.44259	7.16059	22.9141	NaN	22.4486	NaN	22.4549	23.7974	24.5074	24.1053	23.8833	23.9489	24.5825	24.8089	25.428	24.0906	25.3184	25.1156	24.2595	25.3262	25.0587	sp|P54619-2|AAKG1_HUMAN;sp|P54619|AAKG1_HUMAN;sp|P54619-3|AAKG1_HUMAN;sp|Q9UGJ0-2|AAKG2_HUMAN;sp|Q9UGJ0-3|AAKG2_HUMAN;sp|Q9UGJ0|AAKG2_HUMAN	sp|P54619-2|AAKG1_HUMAN;sp|P54619|AAKG1_HUMAN;sp|P54619-3|AAKG1_HUMAN	1400
1433G	P61981	P61981	+	+	+	LFQ intensity siCAF1B_CENPA_Sol_LFQ intensity siCTRL_X_Sol;LFQ intensity siCTRL_CENPA_Sol_LFQ intensity siCTRL_X_Sol;LFQ intensity siDNAJC9_CENPA_Sol_LFQ intensity siCTRL_X_Sol	Keep	Yes	4.61523	0	2.12013	9.81133	3.57673	0.00012516	2.14109	6.18047	3.08122	0.000676023	2.12991	5.19303	24.675	24.8404	24.6425	24.2545	24.9827	26.4423	28.3179	26.7199	26.4952	26.0695	27.3639	26.6141	26.6341	26.5845	27.1794	27.526	25.7667	27.2405	26.388	sp|P61981|1433G_HUMAN	sp|P61981|1433G_HUMAN	1517
SDF2L	Q9HCN8	Q9HCN8	+	+	+	LFQ intensity siCAF1B_CENPA_Sol_LFQ intensity siCTRL_X_Sol;LFQ intensity siCTRL_CENPA_Sol_LFQ intensity siCTRL_X_Sol;LFQ intensity siDNAJC9_CENPA_Sol_LFQ intensity siCTRL_X_Sol	Keep	Yes	4.39653	0	2.11882	9.08484	5.04208	0	2.36003	9.9106	3.81017	6.28272e-05	1.67008	6.68666	23.3744	24.3326	23.9599	23.6963	24.2782	25.654	26.0365	25.1812	25.8977	25.2223	26.3156	25.7088	26.1514	26.0124	26.1334	26.8647	25.9622	26.3394	26.1418	sp|Q9HCN8|SDF2L_HUMAN	sp|Q9HCN8|SDF2L_HUMAN	3337
HLAC	P10321	P10321	+	+	+	LFQ intensity siCAF1B_CENPA_Sol_LFQ intensity siCTRL_X_Sol;LFQ intensity siCTRL_CENPA_Sol_LFQ intensity siCTRL_X_Sol;LFQ intensity siDNAJC9_CENPA_Sol_LFQ intensity siCTRL_X_Sol	Keep	Yes	4.91959	0	2.1149	10.9075	5.94024	0	2.49792	13.0217	4.11016	4.3871e-05	1.57368	7.38099	24.395	24.6694	25.0196	24.7247	25.2389	26.3042	26.8689	26.0769	26.5985	26.0675	27.1221	26.6367	27.0955	26.8434	27.0749	27.762	27.0895	27.2877	27.323	sp|P10321|HLAC_HUMAN;sp|P10321-2|HLAC_HUMAN	sp|P10321|HLAC_HUMAN;sp|P10321-2|HLAC_HUMAN	756
RL24	P83731	P83731	+	+	+	LFQ intensity siCAF1B_CENPA_Sol_LFQ intensity siCTRL_X_Sol;LFQ intensity siCTRL_CENPA_Sol_LFQ intensity siCTRL_X_Sol;LFQ intensity siDNAJC9_CENPA_Sol_LFQ intensity siCTRL_X_Sol	Keep	Yes	4.79307	0	2.11396	10.4392	4.8808	0	2.3961	9.42749	4.22327	5e-05	1.5805	7.65655	28.588	28.8024	28.973	28.3108	28.9175	30.3706	30.797	30.0326	30.453	29.841	30.9488	30.476	31.2471	30.6574	30.8143	31.5538	30.5866	31.733	30.8845	sp|P83731|RL24_HUMAN	sp|P83731|RL24_HUMAN	1642
RM37	Q9BZE1	Q9BZE1	+	+	+	LFQ intensity siCAF1B_CENPA_Sol_LFQ intensity siCTRL_X_Sol;LFQ intensity siCTRL_CENPA_Sol_LFQ intensity siCTRL_X_Sol;LFQ intensity siDNAJC9_CENPA_Sol_LFQ intensity siCTRL_X_Sol	Keep	Yes	4.76845	0	2.11264	10.3502	5.65971	0	2.24749	11.9671	3.26915	0.00043588	1.58456	5.55458	27.5555	27.4924	27.3449	26.7459	27.3257	28.9254	29.2837	29.0185	29.2322	27.9273	29.6921	29.3292	29.5517	29.0491	29.553	29.996	29.4164	29.443	29.2934	sp|Q9BZE1|RM37_HUMAN	sp|Q9BZE1|RM37_HUMAN	3157
TECR	Q9NZ01	Q9NZ01	+	+	+	LFQ intensity siCAF1B_CENPA_Sol_LFQ intensity siCTRL_X_Sol;LFQ intensity siCTRL_CENPA_Sol_LFQ intensity siCTRL_X_Sol;LFQ intensity siDNAJC9_CENPA_Sol_LFQ intensity siCTRL_X_Sol	Keep	Yes	3.98528	1.85507e-05	2.1122	7.84272	5.49178	0	2.55932	11.3734	2.87767	0.000966829	1.50343	4.81764	25.6033	25.7106	26.3332	25.1796	26.1856	26.9095	28.0811	27.1937	27.5447	26.8005	28.1632	27.9131	28.084	27.4984	28.4182	28.4936	28.5522	28.2718	28.0732	sp|Q9NZ01|TECR_HUMAN;sp|Q9NZ01-2|TECR_HUMAN	sp|Q9NZ01|TECR_HUMAN	3496
ATPK	P56134-4	P56134	+	+	+	LFQ intensity siCAF1B_CENPA_Sol_LFQ intensity siCTRL_X_Sol;LFQ intensity siCTRL_CENPA_Sol_LFQ intensity siCTRL_X_Sol;LFQ intensity siDNAJC9_CENPA_Sol_LFQ intensity siCTRL_X_Sol	Keep	Yes	2.6649	0.00113678	2.11173	4.71776	4.05593	0	2.50392	7.25161	2.82403	0.00110312	1.63011	4.72133	22.0195	22.3478	23.3814	22.6676	23.6476	24.4069	24.533	24.1414	24.9947	24.1384	25.3669	24.7323	25.4945	24.1045	24.7832	25.5004	25.1292	25.5879	25.5828	sp|P56134-4|ATPK_HUMAN;sp|P56134-2|ATPK_HUMAN	sp|P56134-4|ATPK_HUMAN;sp|P56134-2|ATPK_HUMAN	1432
HXK2	P52789	P52789	+	+	+	LFQ intensity siCAF1B_CENPA_Sol_LFQ intensity siCTRL_X_Sol;LFQ intensity siCTRL_CENPA_Sol_LFQ intensity siCTRL_X_Sol;LFQ intensity siDNAJC9_CENPA_Sol_LFQ intensity siCTRL_X_Sol	Keep	Yes	4.58859	0	2.11131	9.72019	4.02657	0	2.04558	7.18228	3.03504	0.000724079	1.39578	5.10644	27.3888	27.2366	27.0999	26.5687	27.2955	28.6853	29.1084	28.2986	28.7341	27.7421	29.4513	28.8248	29.5247	29.1161	29.0669	29.6886	28.3028	29.5823	29.1768	sp|P52789|HXK2_HUMAN	sp|P52789|HXK2_HUMAN	1373
S61A1	P61619	P61619	+	+	+	LFQ intensity siCAF1B_CENPA_Sol_LFQ intensity siCTRL_X_Sol;LFQ intensity siCTRL_CENPA_Sol_LFQ intensity siCTRL_X_Sol;LFQ intensity siDNAJC9_CENPA_Sol_LFQ intensity siCTRL_X_Sol	Keep	Yes	5.39075	0	2.1073	12.8241	6.34906	0	2.45507	14.7126	5.46492	0	1.72871	11.281	26.3422	26.4689	26.4207	25.9857	26.3925	28.0361	28.4031	27.8263	28.2573	27.7307	28.4577	28.0307	28.7594	28.4694	28.8245	29.1501	28.2703	28.7696	28.8709	sp|P61619|S61A1_HUMAN;sp|P61619-3|S61A1_HUMAN;sp|Q9H9S3-2|S61A2_HUMAN;sp|Q9H9S3-3|S61A2_HUMAN;sp|Q9H9S3|S61A2_HUMAN	sp|P61619|S61A1_HUMAN;sp|P61619-3|S61A1_HUMAN;sp|Q9H9S3-2|S61A2_HUMAN;sp|Q9H9S3-3|S61A2_HUMAN;sp|Q9H9S3|S61A2_HUMAN	1504
MOT4	O15427	O15427	+	+	+	LFQ intensity siCAF1B_CENPA_Sol_LFQ intensity siCTRL_X_Sol;LFQ intensity siCTRL_CENPA_Sol_LFQ intensity siCTRL_X_Sol;LFQ intensity siDNAJC9_CENPA_Sol_LFQ intensity siCTRL_X_Sol	Keep	Yes	4.76034	0	2.10671	10.3211	6.20712	0	2.35476	14.1037	4.45746	6.2963e-05	1.72616	8.25299	24.503	24.338	24.9019	24.2006	24.3791	26.2546	26.6328	25.8993	26.4586	25.7081	26.6952	26.3292	27.0054	26.2551	26.9955	27.0863	26.4112	26.768	26.8355	sp|O15427|MOT4_HUMAN	sp|O15427|MOT4_HUMAN	288
SENP1	Q9P0U3-2	Q9P0U3	+	+	+	LFQ intensity siCAF1B_CENPA_Sol_LFQ intensity siCTRL_X_Sol;LFQ intensity siCTRL_CENPA_Sol_LFQ intensity siCTRL_X_Sol;LFQ intensity siDNAJC9_CENPA_Sol_LFQ intensity siCTRL_X_Sol	Keep	Yes	3.32768	0.000193774	2.10501	8.08068	5.84763	0	2.18347	18.8939	3.97855	7.22892e-05	1.58568	9.00317	22.6443	NaN	22.335	NaN	22.5488	23.7936	24.0217	24.3126	24.4409	23.9063	24.3193	24.1996	25.0705	24.8681	24.602	24.7714	24.5748	24.9358	24.58	sp|Q9P0U3-2|SENP1_HUMAN;sp|Q9P0U3|SENP1_HUMAN	sp|Q9P0U3-2|SENP1_HUMAN;sp|Q9P0U3|SENP1_HUMAN	3526
P5CR3	Q53H96	Q53H96	+	+	+	LFQ intensity siCAF1B_CENPA_Sol_LFQ intensity siCTRL_X_Sol;LFQ intensity siCTRL_CENPA_Sol_LFQ intensity siCTRL_X_Sol;LFQ intensity siDNAJC9_CENPA_Sol_LFQ intensity siCTRL_X_Sol	Keep	Yes	5.13207	0	2.09977	11.7367	5.56184	0	2.36196	11.6178	3.4113	0.000368421	1.37485	5.83832	25.209	24.7811	24.9315	24.5789	24.9483	26.1941	26.9048	26.0259	26.5275	25.6708	27.087	26.8099	27.375	26.6862	26.9366	27.6424	26.966	27.7142	26.9994	sp|Q53H96|P5CR3_HUMAN;sp|Q53H96-2|P5CR3_HUMAN	sp|Q53H96|P5CR3_HUMAN;sp|Q53H96-2|P5CR3_HUMAN	2146
RM04	Q9BYD3	Q9BYD3	+	+	+	LFQ intensity siCAF1B_CENPA_Sol_LFQ intensity siCTRL_X_Sol;LFQ intensity siCTRL_CENPA_Sol_LFQ intensity siCTRL_X_Sol;LFQ intensity siDNAJC9_CENPA_Sol_LFQ intensity siCTRL_X_Sol	Keep	Yes	3.79714	6.94301e-05	2.0968	8.3573	5.21197	0	2.11646	12.0632	2.93281	0.000963077	1.55148	5.26473	NaN	23.8075	23.7394	23.168	23.4215	24.854	25.4548	25.1861	25.6218	24.3113	26.1495	25.7224	25.4449	25.2068	25.4438	25.7644	25.8979	25.3656	25.7812	sp|Q9BYD3|RM04_HUMAN;sp|Q9BYD3-2|RM04_HUMAN	sp|Q9BYD3|RM04_HUMAN;sp|Q9BYD3-2|RM04_HUMAN	3150
1433S	P31947-2	P31947		+	+	LFQ intensity siCAF1B_CENPA_Sol_LFQ intensity siCTRL_X_Sol;LFQ intensity siDNAJC9_CENPA_Sol_LFQ intensity siCTRL_X_Sol	Keep	Yes	2.68855	0.0011172	2.09673	5.1829	3.18717	0.000149891	2.06185	5.8204	1.78343	0.0133514	1.34413	3.13624	NaN	27.8957	26.642	27.6178	26.3848	28.4603	29.3076	28.3209	28.5509	27.7563	29.6151	29.0436	29.4033	28.8651	29.2907	29.6047	28.9009	29.253	28.9353	sp|P31947-2|1433S_HUMAN;sp|P31947|1433S_HUMAN	sp|P31947-2|1433S_HUMAN;sp|P31947|1433S_HUMAN	1077
GNL3	Q9BVP2-2	Q9BVP2	+	+	+	LFQ intensity siCAF1B_CENPA_Sol_LFQ intensity siCTRL_X_Sol;LFQ intensity siCTRL_CENPA_Sol_LFQ intensity siCTRL_X_Sol;LFQ intensity siDNAJC9_CENPA_Sol_LFQ intensity siCTRL_X_Sol	Keep	Yes	4.51286	0	2.0922	9.4652	6.2511	0	2.42556	14.2898	4.34995	5.52846e-05	1.80785	7.97474	27.0371	26.6863	26.7762	26.1993	26.9293	28.5675	29.1309	28.1663	28.6019	28.2008	29.1222	28.38	29.0381	28.7309	28.9576	29.4065	28.9815	29.3036	29.1067	sp|Q9BVP2-2|GNL3_HUMAN;sp|Q9BVP2|GNL3_HUMAN	sp|Q9BVP2-2|GNL3_HUMAN;sp|Q9BVP2|GNL3_HUMAN	3106
RL14	P50914	P50914	+	+	+	LFQ intensity siCAF1B_CENPA_Sol_LFQ intensity siCTRL_X_Sol;LFQ intensity siCTRL_CENPA_Sol_LFQ intensity siCTRL_X_Sol;LFQ intensity siDNAJC9_CENPA_Sol_LFQ intensity siCTRL_X_Sol	Keep	Yes	4.98355	0	2.08913	11.1514	5.46408	0	2.21118	11.2781	2.31776	0.0041173	1.29066	3.85968	29.2652	29.3681	29.1542	28.5929	28.8478	30.5703	30.8334	30.5061	30.6248	29.147	31.3814	31.1356	31.1634	30.8588	30.9734	31.7513	31.0688	31.2548	31.2359	sp|P50914|RL14_HUMAN	sp|P50914|RL14_HUMAN	1320
RL32	P62910	P62910	+	+	+	LFQ intensity siCAF1B_CENPA_Sol_LFQ intensity siCTRL_X_Sol;LFQ intensity siCTRL_CENPA_Sol_LFQ intensity siCTRL_X_Sol;LFQ intensity siDNAJC9_CENPA_Sol_LFQ intensity siCTRL_X_Sol	Keep	Yes	4.17346	2.07792e-05	2.08196	8.39206	5.57567	0	2.28643	11.6666	2.5555	0.0020588	1.42093	4.25428	27.5938	28.1984	28.1746	27.3752	28.2178	29.3848	30.033	29.2703	29.645	28.3314	30.1299	29.8111	30.385	29.6497	29.9719	30.4795	30.1382	30.1918	30.2106	sp|P62910|RL32_HUMAN	sp|P62910|RL32_HUMAN	1569
CY1	P08574	P08574		+	+	LFQ intensity siCAF1B_CENPA_Sol_LFQ intensity siCTRL_X_Sol;LFQ intensity siDNAJC9_CENPA_Sol_LFQ intensity siCTRL_X_Sol	Keep	Yes	2.73991	0.0010864	2.07882	7.35508	3.81565	0	2.394	10.2355	1.89948	0.0101958	1.65983	3.80187	NaN	NaN	22.5308	NaN	22.803	23.9435	25.1855	23.6854	24.4964	24.323	25.0121	24.5036	25.0935	24.3736	24.8188	25.3832	25.3616	24.9895	24.7515	sp|P08574|CY1_HUMAN	sp|P08574|CY1_HUMAN	710
RL36A	P83881	P83881	+	+	+	LFQ intensity siCAF1B_CENPA_Sol_LFQ intensity siCTRL_X_Sol;LFQ intensity siCTRL_CENPA_Sol_LFQ intensity siCTRL_X_Sol;LFQ intensity siDNAJC9_CENPA_Sol_LFQ intensity siCTRL_X_Sol	Keep	Yes	5.0387	0	2.06905	13.7639	5.16033	0	2.09784	11.8513	3.85557	6.48649e-05	1.59355	7.48155	NaN	26.5042	26.5701	26.298	26.5002	27.9097	28.5758	27.7764	28.4055	27.6409	28.8208	28.3541	28.722	28.2518	28.4435	29.147	28.4285	28.2989	28.5119	sp|P83881|RL36A_HUMAN	sp|P83881|RL36A_HUMAN	1643
CHD4	Q14839	Q14839	+	+	+	LFQ intensity siCAF1B_CENPA_Sol_LFQ intensity siCTRL_X_Sol;LFQ intensity siCTRL_CENPA_Sol_LFQ intensity siCTRL_X_Sol;LFQ intensity siDNAJC9_CENPA_Sol_LFQ intensity siCTRL_X_Sol	Keep	Yes	4.07617	1.96319e-05	2.06398	8.10418	5.28601	0	2.43265	10.682	2.96174	0.000850262	1.41993	4.97073	24.853	23.7369	24.5437	24.0165	24.6091	25.7145	26.4646	25.5317	25.8639	25.2841	26.1592	26.2899	26.6753	26.5388	26.8153	26.9463	26.9334	26.8197	26.4077	sp|Q14839|CHD4_HUMAN;sp|Q14839-2|CHD4_HUMAN	sp|Q14839|CHD4_HUMAN;sp|Q14839-2|CHD4_HUMAN	1967
HUWE1	Q7Z6Z7-3	Q7Z6Z7	+	+	+	LFQ intensity siCAF1B_CENPA_Sol_LFQ intensity siCTRL_X_Sol;LFQ intensity siCTRL_CENPA_Sol_LFQ intensity siCTRL_X_Sol;LFQ intensity siDNAJC9_CENPA_Sol_LFQ intensity siCTRL_X_Sol	Keep	Yes	4.99693	0	2.06236	11.203	6.74287	0	2.40255	16.5338	4.33222	5.44e-05	1.75301	7.9296	27.8246	27.5886	27.4435	27.107	27.7029	29.2702	29.8222	29.1734	29.4624	28.7034	29.8348	29.4718	29.804	29.272	29.7699	30.181	30.0322	29.8897	29.8063	sp|Q7Z6Z7-3|HUWE1_HUMAN;sp|Q7Z6Z7|HUWE1_HUMAN;sp|Q7Z6Z7-2|HUWE1_HUMAN	sp|Q7Z6Z7-3|HUWE1_HUMAN;sp|Q7Z6Z7|HUWE1_HUMAN;sp|Q7Z6Z7-2|HUWE1_HUMAN	2394
ADT3	P12236	P12236	+	+	+	LFQ intensity siCAF1B_CENPA_Sol_LFQ intensity siCTRL_X_Sol;LFQ intensity siCTRL_CENPA_Sol_LFQ intensity siCTRL_X_Sol;LFQ intensity siDNAJC9_CENPA_Sol_LFQ intensity siCTRL_X_Sol	Keep	Yes	4.00952	1.88235e-05	2.05879	7.91177	4.9805	0	2.22735	9.72368	3.98607	7.27273e-05	1.67021	7.08751	28.6538	28.8839	29.7359	28.7666	29.3351	30.6588	31.115	30.8219	30.7683	30.3623	31.3961	31.233	31.1723	30.7341	31.0601	31.5141	31.6082	31.1413	31.1885	sp|P12236|ADT3_HUMAN	sp|P12236|ADT3_HUMAN	796
MYO1E	Q12965	Q12965	+	+	+	LFQ intensity siCAF1B_CENPA_Sol_LFQ intensity siCTRL_X_Sol;LFQ intensity siCTRL_CENPA_Sol_LFQ intensity siCTRL_X_Sol;LFQ intensity siDNAJC9_CENPA_Sol_LFQ intensity siCTRL_X_Sol	Keep	Yes	4.40875	0	2.0535	9.12417	5.28378	0	2.02281	10.6747	3.41826	0.000324528	1.43528	5.85246	26.1064	25.7962	25.4831	25.2723	25.6404	27.1226	27.6207	27.0192	27.3068	26.4055	28.0208	27.5509	27.9987	27.2823	27.6398	28.0562	27.2965	27.8248	27.5951	sp|Q12965|MYO1E_HUMAN;sp|O00160|MYO1F_HUMAN	sp|Q12965|MYO1E_HUMAN	1790
BRX1	Q8TDN6	Q8TDN6	+	+	+	LFQ intensity siCAF1B_CENPA_Sol_LFQ intensity siCTRL_X_Sol;LFQ intensity siCTRL_CENPA_Sol_LFQ intensity siCTRL_X_Sol;LFQ intensity siDNAJC9_CENPA_Sol_LFQ intensity siCTRL_X_Sol	Keep	Yes	4.51953	0	2.05332	9.48742	5.70217	0	2.38628	12.1215	2.16412	0.00566983	1.44372	3.61288	25.6243	26.3338	26.0836	25.8602	26.3275	27.9069	28.4445	26.5504	27.888	26.6583	28.506	27.8098	28.2604	27.8206	28.0599	28.8188	28.2203	28.684	28.3778	sp|Q8TDN6|BRX1_HUMAN	sp|Q8TDN6|BRX1_HUMAN	2635
RL18A	Q02543	Q02543	+	+	+	LFQ intensity siCAF1B_CENPA_Sol_LFQ intensity siCTRL_X_Sol;LFQ intensity siCTRL_CENPA_Sol_LFQ intensity siCTRL_X_Sol;LFQ intensity siDNAJC9_CENPA_Sol_LFQ intensity siCTRL_X_Sol	Keep	Yes	4.67502	0	2.05105	10.0186	5.7225	0	2.18031	12.1961	2.42257	0.00328992	1.33875	4.03163	27.7017	28.3864	28.2309	27.6167	28.188	29.4898	30.0157	29.34	29.6957	28.2762	30.3655	29.914	30.1892	29.8345	30.1705	30.5603	30.1556	30.0994	30.0396	sp|Q02543|RL18A_HUMAN	sp|Q02543|RL18A_HUMAN	1693
RFOX2	O43251-6	O43251	+	+	+	LFQ intensity siCAF1B_CENPA_Sol_LFQ intensity siCTRL_X_Sol;LFQ intensity siCTRL_CENPA_Sol_LFQ intensity siCTRL_X_Sol;LFQ intensity siDNAJC9_CENPA_Sol_LFQ intensity siCTRL_X_Sol	Keep	Yes	2.51087	0.00148456	2.04804	6.38696	4.82424	0	2.69839	16.486	3.00898	0.000801096	1.45866	6.89985	NaN	NaN	NaN	23.0231	22.9886	24.465	24.9195	24.1633	24.4546	24.3202	25.4771	24.5352	25.3197	24.8837	25.7724	25.8691	25.3599	25.8906	25.6292	sp|O43251-6|RFOX2_HUMAN;sp|O43251-8|RFOX2_HUMAN;sp|O43251-5|RFOX2_HUMAN;sp|O43251-10|RFOX2_HUMAN;sp|O43251-2|RFOX2_HUMAN;sp|O43251|RFOX2_HUMAN;sp|O43251-9|RFOX2_HUMAN;sp|Q9NWB1-3|RFOX1_HUMAN;sp|O43251-4|RFOX2_HUMAN;sp|Q9NWB1-4|RFOX1_HUMAN;sp|Q9NWB1-5|RFOX1_HUMAN;sp|Q9NWB1|RFOX1_HUMAN;sp|O43251-7|RFOX2_HUMAN;sp|Q9NWB1-2|RFOX1_HUMAN;sp|O43251-3|RFOX2_HUMAN;sp|A6NFN3|RFOX3_HUMAN;sp|A6NFN3-2|RFOX3_HU…	sp|O43251-6|RFOX2_HUMAN;sp|O43251-8|RFOX2_HUMAN;sp|O43251-5|RFOX2_HUMAN;sp|O43251-10|RFOX2_HUMAN;sp|O43251-2|RFOX2_HUMAN;sp|O43251|RFOX2_HUMAN;sp|O43251-9|RFOX2_HUMAN;sp|Q9NWB1-3|RFOX1_HUMAN;sp|O43251-4|RFOX2_HUMAN;sp|Q9NWB1-4|RFOX1_HUMAN;sp|Q9NWB1-5|RFOX1_HUMAN;sp|Q9NWB1|RFOX1_HUMAN;sp|O43251-7|RFOX2_HUMAN;sp|Q9NWB1-2|RFOX1_HUMAN;sp|O43251-3|RFOX2_HUMAN	305
SYMC	P56192	P56192	+	+	+	LFQ intensity siCAF1B_CENPA_Sol_LFQ intensity siCTRL_X_Sol;LFQ intensity siCTRL_CENPA_Sol_LFQ intensity siCTRL_X_Sol;LFQ intensity siDNAJC9_CENPA_Sol_LFQ intensity siCTRL_X_Sol	Keep	Yes	5.59547	0	2.03989	13.75	7.59822	0	2.41273	21.2568	3.40479	0.000365672	1.47045	5.82513	25.1102	25.3002	25.4637	24.9505	25.1684	26.7381	27.3592	26.1114	26.9627	26.1738	27.4628	27.1185	27.4326	26.94	27.5997	27.8719	27.4313	27.6212	27.5325	sp|P56192|SYMC_HUMAN;sp|P56192-2|SYMC_HUMAN	sp|P56192|SYMC_HUMAN;sp|P56192-2|SYMC_HUMAN	1435
NOG2	Q13823	Q13823	+	+	+	LFQ intensity siCAF1B_CENPA_Sol_LFQ intensity siCTRL_X_Sol;LFQ intensity siCTRL_CENPA_Sol_LFQ intensity siCTRL_X_Sol;LFQ intensity siDNAJC9_CENPA_Sol_LFQ intensity siCTRL_X_Sol	Keep	Yes	4.69381	0	2.03468	10.0845	6.15341	0	1.93063	13.8795	5.50542	0	1.44385	11.4206	24.1638	23.8466	23.9178	23.9736	24.0985	25.6293	25.7385	25.0941	25.386	25.3716	26.1758	25.6578	26.5862	25.7192	25.8384	26.2775	25.5478	26.1288	25.8611	sp|Q13823|NOG2_HUMAN	sp|Q13823|NOG2_HUMAN	1890
RS16	P62249	P62249	+	+	+	LFQ intensity siCAF1B_CENPA_Sol_LFQ intensity siCTRL_X_Sol;LFQ intensity siCTRL_CENPA_Sol_LFQ intensity siCTRL_X_Sol;LFQ intensity siDNAJC9_CENPA_Sol_LFQ intensity siCTRL_X_Sol	Keep	Yes	4.80512	0	2.03397	10.483	6.29726	0	2.28175	14.4876	5.28578	0	1.78149	10.6813	28.0076	28.6457	28.4045	28.2509	28.6997	30.1689	30.5279	29.972	30.2957	29.9514	30.576	30.3063	30.7639	30.0965	30.5368	31.006	30.7739	30.5655	30.535	sp|P62249|RS16_HUMAN	sp|P62249|RS16_HUMAN	1525
LARP4	Q71RC2-3	Q71RC2	+	+	+	LFQ intensity siCAF1B_CENPA_Sol_LFQ intensity siCTRL_X_Sol;LFQ intensity siCTRL_CENPA_Sol_LFQ intensity siCTRL_X_Sol;LFQ intensity siDNAJC9_CENPA_Sol_LFQ intensity siCTRL_X_Sol	Keep	Yes	3.9226	3.56546e-05	2.03335	7.66648	4.39373	0	1.98433	8.08711	2.98876	0.000836559	1.3959	5.02051	24.2615	23.5225	24.6602	24.1297	24.7281	25.4337	26.0295	25.4571	26.1143	25.2468	26.474	26.231	26.4704	25.9996	26.2262	26.5515	26.2179	26.3735	25.8545	sp|Q71RC2-3|LARP4_HUMAN;sp|Q71RC2|LARP4_HUMAN;sp|Q71RC2-4|LARP4_HUMAN;sp|Q71RC2-2|LARP4_HUMAN;sp|Q71RC2-6|LARP4_HUMAN;sp|Q71RC2-5|LARP4_HUMAN;sp|Q71RC2-7|LARP4_HUMAN	sp|Q71RC2-3|LARP4_HUMAN;sp|Q71RC2|LARP4_HUMAN;sp|Q71RC2-4|LARP4_HUMAN;sp|Q71RC2-2|LARP4_HUMAN;sp|Q71RC2-6|LARP4_HUMAN;sp|Q71RC2-5|LARP4_HUMAN;sp|Q71RC2-7|LARP4_HUMAN	2343
RS24	P62847-2	P62847	+	+	+	LFQ intensity siCAF1B_CENPA_Sol_LFQ intensity siCTRL_X_Sol;LFQ intensity siCTRL_CENPA_Sol_LFQ intensity siCTRL_X_Sol;LFQ intensity siDNAJC9_CENPA_Sol_LFQ intensity siCTRL_X_Sol	Keep	Yes	4.48935	0	2.03144	9.38724	5.64286	0	2.2903	11.9063	4.29543	5.35433e-05	1.75531	7.83655	26.0537	25.9071	26.6468	26.4796	26.6335	27.9349	28.6316	27.6737	28.2722	27.985	28.6107	28.1654	28.6457	28.0806	28.324	29.0471	28.603	28.6197	28.5785	sp|P62847-2|RS24_HUMAN;sp|P62847-3|RS24_HUMAN;sp|P62847|RS24_HUMAN;sp|P62847-4|RS24_HUMAN	sp|P62847-2|RS24_HUMAN;sp|P62847-3|RS24_HUMAN;sp|P62847|RS24_HUMAN;sp|P62847-4|RS24_HUMAN	1556
STAU2	Q9NUL3-6	Q9NUL3	+	+	+	LFQ intensity siCAF1B_CENPA_Sol_LFQ intensity siCTRL_X_Sol;LFQ intensity siCTRL_CENPA_Sol_LFQ intensity siCTRL_X_Sol;LFQ intensity siDNAJC9_CENPA_Sol_LFQ intensity siCTRL_X_Sol	Keep	Yes	4.74731	0	2.01971	10.2743	6.65505	0	2.60334	16.1101	4.06399	4.25e-05	1.72538	7.27072	23.961	24.121	23.575	23.3002	23.8414	24.8274	25.6005	25.9756	25.5988	25.4233	25.4625	25.9174	26.0148	25.7229	26.2772	26.3093	26.5294	26.1751	26.5243	sp|Q9NUL3-6|STAU2_HUMAN;sp|Q9NUL3-8|STAU2_HUMAN;sp|Q9NUL3-3|STAU2_HUMAN;sp|Q9NUL3-7|STAU2_HUMAN;sp|Q9NUL3-2|STAU2_HUMAN;sp|Q9NUL3|STAU2_HUMAN;sp|Q9NUL3-4|STAU2_HUMAN;sp|O95793-2|STAU1_HUMAN;sp|O95793-3|STAU1_HUMAN;sp|O95793|STAU1_HUMAN	sp|Q9NUL3-6|STAU2_HUMAN;sp|Q9NUL3-8|STAU2_HUMAN;sp|Q9NUL3-3|STAU2_HUMAN;sp|Q9NUL3-7|STAU2_HUMAN;sp|Q9NUL3-2|STAU2_HUMAN;sp|Q9NUL3|STAU2_HUMAN;sp|Q9NUL3-4|STAU2_HUMAN	3419
LYOX	P28300	P28300	+	+	+	LFQ intensity siCAF1B_CENPA_Sol_LFQ intensity siCTRL_X_Sol;LFQ intensity siCTRL_CENPA_Sol_LFQ intensity siCTRL_X_Sol;LFQ intensity siDNAJC9_CENPA_Sol_LFQ intensity siCTRL_X_Sol	Keep	Yes	3.02754	0.000475421	2.0184	6.03127	2.62885	0.000503825	2.08715	4.64689	2.98171	0.000866133	1.86549	5.36866	23.482	22.9092	NaN	23.8587	23.7163	25.7338	26.1715	24.9224	25.1702	24.7873	25.8724	24.8095	25.9438	25.4141	25.839	26.1621	24.155	25.9407	25.7967	sp|P28300|LYOX_HUMAN	sp|P28300|LYOX_HUMAN	1018
RL4	P36578	P36578	+	+	+	LFQ intensity siCAF1B_CENPA_Sol_LFQ intensity siCTRL_X_Sol;LFQ intensity siCTRL_CENPA_Sol_LFQ intensity siCTRL_X_Sol;LFQ intensity siDNAJC9_CENPA_Sol_LFQ intensity siCTRL_X_Sol	Keep	Yes	5.14319	0	2.0144	11.7817	6.34838	0	2.19782	14.7096	2.92084	0.000953299	1.35211	4.89592	30.2482	30.5892	30.3563	29.9008	30.2806	31.7008	32.1978	31.6197	31.9191	30.6982	32.5621	32.1893	32.4371	31.9693	32.2292	32.7999	32.3368	32.5836	32.4147	sp|P36578|RL4_HUMAN	sp|P36578|RL4_HUMAN	1133
RPTOR	Q8N122	Q8N122		+	+	LFQ intensity siCAF1B_CENPA_Sol_LFQ intensity siCTRL_X_Sol;LFQ intensity siDNAJC9_CENPA_Sol_LFQ intensity siCTRL_X_Sol	Keep	Yes	2.61194	0.00125127	2.01387	5.63315	3.69651	0	2.49299	8.01661	1.43404	0.029805	0.957939	2.67441	22.9055	22.3318	23.5858	NaN	NaN	23.97	24.4636	23.4526	24.0433	23.5653	25.2684	24.9502	25.0846	24.5165	25.8336	25.5722	25.1526	25.3728	25.2389	sp|Q8N122|RPTOR_HUMAN;sp|Q8N122-3|RPTOR_HUMAN;sp|Q8N122-2|RPTOR_HUMAN	sp|Q8N122|RPTOR_HUMAN;sp|Q8N122-3|RPTOR_HUMAN	2508
MCM7	P33993	P33993	+	+	+	LFQ intensity siCAF1B_CENPA_Sol_LFQ intensity siCTRL_X_Sol;LFQ intensity siCTRL_CENPA_Sol_LFQ intensity siCTRL_X_Sol;LFQ intensity siDNAJC9_CENPA_Sol_LFQ intensity siCTRL_X_Sol	Keep	Yes	5.15295	0	2.01236	11.8213	5.02192	0	2.14741	9.84905	3.42136	0.000328244	1.33259	5.85875	27.3056	27.3684	27.6248	26.866	27.4925	28.6622	29.202	28.2693	28.946	28.2406	29.5271	29.1927	29.5054	29.15	29.2219	30.0614	29.1003	29.6925	29.3183	sp|P33993|MCM7_HUMAN;sp|P33993-3|MCM7_HUMAN;sp|P33993-2|MCM7_HUMAN	sp|P33993|MCM7_HUMAN;sp|P33993-3|MCM7_HUMAN	1095
RASN	P01111	P01111		+	+	LFQ intensity siCAF1B_CENPA_Sol_LFQ intensity siCTRL_X_Sol;LFQ intensity siDNAJC9_CENPA_Sol_LFQ intensity siCTRL_X_Sol	Keep	Yes	3.24004	0.000246555	2.0115	9.93938	3.0499	0.000270135	2.34456	7.04266	1.90297	0.0101329	1.66076	3.80973	23.4895	23.5348	NaN	NaN	NaN	25.2659	25.8846	24.3744	25.4888	24.8508	25.6559	25.1724	25.7952	25.471	25.9987	26.3444	25.1319	25.9419	25.8666	sp|P01111|RASN_HUMAN;sp|P01112|RASH_HUMAN;sp|P01112-2|RASH_HUMAN;sp|P01116|RASK_HUMAN	sp|P01111|RASN_HUMAN;sp|P01112|RASH_HUMAN;sp|P01112-2|RASH_HUMAN;sp|P01116|RASK_HUMAN	605
RL6	Q02878	Q02878	+	+	+	LFQ intensity siCAF1B_CENPA_Sol_LFQ intensity siCTRL_X_Sol;LFQ intensity siCTRL_CENPA_Sol_LFQ intensity siCTRL_X_Sol;LFQ intensity siDNAJC9_CENPA_Sol_LFQ intensity siCTRL_X_Sol	Keep	Yes	5.62878	0	2.00972	13.9064	6.64136	0	2.10021	16.045	3.08691	0.00068	1.34053	5.20376	29.5674	29.8823	29.8235	29.4311	29.8869	31.0427	31.5229	31.1409	31.4231	30.1641	31.8739	31.6566	31.9397	31.4416	31.4938	32.0706	31.8311	31.8556	31.841	sp|Q02878|RL6_HUMAN	sp|Q02878|RL6_HUMAN	1698
TCRG1	O14776-2	O14776	+	+	+	LFQ intensity siCAF1B_CENPA_Sol_LFQ intensity siCTRL_X_Sol;LFQ intensity siCTRL_CENPA_Sol_LFQ intensity siCTRL_X_Sol;LFQ intensity siDNAJC9_CENPA_Sol_LFQ intensity siCTRL_X_Sol	Keep	Yes	3.00272	0.000468325	2.0081	6.87819	4.11075	0	2.48441	9.50108	2.01771	0.00794826	1.46715	3.74195	23.5608	NaN	NaN	22.6793	23.4901	24.1855	25.4833	24.5758	25.0739	24.2344	25.532	24.9931	25.4698	25.0112	25.8565	26.128	25.438	25.6168	25.5997	sp|O14776-2|TCRG1_HUMAN;sp|O14776|TCRG1_HUMAN	sp|O14776-2|TCRG1_HUMAN;sp|O14776|TCRG1_HUMAN	222
RALY	Q9UKM9-2	Q9UKM9	+	+	+	LFQ intensity siCAF1B_CENPA_Sol_LFQ intensity siCTRL_X_Sol;LFQ intensity siCTRL_CENPA_Sol_LFQ intensity siCTRL_X_Sol;LFQ intensity siDNAJC9_CENPA_Sol_LFQ intensity siCTRL_X_Sol	Keep	Yes	3.84409	3.45013e-05	1.99313	7.45026	4.44112	0	1.91309	8.2102	3.36356	0.000382979	1.27222	5.742	23.9918	23.5309	23.0018	23.0115	23.7706	24.7844	24.7776	24.9041	24.8432	24.3584	25.4898	25.5143	25.7996	25.0141	25.0539	25.2819	25.7089	25.5929	25.2344	sp|Q9UKM9-2|RALY_HUMAN;sp|Q9UKM9|RALY_HUMAN	sp|Q9UKM9-2|RALY_HUMAN;sp|Q9UKM9|RALY_HUMAN	3647
DFFA	O00273	O00273		+	+	LFQ intensity siCAF1B_CENPA_Sol_LFQ intensity siCTRL_X_Sol;LFQ intensity siDNAJC9_CENPA_Sol_LFQ intensity siCTRL_X_Sol	Keep	Yes	2.39027	0.00192497	1.9921	4.19292	3.22943	0.000152381	2.405	5.4769	1.1689	0.0566449	1.02061	2.15828	23.2849	22.4925	22.45	21.7722	21.5067	23.0519	23.654	NaN	24.1141	22.4674	24.8825	24.6016	24.4485	23.2409	24.4683	25.464	23.645	24.8891	25.0648	sp|O00273|DFFA_HUMAN;sp|O00273-2|DFFA_HUMAN	sp|O00273|DFFA_HUMAN;sp|O00273-2|DFFA_HUMAN	167
HSPB1	P04792	P04792	+	+	+	LFQ intensity siCAF1B_CENPA_Sol_LFQ intensity siCTRL_X_Sol;LFQ intensity siCTRL_CENPA_Sol_LFQ intensity siCTRL_X_Sol;LFQ intensity siDNAJC9_CENPA_Sol_LFQ intensity siCTRL_X_Sol	Keep	Yes	4.34984	2.31884e-05	1.99149	8.93592	5.78087	0	2.44339	12.4126	3.6255	9.3578e-05	1.47016	6.2839	28.5998	28.1583	28.5596	27.7669	28.5765	29.6992	30.3355	29.4091	30.0204	29.5477	30.4012	29.9916	30.6645	30.2375	30.6096	31.1661	30.6557	30.8687	30.5779	sp|P04792|HSPB1_HUMAN	sp|P04792|HSPB1_HUMAN	639
NDUA9	Q16795	Q16795	+	+	+	LFQ intensity siCAF1B_CENPA_Sol_LFQ intensity siCTRL_X_Sol;LFQ intensity siCTRL_CENPA_Sol_LFQ intensity siCTRL_X_Sol;LFQ intensity siDNAJC9_CENPA_Sol_LFQ intensity siCTRL_X_Sol	Keep	Yes	4.64695	0	1.98838	9.9208	6.2489	0	2.50922	14.2805	3.60818	9.14798e-05	1.54335	6.24704	24.6515	24.4828	24.7887	24.0666	24.421	26.0598	26.7041	25.6141	26.2249	25.5246	26.5658	26.2259	26.8957	26.1947	27.0542	27.307	26.5786	27.1565	26.8604	sp|Q16795|NDUA9_HUMAN	sp|Q16795|NDUA9_HUMAN	2105
RPP30	P78346	P78346	+	+	+	LFQ intensity siCAF1B_CENPA_Sol_LFQ intensity siCTRL_X_Sol;LFQ intensity siCTRL_CENPA_Sol_LFQ intensity siCTRL_X_Sol;LFQ intensity siDNAJC9_CENPA_Sol_LFQ intensity siCTRL_X_Sol	Keep	Yes	5.57394	0	1.98816	16.9809	6.90685	0	2.2642	21.366	3.60081	9.06667e-05	1.48904	6.81086	24.3598	24.2809	NaN	24.2085	24.5468	25.8698	26.3591	25.6007	26.0685	25.2922	26.4695	26.171	26.5202	26.1879	26.8044	26.6773	26.3863	26.5027	26.6952	sp|P78346|RPP30_HUMAN;sp|P78346-2|RPP30_HUMAN	sp|P78346|RPP30_HUMAN;sp|P78346-2|RPP30_HUMAN	1617
GBG5	P63218	P63218		+	+	LFQ intensity siCAF1B_CENPA_Sol_LFQ intensity siCTRL_X_Sol;LFQ intensity siDNAJC9_CENPA_Sol_LFQ intensity siCTRL_X_Sol	Keep	Yes	1.89739	0.0057761	1.98672	4.29805	2.414	0.000935512	2.07671	6.01175	1.80154	0.0125293	1.68817	4.02546	NaN	21.8101	22.2902	NaN	NaN	23.2646	NaN	23.3616	24.3811	23.9461	23.7415	23.4898	24.8342	24.082	24.3038	NaN	24.6328	23.8044	23.7665	sp|P63218|GBG5_HUMAN	sp|P63218|GBG5_HUMAN	1590
MOV10	Q9HCE1	Q9HCE1	+	+	+	LFQ intensity siCAF1B_CENPA_Sol_LFQ intensity siCTRL_X_Sol;LFQ intensity siCTRL_CENPA_Sol_LFQ intensity siCTRL_X_Sol;LFQ intensity siDNAJC9_CENPA_Sol_LFQ intensity siCTRL_X_Sol	Keep	Yes	5.57586	0	1.98672	13.6586	8.58839	0	2.46265	28.364	4.11875	4.50331e-05	1.4352	7.40162	24.7239	24.6836	24.6375	24.3403	24.4684	26.1459	26.4056	25.735	26.2952	25.448	26.6927	26.411	26.8673	26.2589	27.0873	27.101	27.0605	27.0758	26.8423	sp|Q9HCE1|MOV10_HUMAN;sp|Q9HCE1-2|MOV10_HUMAN	sp|Q9HCE1|MOV10_HUMAN;sp|Q9HCE1-2|MOV10_HUMAN	3332
NUBP2	Q9Y5Y2	Q9Y5Y2	+	+	+	LFQ intensity siCAF1B_CENPA_Sol_LFQ intensity siCTRL_X_Sol;LFQ intensity siCTRL_CENPA_Sol_LFQ intensity siCTRL_X_Sol;LFQ intensity siDNAJC9_CENPA_Sol_LFQ intensity siCTRL_X_Sol	Keep	Yes	4.27891	2.22222e-05	1.98355	8.71371	4.61213	0	2.32964	8.66709	3.35538	0.000381625	1.233	5.7256	24.5366	23.6183	23.6069	23.6465	24.1112	25.2895	25.3718	25.0344	25.238	24.7509	25.8713	25.6683	26.1644	25.8458	26.3229	26.6133	25.521	26.5504	26.1602	sp|Q9Y5Y2|NUBP2_HUMAN	sp|Q9Y5Y2|NUBP2_HUMAN	3832
RM03	P09001	P09001	+	+	+	LFQ intensity siCAF1B_CENPA_Sol_LFQ intensity siCTRL_X_Sol;LFQ intensity siCTRL_CENPA_Sol_LFQ intensity siCTRL_X_Sol;LFQ intensity siDNAJC9_CENPA_Sol_LFQ intensity siCTRL_X_Sol	Keep	Yes	4.37689	2.37918e-05	1.98227	9.02195	5.16527	0	1.9375	10.2939	4.50138	6.60194e-05	1.55318	8.3689	23.353	23.9721	23.7567	23.5834	23.6027	25.1528	25.284	25.4668	25.4908	24.6395	26.2041	25.2969	25.7174	25.3251	25.191	25.6248	26.0657	25.7675	25.3065	sp|P09001|RM03_HUMAN	sp|P09001|RM03_HUMAN	719
RL3	P39023	P39023	+	+	+	LFQ intensity siCAF1B_CENPA_Sol_LFQ intensity siCTRL_X_Sol;LFQ intensity siCTRL_CENPA_Sol_LFQ intensity siCTRL_X_Sol;LFQ intensity siDNAJC9_CENPA_Sol_LFQ intensity siCTRL_X_Sol	Keep	Yes	4.54774	0	1.98196	9.5819	5.69799	0	2.15452	12.1062	2.39913	0.00361382	1.30042	3.99292	29.3317	30.1168	29.9628	29.5519	30.0137	31.2584	31.797	31.0054	31.3583	30.0599	32.0942	31.6386	31.8842	31.4924	31.6952	32.2847	31.8969	31.9403	31.9324	sp|P39023|RL3_HUMAN;sp|Q92901|RL3L_HUMAN	sp|P39023|RL3_HUMAN	1154
RBM7	Q9Y580	Q9Y580	+	+	+	LFQ intensity siCAF1B_CENPA_Sol_LFQ intensity siCTRL_X_Sol;LFQ intensity siCTRL_CENPA_Sol_LFQ intensity siCTRL_X_Sol;LFQ intensity siDNAJC9_CENPA_Sol_LFQ intensity siCTRL_X_Sol	Keep	Yes	4.35733	2.34432e-05	1.97884	8.95968	5.21063	0	1.92239	10.4382	3.999	7.31707e-05	1.62692	7.11766	24.5059	24.6853	24.5835	23.9442	24.8503	26.0314	26.7593	26.1915	25.9587	25.7629	26.9182	26.3484	26.5026	26.2014	26.5537	26.5215	26.031	26.5545	26.5204	sp|Q9Y580|RBM7_HUMAN	sp|Q9Y580|RBM7_HUMAN	3815
EI2BB	P49770	P49770	+	+	+	LFQ intensity siCAF1B_CENPA_Sol_LFQ intensity siCTRL_X_Sol;LFQ intensity siCTRL_CENPA_Sol_LFQ intensity siCTRL_X_Sol;LFQ intensity siDNAJC9_CENPA_Sol_LFQ intensity siCTRL_X_Sol	Keep	Yes	2.98473	0.000487273	1.97013	5.37514	3.95924	0	2.43814	7.02524	2.98734	0.000868449	1.6234	5.01789	23.683	23.8385	23.7845	22.3664	23.9646	25.2009	25.4843	25.0097	25.3491	24.7099	25.7482	25.1427	25.8408	25.2583	25.7741	26.4909	25.4884	26.2944	25.7798	sp|P49770|EI2BB_HUMAN	sp|P49770|EI2BB_HUMAN	1295
RL8	P62917	P62917	+	+	+	LFQ intensity siCAF1B_CENPA_Sol_LFQ intensity siCTRL_X_Sol;LFQ intensity siCTRL_CENPA_Sol_LFQ intensity siCTRL_X_Sol;LFQ intensity siDNAJC9_CENPA_Sol_LFQ intensity siCTRL_X_Sol	Keep	Yes	4.89091	0	1.96623	10.7997	5.39088	0	2.17115	11.0296	3.02859	0.000713966	1.39375	5.09442	28.7539	29.3838	29.4113	28.9886	29.3956	30.6308	31.1245	30.6768	30.7784	29.6914	31.3653	31.0915	31.2963	30.8584	31.0757	31.91	31.2016	31.3076	31.294	sp|P62917|RL8_HUMAN	sp|P62917|RL8_HUMAN	1571
MAP7	Q14244-6	Q14244	+	+	+	LFQ intensity siCAF1B_CENPA_Sol_LFQ intensity siCTRL_X_Sol;LFQ intensity siCTRL_CENPA_Sol_LFQ intensity siCTRL_X_Sol;LFQ intensity siDNAJC9_CENPA_Sol_LFQ intensity siCTRL_X_Sol	Keep	Yes	3.41706	0.000143967	1.96311	6.35669	4.26421	0	2.42591	7.75828	2.99932	0.000820596	1.31124	5.04004	25.7448	25.6218	26.4756	25.3212	26.2574	26.8521	27.6368	27.1784	27.4224	26.8874	27.8701	27.4792	28.4635	27.5762	27.9151	28.8665	27.954	28.8816	27.9332	sp|Q14244-6|MAP7_HUMAN;sp|Q14244|MAP7_HUMAN;sp|Q14244-7|MAP7_HUMAN;sp|Q14244-3|MAP7_HUMAN;sp|Q14244-5|MAP7_HUMAN;sp|Q14244-2|MAP7_HUMAN;sp|Q14244-4|MAP7_HUMAN	sp|Q14244-6|MAP7_HUMAN;sp|Q14244|MAP7_HUMAN;sp|Q14244-7|MAP7_HUMAN;sp|Q14244-3|MAP7_HUMAN;sp|Q14244-5|MAP7_HUMAN;sp|Q14244-2|MAP7_HUMAN;sp|Q14244-4|MAP7_HUMAN	1928
GBB2	P62879	P62879	+	+	+	LFQ intensity siCAF1B_CENPA_Sol_LFQ intensity siCTRL_X_Sol;LFQ intensity siCTRL_CENPA_Sol_LFQ intensity siCTRL_X_Sol;LFQ intensity siDNAJC9_CENPA_Sol_LFQ intensity siCTRL_X_Sol	Keep	Yes	4.36902	2.37037e-05	1.96279	8.99683	6.54637	0	2.21925	15.6001	3.44676	0.000274603	1.70646	5.91055	25.2718	25.2779	25.2958	24.8538	25.5838	26.6858	27.9454	26.6527	27.0654	26.4662	27.3427	26.8671	27.7234	26.9445	27.3876	27.7891	27.3235	27.4671	27.4122	sp|P62879|GBB2_HUMAN;sp|Q9HAV0|GBB4_HUMAN	sp|P62879|GBB2_HUMAN;sp|Q9HAV0|GBB4_HUMAN	1564
PDE4D	Q08499-6	Q08499	+	+	+	LFQ intensity siCAF1B_CENPA_Sol_LFQ intensity siCTRL_X_Sol;LFQ intensity siCTRL_CENPA_Sol_LFQ intensity siCTRL_X_Sol;LFQ intensity siDNAJC9_CENPA_Sol_LFQ intensity siCTRL_X_Sol	Keep	Yes	4.38094	2.397e-05	1.95058	9.03488	3.78688	0	1.75125	6.63487	2.74042	0.00133638	1.15399	4.57329	25.9873	25.2765	25.2135	25.3664	26.043	26.9146	27.074	26.7992	26.8147	26.0541	27.5491	27.5094	27.7163	27.3368	27.6125	27.7206	26.6182	27.3175	27.374	sp|Q08499-6|PDE4D_HUMAN;sp|Q08499-2|PDE4D_HUMAN;sp|Q08499-10|PDE4D_HUMAN;sp|Q08499-9|PDE4D_HUMAN;sp|Q08499-11|PDE4D_HUMAN;sp|Q08499|PDE4D_HUMAN;sp|Q08499-3|PDE4D_HUMAN;sp|Q08499-4|PDE4D_HUMAN;sp|Q08499-5|PDE4D_HUMAN;sp|Q08499-8|PDE4D_HUMAN;sp|Q08499-7|PDE4D_HUMAN;sp|Q08499-12|PDE4D_HUMAN;sp|P27815-4|PDE4A_HUMAN;sp|P27815-3|PDE4A_HUMAN;sp|P27815-6|PDE4A_HUMAN;sp|P27815-2|PDE4A_HUMAN;sp|P27815-7|PD…	sp|Q08499-6|PDE4D_HUMAN;sp|Q08499-2|PDE4D_HUMAN;sp|Q08499-10|PDE4D_HUMAN;sp|Q08499-9|PDE4D_HUMAN;sp|Q08499-11|PDE4D_HUMAN;sp|Q08499|PDE4D_HUMAN;sp|Q08499-3|PDE4D_HUMAN;sp|Q08499-4|PDE4D_HUMAN;sp|Q08499-5|PDE4D_HUMAN;sp|Q08499-8|PDE4D_HUMAN	1750
PRP8	Q6P2Q9	Q6P2Q9	+	+	+	LFQ intensity siCAF1B_CENPA_Sol_LFQ intensity siCTRL_X_Sol;LFQ intensity siCTRL_CENPA_Sol_LFQ intensity siCTRL_X_Sol;LFQ intensity siDNAJC9_CENPA_Sol_LFQ intensity siCTRL_X_Sol	Keep	Yes	4.23972	2.16216e-05	1.94494	8.59299	6.78834	0	2.37826	16.7573	3.90168	6.77966e-05	1.72503	6.89305	24.4544	24.7838	24.9432	24.6694	25.2062	26.5638	27.2652	26.0771	26.6565	26.1196	26.7827	26.4023	27.3046	26.5358	27.1278	27.3116	27.3474	27.1643	26.9972	sp|Q6P2Q9|PRP8_HUMAN	sp|Q6P2Q9|PRP8_HUMAN	2282
RL27	P61353	P61353	+	+	+	LFQ intensity siCAF1B_CENPA_Sol_LFQ intensity siCTRL_X_Sol;LFQ intensity siCTRL_CENPA_Sol_LFQ intensity siCTRL_X_Sol;LFQ intensity siDNAJC9_CENPA_Sol_LFQ intensity siCTRL_X_Sol	Keep	Yes	4.47184	0	1.94198	9.32953	5.70549	0	2.16233	12.1337	2.66915	0.00155088	1.34219	4.449	28.7874	29.505	29.4	28.8367	29.4104	30.5562	31.182	30.4238	30.8529	29.6355	31.3774	31.0271	31.2951	30.8199	31.2084	31.6931	31.3413	31.2624	31.2459	sp|P61353|RL27_HUMAN	sp|P61353|RL27_HUMAN	1500
RFC3	P40938	P40938	+	+	+	LFQ intensity siCAF1B_CENPA_Sol_LFQ intensity siCTRL_X_Sol;LFQ intensity siCTRL_CENPA_Sol_LFQ intensity siCTRL_X_Sol;LFQ intensity siDNAJC9_CENPA_Sol_LFQ intensity siCTRL_X_Sol	Keep	Yes	5.21584	0	1.93934	12.0792	6.12503	0	2.19422	13.7623	3.18069	0.000545679	1.25252	5.38252	25.0455	24.8525	25.184	24.5349	24.8041	26.1181	26.8214	25.7588	26.2962	25.6893	26.8588	26.5444	27.0984	26.7927	26.9692	27.4867	26.8009	27.0076	27.1277	sp|P40938|RFC3_HUMAN;sp|P40938-2|RFC3_HUMAN	sp|P40938|RFC3_HUMAN;sp|P40938-2|RFC3_HUMAN	1170
RL19	P84098	P84098	+	+	+	LFQ intensity siCAF1B_CENPA_Sol_LFQ intensity siCTRL_X_Sol;LFQ intensity siCTRL_CENPA_Sol_LFQ intensity siCTRL_X_Sol;LFQ intensity siDNAJC9_CENPA_Sol_LFQ intensity siCTRL_X_Sol	Keep	Yes	4.78829	0	1.93777	10.4219	5.84564	0	2.0875	12.657	3.62301	9.31507e-05	1.35089	6.27859	28.0746	28.4716	28.3784	27.9574	28.663	29.4706	30.2054	29.5572	29.8608	29.2055	30.3064	30.04	30.5901	30.0506	30.1315	30.7086	30.3761	30.5256	30.2408	sp|P84098|RL19_HUMAN	sp|P84098|RL19_HUMAN	1649
RL35	P42766	P42766	+	+	+	LFQ intensity siCAF1B_CENPA_Sol_LFQ intensity siCTRL_X_Sol;LFQ intensity siCTRL_CENPA_Sol_LFQ intensity siCTRL_X_Sol;LFQ intensity siDNAJC9_CENPA_Sol_LFQ intensity siCTRL_X_Sol	Keep	Yes	4.4028	0	1.93205	9.105	4.88163	0	2.00722	9.42992	3.32559	0.000368601	1.425	5.66613	27.799	28.3333	28.5736	27.8093	28.1925	29.4642	30.0362	28.9747	29.9987	29.3588	30.3846	29.8468	30.2493	29.8135	29.7182	30.6203	29.9727	30.1684	30.2642	sp|P42766|RL35_HUMAN	sp|P42766|RL35_HUMAN	1201
DYHC1	Q14204	Q14204	+	+	+	LFQ intensity siCAF1B_CENPA_Sol_LFQ intensity siCTRL_X_Sol;LFQ intensity siCTRL_CENPA_Sol_LFQ intensity siCTRL_X_Sol;LFQ intensity siDNAJC9_CENPA_Sol_LFQ intensity siCTRL_X_Sol	Keep	Yes	5.27215	0	1.92964	12.3145	6.22469	0	2.25486	14.1778	3.77244	6.06061e-05	1.33455	6.60292	27.4744	27.3231	27.3416	27.4553	27.4213	28.6255	29.4791	28.5174	28.7615	28.3049	29.3991	29.0159	29.7953	29.1208	29.6248	30.0362	29.1459	29.9249	29.5581	sp|Q14204|DYHC1_HUMAN	sp|Q14204|DYHC1_HUMAN	1925
RL36	Q9Y3U8	Q9Y3U8	+	+	+	LFQ intensity siCAF1B_CENPA_Sol_LFQ intensity siCTRL_X_Sol;LFQ intensity siCTRL_CENPA_Sol_LFQ intensity siCTRL_X_Sol;LFQ intensity siDNAJC9_CENPA_Sol_LFQ intensity siCTRL_X_Sol	Keep	Yes	5.01366	0	1.92682	11.2678	6.77902	0	2.1072	16.7112	2.96881	0.000859259	1.32991	4.98374	27.1431	27.4113	27.3526	26.8258	27.1946	28.582	29.0891	28.3642	28.8783	27.6634	29.3439	29.0441	29.3248	28.7365	29.1727	29.5771	29.1928	29.2754	29.2454	sp|Q9Y3U8|RL36_HUMAN	sp|Q9Y3U8|RL36_HUMAN	3791
KAPCA	P17612-2	P17612		+	+	LFQ intensity siCAF1B_CENPA_Sol_LFQ intensity siCTRL_X_Sol;LFQ intensity siDNAJC9_CENPA_Sol_LFQ intensity siCTRL_X_Sol	Keep	Yes	4.50113	0	1.9266	11.1189	4.00031	0	1.92055	7.88546	1.30785	0.0415207	1.06693	2.37531	NaN	22.7252	23.2115	23.0146	23.378	23.816	25.4907	24.2225	24.0567	23.1604	25.082	25.0065	25.2146	24.7325	25.1393	24.9332	25.6296	24.5339	24.7784	sp|P17612-2|KAPCA_HUMAN;sp|P17612|KAPCA_HUMAN;sp|P22694-4|KAPCB_HUMAN;sp|P22694-3|KAPCB_HUMAN;sp|P22694|KAPCB_HUMAN;sp|P22694-5|KAPCB_HUMAN;sp|P22694-7|KAPCB_HUMAN;sp|P22694-6|KAPCB_HUMAN;sp|P22694-9|KAPCB_HUMAN;sp|P22694-2|KAPCB_HUMAN;sp|P22694-10|KAPCB_HUMAN;sp|P22694-8|KAPCB_HUMAN;sp|P22612|KAPCG_HUMAN	sp|P17612-2|KAPCA_HUMAN;sp|P17612|KAPCA_HUMAN;sp|P22694-4|KAPCB_HUMAN;sp|P22694-3|KAPCB_HUMAN;sp|P22694|KAPCB_HUMAN;sp|P22694-5|KAPCB_HUMAN;sp|P22694-7|KAPCB_HUMAN;sp|P22694-6|KAPCB_HUMAN;sp|P22694-9|KAPCB_HUMAN;sp|P22694-2|KAPCB_HUMAN;sp|P22694-10|KAPCB_HUMAN	878
RING1	Q06587	Q06587	+	+	+	LFQ intensity siCAF1B_CENPA_Sol_LFQ intensity siCTRL_X_Sol;LFQ intensity siCTRL_CENPA_Sol_LFQ intensity siCTRL_X_Sol;LFQ intensity siDNAJC9_CENPA_Sol_LFQ intensity siCTRL_X_Sol	Keep	Yes	4.52702	0	1.92327	9.51244	7.33416	0	2.13647	19.6754	3.13405	0.000583133	1.34565	5.29316	22.6917	23.0099	22.808	22.6959	23.078	24.3244	24.8759	23.5776	24.4985	23.7353	24.7097	24.4522	25.3767	24.5812	24.8932	25.2234	24.9003	25.108	24.841	sp|Q06587|RING1_HUMAN;sp|Q06587-2|RING1_HUMAN	sp|Q06587|RING1_HUMAN;sp|Q06587-2|RING1_HUMAN	1733
ALG1	Q9BT22	Q9BT22	+	+	+	LFQ intensity siCAF1B_CENPA_Sol_LFQ intensity siCTRL_X_Sol;LFQ intensity siCTRL_CENPA_Sol_LFQ intensity siCTRL_X_Sol;LFQ intensity siDNAJC9_CENPA_Sol_LFQ intensity siCTRL_X_Sol	Keep	Yes	4.26949	2.2069e-05	1.92271	8.68458	5.06698	0	2.52081	9.98705	2.84293	0.00105085	1.56548	4.75515	24.4003	23.7579	23.787	23.3108	24.0258	25.5055	26.4123	24.8334	25.3771	24.9807	25.9986	25.5035	25.8029	25.8112	26.0108	26.8834	25.9309	26.5094	26.5512	sp|Q9BT22|ALG1_HUMAN;sp|Q9BT22-2|ALG1_HUMAN	sp|Q9BT22|ALG1_HUMAN;sp|Q9BT22-2|ALG1_HUMAN	3069
FACR1	Q8WVX9	Q8WVX9	+	+	+	LFQ intensity siCAF1B_CENPA_Sol_LFQ intensity siCTRL_X_Sol;LFQ intensity siCTRL_CENPA_Sol_LFQ intensity siCTRL_X_Sol;LFQ intensity siDNAJC9_CENPA_Sol_LFQ intensity siCTRL_X_Sol	Keep	Yes	2.74277	0.00108966	1.9183	6.02793	3.8847	0	2.31388	8.6638	2.52023	0.00222602	1.53412	4.79429	NaN	23.1969	22.69	22.0047	NaN	24.1077	24.5025	23.8585	24.5123	23.8423	24.3204	24.5022	24.8593	24.5135	25.0091	25.0331	24.7538	25.0997	24.8265	sp|Q8WVX9|FACR1_HUMAN	sp|Q8WVX9|FACR1_HUMAN	2676
RL27A	P46776	P46776	+	+	+	LFQ intensity siCAF1B_CENPA_Sol_LFQ intensity siCTRL_X_Sol;LFQ intensity siCTRL_CENPA_Sol_LFQ intensity siCTRL_X_Sol;LFQ intensity siDNAJC9_CENPA_Sol_LFQ intensity siCTRL_X_Sol	Keep	Yes	4.92844	0	1.91713	10.9409	6.6589	0	2.08356	16.1285	3.32716	0.000371134	1.3109	5.66927	29.0254	28.9859	29.1647	28.5317	29.0395	30.0333	30.9844	30.0792	30.398	29.8068	30.9671	30.623	31.2226	30.6536	31.0666	31.274	30.8813	31.0344	30.9086	sp|P46776|RL27A_HUMAN	sp|P46776|RL27A_HUMAN	1230
CBWD2	Q8IUF1	Q8IUF1	+	+	+	LFQ intensity siCAF1B_CENPA_Sol_LFQ intensity siCTRL_X_Sol;LFQ intensity siCTRL_CENPA_Sol_LFQ intensity siCTRL_X_Sol;LFQ intensity siDNAJC9_CENPA_Sol_LFQ intensity siCTRL_X_Sol	Keep	Yes	3.0339	0.000477834	1.91215	5.48108	3.44897	0.000153995	2.13637	5.91507	2.10163	0.00655516	1.33404	3.51414	23.6933	22.2636	22.3382	23.178	23.1702	24.6921	24.9568	23.5626	24.3158	23.7863	25.0003	24.5083	25.2781	24.5765	25.3886	25.6577	24.364	25.2241	24.6907	sp|Q8IUF1|CBWD2_HUMAN;sp|Q9BRT8-3|CBWD1_HUMAN;sp|Q9BRT8|CBWD1_HUMAN;sp|Q9BRT8-2|CBWD1_HUMAN;sp|Q5RIA9-3|CBWD5_HUMAN;sp|Q5JTY5-2|CBWD3_HUMAN;sp|Q5RIA9|CBWD5_HUMAN;sp|Q5JTY5|CBWD3_HUMAN;sp|Q4V339|CBWD6_HUMAN;sp|Q9BRT8-4|CBWD1_HUMAN;sp|Q5RIA9-2|CBWD5_HUMAN	sp|Q8IUF1|CBWD2_HUMAN;sp|Q9BRT8-3|CBWD1_HUMAN;sp|Q9BRT8|CBWD1_HUMAN;sp|Q9BRT8-2|CBWD1_HUMAN;sp|Q5RIA9-3|CBWD5_HUMAN;sp|Q5JTY5-2|CBWD3_HUMAN;sp|Q5RIA9|CBWD5_HUMAN;sp|Q5JTY5|CBWD3_HUMAN;sp|Q4V339|CBWD6_HUMAN	2454
AFG32	Q9Y4W6	Q9Y4W6	+	+	+	LFQ intensity siCAF1B_CENPA_Sol_LFQ intensity siCTRL_X_Sol;LFQ intensity siCTRL_CENPA_Sol_LFQ intensity siCTRL_X_Sol;LFQ intensity siDNAJC9_CENPA_Sol_LFQ intensity siCTRL_X_Sol	Keep	Yes	5.81557	0	1.912	14.815	6.76884	0	2.27968	16.6611	5.09658	0	1.62708	10.0786	24.1927	24.0905	24.1445	23.8484	24.0714	25.5166	26.1543	25.7272	25.826	25.259	26.1881	25.7269	26.206	25.8051	26.1047	26.752	26.4731	26.0917	26.3244	sp|Q9Y4W6|AFG32_HUMAN	sp|Q9Y4W6|AFG32_HUMAN	3810
RIOX1	Q9H6W3	Q9H6W3	+	+	+	LFQ intensity siCAF1B_CENPA_Sol_LFQ intensity siCTRL_X_Sol;LFQ intensity siCTRL_CENPA_Sol_LFQ intensity siCTRL_X_Sol;LFQ intensity siDNAJC9_CENPA_Sol_LFQ intensity siCTRL_X_Sol	Keep	Yes	3.58678	8.10811e-05	1.91068	6.77535	6.52903	0	2.36617	15.5201	3.05652	0.000662464	1.60839	5.14661	23.1492	22.6572	22.6857	22.4449	22.7373	24.4079	25.102	24.0107	24.7605	23.4352	25.0694	24.0792	25.1975	24.2359	25.2707	25.1393	25.093	25.2753	24.7269	sp|Q9H6W3|RIOX1_HUMAN;sp|Q9H6W3-2|RIOX1_HUMAN	sp|Q9H6W3|RIOX1_HUMAN;sp|Q9H6W3-2|RIOX1_HUMAN	3273
RT12	O15235	O15235	+	+	+	LFQ intensity siCAF1B_CENPA_Sol_LFQ intensity siCTRL_X_Sol;LFQ intensity siCTRL_CENPA_Sol_LFQ intensity siCTRL_X_Sol;LFQ intensity siDNAJC9_CENPA_Sol_LFQ intensity siCTRL_X_Sol	Keep	Yes	3.18429	0.000251532	1.90986	5.81389	3.86728	0	2.02915	6.81491	2.13194	0.00614352	1.30246	3.56191	23.0846	24.0519	24.7705	23.9301	24.2856	24.8495	25.9216	25.3181	25.8063	24.7395	26.2	25.8977	25.9973	25.6427	25.7798	26.2231	26.3982	25.8878	25.9795	sp|O15235|RT12_HUMAN	sp|O15235|RT12_HUMAN	274
DCAF8	Q5TAQ9	Q5TAQ9	+	+	+	LFQ intensity siCAF1B_CENPA_Sol_LFQ intensity siCTRL_X_Sol;LFQ intensity siCTRL_CENPA_Sol_LFQ intensity siCTRL_X_Sol;LFQ intensity siDNAJC9_CENPA_Sol_LFQ intensity siCTRL_X_Sol	Keep	Yes	3.21688	0.000243831	1.90771	6.54791	5.54126	0	2.56882	13.4989	4.15046	4.59459e-05	1.9969	8.32323	NaN	23.0048	22.9368	22.925	23.2542	24.5557	25.4757	24.7258	25.5483	24.8299	25.4587	25.116	25.0362	24.1408	25.4026	26.2013	25.5476	25.5355	25.3081	sp|Q5TAQ9|DCAF8_HUMAN	sp|Q5TAQ9|DCAF8_HUMAN	2208
IPO5	O00410-2	O00410	+	+	+	LFQ intensity siCAF1B_CENPA_Sol_LFQ intensity siCTRL_X_Sol;LFQ intensity siCTRL_CENPA_Sol_LFQ intensity siCTRL_X_Sol;LFQ intensity siDNAJC9_CENPA_Sol_LFQ intensity siCTRL_X_Sol	Keep	Yes	4.7177	0	1.90637	10.1689	5.46019	0	2.05463	11.2648	3.26545	0.000434437	1.48007	5.54729	25.2584	25.8249	25.8937	25.1601	25.6346	27.1448	27.6869	26.7812	27.2003	26.3589	27.6134	27.2907	27.6375	27.3012	27.6308	27.9954	27.3524	27.5483	27.518	sp|O00410-2|IPO5_HUMAN;sp|O00410|IPO5_HUMAN;sp|O00410-3|IPO5_HUMAN	sp|O00410-2|IPO5_HUMAN;sp|O00410|IPO5_HUMAN;sp|O00410-3|IPO5_HUMAN	173
MRP1	P33527-4	P33527	+	+	+	LFQ intensity siCAF1B_CENPA_Sol_LFQ intensity siCTRL_X_Sol;LFQ intensity siCTRL_CENPA_Sol_LFQ intensity siCTRL_X_Sol;LFQ intensity siDNAJC9_CENPA_Sol_LFQ intensity siCTRL_X_Sol	Keep	Yes	4.2156	2.15488e-05	1.90429	9.91325	4.68122	0	2.53861	10.0403	4.65741	7.3913e-05	1.71136	9.95715	NaN	23.1515	23.5117	23.2177	23.3485	24.7753	25.5411	24.8656	25.0564	24.8552	25.465	24.6963	25.3044	25.3809	25.6132	26.6783	25.5276	25.8297	25.5811	sp|P33527-4|MRP1_HUMAN;sp|P33527|MRP1_HUMAN;sp|P33527-9|MRP1_HUMAN;sp|P33527-6|MRP1_HUMAN;sp|P33527-2|MRP1_HUMAN;sp|P33527-7|MRP1_HUMAN;sp|P33527-3|MRP1_HUMAN;sp|P33527-8|MRP1_HUMAN;sp|P33527-5|MRP1_HUMAN	sp|P33527-4|MRP1_HUMAN;sp|P33527|MRP1_HUMAN;sp|P33527-9|MRP1_HUMAN;sp|P33527-6|MRP1_HUMAN;sp|P33527-2|MRP1_HUMAN;sp|P33527-7|MRP1_HUMAN;sp|P33527-3|MRP1_HUMAN;sp|P33527-8|MRP1_HUMAN;sp|P33527-5|MRP1_HUMAN	1091
RS18	P62269	P62269	+	+	+	LFQ intensity siCAF1B_CENPA_Sol_LFQ intensity siCTRL_X_Sol;LFQ intensity siCTRL_CENPA_Sol_LFQ intensity siCTRL_X_Sol;LFQ intensity siDNAJC9_CENPA_Sol_LFQ intensity siCTRL_X_Sol	Keep	Yes	4.73793	0	1.90403	10.2408	6.86832	0	2.10808	17.1574	5.77611	0	1.59587	12.3948	27.409	27.8597	27.8722	27.5764	28.0215	29.327	29.5056	29.1481	29.2727	29.4648	29.6956	29.4539	30.0735	29.3841	29.6684	29.9531	29.8601	29.8418	29.9559	sp|P62269|RS18_HUMAN	sp|P62269|RS18_HUMAN	1529
RL5	P46777	P46777	+	+	+	LFQ intensity siCAF1B_CENPA_Sol_LFQ intensity siCTRL_X_Sol;LFQ intensity siCTRL_CENPA_Sol_LFQ intensity siCTRL_X_Sol;LFQ intensity siDNAJC9_CENPA_Sol_LFQ intensity siCTRL_X_Sol	Keep	Yes	4.30674	2.26148e-05	1.90326	8.80035	5.34455	0	2.05014	10.8748	2.47738	0.00267698	1.25816	4.12279	27.6781	27.9342	27.8232	27.2512	28.2284	29.12	29.8057	28.7546	29.2718	28.2539	29.8989	29.5546	29.9151	29.3765	29.6769	30.175	29.6079	29.8269	29.8792	sp|P46777|RL5_HUMAN	sp|P46777|RL5_HUMAN	1231
PABP4	Q13310-2	Q13310	+	+	+	LFQ intensity siCAF1B_CENPA_Sol_LFQ intensity siCTRL_X_Sol;LFQ intensity siCTRL_CENPA_Sol_LFQ intensity siCTRL_X_Sol;LFQ intensity siDNAJC9_CENPA_Sol_LFQ intensity siCTRL_X_Sol	Keep	Yes	6.08386	0	1.90226	16.2189	8.11684	0	2.00987	24.7296	4.3684	5.61983e-05	1.38869	8.02193	27.583	27.8304	27.6857	27.5316	27.5625	29.1352	29.4412	28.8674	29.2111	28.4817	29.7409	29.3998	29.7271	29.2958	29.5585	29.8718	29.5709	29.6807	29.5606	sp|Q13310-2|PABP4_HUMAN;sp|Q13310-3|PABP4_HUMAN;sp|Q13310|PABP4_HUMAN	sp|Q13310-2|PABP4_HUMAN;sp|Q13310-3|PABP4_HUMAN;sp|Q13310|PABP4_HUMAN	1826
RS23	P62266	P62266	+	+	+	LFQ intensity siCAF1B_CENPA_Sol_LFQ intensity siCTRL_X_Sol;LFQ intensity siCTRL_CENPA_Sol_LFQ intensity siCTRL_X_Sol;LFQ intensity siDNAJC9_CENPA_Sol_LFQ intensity siCTRL_X_Sol	Keep	Yes	2.59853	0.00126106	1.90213	4.58777	3.2213	0.000151876	2.07297	5.46109	2.36838	0.00372075	1.49484	3.94235	28.0052	28.8704	29.7191	29.106	29.9473	30.4787	30.9483	30.5294	31.0238	30.142	31.3662	30.957	31.1974	30.6063	30.9263	31.6658	31.4375	31.2136	30.7696	sp|P62266|RS23_HUMAN	sp|P62266|RS23_HUMAN	1528
TMEDA	P49755	P49755	+	+	+	LFQ intensity siCAF1B_CENPA_Sol_LFQ intensity siCTRL_X_Sol;LFQ intensity siCTRL_CENPA_Sol_LFQ intensity siCTRL_X_Sol;LFQ intensity siDNAJC9_CENPA_Sol_LFQ intensity siCTRL_X_Sol	Keep	Yes	3.56931	8.01782e-05	1.90169	6.7313	5.51976	0	2.32056	11.4705	4.1287	4.56376e-05	1.60274	7.42562	23.0577	23.4099	23.8433	23.0978	23.9115	24.996	25.5035	25.0112	25.0504	24.7728	25.7509	24.9056	25.7441	25.0622	25.6872	26.155	25.688	25.6763	25.7166	sp|P49755|TMEDA_HUMAN	sp|P49755|TMEDA_HUMAN	1291
NDUS2	O75306-2	O75306	+	+	+	LFQ intensity siCAF1B_CENPA_Sol_LFQ intensity siCTRL_X_Sol;LFQ intensity siCTRL_CENPA_Sol_LFQ intensity siCTRL_X_Sol;LFQ intensity siDNAJC9_CENPA_Sol_LFQ intensity siCTRL_X_Sol	Keep	Yes	4.29458	2.24561e-05	1.89954	8.7624	5.30755	0	2.04101	10.7526	2.21794	0.00496487	1.30218	3.69867	24.9701	24.9004	24.3177	24.259	24.9088	26.1053	26.8571	25.5368	26.3278	25.04	26.8132	26.4536	26.7887	26.2275	26.7627	26.8872	26.3192	26.9094	26.6827	sp|O75306-2|NDUS2_HUMAN;sp|O75306|NDUS2_HUMAN	sp|O75306-2|NDUS2_HUMAN;sp|O75306|NDUS2_HUMAN	427
RM39	Q9NYK5	Q9NYK5	+	+	+	LFQ intensity siCAF1B_CENPA_Sol_LFQ intensity siCTRL_X_Sol;LFQ intensity siCTRL_CENPA_Sol_LFQ intensity siCTRL_X_Sol;LFQ intensity siDNAJC9_CENPA_Sol_LFQ intensity siCTRL_X_Sol	Keep	Yes	5.02314	0	1.89623	11.3047	6.96519	0	2.04418	17.6541	3.4066	0.000367041	1.61889	5.8288	23.6328	23.8287	23.542	23.8771	23.3615	25.108	25.8207	25.8336	25.1411	24.4331	25.8608	25.4276	25.6955	25.1946	25.6306	25.956	25.6679	25.6018	25.6066	sp|Q9NYK5|RM39_HUMAN;sp|Q9NYK5-2|RM39_HUMAN	sp|Q9NYK5|RM39_HUMAN;sp|Q9NYK5-2|RM39_HUMAN	3488
M2OM	Q02978	Q02978	+	+	+	LFQ intensity siCAF1B_CENPA_Sol_LFQ intensity siCTRL_X_Sol;LFQ intensity siCTRL_CENPA_Sol_LFQ intensity siCTRL_X_Sol;LFQ intensity siDNAJC9_CENPA_Sol_LFQ intensity siCTRL_X_Sol	Keep	Yes	5.16431	0	1.88973	11.8675	5.44646	0	2.05153	11.2178	4.33646	5.48387e-05	1.50425	7.94038	25.9588	25.4292	25.5111	25.1801	25.6544	26.9121	27.4714	27.2035	27.0256	26.6424	27.6278	27.4529	27.383	27.2821	27.2712	27.6846	28.0142	27.6434	27.3778	sp|Q02978|M2OM_HUMAN;sp|Q02978-2|M2OM_HUMAN	sp|Q02978|M2OM_HUMAN;sp|Q02978-2|M2OM_HUMAN	1702
TMCO1	Q9UM00-1	Q9UM00	+	+	+	LFQ intensity siCAF1B_CENPA_Sol_LFQ intensity siCTRL_X_Sol;LFQ intensity siCTRL_CENPA_Sol_LFQ intensity siCTRL_X_Sol;LFQ intensity siDNAJC9_CENPA_Sol_LFQ intensity siCTRL_X_Sol	Keep	Yes	2.67262	0.00114006	1.88967	5.81364	3.4944	0.000146305	2.01302	7.36781	2.96999	0.000861538	1.55824	5.88059	NaN	22.8236	23.7941	NaN	23.615	25.0397	25.1785	25.1133	24.9773	24.5369	25.7644	24.9823	25.3781	25.0776	25.0199	25.7623	25.3573	25.5779	25.4023	sp|Q9UM00-1|TMCO1_HUMAN;sp|Q9UM00-2|TMCO1_HUMAN;sp|Q9UM00|TMCO1_HUMAN	sp|Q9UM00-1|TMCO1_HUMAN;sp|Q9UM00-2|TMCO1_HUMAN;sp|Q9UM00|TMCO1_HUMAN	3677
HDAC1	Q13547	Q13547	+	+	+	LFQ intensity siCAF1B_CENPA_Sol_LFQ intensity siCTRL_X_Sol;LFQ intensity siCTRL_CENPA_Sol_LFQ intensity siCTRL_X_Sol;LFQ intensity siDNAJC9_CENPA_Sol_LFQ intensity siCTRL_X_Sol	Keep	Yes	5.27641	0	1.88862	12.3325	5.9998	0	2.30963	13.2563	3.49978	0.00024065	1.50618	6.01966	24.8092	25.0953	25.092	24.6241	25.4022	26.3297	27.1262	26.3383	26.8377	25.9217	26.9381	26.8305	26.9324	26.8717	27.0316	27.7046	27.2651	27.368	27.2016	sp|Q13547|HDAC1_HUMAN;sp|O15379|HDAC3_HUMAN;sp|O15379-2|HDAC3_HUMAN	sp|Q13547|HDAC1_HUMAN	1864
DYL1	P63167	P63167		+	+	LFQ intensity siCAF1B_CENPA_Sol_LFQ intensity siCTRL_X_Sol;LFQ intensity siDNAJC9_CENPA_Sol_LFQ intensity siCTRL_X_Sol	Keep	Yes	4.42186	0	1.88428	9.16651	4.56683	0	2.22994	8.54409	1.27726	0.0445788	0.999168	2.27094	24.9157	25.0242	24.7926	24.385	24.2804	25.9479	26.7415	25.4258	26.0311	24.2476	26.9529	26.4875	26.502	26.3131	26.9123	27.6422	26.5064	27.0388	26.4481	sp|P63167|DYL1_HUMAN	sp|P63167|DYL1_HUMAN	1586
DHX9	Q08211	Q08211	+	+	+	LFQ intensity siCAF1B_CENPA_Sol_LFQ intensity siCTRL_X_Sol;LFQ intensity siCTRL_CENPA_Sol_LFQ intensity siCTRL_X_Sol;LFQ intensity siDNAJC9_CENPA_Sol_LFQ intensity siCTRL_X_Sol	Keep	Yes	4.4501	0	1.88207	9.25833	4.68457	0	2.20883	8.86686	3.61407	9.27273e-05	1.39116	6.25955	26.6518	26.4633	26.4876	26.0411	26.6252	27.7387	28.4411	27.58	28.1104	27.3547	28.3805	28.1627	28.8258	27.9744	28.3252	29.361	28.1704	29.0007	28.456	sp|Q08211|DHX9_HUMAN;sp|Q08211-2|DHX9_HUMAN	sp|Q08211|DHX9_HUMAN	1747
RRBP1	Q9P2E9	Q9P2E9	+	+	+	LFQ intensity siCAF1B_CENPA_Sol_LFQ intensity siCTRL_X_Sol;LFQ intensity siCTRL_CENPA_Sol_LFQ intensity siCTRL_X_Sol;LFQ intensity siDNAJC9_CENPA_Sol_LFQ intensity siCTRL_X_Sol	Keep	Yes	2.66348	0.00113515	1.8792	4.71494	3.21296	0.000151375	1.97637	5.44489	2.39338	0.0036069	1.44491	3.98343	26.5641	24.9553	25.1269	24.8031	25.2325	26.6736	27.2939	26.3394	27.091	26.5085	27.3076	26.6675	27.6262	27.261	27.4385	27.696	26.6309	27.4214	27.3769	sp|Q9P2E9|RRBP1_HUMAN;sp|Q9P2E9-3|RRBP1_HUMAN;sp|Q8N4C6-6|NIN_HUMAN;sp|Q8N4C6-11|NIN_HUMAN;sp|Q8N4C6-4|NIN_HUMAN;sp|Q8N4C6-9|NIN_HUMAN;sp|Q8N4C6-2|NIN_HUMAN;sp|Q8N4C6|NIN_HUMAN;sp|Q8N4C6-10|NIN_HUMAN;sp|Q8N4C6-7|NIN_HUMAN	sp|Q9P2E9|RRBP1_HUMAN;sp|Q9P2E9-3|RRBP1_HUMAN	3540
H15	P16401	P16401	+	+	+	LFQ intensity siCAF1B_CENPA_Sol_LFQ intensity siCTRL_X_Sol;LFQ intensity siCTRL_CENPA_Sol_LFQ intensity siCTRL_X_Sol;LFQ intensity siDNAJC9_CENPA_Sol_LFQ intensity siCTRL_X_Sol	Keep	Yes	4.30725	2.2695e-05	1.87875	8.80195	4.75632	0	2.07916	9.06851	4.08651	4.27673e-05	1.24689	7.32433	23.9213	24.506	23.9489	23.7927	24.2711	25.1907	25.4137	25.5031	25.5804	24.9865	26.0477	26.1464	26.2193	25.4535	25.8956	25.9674	26.9121	26.0675	25.9932	sp|P16401|H15_HUMAN	sp|P16401|H15_HUMAN	858
GTPB2	Q9BX10-4	Q9BX10	+	+	+	LFQ intensity siCAF1B_CENPA_Sol_LFQ intensity siCTRL_X_Sol;LFQ intensity siCTRL_CENPA_Sol_LFQ intensity siCTRL_X_Sol;LFQ intensity siDNAJC9_CENPA_Sol_LFQ intensity siCTRL_X_Sol	Keep	Yes	3.34888	0.000195678	1.8755	6.92817	4.83825	0	2.03967	10.6043	2.1338	0.00615	1.12748	3.73106	23.1363	23.2398	22.8285	NaN	23.089	24.4701	25.0136	23.7842	24.1851	23.5515	25.2556	24.2359	25.3785	24.9257	24.9849	25.4091	24.7272	25.5437	24.9004	sp|Q9BX10-4|GTPB2_HUMAN;sp|Q9BX10|GTPB2_HUMAN;sp|Q9BX10-2|GTPB2_HUMAN	sp|Q9BX10-4|GTPB2_HUMAN;sp|Q9BX10|GTPB2_HUMAN;sp|Q9BX10-2|GTPB2_HUMAN	3125
GNAO	P09471-2	P09471		+	+	LFQ intensity siCAF1B_CENPA_Sol_LFQ intensity siCTRL_X_Sol;LFQ intensity siDNAJC9_CENPA_Sol_LFQ intensity siCTRL_X_Sol	Keep	Yes	1.74306	0.00757903	1.86942	3.22297	2.45906	0.000846649	2.14502	4.32124	1.20986	0.0518779	1.67958	2.22218	26.1281	25.5257	25.1327	23.6117	NaN	26.7321	28.7052	25.7405	26.7385	25.9793	27.3284	26.4768	27.3535	26.7171	27.2558	27.7717	27.0501	27.1147	27.0305	sp|P09471-2|GNAO_HUMAN;sp|P09471|GNAO_HUMAN	sp|P09471-2|GNAO_HUMAN;sp|P09471|GNAO_HUMAN	725
SQOR	Q9Y6N5	Q9Y6N5	+	+	+	LFQ intensity siCAF1B_CENPA_Sol_LFQ intensity siCTRL_X_Sol;LFQ intensity siCTRL_CENPA_Sol_LFQ intensity siCTRL_X_Sol;LFQ intensity siDNAJC9_CENPA_Sol_LFQ intensity siCTRL_X_Sol	Keep	Yes	4.16057	2.04473e-05	1.86938	8.35342	4.95804	0	2.0162	9.65626	4.11414	4.47368e-05	1.84981	7.39054	26.3644	26.1931	25.9332	25.8321	26.2347	28.0245	28.5618	27.2103	28.2548	27.7552	28.1072	27.3635	28.4077	28.0452	28.3407	28.5732	27.4819	28.2089	28.0339	sp|Q9Y6N5|SQOR_HUMAN	sp|Q9Y6N5|SQOR_HUMAN	3860
PP2BA	Q08209	Q08209		+	+	LFQ intensity siCAF1B_CENPA_Sol_LFQ intensity siCTRL_X_Sol;LFQ intensity siDNAJC9_CENPA_Sol_LFQ intensity siCTRL_X_Sol	Keep	Yes	2.74483	0.00107748	1.86807	7.3772	3.24928	0.000154087	2.33768	7.77513	0.871382	0.115582	1.75962	1.87233	NaN	NaN	22.8359	NaN	23.5796	24.0328	26.7482	24.4192	24.6693	NaN	25.1081	25.0221	25.2616	24.9115	25.2924	26.0694	25.4951	25.3921	25.4782	sp|Q08209|PP2BA_HUMAN;sp|Q08209-2|PP2BA_HUMAN;sp|Q08209-5|PP2BA_HUMAN;sp|Q08209-4|PP2BA_HUMAN;sp|Q08209-3|PP2BA_HUMAN	sp|Q08209|PP2BA_HUMAN;sp|Q08209-2|PP2BA_HUMAN;sp|Q08209-5|PP2BA_HUMAN;sp|Q08209-4|PP2BA_HUMAN;sp|Q08209-3|PP2BA_HUMAN	1746
ELYS	Q8WYP5	Q8WYP5	+	+	+	LFQ intensity siCAF1B_CENPA_Sol_LFQ intensity siCTRL_X_Sol;LFQ intensity siCTRL_CENPA_Sol_LFQ intensity siCTRL_X_Sol;LFQ intensity siDNAJC9_CENPA_Sol_LFQ intensity siCTRL_X_Sol	Keep	Yes	2.10094	0.00362321	1.86696	4.27167	2.95287	0.000263019	2.04367	5.83632	2.07633	0.00706256	1.43154	3.85733	24.1034	NaN	25.2811	NaN	25.532	26.0573	26.6518	26.6064	26.6324	26.0707	27.2013	26.4019	27.1493	26.6041	27.0406	27.3336	26.7679	27.1241	26.8131	sp|Q8WYP5|ELYS_HUMAN;sp|Q8WYP5-3|ELYS_HUMAN;sp|Q8WYP5-2|ELYS_HUMAN	sp|Q8WYP5|ELYS_HUMAN;sp|Q8WYP5-3|ELYS_HUMAN;sp|Q8WYP5-2|ELYS_HUMAN	2700
PSMD9	O00233-2	O00233		+	+	LFQ intensity siCAF1B_CENPA_Sol_LFQ intensity siCTRL_X_Sol;LFQ intensity siDNAJC9_CENPA_Sol_LFQ intensity siCTRL_X_Sol	Keep	Yes	1.98108	0.00466854	1.86499	4.54651	2.66065	0.000497507	2.49282	5.77768	1.10391	0.067066	1.40629	2.20375	NaN	NaN	22.5824	NaN	23.2565	24.5626	24.9797	23.8256	25.0978	23.1632	25.369	24.4094	24.9678	24.3917	25.438	26.1809	24.964	25.5929	24.8856	sp|O00233-2|PSMD9_HUMAN;sp|O00233|PSMD9_HUMAN;sp|O00233-3|PSMD9_HUMAN	sp|O00233-2|PSMD9_HUMAN;sp|O00233|PSMD9_HUMAN	162
SURF4	O15260-2	O15260	+	+	+	LFQ intensity siCAF1B_CENPA_Sol_LFQ intensity siCTRL_X_Sol;LFQ intensity siCTRL_CENPA_Sol_LFQ intensity siCTRL_X_Sol;LFQ intensity siDNAJC9_CENPA_Sol_LFQ intensity siCTRL_X_Sol	Keep	Yes	2.88165	0.000642789	1.86457	5.15738	4.11613	0	2.45709	7.39534	3.40468	0.000364312	1.52316	5.82491	23.4319	23.8492	23.9402	23.6338	24.3416	25.6093	25.9892	24.7711	25.385	25.0578	26.278	24.6837	25.7119	26.142	25.8112	26.995	25.4612	26.3599	26.8548	sp|O15260-2|SURF4_HUMAN;sp|O15260|SURF4_HUMAN;sp|O15260-3|SURF4_HUMAN	sp|O15260-2|SURF4_HUMAN;sp|O15260|SURF4_HUMAN;sp|O15260-3|SURF4_HUMAN	276
RS9	P46781	P46781	+	+	+	LFQ intensity siCAF1B_CENPA_Sol_LFQ intensity siCTRL_X_Sol;LFQ intensity siCTRL_CENPA_Sol_LFQ intensity siCTRL_X_Sol;LFQ intensity siDNAJC9_CENPA_Sol_LFQ intensity siCTRL_X_Sol	Keep	Yes	3.52472	0.000121739	1.86352	6.61992	4.33923	0	1.96757	7.94742	3.42466	0.000330769	1.50793	5.86547	28.8329	29.551	30.0046	29.5392	30.1258	31.1733	31.3924	30.9677	31.3225	30.7373	31.7645	31.2774	31.6161	31.2389	31.3222	31.9008	31.6024	31.6263	31.4397	sp|P46781|RS9_HUMAN	sp|P46781|RS9_HUMAN	1234
TAP2	Q03519	Q03519	+	+	+	LFQ intensity siCAF1B_CENPA_Sol_LFQ intensity siCTRL_X_Sol;LFQ intensity siCTRL_CENPA_Sol_LFQ intensity siCTRL_X_Sol;LFQ intensity siDNAJC9_CENPA_Sol_LFQ intensity siCTRL_X_Sol	Keep	Yes	3.99547	1.87135e-05	1.86272	7.87168	4.85571	0	2.28278	9.35419	2.92436	0.000955725	1.36648	4.90234	23.8521	23.8371	23.8635	23.7062	24.6878	25.3786	25.9488	24.7534	25.6754	25.0229	26.0341	25.4318	26.0303	25.9121	26.6373	26.629	25.9096	25.8595	26.3254	sp|Q03519|TAP2_HUMAN;sp|Q03519-2|TAP2_HUMAN;sp|Q9NUT2-5|MITOS_HUMAN;sp|Q9NUT2-4|MITOS_HUMAN;sp|Q9NUT2-2|MITOS_HUMAN;sp|Q9NUT2|MITOS_HUMAN;sp|Q9NRK6|ABCBA_HUMAN	sp|Q03519|TAP2_HUMAN;sp|Q03519-2|TAP2_HUMAN	1710
RM01	Q9BYD6	Q9BYD6	+	+	+	LFQ intensity siCAF1B_CENPA_Sol_LFQ intensity siCTRL_X_Sol;LFQ intensity siCTRL_CENPA_Sol_LFQ intensity siCTRL_X_Sol;LFQ intensity siDNAJC9_CENPA_Sol_LFQ intensity siCTRL_X_Sol	Keep	Yes	4.41697	0	1.86233	9.15069	5.33874	0	1.8281	10.8555	3.59916	8.98678e-05	1.43473	6.22789	23.4527	23.2027	22.8397	22.5552	23.0816	24.4	24.9836	24.6935	24.207	24.0214	25.1472	24.5746	24.9642	24.869	24.7903	24.7006	25.0847	24.9308	24.7661	sp|Q9BYD6|RM01_HUMAN	sp|Q9BYD6|RM01_HUMAN	3151
RL34	P49207	P49207	+	+	+	LFQ intensity siCAF1B_CENPA_Sol_LFQ intensity siCTRL_X_Sol;LFQ intensity siCTRL_CENPA_Sol_LFQ intensity siCTRL_X_Sol;LFQ intensity siDNAJC9_CENPA_Sol_LFQ intensity siCTRL_X_Sol	Keep	Yes	5.47027	0	1.86202	13.1766	6.37503	0	1.91278	14.8267	2.82607	0.00110577	1.15506	4.72498	27.1131	27.4039	27.1941	26.863	27.2442	28.3869	28.846	28.3925	28.4964	27.4717	29.181	28.9902	29.2107	28.7208	28.9093	29.4337	28.993	28.9659	29.0803	sp|P49207|RL34_HUMAN	sp|P49207|RL34_HUMAN	1266
CN37	P09543	P09543		+	+	LFQ intensity siCAF1B_CENPA_Sol_LFQ intensity siCTRL_X_Sol;LFQ intensity siDNAJC9_CENPA_Sol_LFQ intensity siCTRL_X_Sol	Keep	Yes	2.41055	0.00186854	1.86055	4.23054	2.48743	0.000823633	1.65609	4.1396	1.34647	0.0372514	1.43256	2.37303	24.0488	25.2034	24.8956	24.2161	26.1001	26.0174	28.0944	25.5015	26.4854	25.5281	26.902	26.6284	27.0925	26.3906	26.5425	26.9176	26.043	26.8136	26.4277	sp|P09543|CN37_HUMAN;sp|P09543-2|CN37_HUMAN	sp|P09543|CN37_HUMAN;sp|P09543-2|CN37_HUMAN	729
SRSF7	Q16629-3	Q16629	+	+	+	LFQ intensity siCAF1B_CENPA_Sol_LFQ intensity siCTRL_X_Sol;LFQ intensity siCTRL_CENPA_Sol_LFQ intensity siCTRL_X_Sol;LFQ intensity siDNAJC9_CENPA_Sol_LFQ intensity siCTRL_X_Sol	Keep	Yes	2.98275	0.000530033	1.85464	6.80957	3.96958	0	1.6457	8.97022	3.60601	9.10714e-05	1.2417	7.72039	NaN	23.5347	23.4475	23.1482	NaN	24.5342	24.9416	24.3171	24.6974	24.6023	25.7663	24.7189	25.2684	25.172	24.7287	25.3751	24.7753	25.0573	25.176	sp|Q16629-3|SRSF7_HUMAN;sp|Q16629-2|SRSF7_HUMAN;sp|Q16629-4|SRSF7_HUMAN;sp|Q16629|SRSF7_HUMAN	sp|Q16629-3|SRSF7_HUMAN;sp|Q16629-2|SRSF7_HUMAN;sp|Q16629-4|SRSF7_HUMAN;sp|Q16629|SRSF7_HUMAN	2087
FIP1	Q6UN15-3	Q6UN15	+	+	+	LFQ intensity siCAF1B_CENPA_Sol_LFQ intensity siCTRL_X_Sol;LFQ intensity siCTRL_CENPA_Sol_LFQ intensity siCTRL_X_Sol;LFQ intensity siDNAJC9_CENPA_Sol_LFQ intensity siCTRL_X_Sol	Keep	Yes	3.74395	6.63366e-05	1.85319	7.1816	4.96139	0	2.02732	9.6663	2.41067	0.00350692	1.24487	4.01195	24.0341	23.5124	23.6801	22.896	23.6003	24.7036	25.5145	24.5925	25.1037	24.033	25.7715	25.0123	25.5837	25.2237	25.6805	25.9118	25.4618	25.4155	25.3899	sp|Q6UN15-3|FIP1_HUMAN;sp|Q6UN15-5|FIP1_HUMAN;sp|Q6UN15|FIP1_HUMAN;sp|Q6UN15-4|FIP1_HUMAN	sp|Q6UN15-3|FIP1_HUMAN;sp|Q6UN15-5|FIP1_HUMAN;sp|Q6UN15|FIP1_HUMAN;sp|Q6UN15-4|FIP1_HUMAN	2314
RS8	P62241	P62241	+	+	+	LFQ intensity siCAF1B_CENPA_Sol_LFQ intensity siCTRL_X_Sol;LFQ intensity siCTRL_CENPA_Sol_LFQ intensity siCTRL_X_Sol;LFQ intensity siDNAJC9_CENPA_Sol_LFQ intensity siCTRL_X_Sol	Keep	Yes	4.91163	0	1.85261	10.8775	6.67002	0	2.04791	16.1816	3.32669	0.000369863	1.29682	5.66832	29.1584	29.5055	29.3555	28.8589	29.341	30.5448	31.0043	30.5543	30.7848	29.8153	31.2866	31.0192	31.3201	30.7599	31.1848	31.5028	31.312	31.3015	31.1577	sp|P62241|RS8_HUMAN	sp|P62241|RS8_HUMAN	1523
ELP3	Q9H9T3-2	Q9H9T3	+	+	+	LFQ intensity siCAF1B_CENPA_Sol_LFQ intensity siCTRL_X_Sol;LFQ intensity siCTRL_CENPA_Sol_LFQ intensity siCTRL_X_Sol;LFQ intensity siDNAJC9_CENPA_Sol_LFQ intensity siCTRL_X_Sol	Keep	Yes	4.35616	2.33577e-05	1.85216	8.95596	4.58559	0	1.95104	8.59486	3.3334	0.000375	1.32985	5.68167	24.7217	24.5246	24.478	23.8973	24.5011	25.6647	26.3386	25.266	25.999	25.5036	26.4318	25.8704	26.5749	26.2297	26.2929	26.9318	25.8073	26.4535	26.3924	sp|Q9H9T3-2|ELP3_HUMAN;sp|Q9H9T3|ELP3_HUMAN;sp|Q9H9T3-4|ELP3_HUMAN;sp|Q9H9T3-5|ELP3_HUMAN	sp|Q9H9T3-2|ELP3_HUMAN;sp|Q9H9T3|ELP3_HUMAN;sp|Q9H9T3-4|ELP3_HUMAN;sp|Q9H9T3-5|ELP3_HUMAN	3310
AHSA1	O95433	O95433	+	+	+	LFQ intensity siCAF1B_CENPA_Sol_LFQ intensity siCTRL_X_Sol;LFQ intensity siCTRL_CENPA_Sol_LFQ intensity siCTRL_X_Sol;LFQ intensity siDNAJC9_CENPA_Sol_LFQ intensity siCTRL_X_Sol	Keep	Yes	6.00659	0	1.85121	15.8021	3.18545	0.000149241	1.91228	5.39169	2.42399	0.00329631	1.18184	4.03398	24.8991	24.6598	24.8111	24.5718	24.7781	25.8902	26.9103	25.4287	26.1064	25.2934	26.903	26.4153	26.6078	26.4546	26.6326	27.7285	25.5543	26.8872	26.4788	sp|O95433|AHSA1_HUMAN;sp|O95433-2|AHSA1_HUMAN	sp|O95433|AHSA1_HUMAN;sp|O95433-2|AHSA1_HUMAN	545
DCAF7	P61962	P61962	+	+	+	LFQ intensity siCAF1B_CENPA_Sol_LFQ intensity siCTRL_X_Sol;LFQ intensity siCTRL_CENPA_Sol_LFQ intensity siCTRL_X_Sol;LFQ intensity siDNAJC9_CENPA_Sol_LFQ intensity siCTRL_X_Sol	Keep	Yes	3.85318	3.46883e-05	1.84922	7.47501	4.64271	0	1.90939	8.75097	2.56642	0.00204175	1.10052	4.2728	23.2469	23.0976	23.1362	23.6472	24.1598	24.8615	24.7678	24.0232	24.7903	24.3475	25.1843	25.1634	25.6331	25.2463	25.1363	25.6422	25.3209	25.4534	25.2817	sp|P61962|DCAF7_HUMAN;sp|P61962-2|DCAF7_HUMAN	sp|P61962|DCAF7_HUMAN	1513
RL37A	P61513	P61513	+	+	+	LFQ intensity siCAF1B_CENPA_Sol_LFQ intensity siCTRL_X_Sol;LFQ intensity siCTRL_CENPA_Sol_LFQ intensity siCTRL_X_Sol;LFQ intensity siDNAJC9_CENPA_Sol_LFQ intensity siCTRL_X_Sol	Keep	Yes	4.18572	2.09836e-05	1.84762	8.42893	6.18583	0	2.00643	14.0144	3.46773	0.0002368	1.29878	5.95354	27.6183	28.2175	28.1348	27.7395	28.143	29.3636	29.9123	29.096	29.1384	28.8367	30.1695	29.4994	30.1387	29.4654	29.955	30.2729	29.9119	29.8922	29.8533	sp|P61513|RL37A_HUMAN;sp|A6NKH3|RL37L_HUMAN	sp|P61513|RL37A_HUMAN	1501
RS6	P62753	P62753	+	+	+	LFQ intensity siCAF1B_CENPA_Sol_LFQ intensity siCTRL_X_Sol;LFQ intensity siCTRL_CENPA_Sol_LFQ intensity siCTRL_X_Sol;LFQ intensity siDNAJC9_CENPA_Sol_LFQ intensity siCTRL_X_Sol	Keep	Yes	5.24125	0	1.84547	12.1849	6.57886	0	2.057	15.7509	3.90331	6.81818e-05	1.34725	6.89677	28.4112	28.712	28.6731	28.1833	28.5946	29.8298	30.2696	29.8282	30.1072	29.2757	30.6634	30.3246	30.3628	30.0906	30.3494	30.8734	30.497	30.6155	30.524	sp|P62753|RS6_HUMAN	sp|P62753|RS6_HUMAN	1548
CBX3	Q13185	Q13185		+	+	LFQ intensity siCAF1B_CENPA_Sol_LFQ intensity siCTRL_X_Sol;LFQ intensity siDNAJC9_CENPA_Sol_LFQ intensity siCTRL_X_Sol	Keep	Yes	2.42261	0.00173557	1.84526	5.09718	4.33968	0	2.2918	10.4217	1.32126	0.039727	1.21146	2.48126	NaN	22.6468	22.9631	NaN	23.0579	24.2348	25.2102	23.5504	24.3855	23.1229	25.4718	24.5695	24.8333	24.0637	25.147	25.6471	24.8697	25.3746	24.867	sp|Q13185|CBX3_HUMAN	sp|Q13185|CBX3_HUMAN	1814
RFC5	P40937-2	P40937	+	+	+	LFQ intensity siCAF1B_CENPA_Sol_LFQ intensity siCTRL_X_Sol;LFQ intensity siCTRL_CENPA_Sol_LFQ intensity siCTRL_X_Sol;LFQ intensity siDNAJC9_CENPA_Sol_LFQ intensity siCTRL_X_Sol	Keep	Yes	4.75918	0	1.84406	10.3169	4.80435	0	1.87737	9.20562	3.23253	0.000489902	1.23943	5.48294	24.7316	24.726	24.8275	24.4928	24.9391	25.793	26.7061	25.5015	26.2029	25.7107	26.6328	26.1835	27.0485	26.485	26.6603	27.2589	26.075	26.6175	26.4921	sp|P40937-2|RFC5_HUMAN;sp|P40937|RFC5_HUMAN	sp|P40937-2|RFC5_HUMAN;sp|P40937|RFC5_HUMAN	1169
RS27	P42677	P42677	+	+	+	LFQ intensity siCAF1B_CENPA_Sol_LFQ intensity siCTRL_X_Sol;LFQ intensity siCTRL_CENPA_Sol_LFQ intensity siCTRL_X_Sol;LFQ intensity siDNAJC9_CENPA_Sol_LFQ intensity siCTRL_X_Sol	Keep	Yes	3.40641	0.000142222	1.84158	6.33109	4.05675	0	2.10712	7.25356	2.88564	0.000953922	1.2835	4.83204	26.6885	26.8336	27.6321	26.9695	27.9625	28.2021	28.6197	28.6366	28.7133	28.3321	29.163	28.8736	29.2606	28.9381	28.8005	29.6219	29.185	29.6139	29.4004	sp|P42677|RS27_HUMAN	sp|P42677|RS27_HUMAN	1194
RL23	P62829	P62829	+	+	+	LFQ intensity siCAF1B_CENPA_Sol_LFQ intensity siCTRL_X_Sol;LFQ intensity siCTRL_CENPA_Sol_LFQ intensity siCTRL_X_Sol;LFQ intensity siDNAJC9_CENPA_Sol_LFQ intensity siCTRL_X_Sol	Keep	Yes	4.15693	2.03822e-05	1.84139	8.34254	4.38579	0	2.10081	8.06665	2.76392	0.00133457	1.14504	4.61464	29.8586	30.0166	30.4242	29.6119	30.4171	31.1506	31.7816	30.7426	31.4882	30.8906	31.8772	31.5885	32.2952	31.8675	31.8686	32.7066	31.6053	32.5573	32.0947	sp|P62829|RL23_HUMAN	sp|P62829|RL23_HUMAN	1553
NDUBA	O96000	O96000		+	+	LFQ intensity siCAF1B_CENPA_Sol_LFQ intensity siCTRL_X_Sol;LFQ intensity siDNAJC9_CENPA_Sol_LFQ intensity siCTRL_X_Sol	Keep	Yes	2.70429	0.00112211	1.84067	7.19659	4.44027	0	2.13179	13.7678	1.48994	0.026402	1.18443	2.93713	NaN	23.0729	23.2924	NaN	NaN	24.5299	25.0354	24.025	24.5848	23.66	25.2405	24.7018	25.366	24.7849	25.2259	25.6302	25.3547	25.1476	25.2137	sp|O96000|NDUBA_HUMAN;sp|O96000-2|NDUBA_HUMAN	sp|O96000|NDUBA_HUMAN;sp|O96000-2|NDUBA_HUMAN	577
RM38	Q96DV4	Q96DV4	+	+	+	LFQ intensity siCAF1B_CENPA_Sol_LFQ intensity siCTRL_X_Sol;LFQ intensity siCTRL_CENPA_Sol_LFQ intensity siCTRL_X_Sol;LFQ intensity siDNAJC9_CENPA_Sol_LFQ intensity siCTRL_X_Sol	Keep	Yes	3.33474	0.000194152	1.83836	8.10868	3.98212	0	1.86499	9.01629	2.91604	0.000946096	1.34087	5.74191	22.9269	22.581	22.4852	NaN	NaN	23.8684	24.3177	24.1363	24.2552	23.4488	24.7873	24.5303	24.6647	24.0288	24.1604	24.8298	24.8399	24.3051	24.5118	sp|Q96DV4|RM38_HUMAN;sp|Q96DV4-2|RM38_HUMAN	sp|Q96DV4|RM38_HUMAN	2824
SF3B3	Q15393	Q15393	+	+	+	LFQ intensity siCAF1B_CENPA_Sol_LFQ intensity siCTRL_X_Sol;LFQ intensity siCTRL_CENPA_Sol_LFQ intensity siCTRL_X_Sol;LFQ intensity siDNAJC9_CENPA_Sol_LFQ intensity siCTRL_X_Sol	Keep	Yes	4.79077	0	1.8356	10.4309	5.98127	0	1.94656	13.183	4.25406	5.11278e-05	1.37218	7.73295	25.3665	25.1933	25.2129	24.7478	25.2714	26.4411	27.0142	26.4387	26.6082	26.1504	27.1378	26.7674	27.3332	26.7375	27.1582	27.4339	26.873	27.1545	26.9051	sp|Q15393|SF3B3_HUMAN;sp|Q15393-3|SF3B3_HUMAN;sp|Q15393-2|SF3B3_HUMAN	sp|Q15393|SF3B3_HUMAN;sp|Q15393-3|SF3B3_HUMAN	2031
NOC3L	Q8WTT2	Q8WTT2		+	+	LFQ intensity siCAF1B_CENPA_Sol_LFQ intensity siCTRL_X_Sol;LFQ intensity siDNAJC9_CENPA_Sol_LFQ intensity siCTRL_X_Sol	Keep	Yes	1.67136	0.00907165	1.83455	4.43449	3.02265	0.000267078	2.21964	6.94728	1.52714	0.0243839	1.45442	3.3081	NaN	22.3321	22.7511	NaN	NaN	23.7062	24.246	NaN	24.6467	23.3851	NaN	24.2723	24.9341	23.922	24.2482	24.4261	24.9906	25.1751	24.9661	sp|Q8WTT2|NOC3L_HUMAN	sp|Q8WTT2|NOC3L_HUMAN	2653
EDC4	Q6P2E9	Q6P2E9	+	+	+	LFQ intensity siCAF1B_CENPA_Sol_LFQ intensity siCTRL_X_Sol;LFQ intensity siCTRL_CENPA_Sol_LFQ intensity siCTRL_X_Sol;LFQ intensity siDNAJC9_CENPA_Sol_LFQ intensity siCTRL_X_Sol	Keep	Yes	3.95213	1.81818e-05	1.83252	7.7491	5.24912	0	2.14019	10.5621	3.16483	0.000540673	1.29456	5.35203	25.4028	25.0509	24.9916	24.5849	25.0985	26.3018	26.9596	25.9335	26.55	25.8565	26.8617	26.4742	27.4399	26.6572	26.907	27.5483	26.7714	27.4911	27.1118	sp|Q6P2E9|EDC4_HUMAN;sp|Q6P2E9-2|EDC4_HUMAN	sp|Q6P2E9|EDC4_HUMAN;sp|Q6P2E9-2|EDC4_HUMAN	2281
IMB1	Q14974	Q14974	+	+	+	LFQ intensity siCAF1B_CENPA_Sol_LFQ intensity siCTRL_X_Sol;LFQ intensity siCTRL_CENPA_Sol_LFQ intensity siCTRL_X_Sol;LFQ intensity siDNAJC9_CENPA_Sol_LFQ intensity siCTRL_X_Sol	Keep	Yes	5.79588	0	1.82637	14.7166	6.49762	0	2.17436	15.3762	4.43044	6.12613e-05	1.48377	8.18233	26.3974	26.3095	26.2858	26.0235	26.1995	27.6357	28.2494	27.653	27.8851	27.2114	28.2365	27.8349	28.2959	27.9107	28.2726	28.7563	28.019	28.4735	28.566	sp|Q14974|IMB1_HUMAN;sp|Q14974-2|IMB1_HUMAN	sp|Q14974|IMB1_HUMAN;sp|Q14974-2|IMB1_HUMAN	1972
RS15	P62841	P62841	+	+	+	LFQ intensity siCAF1B_CENPA_Sol_LFQ intensity siCTRL_X_Sol;LFQ intensity siCTRL_CENPA_Sol_LFQ intensity siCTRL_X_Sol;LFQ intensity siDNAJC9_CENPA_Sol_LFQ intensity siCTRL_X_Sol	Keep	Yes	4.48499	0	1.8249	9.37285	5.84219	0	2.00592	12.6439	4.82002	0	1.60147	9.25073	25.7586	26.1299	26.4343	26.2812	26.4749	27.4832	28.1925	27.736	27.7928	27.8817	28.1492	27.9164	28.3853	27.7119	27.8694	28.3632	28.3214	28.2157	28.3388	sp|P62841|RS15_HUMAN	sp|P62841|RS15_HUMAN	1555
HNRPM	P52272-2	P52272	+	+	+	LFQ intensity siCAF1B_CENPA_Sol_LFQ intensity siCTRL_X_Sol;LFQ intensity siCTRL_CENPA_Sol_LFQ intensity siCTRL_X_Sol;LFQ intensity siDNAJC9_CENPA_Sol_LFQ intensity siCTRL_X_Sol	Keep	Yes	3.41213	0.000143089	1.82457	6.34483	4.56621	0	2.06245	8.54242	2.9677	0.000854737	1.42341	4.98169	27.8333	28.6022	28.8524	28.37	29.1668	29.8507	30.4744	29.9364	30.2348	29.4455	30.4924	30.1817	30.7641	30.1198	30.5634	30.9358	30.4165	30.6427	30.5786	sp|P52272-2|HNRPM_HUMAN;sp|P52272|HNRPM_HUMAN	sp|P52272-2|HNRPM_HUMAN;sp|P52272|HNRPM_HUMAN	1357
2ABA	P63151	P63151	+	+	+	LFQ intensity siCAF1B_CENPA_Sol_LFQ intensity siCTRL_X_Sol;LFQ intensity siCTRL_CENPA_Sol_LFQ intensity siCTRL_X_Sol;LFQ intensity siDNAJC9_CENPA_Sol_LFQ intensity siCTRL_X_Sol	Keep	Yes	3.3375	0.000194531	1.82202	6.16721	5.00085	0	2.44858	9.78511	2.09542	0.00657292	1.44573	3.50437	27.2175	26.9512	26.7358	26.0381	27.0313	28.1065	29.4235	27.775	28.567	27.3305	29.0624	28.3111	28.8791	28.2146	29.0408	29.6641	28.9176	29.5061	29.0883	sp|P63151|2ABA_HUMAN;sp|P63151-2|2ABA_HUMAN;sp|Q00005-6|2ABB_HUMAN;sp|Q00005|2ABB_HUMAN;sp|Q00005-2|2ABB_HUMAN;sp|Q00005-3|2ABB_HUMAN;sp|Q00005-4|2ABB_HUMAN;sp|Q00005-5|2ABB_HUMAN;sp|Q00005-7|2ABB_HUMAN;sp|Q9Y2T4-3|2ABG_HUMAN;sp|Q9Y2T4-4|2ABG_HUMAN;sp|Q9Y2T4-2|2ABG_HUMAN;sp|Q9Y2T4|2ABG_HUMAN	sp|P63151|2ABA_HUMAN;sp|P63151-2|2ABA_HUMAN	1584
NKRF	O15226	O15226	+	+	+	LFQ intensity siCAF1B_CENPA_Sol_LFQ intensity siCTRL_X_Sol;LFQ intensity siCTRL_CENPA_Sol_LFQ intensity siCTRL_X_Sol;LFQ intensity siDNAJC9_CENPA_Sol_LFQ intensity siCTRL_X_Sol	Keep	Yes	4.88014	0	1.8208	10.7595	5.93184	0	1.53868	12.989	3.64925	9.44444e-05	1.32668	6.3347	23.4613	23.5677	23.6828	23.403	23.9411	24.9971	25.4827	24.6578	25.1393	24.4124	25.3622	25.3857	25.8436	25.1365	25.0383	25.4016	25.0053	25.1853	25.1188	sp|O15226|NKRF_HUMAN;sp|O15226-2|NKRF_HUMAN	sp|O15226|NKRF_HUMAN;sp|O15226-2|NKRF_HUMAN	271
STAT3	P40763-3	P40763	+	+	+	LFQ intensity siCAF1B_CENPA_Sol_LFQ intensity siCTRL_X_Sol;LFQ intensity siCTRL_CENPA_Sol_LFQ intensity siCTRL_X_Sol;LFQ intensity siDNAJC9_CENPA_Sol_LFQ intensity siCTRL_X_Sol	Keep	Yes	3.73623	6.58477e-05	1.81973	8.14963	3.93726	0	2.36507	7.70738	2.22756	0.00485874	1.26029	3.89701	24.0332	23.9599	24.3943	23.7144	NaN	25.6708	25.8631	24.5246	25.5778	24.7923	26.1217	25.3867	26.1063	25.766	26.1381	27.2579	25.9532	26.6214	25.9819	sp|P40763-3|STAT3_HUMAN;sp|P40763-2|STAT3_HUMAN;sp|P40763|STAT3_HUMAN	sp|P40763-3|STAT3_HUMAN;sp|P40763-2|STAT3_HUMAN;sp|P40763|STAT3_HUMAN	1166
WDHD1	O75717	O75717	+	+	+	LFQ intensity siCAF1B_CENPA_Sol_LFQ intensity siCTRL_X_Sol;LFQ intensity siCTRL_CENPA_Sol_LFQ intensity siCTRL_X_Sol;LFQ intensity siDNAJC9_CENPA_Sol_LFQ intensity siCTRL_X_Sol	Keep	Yes	2.27182	0.00234625	1.81613	3.97648	2.35348	0.0012162	1.78318	3.91795	1.91284	0.00991821	0.94635	3.22091	23.5003	23.1607	23.0272	22.3124	23.1863	24.1073	24.4772	23.7046	24.3418	23.2879	24.1935	25.3416	25.8825	23.9965	24.1174	26.2392	24.1781	25.2548	24.3135	sp|O75717|WDHD1_HUMAN;sp|O75717-2|WDHD1_HUMAN	sp|O75717|WDHD1_HUMAN;sp|O75717-2|WDHD1_HUMAN	467
S10AA	P60903	P60903		+	+	LFQ intensity siCAF1B_CENPA_Sol_LFQ intensity siCTRL_X_Sol;LFQ intensity siDNAJC9_CENPA_Sol_LFQ intensity siCTRL_X_Sol	Keep	Yes	2.40498	0.00190561	1.81224	4.22019	2.04871	0.00234185	1.82175	3.4312	1.8115	0.0123009	1.24377	3.18259	25.677	26.9993	27.4542	26.4446	27.2836	28.1918	28.1197	27.5515	28.1991	NaN	29.2242	28.0298	28.7183	28.3636	28.2984	29.6099	27.14	29.1213	28.7977	sp|P60903|S10AA_HUMAN	sp|P60903|S10AA_HUMAN	1473
RL29	P47914	P47914	+	+	+	LFQ intensity siCAF1B_CENPA_Sol_LFQ intensity siCTRL_X_Sol;LFQ intensity siCTRL_CENPA_Sol_LFQ intensity siCTRL_X_Sol;LFQ intensity siDNAJC9_CENPA_Sol_LFQ intensity siCTRL_X_Sol	Keep	Yes	5.74007	0	1.80927	14.4412	6.36575	0	1.84944	14.7858	3.92947	7.01754e-05	1.18025	6.95664	28.549	28.9749	28.8627	28.4744	28.8488	29.9121	30.133	29.9932	30.1738	29.399	30.6295	30.4851	30.6944	30.396	30.2959	30.717	30.5859	30.7307	30.6275	sp|P47914|RL29_HUMAN	sp|P47914|RL29_HUMAN	1244
DJC10	Q8IXB1	Q8IXB1		+	+	LFQ intensity siCAF1B_CENPA_Sol_LFQ intensity siCTRL_X_Sol;LFQ intensity siDNAJC9_CENPA_Sol_LFQ intensity siCTRL_X_Sol	Keep	Yes	1.7029	0.00835875	1.80902	3.75737	4.36396	0	2.44256	13.2815	1.36224	0.0358141	1.21066	2.68752	NaN	NaN	NaN	23.1178	23.4095	24.4149	25.344	24.3783	24.5548	23.6797	24.8639	24.3331	25.8238	25.27	25.6416	26.0833	25.5079	25.7076	25.5908	sp|Q8IXB1|DJC10_HUMAN;sp|Q8IXB1-2|DJC10_HUMAN;sp|Q8IXB1-3|DJC10_HUMAN	sp|Q8IXB1|DJC10_HUMAN;sp|Q8IXB1-2|DJC10_HUMAN	2479
RLA0	P05388	P05388	+	+	+	LFQ intensity siCAF1B_CENPA_Sol_LFQ intensity siCTRL_X_Sol;LFQ intensity siCTRL_CENPA_Sol_LFQ intensity siCTRL_X_Sol;LFQ intensity siDNAJC9_CENPA_Sol_LFQ intensity siCTRL_X_Sol	Keep	Yes	4.64297	0	1.80578	9.90702	6.601	0	2.00594	15.8545	2.88132	0.000951589	1.19036	4.82423	28.2734	28.7096	28.4773	28.0711	28.5065	29.7977	30.0969	29.4155	29.8523	28.8274	30.3773	30.0484	30.5497	29.8779	30.4495	30.6409	30.3935	30.294	30.2897	sp|P05388|RLA0_HUMAN;sp|P05388-2|RLA0_HUMAN;sp|Q8NHW5|RLA0L_HUMAN	sp|P05388|RLA0_HUMAN;sp|P05388-2|RLA0_HUMAN;sp|Q8NHW5|RLA0L_HUMAN	660
KPCI	P41743	P41743		+	+	LFQ intensity siCAF1B_CENPA_Sol_LFQ intensity siCTRL_X_Sol;LFQ intensity siDNAJC9_CENPA_Sol_LFQ intensity siCTRL_X_Sol	Keep	Yes	1.75073	0.00753565	1.80024	3.88586	2.26948	0.00149276	1.85043	4.69174	0.100845	0.891572	0.262989	0.277114	NaN	NaN	24.4258	NaN	23.3111	23.5995	25.6024	23.3491	25.2237	22.8824	26.0826	25.4458	25.9501	25.1963	25.714	26.2532	25.4112	25.814	25.4018	sp|P41743|KPCI_HUMAN	sp|P41743|KPCI_HUMAN	1183
RLA2	P05387	P05387	+	+	+	LFQ intensity siCAF1B_CENPA_Sol_LFQ intensity siCTRL_X_Sol;LFQ intensity siCTRL_CENPA_Sol_LFQ intensity siCTRL_X_Sol;LFQ intensity siDNAJC9_CENPA_Sol_LFQ intensity siCTRL_X_Sol	Keep	Yes	2.2959	0.00231648	1.79448	4.02003	3.62577	0.000127438	2.16535	6.28448	2.32829	0.00406335	1.62595	3.87682	26.6722	27.2233	26.6893	26.3441	27.9328	28.2725	29.357	27.7452	29.2932	28.3236	28.6889	28.165	29.7959	28.4175	29.5844	29.0642	29.6221	28.8003	28.6174	sp|P05387|RLA2_HUMAN	sp|P05387|RLA2_HUMAN	659
PRS10	P62333	P62333	+	+	+	LFQ intensity siCAF1B_CENPA_Sol_LFQ intensity siCTRL_X_Sol;LFQ intensity siCTRL_CENPA_Sol_LFQ intensity siCTRL_X_Sol;LFQ intensity siDNAJC9_CENPA_Sol_LFQ intensity siCTRL_X_Sol	Keep	Yes	4.14788	2.03175e-05	1.79071	8.31556	5.74082	0	2.07813	12.2637	3.0695	0.000668208	1.35651	5.17097	25.7599	25.4471	25.5604	25.1386	25.9367	26.9327	27.5804	26.5997	27.2102	26.3022	27.5477	27.0395	27.7437	27.1062	27.4813	27.9352	27.4201	27.8311	27.5656	sp|P62333|PRS10_HUMAN	sp|P62333|PRS10_HUMAN	1540
CLPB	Q9H078-2	Q9H078	+	+	+	LFQ intensity siCAF1B_CENPA_Sol_LFQ intensity siCTRL_X_Sol;LFQ intensity siCTRL_CENPA_Sol_LFQ intensity siCTRL_X_Sol;LFQ intensity siDNAJC9_CENPA_Sol_LFQ intensity siCTRL_X_Sol	Keep	Yes	3.63308	8.37209e-05	1.79038	6.89312	4.70886	0	1.91899	8.93469	2.90082	0.000929703	1.24189	4.85953	24.568	23.8308	24.032	23.7459	24.5805	25.3345	25.9195	24.9418	25.6878	25.0831	25.9898	25.5016	26.4	25.8759	26.2582	26.404	25.7243	25.953	26.0125	sp|Q9H078-2|CLPB_HUMAN;sp|Q9H078-5|CLPB_HUMAN;sp|Q9H078-3|CLPB_HUMAN;sp|Q9H078|CLPB_HUMAN;sp|Q9H078-4|CLPB_HUMAN	sp|Q9H078-2|CLPB_HUMAN;sp|Q9H078-5|CLPB_HUMAN;sp|Q9H078-3|CLPB_HUMAN;sp|Q9H078|CLPB_HUMAN;sp|Q9H078-4|CLPB_HUMAN	3189
FMR1	Q06787-8	Q06787	+	+	+	LFQ intensity siCAF1B_CENPA_Sol_LFQ intensity siCTRL_X_Sol;LFQ intensity siCTRL_CENPA_Sol_LFQ intensity siCTRL_X_Sol;LFQ intensity siDNAJC9_CENPA_Sol_LFQ intensity siCTRL_X_Sol	Keep	Yes	5.18202	0	1.79019	11.9399	6.4803	0	2.10845	15.2974	3.54777	0.000151899	1.24039	6.11962	23.6747	23.7612	23.7045	23.5045	24.0184	24.9606	25.5998	24.7188	25.0762	24.5097	25.7292	25.4384	25.7392	25.1845	25.7883	26.2358	25.7249	25.876	25.5804	sp|Q06787-8|FMR1_HUMAN;sp|Q06787-5|FMR1_HUMAN;sp|Q06787-9|FMR1_HUMAN;sp|Q06787-3|FMR1_HUMAN;sp|Q06787|FMR1_HUMAN;sp|Q06787-6|FMR1_HUMAN;sp|Q06787-2|FMR1_HUMAN;sp|Q06787-4|FMR1_HUMAN;sp|Q06787-7|FMR1_HUMAN;sp|Q06787-11|FMR1_HUMAN;sp|Q06787-10|FMR1_HUMAN	sp|Q06787-8|FMR1_HUMAN;sp|Q06787-5|FMR1_HUMAN;sp|Q06787-9|FMR1_HUMAN;sp|Q06787-3|FMR1_HUMAN;sp|Q06787|FMR1_HUMAN;sp|Q06787-6|FMR1_HUMAN;sp|Q06787-2|FMR1_HUMAN;sp|Q06787-4|FMR1_HUMAN;sp|Q06787-7|FMR1_HUMAN;sp|Q06787-11|FMR1_HUMAN;sp|Q06787-10|FMR1_HUMAN	1734
RL18	Q07020	Q07020	+	+	+	LFQ intensity siCAF1B_CENPA_Sol_LFQ intensity siCTRL_X_Sol;LFQ intensity siCTRL_CENPA_Sol_LFQ intensity siCTRL_X_Sol;LFQ intensity siDNAJC9_CENPA_Sol_LFQ intensity siCTRL_X_Sol	Keep	Yes	4.57109	0	1.78902	9.66076	6.2351	0	1.95648	14.2219	3.02238	0.000706077	1.2256	5.08284	29.3154	29.7026	29.4145	28.9656	29.5133	30.6567	31.1326	30.6035	30.7839	29.8627	31.3329	30.9025	31.4803	30.9695	31.2291	31.5646	31.2837	31.3846	31.2318	sp|Q07020|RL18_HUMAN;sp|Q07020-2|RL18_HUMAN	sp|Q07020|RL18_HUMAN;sp|Q07020-2|RL18_HUMAN	1736
SAMH1	Q9Y3Z3	Q9Y3Z3	+	+	+	LFQ intensity siCAF1B_CENPA_Sol_LFQ intensity siCTRL_X_Sol;LFQ intensity siCTRL_CENPA_Sol_LFQ intensity siCTRL_X_Sol;LFQ intensity siDNAJC9_CENPA_Sol_LFQ intensity siCTRL_X_Sol	Keep	Yes	3.50675	0.000119658	1.78775	6.57541	4.63442	0	2.05658	8.72817	2.31174	0.00412582	1.11231	3.84991	24.546	24.8822	24.6416	23.7808	24.8775	25.7706	26.3533	25.2585	25.6908	25.2164	26.6364	25.8623	26.4641	26.3707	26.5307	27.0442	26.3657	26.6523	26.4182	sp|Q9Y3Z3|SAMH1_HUMAN;sp|Q9Y3Z3-4|SAMH1_HUMAN;sp|Q9Y3Z3-3|SAMH1_HUMAN	sp|Q9Y3Z3|SAMH1_HUMAN;sp|Q9Y3Z3-4|SAMH1_HUMAN;sp|Q9Y3Z3-3|SAMH1_HUMAN	3793
MLH1	P40692	P40692	+	+	+	LFQ intensity siCAF1B_CENPA_Sol_LFQ intensity siCTRL_X_Sol;LFQ intensity siCTRL_CENPA_Sol_LFQ intensity siCTRL_X_Sol;LFQ intensity siDNAJC9_CENPA_Sol_LFQ intensity siCTRL_X_Sol	Keep	Yes	2.90282	0.0005824	1.78707	5.20162	3.68158	0	1.98726	6.40434	1.9989	0.00854631	1.21724	3.35369	26.6468	25.6156	25.9152	25.2563	25.9064	27.3767	28.0101	26.7419	26.9203	26.3774	27.5182	27.0984	28.3326	27.6713	28.0318	28.4891	27.2121	27.6794	27.8643	sp|P40692|MLH1_HUMAN;sp|P40692-3|MLH1_HUMAN;sp|P40692-2|MLH1_HUMAN	sp|P40692|MLH1_HUMAN;sp|P40692-3|MLH1_HUMAN;sp|P40692-2|MLH1_HUMAN	1165
SBP2L	Q93073	Q93073	+	+	+	LFQ intensity siCAF1B_CENPA_Sol_LFQ intensity siCTRL_X_Sol;LFQ intensity siCTRL_CENPA_Sol_LFQ intensity siCTRL_X_Sol;LFQ intensity siDNAJC9_CENPA_Sol_LFQ intensity siCTRL_X_Sol	Keep	Yes	3.5251	0.000122004	1.78659	6.62086	4.70735	0	2.14352	8.93046	2.32855	0.00407085	1.06797	3.87725	23.2148	23.5572	23.3055	22.978	23.9471	24.399	25.3062	24.2291	24.3888	24.0193	25.3748	24.7341	25.7145	24.925	25.4173	26.0197	25.2532	25.888	25.1419	sp|Q93073|SBP2L_HUMAN;sp|Q93073-2|SBP2L_HUMAN	sp|Q93073|SBP2L_HUMAN;sp|Q93073-2|SBP2L_HUMAN	2763
EHMT2	Q96KQ7-2	Q96KQ7	+	+	+	LFQ intensity siCAF1B_CENPA_Sol_LFQ intensity siCTRL_X_Sol;LFQ intensity siCTRL_CENPA_Sol_LFQ intensity siCTRL_X_Sol;LFQ intensity siDNAJC9_CENPA_Sol_LFQ intensity siCTRL_X_Sol	Keep	Yes	2.34851	0.00206898	1.78032	5.76867	3.33008	0.000148772	2.41739	8.09017	2.66311	0.00155565	1.68934	7.0171	NaN	22.5792	NaN	22.7348	NaN	24.072	24.7931	24.3207	24.1996	NaN	25.0192	24.1457	24.4147	24.1696	24.5387	25.5738	25.1093	25.2849	24.8652	sp|Q96KQ7-2|EHMT2_HUMAN;sp|Q96KQ7|EHMT2_HUMAN;sp|Q96KQ7-3|EHMT2_HUMAN	sp|Q96KQ7-2|EHMT2_HUMAN;sp|Q96KQ7|EHMT2_HUMAN	2906
RM49	Q13405	Q13405	+	+	+	LFQ intensity siCAF1B_CENPA_Sol_LFQ intensity siCTRL_X_Sol;LFQ intensity siCTRL_CENPA_Sol_LFQ intensity siCTRL_X_Sol;LFQ intensity siDNAJC9_CENPA_Sol_LFQ intensity siCTRL_X_Sol	Keep	Yes	3.52815	0.000122538	1.77892	6.62843	5.24702	0	1.87844	10.5553	3.65068	9.53271e-05	1.35332	6.33776	23.6815	23.3442	23.273	22.8267	23.1058	24.5455	25.0687	24.5824	24.7276	24.0736	25.4731	24.7417	25.4069	24.4791	25.3206	25.1266	25.3913	24.994	24.791	sp|Q13405|RM49_HUMAN	sp|Q13405|RM49_HUMAN	1838
CLUS	P10909-4	P10909	+	+	+	LFQ intensity siCAF1B_CENPA_Sol_LFQ intensity siCTRL_X_Sol;LFQ intensity siCTRL_CENPA_Sol_LFQ intensity siCTRL_X_Sol;LFQ intensity siDNAJC9_CENPA_Sol_LFQ intensity siCTRL_X_Sol	Keep	Yes	2.97692	0.000526557	1.77111	5.35842	5.45193	0	2.35838	11.2365	3.19535	0.000515528	1.30535	5.4108	24.7686	24.9662	24.982	24.144	25.2593	25.9251	26.6072	26.0374	26.3291	25.748	26.4062	27.0855	27.0265	25.8623	27.2269	27.4946	27.0978	27.1827	26.9099	sp|P10909-4|CLUS_HUMAN;sp|P10909-6|CLUS_HUMAN;sp|P10909|CLUS_HUMAN;sp|P10909-5|CLUS_HUMAN;sp|P10909-2|CLUS_HUMAN;sp|P10909-3|CLUS_HUMAN	sp|P10909-4|CLUS_HUMAN;sp|P10909-6|CLUS_HUMAN;sp|P10909|CLUS_HUMAN;sp|P10909-5|CLUS_HUMAN;sp|P10909-2|CLUS_HUMAN	769
RL13A	P40429	P40429	+	+	+	LFQ intensity siCAF1B_CENPA_Sol_LFQ intensity siCTRL_X_Sol;LFQ intensity siCTRL_CENPA_Sol_LFQ intensity siCTRL_X_Sol;LFQ intensity siDNAJC9_CENPA_Sol_LFQ intensity siCTRL_X_Sol	Keep	Yes	4.67971	0	1.76661	10.035	6.38821	0	2.00564	14.8848	3.12196	0.000604179	1.23815	5.27014	29.1986	29.5807	29.3468	28.8627	29.4092	30.634	30.8911	30.5641	30.7563	29.7434	31.2078	30.8299	31.3138	30.8335	31.1868	31.4824	31.3631	31.2142	31.1799	sp|P40429|RL13A_HUMAN;sp|Q6NVV1|R13P3_HUMAN	sp|P40429|RL13A_HUMAN	1163
RL23A	P62750	P62750	+	+	+	LFQ intensity siCAF1B_CENPA_Sol_LFQ intensity siCTRL_X_Sol;LFQ intensity siCTRL_CENPA_Sol_LFQ intensity siCTRL_X_Sol;LFQ intensity siDNAJC9_CENPA_Sol_LFQ intensity siCTRL_X_Sol	Keep	Yes	3.93724	1.79775e-05	1.76646	7.70733	5.1624	0	1.92309	10.2848	3.36433	0.000385714	1.46481	5.74353	26.9383	27.6114	27.7482	27.7069	27.6788	28.9198	29.696	28.5723	29.1866	28.6329	29.3565	29.0176	29.7716	29.067	29.2881	29.8009	29.326	29.2454	29.6387	sp|P62750|RL23A_HUMAN	sp|P62750|RL23A_HUMAN	1547
ZCHC8	Q6NZY4	Q6NZY4	+	+	+	LFQ intensity siCAF1B_CENPA_Sol_LFQ intensity siCTRL_X_Sol;LFQ intensity siCTRL_CENPA_Sol_LFQ intensity siCTRL_X_Sol;LFQ intensity siDNAJC9_CENPA_Sol_LFQ intensity siCTRL_X_Sol	Keep	Yes	3.7746	6.81934e-05	1.7664	7.26298	4.74774	0	1.85523	9.04418	2.7245	0.00137596	1.29935	4.54538	25.117	25.3409	25.3652	24.8254	25.8611	26.582	27.3486	26.1027	26.819	26.1539	27.4265	26.828	27.281	26.7376	26.9742	27.5274	26.8969	27.2966	27.0905	sp|Q6NZY4|ZCHC8_HUMAN;sp|Q6NZY4-2|ZCHC8_HUMAN	sp|Q6NZY4|ZCHC8_HUMAN;sp|Q6NZY4-2|ZCHC8_HUMAN	2271
IF2B3	O00425	O00425	+	+	+	LFQ intensity siCAF1B_CENPA_Sol_LFQ intensity siCTRL_X_Sol;LFQ intensity siCTRL_CENPA_Sol_LFQ intensity siCTRL_X_Sol;LFQ intensity siDNAJC9_CENPA_Sol_LFQ intensity siCTRL_X_Sol	Keep	Yes	3.93405	3.58543e-05	1.76631	7.69842	5.39674	0	2.14227	11.0493	3.45229	0.000235857	1.36875	5.92187	26.4549	26.4065	26.442	25.8224	26.6881	27.6792	28.2471	27.5122	28.0016	27.2174	28.1891	27.9193	28.6196	27.7884	28.3017	28.8978	28.4079	28.7119	28.206	sp|O00425|IF2B3_HUMAN;sp|O00425-2|IF2B3_HUMAN;sp|Q9Y6M1-5|IF2B2_HUMAN;sp|Q9Y6M1-6|IF2B2_HUMAN;sp|Q9Y6M1-3|IF2B2_HUMAN;sp|Q9Y6M1-4|IF2B2_HUMAN;sp|Q9Y6M1-1|IF2B2_HUMAN;sp|Q9Y6M1|IF2B2_HUMAN	sp|O00425|IF2B3_HUMAN	176
RL30	P62888	P62888	+	+	+	LFQ intensity siCAF1B_CENPA_Sol_LFQ intensity siCTRL_X_Sol;LFQ intensity siCTRL_CENPA_Sol_LFQ intensity siCTRL_X_Sol;LFQ intensity siDNAJC9_CENPA_Sol_LFQ intensity siCTRL_X_Sol	Keep	Yes	4.28222	2.22997e-05	1.76563	8.72398	5.66568	0	1.92377	11.9887	2.15768	0.00571892	1.09479	3.60266	28.3789	28.4506	28.154	27.6549	27.8858	29.3442	29.7984	29.0169	29.5633	28.2753	30.0097	29.6555	30.1545	29.6621	30.0242	30.2399	29.9319	29.9129	30.0342	sp|P62888|RL30_HUMAN	sp|P62888|RL30_HUMAN	1565
SMCA5	O60264	O60264	+	+	+	LFQ intensity siCAF1B_CENPA_Sol_LFQ intensity siCTRL_X_Sol;LFQ intensity siCTRL_CENPA_Sol_LFQ intensity siCTRL_X_Sol;LFQ intensity siDNAJC9_CENPA_Sol_LFQ intensity siCTRL_X_Sol	Keep	Yes	2.98233	0.00052916	1.76476	5.91266	5.88864	0	1.96816	15.1855	2.09397	0.00667622	0.913629	3.6615	NaN	24.6676	24.7469	24.2217	24.6341	25.4056	25.8603	25.3204	25.9651	24.8545	26.6118	26.0081	26.9542	25.7553	26.4036	26.7818	26.5079	26.572	26.4133	sp|O60264|SMCA5_HUMAN	sp|O60264|SMCA5_HUMAN	365
CALM3	P0DP25	P0DP25		+	+	LFQ intensity siCAF1B_CENPA_Sol_LFQ intensity siCTRL_X_Sol;LFQ intensity siDNAJC9_CENPA_Sol_LFQ intensity siCTRL_X_Sol	Keep	Yes	3.18232	0.000251079	1.75816	5.80944	4.33702	0	2.02246	7.9418	1.69278	0.016622	1.5278	2.88717	25.4769	24.904	24.3157	24.1472	24.8269	25.8518	28.0554	25.9387	26.201	25.2627	26.7992	26.2429	26.7445	26.1826	26.5922	27.085	26.7352	26.8315	26.5392	sp|P0DP25|CALM3_HUMAN;sp|P0DP24|CALM2_HUMAN;sp|P0DP23|CALM1_HUMAN;sp|P27482|CALL3_HUMAN;sp|P02585|TNNC2_HUMAN	sp|P0DP25|CALM3_HUMAN;sp|P0DP24|CALM2_HUMAN;sp|P0DP23|CALM1_HUMAN	747
PABP1	P11940	P11940	+	+	+	LFQ intensity siCAF1B_CENPA_Sol_LFQ intensity siCTRL_X_Sol;LFQ intensity siCTRL_CENPA_Sol_LFQ intensity siCTRL_X_Sol;LFQ intensity siDNAJC9_CENPA_Sol_LFQ intensity siCTRL_X_Sol	Keep	Yes	5.70035	0	1.75772	14.2481	7.99676	0	1.91583	23.8795	4.26974	5.23077e-05	1.38772	7.7721	27.8252	27.9771	28.0926	27.7203	27.9669	29.3669	29.7028	29.1403	29.555	28.7556	29.8777	29.5397	29.8526	29.4266	29.7875	29.9994	29.8542	29.8038	29.7164	sp|P11940|PABP1_HUMAN;sp|P11940-2|PABP1_HUMAN;sp|Q9H361|PABP3_HUMAN;sp|Q4VXU2|PAP1L_HUMAN;sp|Q4VXU2-2|PAP1L_HUMAN;sp|Q96DU9-2|PABP5_HUMAN;sp|Q96DU9|PABP5_HUMAN	sp|P11940|PABP1_HUMAN;sp|P11940-2|PABP1_HUMAN	791
RL7	P18124	P18124	+	+	+	LFQ intensity siCAF1B_CENPA_Sol_LFQ intensity siCTRL_X_Sol;LFQ intensity siCTRL_CENPA_Sol_LFQ intensity siCTRL_X_Sol;LFQ intensity siDNAJC9_CENPA_Sol_LFQ intensity siCTRL_X_Sol	Keep	Yes	4.551	0	1.75467	9.59289	6.21916	0	1.9583	14.1544	2.66243	0.00155228	1.17196	4.43737	30.0169	30.3014	30.0907	29.6426	30.1858	31.248	31.8473	31.1592	31.4545	30.3882	31.9419	31.6364	32.1489	31.4814	31.858	32.3088	32.037	31.9272	31.8977	sp|P18124|RL7_HUMAN	sp|P18124|RL7_HUMAN	890
SNR40	Q96DI7	Q96DI7		+	+	LFQ intensity siCAF1B_CENPA_Sol_LFQ intensity siCTRL_X_Sol;LFQ intensity siDNAJC9_CENPA_Sol_LFQ intensity siCTRL_X_Sol	Keep	Yes	1.62623	0.00999513	1.75278	4.26514	4.10168	0	2.00849	11.7314	1.05436	0.0747081	0.945472	2.24396	NaN	22.4702	NaN	NaN	22.5671	23.8139	24.0183	23.2402	NaN	22.784	24.4541	23.6541	24.706	NaN	24.2667	24.7268	24.7684	24.5428	24.3309	sp|Q96DI7|SNR40_HUMAN;sp|Q96DI7-2|SNR40_HUMAN	sp|Q96DI7|SNR40_HUMAN;sp|Q96DI7-2|SNR40_HUMAN	2823
RL35A	P18077	P18077	+	+	+	LFQ intensity siCAF1B_CENPA_Sol_LFQ intensity siCTRL_X_Sol;LFQ intensity siCTRL_CENPA_Sol_LFQ intensity siCTRL_X_Sol;LFQ intensity siDNAJC9_CENPA_Sol_LFQ intensity siCTRL_X_Sol	Keep	Yes	4.9401	0	1.75246	10.9852	5.73747	0	1.94413	12.2513	2.72673	0.00138223	1.10304	4.54927	27.7345	28.2407	28.0571	28.1034	27.9606	29.1734	29.4522	29.384	29.3699	28.2321	30.0525	29.5784	29.9867	29.4694	29.7142	30.4801	29.8374	29.9502	29.8351	sp|P18077|RL35A_HUMAN	sp|P18077|RL35A_HUMAN	888
GNAI3	P08754	P08754	+	+	+	LFQ intensity siCAF1B_CENPA_Sol_LFQ intensity siCTRL_X_Sol;LFQ intensity siCTRL_CENPA_Sol_LFQ intensity siCTRL_X_Sol;LFQ intensity siDNAJC9_CENPA_Sol_LFQ intensity siCTRL_X_Sol	Keep	Yes	4.57534	0	1.75131	9.67515	5.90813	0	2.28899	12.8969	5.83284	0	1.60032	12.6083	24.4473	24.0865	24.6347	24.05	24.1796	25.7964	25.9598	25.9284	26.0178	25.6975	26.1174	25.7125	26.3915	25.9024	26.5552	27.0432	26.1923	26.4754	26.577	sp|P08754|GNAI3_HUMAN	sp|P08754|GNAI3_HUMAN	717
CMC1	O75746	O75746			+	LFQ intensity siCAF1B_CENPA_Sol_LFQ intensity siCTRL_X_Sol	Keep	Yes	1.41699	0.016655	1.75127	3.04317	1.92131	0.00305108	2.00818	3.85121	0.822629	0.130603	1.08048	1.69708	NaN	21.894	23.5972	NaN	NaN	23.7218	24.7168	23.8415	23.8245	23.0258	24.9762	24.3985	24.3505	24.2623	24.2771	24.8665	25.1442	24.9632	24.518	sp|O75746|CMC1_HUMAN;sp|O75746-2|CMC1_HUMAN	sp|O75746|CMC1_HUMAN;sp|O75746-2|CMC1_HUMAN	469
RS25	P62851	P62851	+	+	+	LFQ intensity siCAF1B_CENPA_Sol_LFQ intensity siCTRL_X_Sol;LFQ intensity siCTRL_CENPA_Sol_LFQ intensity siCTRL_X_Sol;LFQ intensity siDNAJC9_CENPA_Sol_LFQ intensity siCTRL_X_Sol	Keep	Yes	4.43178	0	1.74923	9.19869	6.9053	0	1.8576	17.3454	5.39779	0	1.48704	11.0528	27.1092	27.1666	27.0881	26.7124	27.3198	28.5602	28.8492	28.2948	28.6235	28.5036	29.0596	28.6142	29.1819	28.4581	28.8694	29.0074	28.9969	28.8239	28.9865	sp|P62851|RS25_HUMAN	sp|P62851|RS25_HUMAN	1557
RS20	P60866	P60866	+	+	+	LFQ intensity siCAF1B_CENPA_Sol_LFQ intensity siCTRL_X_Sol;LFQ intensity siCTRL_CENPA_Sol_LFQ intensity siCTRL_X_Sol;LFQ intensity siDNAJC9_CENPA_Sol_LFQ intensity siCTRL_X_Sol	Keep	Yes	2.92932	0.000568558	1.73996	5.25735	3.63655	0.000128272	1.93029	6.3075	2.91939	0.000950886	1.63427	4.89328	26.684	27.0555	27.8389	27.2582	28.2624	28.6894	28.962	28.8424	29.045	29.7315	29.3413	29.1293	29.2751	28.8934	28.9544	29.5694	29.6265	29.3261	29.2741	sp|P60866|RS20_HUMAN;sp|P60866-2|RS20_HUMAN	sp|P60866|RS20_HUMAN;sp|P60866-2|RS20_HUMAN	1469
HNRH1	P31943	P31943	+	+	+	LFQ intensity siCAF1B_CENPA_Sol_LFQ intensity siCTRL_X_Sol;LFQ intensity siCTRL_CENPA_Sol_LFQ intensity siCTRL_X_Sol;LFQ intensity siDNAJC9_CENPA_Sol_LFQ intensity siCTRL_X_Sol	Keep	Yes	4.58498	0	1.73881	9.70791	6.13108	0	1.91179	13.7873	3.37762	0.000392727	1.22397	5.77025	28.7866	28.6744	28.9048	28.4247	29.0102	30.0869	30.475	29.9262	30.1019	29.3306	30.8579	30.2481	30.6656	30.2242	30.6492	31.0165	30.4662	30.6919	30.5358	sp|P31943|HNRH1_HUMAN	sp|P31943|HNRH1_HUMAN	1073
SCRIB	Q14160	Q14160	+	+	+	LFQ intensity siCAF1B_CENPA_Sol_LFQ intensity siCTRL_X_Sol;LFQ intensity siCTRL_CENPA_Sol_LFQ intensity siCTRL_X_Sol;LFQ intensity siDNAJC9_CENPA_Sol_LFQ intensity siCTRL_X_Sol	Keep	Yes	2.79318	0.000765591	1.73766	5.43495	3.30336	0.000145704	1.9488	6.08719	2.07598	0.00703974	1.09902	3.63025	24.6243	23.4785	23.5799	NaN	23.901	25.0732	25.3201	24.3102	25.1541	25.1172	26.0662	25.2496	25.8169	25.4018	25.9015	26.2311	25.0976	26.1246	25.869	sp|Q14160|SCRIB_HUMAN;sp|Q14160-3|SCRIB_HUMAN;sp|Q14160-2|SCRIB_HUMAN	sp|Q14160|SCRIB_HUMAN;sp|Q14160-3|SCRIB_HUMAN;sp|Q14160-2|SCRIB_HUMAN	1916
TASOR	Q9UK61-3	Q9UK61		+	+	LFQ intensity siCAF1B_CENPA_Sol_LFQ intensity siCTRL_X_Sol;LFQ intensity siDNAJC9_CENPA_Sol_LFQ intensity siCTRL_X_Sol	Keep	Yes	2.20758	0.00263641	1.73683	5.27277	2.88726	0.000265748	2.00712	6.48922	1.40701	0.031974	0.974338	2.77414	23.4645	22.737	NaN	NaN	NaN	23.7759	24.743	23.877	24.106	23.8736	24.8495	24.55	25.2862	24.6647	24.7748	25.6169	24.8898	25.1203	25.1376	sp|Q9UK61-3|TASOR_HUMAN;sp|Q9UK61-4|TASOR_HUMAN;sp|Q9UK61|TASOR_HUMAN;sp|Q9UK61-2|TASOR_HUMAN	sp|Q9UK61-3|TASOR_HUMAN;sp|Q9UK61-4|TASOR_HUMAN;sp|Q9UK61|TASOR_HUMAN;sp|Q9UK61-2|TASOR_HUMAN	3636
RBM39	Q14498-2	Q14498	+	+	+	LFQ intensity siCAF1B_CENPA_Sol_LFQ intensity siCTRL_X_Sol;LFQ intensity siCTRL_CENPA_Sol_LFQ intensity siCTRL_X_Sol;LFQ intensity siDNAJC9_CENPA_Sol_LFQ intensity siCTRL_X_Sol	Keep	Yes	4.45163	0	1.73567	9.2633	5.66771	0	1.90139	11.9961	4.81101	0	1.48956	9.22476	26.3749	26.2621	26.6486	25.99	26.3051	27.746	28.1094	27.3758	27.9075	27.8898	28.2727	27.7035	28.3843	27.8467	28.2676	28.6265	27.9079	28.1763	28.1093	sp|Q14498-2|RBM39_HUMAN;sp|Q14498|RBM39_HUMAN;sp|Q14498-3|RBM39_HUMAN;sp|Q86U06-4|RBM23_HUMAN;sp|Q86U06-5|RBM23_HUMAN;sp|Q86U06-2|RBM23_HUMAN;sp|Q86U06|RBM23_HUMAN	sp|Q14498-2|RBM39_HUMAN;sp|Q14498|RBM39_HUMAN;sp|Q14498-3|RBM39_HUMAN	1941
LARP1	Q6PKG0	Q6PKG0	+	+	+	LFQ intensity siCAF1B_CENPA_Sol_LFQ intensity siCTRL_X_Sol;LFQ intensity siCTRL_CENPA_Sol_LFQ intensity siCTRL_X_Sol;LFQ intensity siDNAJC9_CENPA_Sol_LFQ intensity siCTRL_X_Sol	Keep	Yes	4.89288	0	1.7343	10.8071	6.38455	0	2.03044	14.8687	4.42037	5.96491e-05	1.42783	8.15612	27.0498	26.8192	26.6296	26.4227	26.7734	28.069	28.5682	28.0455	28.3876	27.7636	28.616	28.2471	28.7488	28.281	28.5884	29.1022	28.7511	28.6582	28.747	sp|Q6PKG0|LARP1_HUMAN;sp|Q6PKG0-3|LARP1_HUMAN;sp|Q659C4-7|LAR1B_HUMAN;sp|Q659C4-6|LAR1B_HUMAN;sp|Q659C4-5|LAR1B_HUMAN;sp|Q659C4-9|LAR1B_HUMAN;sp|Q659C4-2|LAR1B_HUMAN;sp|Q659C4|LAR1B_HUMAN	sp|Q6PKG0|LARP1_HUMAN;sp|Q6PKG0-3|LARP1_HUMAN	2303
CDC45	O75419-2	O75419		+	+	LFQ intensity siCAF1B_CENPA_Sol_LFQ intensity siCTRL_X_Sol;LFQ intensity siDNAJC9_CENPA_Sol_LFQ intensity siCTRL_X_Sol	Keep	Yes	4.17237	2.05788e-05	1.72921	12.1315	4.3594	0	1.94169	10.5047	1.45269	0.0283155	0.669463	2.70667	23.318	23.4482	NaN	NaN	22.9665	23.9085	24.5283	23.8926	23.6996	23.5394	25.0766	24.8601	25.0935	24.8635	25.6254	25.0733	24.9732	25.1651	25.0926	sp|O75419-2|CDC45_HUMAN;sp|O75419|CDC45_HUMAN;sp|O75419-3|CDC45_HUMAN	sp|O75419-2|CDC45_HUMAN;sp|O75419|CDC45_HUMAN;sp|O75419-3|CDC45_HUMAN	443
PSMD3	O43242	O43242	+	+	+	LFQ intensity siCAF1B_CENPA_Sol_LFQ intensity siCTRL_X_Sol;LFQ intensity siCTRL_CENPA_Sol_LFQ intensity siCTRL_X_Sol;LFQ intensity siDNAJC9_CENPA_Sol_LFQ intensity siCTRL_X_Sol	Keep	Yes	4.63744	0	1.72769	9.88788	6.30144	0	1.96622	14.5056	3.49204	0.000239676	1.21154	6.00366	25.3125	25.1142	24.871	24.8068	25.4425	26.3224	26.733	26.145	26.5796	25.8248	27.0701	26.5485	26.9974	26.7323	26.9422	27.2834	27.0903	27.06	27.0022	sp|O43242|PSMD3_HUMAN;sp|O43242-2|PSMD3_HUMAN	sp|O43242|PSMD3_HUMAN;sp|O43242-2|PSMD3_HUMAN	304
ABCB7	O75027	O75027	+	+	+	LFQ intensity siCAF1B_CENPA_Sol_LFQ intensity siCTRL_X_Sol;LFQ intensity siCTRL_CENPA_Sol_LFQ intensity siCTRL_X_Sol;LFQ intensity siDNAJC9_CENPA_Sol_LFQ intensity siCTRL_X_Sol	Keep	Yes	3.54014	0.000103084	1.72625	6.65828	5.20938	0	2.16363	10.4342	3.22087	0.000535484	1.31031	5.46026	23.5144	23.7898	24.5268	23.8522	24.3909	25.1205	25.8428	25.175	25.4373	25.0501	25.7718	25.3243	26.1149	25.7532	26.2521	26.4101	26.2361	26.0147	25.9793	sp|O75027|ABCB7_HUMAN;sp|O75027-2|ABCB7_HUMAN;sp|O75027-3|ABCB7_HUMAN	sp|O75027|ABCB7_HUMAN;sp|O75027-2|ABCB7_HUMAN;sp|O75027-3|ABCB7_HUMAN	410
ESCO2	Q56NI9	Q56NI9		+	+	LFQ intensity siCAF1B_CENPA_Sol_LFQ intensity siCTRL_X_Sol;LFQ intensity siDNAJC9_CENPA_Sol_LFQ intensity siCTRL_X_Sol	Keep	Yes	2.14898	0.00328558	1.72477	4.38876	3.73682	0	2.47936	8.15162	1.22045	0.0509621	0.753305	2.31091	22.8582	22.5853	NaN	NaN	23.2283	24.2891	23.9522	23.3147	23.6254	23.0381	24.0078	24.4509	25.4604	24.5425	24.6778	25.699	25.2224	25.8408	25.4099	sp|Q56NI9|ESCO2_HUMAN;sp|Q56NI9-2|ESCO2_HUMAN	sp|Q56NI9|ESCO2_HUMAN;sp|Q56NI9-2|ESCO2_HUMAN	2154
CRTC3	Q6UUV7-3	Q6UUV7		+	+	LFQ intensity siCAF1B_CENPA_Sol_LFQ intensity siCTRL_X_Sol;LFQ intensity siDNAJC9_CENPA_Sol_LFQ intensity siCTRL_X_Sol	Keep	Yes	1.68049	0.00872699	1.72255	3.32603	4.12441	0	2.74687	9.55387	1.11833	0.0650193	1.04498	2.14	NaN	22.6311	23.0578	21.7991	NaN	22.9698	24.2826	23.0134	24.2873	23.1519	23.8594	23.5755	24.2534	25.1859	25.338	25.0649	25.1368	25.4799	25.1948	sp|Q6UUV7-3|CRTC3_HUMAN;sp|Q6UUV7|CRTC3_HUMAN	sp|Q6UUV7-3|CRTC3_HUMAN;sp|Q6UUV7|CRTC3_HUMAN	2315
OTUL	Q96BN8	Q96BN8	+	+	+	LFQ intensity siCAF1B_CENPA_Sol_LFQ intensity siCTRL_X_Sol;LFQ intensity siCTRL_CENPA_Sol_LFQ intensity siCTRL_X_Sol;LFQ intensity siDNAJC9_CENPA_Sol_LFQ intensity siCTRL_X_Sol	Keep	Yes	4.89917	0	1.72202	10.8307	5.9907	0	2.2073	13.2203	3.13197	0.000579641	1.19969	5.2892	24.241	23.7699	23.7671	23.4728	23.8748	25.1198	25.0874	25.5376	25.0231	24.3562	25.6862	25.4029	25.3962	25.7033	25.9779	26.0148	25.6978	26.3995	26.0721	sp|Q96BN8|OTUL_HUMAN	sp|Q96BN8|OTUL_HUMAN	2800
TCPQ	P50990	P50990	+	+	+	LFQ intensity siCAF1B_CENPA_Sol_LFQ intensity siCTRL_X_Sol;LFQ intensity siCTRL_CENPA_Sol_LFQ intensity siCTRL_X_Sol;LFQ intensity siDNAJC9_CENPA_Sol_LFQ intensity siCTRL_X_Sol	Keep	Yes	3.98347	1.84971e-05	1.72194	7.83758	5.76816	0	1.91791	12.3652	3.7033	5.85366e-05	1.3672	6.4514	27.3177	27.2846	27.1908	26.6701	27.3798	28.5285	29.07	28.4383	28.6225	28.0197	29.1382	28.6465	29.2764	28.501	29.1265	29.3508	28.8283	29.143	28.9839	sp|P50990|TCPQ_HUMAN;sp|P50990-2|TCPQ_HUMAN;sp|P50990-3|TCPQ_HUMAN	sp|P50990|TCPQ_HUMAN;sp|P50990-2|TCPQ_HUMAN;sp|P50990-3|TCPQ_HUMAN	1321
EI2BE	Q13144	Q13144	+	+	+	LFQ intensity siCAF1B_CENPA_Sol_LFQ intensity siCTRL_X_Sol;LFQ intensity siCTRL_CENPA_Sol_LFQ intensity siCTRL_X_Sol;LFQ intensity siDNAJC9_CENPA_Sol_LFQ intensity siCTRL_X_Sol	Keep	Yes	3.99263	1.86047e-05	1.72137	11.1385	4.23618	0	2.48569	9.99598	3.06636	0.000666282	1.6941	6.13455	NaN	22.1433	22.5756	22.4662	NaN	24.5499	24.3023	23.4855	23.7966	24.3113	24.3286	24.0101	24.208	23.9189	25.1698	25.2891	24.6976	24.3248	24.9222	sp|Q13144|EI2BE_HUMAN	sp|Q13144|EI2BE_HUMAN	1808
SERF2	P84101-4	P84101		+	+	LFQ intensity siCAF1B_CENPA_Sol_LFQ intensity siCTRL_X_Sol;LFQ intensity siDNAJC9_CENPA_Sol_LFQ intensity siCTRL_X_Sol	Keep	Yes	2.90008	0.000579618	1.71802	5.19588	2.66923	0.000498427	1.78574	4.7263	0.617725	0.223265	0.667543	1.26597	26.7272	25.9861	26.6748	25.4743	26.0765	26.7788	27.7489	27.3183	27.3626	25.068	28.3686	28.0485	27.9133	27.2927	NaN	28.7943	27.3365	27.7511	28.0121	sp|P84101-4|SERF2_HUMAN;sp|P84101|SERF2_HUMAN;sp|P84101-3|SERF2_HUMAN;sp|P84101-2|SERF2_HUMAN	sp|P84101-4|SERF2_HUMAN;sp|P84101|SERF2_HUMAN;sp|P84101-3|SERF2_HUMAN;sp|P84101-2|SERF2_HUMAN	1650
RM43	Q8N983-4	Q8N983	+	+	+	LFQ intensity siCAF1B_CENPA_Sol_LFQ intensity siCTRL_X_Sol;LFQ intensity siCTRL_CENPA_Sol_LFQ intensity siCTRL_X_Sol;LFQ intensity siDNAJC9_CENPA_Sol_LFQ intensity siCTRL_X_Sol	Keep	Yes	2.6732	0.0011417	1.71733	7.06074	4.27604	0	1.55933	12.7415	2.171	0.00561295	1.18703	4.44313	NaN	NaN	22.4536	NaN	22.8443	23.4527	24.0586	23.9084	24.2176	23.5425	24.6063	24.2392	24.5918	24.0278	24.2894	24.1795	24.3123	24.1397	24.1205	sp|Q8N983-4|RM43_HUMAN;sp|Q8N983-3|RM43_HUMAN;sp|Q8N983-2|RM43_HUMAN;sp|Q8N983|RM43_HUMAN;sp|Q8N983-6|RM43_HUMAN;sp|Q8N983-7|RM43_HUMAN	sp|Q8N983-4|RM43_HUMAN;sp|Q8N983-3|RM43_HUMAN;sp|Q8N983-2|RM43_HUMAN;sp|Q8N983|RM43_HUMAN;sp|Q8N983-6|RM43_HUMAN;sp|Q8N983-7|RM43_HUMAN	2549
PFKAP	Q01813	Q01813	+	+	+	LFQ intensity siCAF1B_CENPA_Sol_LFQ intensity siCTRL_X_Sol;LFQ intensity siCTRL_CENPA_Sol_LFQ intensity siCTRL_X_Sol;LFQ intensity siDNAJC9_CENPA_Sol_LFQ intensity siCTRL_X_Sol	Keep	Yes	4.46744	0	1.71051	9.31507	5.13759	0	2.10507	10.2066	2.98819	0.000870777	1.11005	5.01946	28.5683	28.6949	28.9221	28.1968	28.8317	29.7858	30.2629	29.4445	30.0052	29.2658	30.5339	30.004	30.5696	30.3057	30.5874	31.1687	30.2147	30.9369	30.8316	sp|Q01813|PFKAP_HUMAN;sp|Q01813-2|PFKAP_HUMAN	sp|Q01813|PFKAP_HUMAN;sp|Q01813-2|PFKAP_HUMAN	1685
RFC1	P35251-2	P35251		+	+	LFQ intensity siCAF1B_CENPA_Sol_LFQ intensity siCTRL_X_Sol;LFQ intensity siDNAJC9_CENPA_Sol_LFQ intensity siCTRL_X_Sol	Keep	Yes	2.04987	0.00413585	1.71025	3.80503	3.14808	0.000256959	3.1668	5.73252	1.80703	0.0124167	1.18686	3.1752	22.6787	22.1771	22.4122	21.8802	NaN	23.4629	24.4252	22.753	23.799	22.9296	24.0216	23.3762	25.1655	23.4259	24.8866	26.7879	24.7283	26.3744	24.492	sp|P35251-2|RFC1_HUMAN;sp|P35251|RFC1_HUMAN	sp|P35251-2|RFC1_HUMAN;sp|P35251|RFC1_HUMAN	1108
RL7A	P62424	P62424	+	+	+	LFQ intensity siCAF1B_CENPA_Sol_LFQ intensity siCTRL_X_Sol;LFQ intensity siCTRL_CENPA_Sol_LFQ intensity siCTRL_X_Sol;LFQ intensity siDNAJC9_CENPA_Sol_LFQ intensity siCTRL_X_Sol	Keep	Yes	4.87803	0	1.70825	10.7516	6.29563	0	1.84316	14.4806	3.0384	0.000726136	1.14192	5.1127	30.1299	30.2392	30.1159	29.6806	30.0863	31.2379	31.6079	31.2262	31.4522	30.4374	31.9955	31.6353	31.9574	31.4463	31.6976	32.2015	31.8399	31.8953	31.8335	sp|P62424|RL7A_HUMAN	sp|P62424|RL7A_HUMAN	1541
STT3A	P46977	P46977	+	+	+	LFQ intensity siCAF1B_CENPA_Sol_LFQ intensity siCTRL_X_Sol;LFQ intensity siCTRL_CENPA_Sol_LFQ intensity siCTRL_X_Sol;LFQ intensity siDNAJC9_CENPA_Sol_LFQ intensity siCTRL_X_Sol	Keep	Yes	4.19523	2.11221e-05	1.70736	8.45763	7.94869	0	2.00071	23.5472	4.57107	7.01031e-05	1.30879	8.55553	24.2086	24.0519	24.085	23.8788	24.3294	25.3142	25.7828	25.4186	25.5882	24.9939	26.236	25.4633	26.1152	25.4579	26.0734	26.2446	26.0976	26.1272	26.0144	sp|P46977|STT3A_HUMAN;sp|P46977-2|STT3A_HUMAN	sp|P46977|STT3A_HUMAN;sp|P46977-2|STT3A_HUMAN	1238
ACACA	Q13085	Q13085	+	+	+	LFQ intensity siCAF1B_CENPA_Sol_LFQ intensity siCTRL_X_Sol;LFQ intensity siCTRL_CENPA_Sol_LFQ intensity siCTRL_X_Sol;LFQ intensity siDNAJC9_CENPA_Sol_LFQ intensity siCTRL_X_Sol	Keep	Yes	4.24882	2.19178e-05	1.70655	8.62089	4.74972	0	2.08544	9.04979	3.39658	0.000360294	1.3935	5.80851	24.7982	24.7011	24.5974	24.1557	24.9424	25.9953	26.46	26.3139	26.0875	25.3057	26.2005	26.2889	26.7691	26.1236	26.4087	27.3118	26.7652	26.8924	26.2439	sp|Q13085|ACACA_HUMAN;sp|Q13085-4|ACACA_HUMAN;sp|Q13085-3|ACACA_HUMAN;sp|Q13085-2|ACACA_HUMAN;sp|O00763-3|ACACB_HUMAN;sp|O00763-2|ACACB_HUMAN;sp|O00763|ACACB_HUMAN	sp|Q13085|ACACA_HUMAN;sp|Q13085-4|ACACA_HUMAN;sp|Q13085-3|ACACA_HUMAN;sp|Q13085-2|ACACA_HUMAN	1801
TCPE	P48643	P48643	+	+	+	LFQ intensity siCAF1B_CENPA_Sol_LFQ intensity siCTRL_X_Sol;LFQ intensity siCTRL_CENPA_Sol_LFQ intensity siCTRL_X_Sol;LFQ intensity siDNAJC9_CENPA_Sol_LFQ intensity siCTRL_X_Sol	Keep	Yes	4.37726	2.38806e-05	1.70342	9.02312	4.80727	0	1.9356	9.214	2.92927	0.000958163	1.34773	4.91129	26.974	27.0266	27.1974	26.5769	26.8442	28.4072	29.0177	28.0547	28.4126	27.4657	28.9667	28.4085	28.858	28.2759	28.6257	29.4786	28.443	29.0424	28.7075	sp|P48643|TCPE_HUMAN;sp|P48643-2|TCPE_HUMAN	sp|P48643|TCPE_HUMAN;sp|P48643-2|TCPE_HUMAN	1255
DPOD1	P28340	P28340	+	+	+	LFQ intensity siCAF1B_CENPA_Sol_LFQ intensity siCTRL_X_Sol;LFQ intensity siCTRL_CENPA_Sol_LFQ intensity siCTRL_X_Sol;LFQ intensity siDNAJC9_CENPA_Sol_LFQ intensity siCTRL_X_Sol	Keep	Yes	4.42945	0	1.70214	9.19109	5.17224	0	2.17717	10.3159	2.41715	0.00345019	1.02723	4.02266	24.8415	24.356	24.3074	23.975	24.3789	25.3708	26.1246	25.0699	25.545	24.8845	26.126	25.8783	26.3689	25.9223	26.5407	27.0192	26.2318	26.773	26.1798	sp|P28340|DPOD1_HUMAN	sp|P28340|DPOD1_HUMAN	1020
LPPRC	P42704	P42704	+	+	+	LFQ intensity siCAF1B_CENPA_Sol_LFQ intensity siCTRL_X_Sol;LFQ intensity siCTRL_CENPA_Sol_LFQ intensity siCTRL_X_Sol;LFQ intensity siDNAJC9_CENPA_Sol_LFQ intensity siCTRL_X_Sol	Keep	Yes	3.04222	0.00048109	1.70059	5.49914	3.96658	0	1.98805	7.04222	2.99836	0.000818378	1.46715	5.03827	24.4679	24.7891	25.9681	25.3243	25.5169	26.7112	26.942	26.4874	26.9261	26.3351	26.9043	26.9023	27.1212	26.7275	27.1133	27.3537	26.8618	27.3294	27.3482	sp|P42704|LPPRC_HUMAN;sp|Q9NP80-3|PLPL8_HUMAN;sp|Q9NP80-2|PLPL8_HUMAN;sp|Q9NP80|PLPL8_HUMAN	sp|P42704|LPPRC_HUMAN	1199
RAB34	Q9BZG1	Q9BZG1	+	+	+	LFQ intensity siCAF1B_CENPA_Sol_LFQ intensity siCTRL_X_Sol;LFQ intensity siCTRL_CENPA_Sol_LFQ intensity siCTRL_X_Sol;LFQ intensity siDNAJC9_CENPA_Sol_LFQ intensity siCTRL_X_Sol	Keep	Yes	2.68659	0.00111395	1.69931	5.85586	3.26208	0.000155305	1.74978	5.99144	2.13587	0.00615385	1.05608	3.97636	NaN	22.5353	22.3801	22.2231	22.7256	23.4663	NaN	23.3343	24.2096	23.0783	23.7733	NaN	24.7813	23.9414	23.9266	24.7681	23.4143	24.4072	24.5628	sp|Q9BZG1|RAB34_HUMAN;sp|Q9BZG1-4|RAB34_HUMAN;sp|Q9BZG1-2|RAB34_HUMAN	sp|Q9BZG1|RAB34_HUMAN;sp|Q9BZG1-4|RAB34_HUMAN;sp|Q9BZG1-2|RAB34_HUMAN	3160
CPSF3	Q9UKF6	Q9UKF6		+	+	LFQ intensity siCAF1B_CENPA_Sol_LFQ intensity siCTRL_X_Sol;LFQ intensity siDNAJC9_CENPA_Sol_LFQ intensity siCTRL_X_Sol	Keep	Yes	2.50632	0.00150535	1.6976	5.32921	4.06066	0	2.06101	9.30963	1.52827	0.0244855	1.16758	2.83838	NaN	23.2253	23.4549	22.6035	NaN	23.7853	24.994	24.2116	24.7636	23.5561	24.9398	24.7824	25.1978	24.2487	25.35	25.3935	25.0707	25.008	24.9557	sp|Q9UKF6|CPSF3_HUMAN	sp|Q9UKF6|CPSF3_HUMAN	3642
HAUS8	Q9BT25-3	Q9BT25			+	LFQ intensity siCAF1B_CENPA_Sol_LFQ intensity siCTRL_X_Sol	Keep	Yes	1.62066	0.0103641	1.69353	3.20161	3.28766	0.00014471	2.78807	6.74969	1.40288	0.0322712	0.970922	2.62072	NaN	21.0162	NaN	22.3102	21.1423	22.264	22.7754	22.8905	22.349	22.0236	22.9129	22.758	24.1959	22.8656	24.2584	25.0113	23.7297	24.0383	24.3504	sp|Q9BT25-3|HAUS8_HUMAN;sp|Q9BT25|HAUS8_HUMAN;sp|Q9BT25-2|HAUS8_HUMAN	sp|Q9BT25-3|HAUS8_HUMAN;sp|Q9BT25|HAUS8_HUMAN;sp|Q9BT25-2|HAUS8_HUMAN	3070
RS3	P23396	P23396	+	+	+	LFQ intensity siCAF1B_CENPA_Sol_LFQ intensity siCTRL_X_Sol;LFQ intensity siCTRL_CENPA_Sol_LFQ intensity siCTRL_X_Sol;LFQ intensity siDNAJC9_CENPA_Sol_LFQ intensity siCTRL_X_Sol	Keep	Yes	3.47709	0.000148837	1.69046	6.50248	4.38334	0	1.7894	8.06033	3.66661	5.6872e-05	1.64193	6.37203	28.3201	28.5793	28.9974	28.4839	29.4714	30.1536	30.5112	30.1323	30.3069	30.9577	30.6567	30.3478	30.6768	30.1622	30.3953	30.7248	30.7642	30.5038	30.411	sp|P23396|RS3_HUMAN;sp|P23396-2|RS3_HUMAN	sp|P23396|RS3_HUMAN;sp|P23396-2|RS3_HUMAN	956
RS3A	P61247	P61247	+	+	+	LFQ intensity siCAF1B_CENPA_Sol_LFQ intensity siCTRL_X_Sol;LFQ intensity siCTRL_CENPA_Sol_LFQ intensity siCTRL_X_Sol;LFQ intensity siDNAJC9_CENPA_Sol_LFQ intensity siCTRL_X_Sol	Keep	Yes	3.85447	3.47826e-05	1.6904	7.47856	4.62385	0	1.81273	8.69916	4.23526	5.03704e-05	1.38604	7.68623	27.5065	27.9864	28.4235	28.2153	28.4592	29.4481	29.6237	29.4154	29.6013	29.4324	29.9931	29.7866	29.9886	29.466	29.5734	30.2326	30.0974	29.8238	29.9273	sp|P61247|RS3A_HUMAN	sp|P61247|RS3A_HUMAN	1494
EI2BD	Q9UI10-3	Q9UI10	+	+	+	LFQ intensity siCAF1B_CENPA_Sol_LFQ intensity siCTRL_X_Sol;LFQ intensity siCTRL_CENPA_Sol_LFQ intensity siCTRL_X_Sol;LFQ intensity siDNAJC9_CENPA_Sol_LFQ intensity siCTRL_X_Sol	Keep	Yes	3.29069	0.000190076	1.68854	6.05767	5.41144	0	2.30749	11.0989	3.4277	0.000269261	1.49656	5.87166	23.7147	23.0156	22.8725	23.0362	22.7479	24.2643	25.2733	24.4198	24.6804	24.2318	24.8665	24.148	25.2702	24.779	25.2396	25.716	25.0143	25.5697	25.3849	sp|Q9UI10-3|EI2BD_HUMAN;sp|Q9UI10|EI2BD_HUMAN;sp|Q9UI10-2|EI2BD_HUMAN	sp|Q9UI10-3|EI2BD_HUMAN;sp|Q9UI10|EI2BD_HUMAN;sp|Q9UI10-2|EI2BD_HUMAN	3610
PSMD5	Q16401-2	Q16401	+	+	+	LFQ intensity siCAF1B_CENPA_Sol_LFQ intensity siCTRL_X_Sol;LFQ intensity siCTRL_CENPA_Sol_LFQ intensity siCTRL_X_Sol;LFQ intensity siDNAJC9_CENPA_Sol_LFQ intensity siCTRL_X_Sol	Keep	Yes	3.407	0.00014251	1.68675	6.3325	4.65207	0	2.13535	8.77676	4.97493	0	1.42553	9.70691	23.6912	23.5425	23.4568	23.2676	23.67	24.6324	25.2581	25.0323	25.1473	24.6855	25.6239	24.9276	25.7512	24.5467	25.1287	26.2574	25.2797	26.158	25.4809	sp|Q16401-2|PSMD5_HUMAN;sp|Q16401|PSMD5_HUMAN	sp|Q16401-2|PSMD5_HUMAN;sp|Q16401|PSMD5_HUMAN	2079
MSH2	P43246	P43246	+	+	+	LFQ intensity siCAF1B_CENPA_Sol_LFQ intensity siCTRL_X_Sol;LFQ intensity siCTRL_CENPA_Sol_LFQ intensity siCTRL_X_Sol;LFQ intensity siDNAJC9_CENPA_Sol_LFQ intensity siCTRL_X_Sol	Keep	Yes	3.66821	8.53081e-05	1.68661	6.98352	4.22036	0	1.95367	7.64937	3.03307	0.00072	1.3402	5.10277	27.2128	26.9486	27.0114	26.4964	27.2079	28.4127	28.966	27.6355	28.5469	28.017	28.6963	28.0495	29.0557	28.8465	29.0611	29.2591	28.0619	29.098	29.1652	sp|P43246|MSH2_HUMAN;sp|P43246-2|MSH2_HUMAN	sp|P43246|MSH2_HUMAN;sp|P43246-2|MSH2_HUMAN	1208
S27A2	O14975	O14975	+	+	+	LFQ intensity siCAF1B_CENPA_Sol_LFQ intensity siCTRL_X_Sol;LFQ intensity siCTRL_CENPA_Sol_LFQ intensity siCTRL_X_Sol;LFQ intensity siDNAJC9_CENPA_Sol_LFQ intensity siCTRL_X_Sol	Keep	Yes	3.58481	8.08989e-05	1.68632	6.77036	4.43129	0	2.0514	8.18455	2.5409	0.00212541	1.21507	4.22957	23.9121	23.5948	24.4276	23.8731	24.5487	24.6272	25.9239	25.3765	25.5282	24.9758	25.8886	25.5602	26.1514	25.4301	25.8522	26.7153	25.718	26.2597	26.0682	sp|O14975|S27A2_HUMAN;sp|O14975-2|S27A2_HUMAN	sp|O14975|S27A2_HUMAN;sp|O14975-2|S27A2_HUMAN	241
ZNRD2	O60232	O60232	+	+	+	LFQ intensity siCAF1B_CENPA_Sol_LFQ intensity siCTRL_X_Sol;LFQ intensity siCTRL_CENPA_Sol_LFQ intensity siCTRL_X_Sol;LFQ intensity siDNAJC9_CENPA_Sol_LFQ intensity siCTRL_X_Sol	Keep	Yes	3.40977	0.000142799	1.68435	6.33914	5.272	0	2.11747	10.6363	2.53156	0.00218896	1.40408	4.21378	22.9517	22.7184	22.4498	22.1244	22.4122	23.9484	24.9045	23.7349	24.0628	23.0262	24.4966	23.8854	24.7457	23.7349	24.8429	25.0713	24.2641	24.574	24.4915	sp|O60232|ZNRD2_HUMAN	sp|O60232|ZNRD2_HUMAN	362
RM12	P52815	P52815	+	+	+	LFQ intensity siCAF1B_CENPA_Sol_LFQ intensity siCTRL_X_Sol;LFQ intensity siCTRL_CENPA_Sol_LFQ intensity siCTRL_X_Sol;LFQ intensity siDNAJC9_CENPA_Sol_LFQ intensity siCTRL_X_Sol	Keep	Yes	4.02174	1.90476e-05	1.68308	7.94676	4.91679	0	1.7992	9.53351	3.14938	0.000584894	1.24054	5.32243	25.4836	25.2142	25.0671	24.5857	25.1391	26.3161	26.6866	26.4689	26.5668	25.6541	27.0718	26.5875	27.0005	26.4643	26.6832	27.3261	26.9216	26.8913	26.6634	sp|P52815|RM12_HUMAN	sp|P52815|RM12_HUMAN	1375
TPC	Q9HC21-2	Q9HC21	+	+	+	LFQ intensity siCAF1B_CENPA_Sol_LFQ intensity siCTRL_X_Sol;LFQ intensity siCTRL_CENPA_Sol_LFQ intensity siCTRL_X_Sol;LFQ intensity siDNAJC9_CENPA_Sol_LFQ intensity siCTRL_X_Sol	Keep	Yes	3.04214	0.000480272	1.68095	6.06998	4.73626	0	2.30185	10.2349	2.95792	0.000843636	1.62845	5.84935	NaN	22.0895	23.1754	22.3101	22.8179	24.0119	24.0337	24.5725	24.2886	NaN	23.9482	24.2699	24.3279	24.5707	24.8005	24.8087	25.0943	24.8371	24.9598	sp|Q9HC21-2|TPC_HUMAN;sp|Q9HC21|TPC_HUMAN	sp|Q9HC21-2|TPC_HUMAN;sp|Q9HC21|TPC_HUMAN	3326
NEK9	Q8TD19	Q8TD19	+	+	+	LFQ intensity siCAF1B_CENPA_Sol_LFQ intensity siCTRL_X_Sol;LFQ intensity siCTRL_CENPA_Sol_LFQ intensity siCTRL_X_Sol;LFQ intensity siDNAJC9_CENPA_Sol_LFQ intensity siCTRL_X_Sol	Keep	Yes	2.60325	0.00124951	1.68063	4.59696	3.93345	0	2.06636	6.96577	1.91483	0.00996282	1.19632	3.22397	23.9889	23.3389	23.4175	22.2992	23.0214	24.3408	25.1464	24.1565	24.7141	23.6899	24.7949	24.5723	25.5201	24.688	25.2262	25.6583	24.9965	25.2339	25.2829	sp|Q8TD19|NEK9_HUMAN	sp|Q8TD19|NEK9_HUMAN	2630
HAUS6	Q7Z4H7	Q7Z4H7		+	+	LFQ intensity siCAF1B_CENPA_Sol_LFQ intensity siCTRL_X_Sol;LFQ intensity siDNAJC9_CENPA_Sol_LFQ intensity siCTRL_X_Sol	Keep	Yes	2.52728	0.00148992	1.67966	4.45052	3.13235	0.000276464	2.20298	5.28992	1.63973	0.0186995	1.07249	2.80774	24.2746	23.6182	24.5692	22.9413	23.1299	25.273	25.2528	24.3937	24.7518	24.2244	25.5235	25.1602	25.7036	25.1579	25.6826	26.6503	25.1133	26.3684	25.7335	sp|Q7Z4H7|HAUS6_HUMAN;sp|Q7Z4H7-3|HAUS6_HUMAN;sp|Q7Z4H7-2|HAUS6_HUMAN	sp|Q7Z4H7|HAUS6_HUMAN;sp|Q7Z4H7-3|HAUS6_HUMAN;sp|Q7Z4H7-2|HAUS6_HUMAN	2383
RM47	Q9HD33-2	Q9HD33	+	+	+	LFQ intensity siCAF1B_CENPA_Sol_LFQ intensity siCTRL_X_Sol;LFQ intensity siCTRL_CENPA_Sol_LFQ intensity siCTRL_X_Sol;LFQ intensity siDNAJC9_CENPA_Sol_LFQ intensity siCTRL_X_Sol	Keep	Yes	2.74821	0.00106446	1.67875	7.39246	4.95229	0	1.78165	17.5027	3.10943	0.000641667	1.46779	7.25488	NaN	25.4883	25.3992	NaN	NaN	26.8484	27.2496	26.9425	27.006	26.5112	27.4344	26.7571	27.0099	27.2887	27.3199	27.3627	27.2752	27.0925	27.0766	sp|Q9HD33-2|RM47_HUMAN;sp|Q9HD33|RM47_HUMAN;sp|Q9HD33-3|RM47_HUMAN	sp|Q9HD33-2|RM47_HUMAN;sp|Q9HD33|RM47_HUMAN;sp|Q9HD33-3|RM47_HUMAN	3343
DIC	Q9UBX3	Q9UBX3	+	+	+	LFQ intensity siCAF1B_CENPA_Sol_LFQ intensity siCTRL_X_Sol;LFQ intensity siCTRL_CENPA_Sol_LFQ intensity siCTRL_X_Sol;LFQ intensity siDNAJC9_CENPA_Sol_LFQ intensity siCTRL_X_Sol	Keep	Yes	3.72832	6.56863e-05	1.6764	7.14035	3.65712	0.000129801	1.78844	6.3516	3.5364	0.00019749	1.52177	6.09582	24.5287	24.3378	25.1123	24.6763	25.4124	26.0446	26.6988	26.6606	26.3237	25.9486	26.6691	26.5894	26.3844	26.3167	26.0275	27.0083	26.9731	26.7813	26.2195	sp|Q9UBX3|DIC_HUMAN;sp|Q9UBX3-2|DIC_HUMAN	sp|Q9UBX3|DIC_HUMAN;sp|Q9UBX3-2|DIC_HUMAN	3575
TXTP	P53007	P53007	+	+	+	LFQ intensity siCAF1B_CENPA_Sol_LFQ intensity siCTRL_X_Sol;LFQ intensity siCTRL_CENPA_Sol_LFQ intensity siCTRL_X_Sol;LFQ intensity siDNAJC9_CENPA_Sol_LFQ intensity siCTRL_X_Sol	Keep	Yes	2.96553	0.000535294	1.67639	5.86903	3.65751	0.000129973	2.06927	6.95588	2.6485	0.00157931	1.30774	4.68544	NaN	23.4096	24.3309	23.4728	24.3653	24.9221	25.5494	25.411	25.2955	24.8341	25.7014	25.6963	25.6538	25.2327	25.5753	26.0186	26.5604	25.8936	25.7718	sp|P53007|TXTP_HUMAN	sp|P53007|TXTP_HUMAN	1381
RS2	P15880	P15880	+	+	+	LFQ intensity siCAF1B_CENPA_Sol_LFQ intensity siCTRL_X_Sol;LFQ intensity siCTRL_CENPA_Sol_LFQ intensity siCTRL_X_Sol;LFQ intensity siDNAJC9_CENPA_Sol_LFQ intensity siCTRL_X_Sol	Keep	Yes	3.82794	3.42246e-05	1.67608	7.40638	4.45562	0	1.73824	8.24816	3.57479	8.7931e-05	1.4991	6.17639	28.6428	28.9148	29.2845	28.9999	29.7028	30.3211	30.6525	30.3765	30.4727	31.2175	30.9536	30.711	30.97	30.5056	30.5964	31.1089	31.0625	30.8656	30.6028	sp|P15880|RS2_HUMAN	sp|P15880|RS2_HUMAN	847
CARD6	Q9BX69	Q9BX69		+	+	LFQ intensity siCAF1B_CENPA_Sol_LFQ intensity siCTRL_X_Sol;LFQ intensity siDNAJC9_CENPA_Sol_LFQ intensity siCTRL_X_Sol	Keep	Yes	2.24477	0.00245522	1.67554	4.62848	1.6447	0.00522832	1.43208	3.04482	1.3224	0.0397241	1.01418	2.48319	NaN	24.033	23.8734	NaN	22.994	24.7453	25.4221	24.1047	24.8653	24.1009	25.3843	24.7799	25.7689	25.303	24.833	25.9662	24.1748	25.4761	24.8777	sp|Q9BX69|CARD6_HUMAN	sp|Q9BX69|CARD6_HUMAN	3128
NHLC2	Q8NBF2	Q8NBF2		+	+	LFQ intensity siCAF1B_CENPA_Sol_LFQ intensity siCTRL_X_Sol;LFQ intensity siDNAJC9_CENPA_Sol_LFQ intensity siCTRL_X_Sol	Keep	Yes	3.65531	8.47059e-05	1.67211	7.88059	5.04029	0	1.72974	11.3718	1.52753	0.0244454	0.989311	2.83708	23.45	23.6518	24.0522	NaN	24.1741	24.4063	24.7779	25.6971	24.404	NaN	25.6939	25.1265	25.6042	25.592	25.5777	25.5412	25.6128	25.6149	25.4623	sp|Q8NBF2|NHLC2_HUMAN;sp|Q8NBF2-2|NHLC2_HUMAN	sp|Q8NBF2|NHLC2_HUMAN;sp|Q8NBF2-2|NHLC2_HUMAN	2561
H1X	Q92522	Q92522	+	+	+	LFQ intensity siCAF1B_CENPA_Sol_LFQ intensity siCTRL_X_Sol;LFQ intensity siCTRL_CENPA_Sol_LFQ intensity siCTRL_X_Sol;LFQ intensity siDNAJC9_CENPA_Sol_LFQ intensity siCTRL_X_Sol	Keep	Yes	3.23791	0.000246097	1.67156	5.93587	5.54705	0	2.02763	11.5658	2.24745	0.00447589	0.984678	3.74599	25.4421	25.5577	25.1718	25.5136	25.9114	26.5411	27.2329	26.0633	26.7415	25.9412	27.5283	26.6285	27.8015	26.8053	27.2203	27.967	27.6369	27.3442	27.5664	sp|Q92522|H1X_HUMAN	sp|Q92522|H1X_HUMAN	2705
CDK1	P06493	P06493	+	+	+	LFQ intensity siCAF1B_CENPA_Sol_LFQ intensity siCTRL_X_Sol;LFQ intensity siCTRL_CENPA_Sol_LFQ intensity siCTRL_X_Sol;LFQ intensity siDNAJC9_CENPA_Sol_LFQ intensity siCTRL_X_Sol	Keep	Yes	3.51256	0.00012043	1.67096	6.58979	2.98464	0.000264628	2.04856	5.0129	2.35493	0.00382556	0.857003	3.92032	26.6721	26.7418	26.9565	26.2685	26.4885	27.3582	28.0094	27.4342	27.7091	26.9015	28.1054	28.1104	29.0265	27.9434	27.8077	29.7392	28.0571	29.4812	28.285	sp|P06493|CDK1_HUMAN;sp|P06493-2|CDK1_HUMAN;sp|Q00534|CDK6_HUMAN;sp|Q96Q40-6|CDK15_HUMAN;sp|Q96Q40-4|CDK15_HUMAN;sp|Q96Q40-3|CDK15_HUMAN;sp|O94921-3|CDK14_HUMAN;sp|Q96Q40-5|CDK15_HUMAN;sp|Q96Q40|CDK15_HUMAN;sp|O94921-2|CDK14_HUMAN;sp|O94921|CDK14_HUMAN;sp|Q07002|CDK18_HUMAN;sp|Q00536|CDK16_HUMAN;sp|Q00536-3|CDK16_HUMAN;sp|Q07002-3|CDK18_HUMAN;sp|Q00536-2|CDK16_HUMAN;sp|Q9NYV4-3|CDK12_HUMAN	sp|P06493|CDK1_HUMAN;sp|P06493-2|CDK1_HUMAN	666
DIM1	Q9UNQ2	Q9UNQ2	+	+	+	LFQ intensity siCAF1B_CENPA_Sol_LFQ intensity siCTRL_X_Sol;LFQ intensity siCTRL_CENPA_Sol_LFQ intensity siCTRL_X_Sol;LFQ intensity siDNAJC9_CENPA_Sol_LFQ intensity siCTRL_X_Sol	Keep	Yes	3.67529	8.57143e-05	1.66924	7.00185	3.91052	0	1.99513	6.91322	3.27633	0.0004	1.19671	5.56868	25.8146	25.213	25.3825	24.927	25.372	26.5518	27.0496	26.2073	26.6861	26.1979	27.0544	26.8024	27.5466	26.6407	27.0228	28.0354	26.774	27.8335	27.0189	sp|Q9UNQ2|DIM1_HUMAN	sp|Q9UNQ2|DIM1_HUMAN	3691
ATPG	P36542	P36542	+	+	+	LFQ intensity siCAF1B_CENPA_Sol_LFQ intensity siCTRL_X_Sol;LFQ intensity siCTRL_CENPA_Sol_LFQ intensity siCTRL_X_Sol;LFQ intensity siDNAJC9_CENPA_Sol_LFQ intensity siCTRL_X_Sol	Keep	Yes	2.97699	0.000527422	1.66732	5.35857	4.62342	0	1.89582	8.69798	2.63686	0.00160514	1.27046	4.39326	26.7065	26.8854	27.0117	25.936	26.9685	28.2055	28.5162	27.7646	28.0926	27.2814	28.9712	27.85	28.5311	28.1235	28.6536	28.8893	28.367	28.6233	28.4539	sp|P36542|ATPG_HUMAN;sp|P36542-2|ATPG_HUMAN	sp|P36542|ATPG_HUMAN;sp|P36542-2|ATPG_HUMAN	1130
XPO1	O14980	O14980	+	+	+	LFQ intensity siCAF1B_CENPA_Sol_LFQ intensity siCTRL_X_Sol;LFQ intensity siCTRL_CENPA_Sol_LFQ intensity siCTRL_X_Sol;LFQ intensity siDNAJC9_CENPA_Sol_LFQ intensity siCTRL_X_Sol	Keep	Yes	3.81604	3.39523e-05	1.66731	7.37421	5.49639	0	2.10398	11.3894	2.91193	0.000941353	1.27524	4.87971	26.3958	26.3821	26.9671	26.0361	26.5579	27.788	28.3999	27.2387	27.9622	27.3262	28.2867	27.8168	28.5352	27.9016	28.6736	28.8094	28.1747	28.5991	28.602	sp|O14980|XPO1_HUMAN	sp|O14980|XPO1_HUMAN	245
KI67	P46013	P46013		+	+	LFQ intensity siCAF1B_CENPA_Sol_LFQ intensity siCTRL_X_Sol;LFQ intensity siDNAJC9_CENPA_Sol_LFQ intensity siCTRL_X_Sol	Keep	Yes	3.08635	0.000467938	1.66327	5.59563	3.85612	0	1.72204	6.78972	1.42266	0.0307578	0.705621	2.4855	28.4954	27.5737	27.57	27.1213	27.4889	28.2409	28.9138	28.2137	28.5119	27.8971	29.4155	29.0783	29.7452	29.0135	29.321	29.8174	29.2399	29.2648	29.2164	sp|P46013|KI67_HUMAN;sp|P46013-2|KI67_HUMAN	sp|P46013|KI67_HUMAN;sp|P46013-2|KI67_HUMAN	1218
SSF1	Q9NQ55-2	Q9NQ55	+	+	+	LFQ intensity siCAF1B_CENPA_Sol_LFQ intensity siCTRL_X_Sol;LFQ intensity siCTRL_CENPA_Sol_LFQ intensity siCTRL_X_Sol;LFQ intensity siDNAJC9_CENPA_Sol_LFQ intensity siCTRL_X_Sol	Keep	Yes	2.75768	0.00102242	1.65935	5.34849	4.08408	0	1.70074	7.31855	2.5641	0.00205667	1.20213	4.52117	23.2714	22.9645	23.1283	22.7847	23.216	NaN	24.6667	24.4237	24.5621	23.448	24.6881	24.0755	25.4335	NaN	25.1544	25.4169	24.3451	24.4378	24.5144	sp|Q9NQ55-2|SSF1_HUMAN;sp|Q9NQ55|SSF1_HUMAN;sp|Q9NQ55-3|SSF1_HUMAN	sp|Q9NQ55-2|SSF1_HUMAN;sp|Q9NQ55|SSF1_HUMAN;sp|Q9NQ55-3|SSF1_HUMAN	3366
RAF1	P04049	P04049		+	+	LFQ intensity siCAF1B_CENPA_Sol_LFQ intensity siCTRL_X_Sol;LFQ intensity siDNAJC9_CENPA_Sol_LFQ intensity siCTRL_X_Sol	Keep	Yes	2.53079	0.0014794	1.65896	6.46653	3.01188	0.000265984	2.12169	6.90988	1.70674	0.0162209	1.15646	3.38134	23.895	23.0769	NaN	NaN	NaN	24.4423	25.0626	24.2634	24.9747	24.4687	25.1483	25.2159	25.173	25.0423	25.5126	25.9716	25.2418	25.8274	25.4845	sp|P04049|RAF1_HUMAN;sp|P04049-2|RAF1_HUMAN	sp|P04049|RAF1_HUMAN;sp|P04049-2|RAF1_HUMAN	626
HS105	Q92598-2	Q92598	+	+	+	LFQ intensity siCAF1B_CENPA_Sol_LFQ intensity siCTRL_X_Sol;LFQ intensity siCTRL_CENPA_Sol_LFQ intensity siCTRL_X_Sol;LFQ intensity siDNAJC9_CENPA_Sol_LFQ intensity siCTRL_X_Sol	Keep	Yes	4.63344	0	1.65741	9.87405	3.85153	0	1.87683	6.77937	3.92913	6.97674e-05	1.41155	6.95586	26.4325	26.3294	26.237	25.9478	26.4133	27.7283	28.2173	27.1927	27.9011	27.3784	27.8903	27.5593	28.3082	27.9599	28.2697	28.7742	27.1848	28.3544	28.161	sp|Q92598-2|HS105_HUMAN;sp|Q92598|HS105_HUMAN;sp|Q92598-3|HS105_HUMAN;sp|Q92598-4|HS105_HUMAN	sp|Q92598-2|HS105_HUMAN;sp|Q92598|HS105_HUMAN;sp|Q92598-3|HS105_HUMAN;sp|Q92598-4|HS105_HUMAN	2718
RENT1	Q92900-2	Q92900	+	+	+	LFQ intensity siCAF1B_CENPA_Sol_LFQ intensity siCTRL_X_Sol;LFQ intensity siCTRL_CENPA_Sol_LFQ intensity siCTRL_X_Sol;LFQ intensity siDNAJC9_CENPA_Sol_LFQ intensity siCTRL_X_Sol	Keep	Yes	4.4464	0	1.65712	9.24625	6.46524	0	1.89724	15.2292	4.39847	5.91304e-05	1.34036	8.09936	24.8954	25.0404	25.4108	24.8288	25.312	26.3686	26.7489	26.3686	26.6396	26.0634	26.7699	26.5096	27.1456	26.5933	26.9438	27.0581	26.8755	27.1562	26.94	sp|Q92900-2|RENT1_HUMAN;sp|Q92900|RENT1_HUMAN	sp|Q92900-2|RENT1_HUMAN;sp|Q92900|RENT1_HUMAN	2747
RS14	P62263	P62263	+	+	+	LFQ intensity siCAF1B_CENPA_Sol_LFQ intensity siCTRL_X_Sol;LFQ intensity siCTRL_CENPA_Sol_LFQ intensity siCTRL_X_Sol;LFQ intensity siDNAJC9_CENPA_Sol_LFQ intensity siCTRL_X_Sol	Keep	Yes	2.08093	0.00375298	1.65577	3.63884	2.74967	0.000316651	1.88756	4.58954	2.02363	0.00784202	1.35815	3.39211	27.4766	28.803	29.5306	29.0855	29.6851	30.0436	30.19	30.2375	30.4416	30.4587	30.842	30.5456	30.5822	30.3179	30.4303	31.1243	30.9158	30.9222	30.6258	sp|P62263|RS14_HUMAN	sp|P62263|RS14_HUMAN	1527
GTR1	P11166	P11166	+	+	+	LFQ intensity siCAF1B_CENPA_Sol_LFQ intensity siCTRL_X_Sol;LFQ intensity siCTRL_CENPA_Sol_LFQ intensity siCTRL_X_Sol;LFQ intensity siDNAJC9_CENPA_Sol_LFQ intensity siCTRL_X_Sol	Keep	Yes	2.82216	0.000744444	1.65462	5.03432	3.3218	0.000147222	1.86937	6.13032	3.17351	0.000542331	1.71392	5.78958	23.1633	23.3389	23.8963	23.0098	24.3743	25.2204	25.4793	NaN	25.2892	25.0928	25.7022	25.0352	25.2451	24.862	NaN	25.7582	25.2216	25.384	25.3398	sp|P11166|GTR1_HUMAN	sp|P11166|GTR1_HUMAN	773
DPOD3	Q15054	Q15054	+	+	+	LFQ intensity siCAF1B_CENPA_Sol_LFQ intensity siCTRL_X_Sol;LFQ intensity siCTRL_CENPA_Sol_LFQ intensity siCTRL_X_Sol;LFQ intensity siDNAJC9_CENPA_Sol_LFQ intensity siCTRL_X_Sol	Keep	Yes	4.64683	0	1.65272	9.92038	6.654	0	2.37691	16.1051	4.17949	4.75524e-05	1.30547	7.54896	24.7232	24.3505	24.5288	24.1262	24.6458	25.7231	26.2152	25.6301	25.9183	25.4152	26.3188	26.0454	26.3485	25.7978	26.8265	27.0539	26.5098	27.0623	26.8065	sp|Q15054|DPOD3_HUMAN;sp|Q15054-2|DPOD3_HUMAN;sp|Q15054-3|DPOD3_HUMAN	sp|Q15054|DPOD3_HUMAN;sp|Q15054-2|DPOD3_HUMAN;sp|Q15054-3|DPOD3_HUMAN	1995
DJB11	Q9UBS4	Q9UBS4	+	+	+	LFQ intensity siCAF1B_CENPA_Sol_LFQ intensity siCTRL_X_Sol;LFQ intensity siCTRL_CENPA_Sol_LFQ intensity siCTRL_X_Sol;LFQ intensity siDNAJC9_CENPA_Sol_LFQ intensity siCTRL_X_Sol	Keep	Yes	4.26241	2.19931e-05	1.64696	8.66271	5.52436	0	2.01283	11.4865	3.31647	0.000405442	1.26445	5.648	27.3721	27.7253	27.8167	27.345	28.091	28.8465	29.4688	28.5585	29.1901	28.6085	29.4719	29.0366	29.5465	29.2129	29.6402	30.0692	29.5234	29.7015	29.48	sp|Q9UBS4|DJB11_HUMAN	sp|Q9UBS4|DJB11_HUMAN	3570
CHERP	Q8IWX8	Q8IWX8		+	+	LFQ intensity siCAF1B_CENPA_Sol_LFQ intensity siCTRL_X_Sol;LFQ intensity siDNAJC9_CENPA_Sol_LFQ intensity siCTRL_X_Sol	Keep	Yes	2.64524	0.00113894	1.64503	4.67903	3.31479	0.000146713	1.7387	5.64468	1.23421	0.0496967	0.875675	2.2074	23.9125	24.136	24.2986	22.6809	24.0434	24.9008	25.3777	24.5173	24.898	23.7561	25.6526	25.2196	25.7489	25.2161	25.4838	25.748	25.1922	25.7485	25.5924	sp|Q8IWX8|CHERP_HUMAN	sp|Q8IWX8|CHERP_HUMAN	2475
RL28	P46779	P46779	+	+	+	LFQ intensity siCAF1B_CENPA_Sol_LFQ intensity siCTRL_X_Sol;LFQ intensity siCTRL_CENPA_Sol_LFQ intensity siCTRL_X_Sol;LFQ intensity siDNAJC9_CENPA_Sol_LFQ intensity siCTRL_X_Sol	Keep	Yes	4.51287	0	1.64496	9.46524	5.72985	0	1.88694	12.2232	3.68216	5.74163e-05	1.12448	6.40559	29.2152	29.5185	29.625	29.1069	29.6353	30.4769	30.8807	30.5529	30.7399	30.0729	31.1898	30.8858	31.3946	30.7904	31.1242	31.7052	31.3122	31.3027	31.0913	sp|P46779|RL28_HUMAN;sp|P46779-2|RL28_HUMAN;sp|P46779-3|RL28_HUMAN;sp|P46779-4|RL28_HUMAN;sp|P46779-5|RL28_HUMAN	sp|P46779|RL28_HUMAN;sp|P46779-2|RL28_HUMAN;sp|P46779-3|RL28_HUMAN;sp|P46779-4|RL28_HUMAN;sp|P46779-5|RL28_HUMAN	1233
ATPMK	Q96IX5	Q96IX5	+	+	+	LFQ intensity siCAF1B_CENPA_Sol_LFQ intensity siCTRL_X_Sol;LFQ intensity siCTRL_CENPA_Sol_LFQ intensity siCTRL_X_Sol;LFQ intensity siDNAJC9_CENPA_Sol_LFQ intensity siCTRL_X_Sol	Keep	Yes	3.61155	8.21918e-05	1.6418	6.83815	4.78008	0	1.95914	9.13612	2.95635	0.000874611	1.38572	4.96084	23.6775	23.4522	24.1608	23.2066	24.2415	25.0618	25.4969	25.4707	25.214	24.4238	25.6007	25.3648	25.4279	25.1647	25.4417	25.9284	25.7147	25.7316	25.7179	sp|Q96IX5|ATPMK_HUMAN	sp|Q96IX5|ATPMK_HUMAN	2883
H10	P07305	P07305	+	+	+	LFQ intensity siCAF1B_CENPA_Sol_LFQ intensity siCTRL_X_Sol;LFQ intensity siCTRL_CENPA_Sol_LFQ intensity siCTRL_X_Sol;LFQ intensity siDNAJC9_CENPA_Sol_LFQ intensity siCTRL_X_Sol	Keep	Yes	3.14519	0.000345293	1.64004	5.72605	4.58076	0	1.86997	8.58175	3.81165	6.34921e-05	1.27752	6.68997	24.5287	24.7335	23.9831	24.3196	24.4305	25.7102	26.2059	25.4498	25.6333	25.3838	26.7071	25.5583	26.3144	25.5767	25.7887	26.4857	26.7928	26.3048	25.9734	sp|P07305|H10_HUMAN;sp|P07305-2|H10_HUMAN	sp|P07305|H10_HUMAN;sp|P07305-2|H10_HUMAN	683
CAND1	Q86VP6	Q86VP6	+	+	+	LFQ intensity siCAF1B_CENPA_Sol_LFQ intensity siCTRL_X_Sol;LFQ intensity siCTRL_CENPA_Sol_LFQ intensity siCTRL_X_Sol;LFQ intensity siDNAJC9_CENPA_Sol_LFQ intensity siCTRL_X_Sol	Keep	Yes	4.0099	1.88791e-05	1.63984	7.91284	5.71195	0	1.85906	12.1574	3.20143	0.000523659	1.1575	5.42256	26.4028	26.2644	26.9195	26.1298	26.6542	27.5659	28.1762	27.3779	27.7664	27.2717	28.366	28.0112	28.3431	27.7356	28.4035	28.3899	28.0987	28.4012	28.3726	sp|Q86VP6|CAND1_HUMAN;sp|Q86VP6-2|CAND1_HUMAN;sp|Q86VP6-3|CAND1_HUMAN;sp|O75155-2|CAND2_HUMAN;sp|O75155|CAND2_HUMAN	sp|Q86VP6|CAND1_HUMAN;sp|Q86VP6-2|CAND1_HUMAN	2428
HNRH2	P55795	P55795	+	+	+	LFQ intensity siCAF1B_CENPA_Sol_LFQ intensity siCTRL_X_Sol;LFQ intensity siCTRL_CENPA_Sol_LFQ intensity siCTRL_X_Sol;LFQ intensity siDNAJC9_CENPA_Sol_LFQ intensity siCTRL_X_Sol	Keep	Yes	3.8114	3.35958e-05	1.63922	7.36168	4.38102	0	1.737	8.05436	2.93607	0.000968041	1.34817	4.92371	24.8698	24.3657	24.736	24.1683	25.0526	26.0032	26.6469	25.8613	26.1384	25.2834	26.4745	25.9384	26.5455	26.1523	26.0899	26.7497	26.3153	26.6566	26.0658	sp|P55795|HNRH2_HUMAN	sp|P55795|HNRH2_HUMAN	1427
CPT1A	P50416-2	P50416	+	+	+	LFQ intensity siCAF1B_CENPA_Sol_LFQ intensity siCTRL_X_Sol;LFQ intensity siCTRL_CENPA_Sol_LFQ intensity siCTRL_X_Sol;LFQ intensity siDNAJC9_CENPA_Sol_LFQ intensity siCTRL_X_Sol	Keep	Yes	3.72072	6.55257e-05	1.63677	7.12036	4.683	0	1.95451	8.8625	2.90122	0.00093201	1.20533	4.86026	25.6797	25.186	25.8607	24.7631	25.3959	26.4042	27.0185	26.2682	26.9009	26.3204	27.0417	26.7846	27.1819	27.0474	27.252	27.5703	26.9512	27.4634	27.4213	sp|P50416-2|CPT1A_HUMAN;sp|P50416|CPT1A_HUMAN	sp|P50416-2|CPT1A_HUMAN;sp|P50416|CPT1A_HUMAN	1311
GTPB4	Q9BZE4	Q9BZE4	+	+	+	LFQ intensity siCAF1B_CENPA_Sol_LFQ intensity siCTRL_X_Sol;LFQ intensity siCTRL_CENPA_Sol_LFQ intensity siCTRL_X_Sol;LFQ intensity siDNAJC9_CENPA_Sol_LFQ intensity siCTRL_X_Sol	Keep	Yes	4.45849	0	1.63573	9.28576	7.12836	0	1.85446	18.5221	3.57634	8.83117e-05	1.22943	6.17964	24.702	24.5072	24.7075	24.5039	24.9209	26.0178	26.3346	25.9558	25.9607	25.2199	26.477	26.0713	26.7064	25.9616	26.5383	26.7524	26.4558	26.3717	26.4957	sp|Q9BZE4|GTPB4_HUMAN;sp|Q9BZE4-2|GTPB4_HUMAN;sp|Q9BZE4-3|GTPB4_HUMAN	sp|Q9BZE4|GTPB4_HUMAN;sp|Q9BZE4-2|GTPB4_HUMAN;sp|Q9BZE4-3|GTPB4_HUMAN	3158
RL13	P26373	P26373	+	+	+	LFQ intensity siCAF1B_CENPA_Sol_LFQ intensity siCTRL_X_Sol;LFQ intensity siCTRL_CENPA_Sol_LFQ intensity siCTRL_X_Sol;LFQ intensity siDNAJC9_CENPA_Sol_LFQ intensity siCTRL_X_Sol	Keep	Yes	4.32014	2.28571e-05	1.63525	8.8423	5.10615	0	2.02258	10.1083	3.24989	0.000456766	1.18169	5.51682	29.4188	29.4886	29.7032	29.1668	29.8065	30.5792	31.2528	30.4682	30.9638	30.2283	31.3538	30.9787	31.4612	30.8143	31.1161	32.1229	31.4827	31.5899	31.3851	sp|P26373|RL13_HUMAN;sp|P26373-2|RL13_HUMAN	sp|P26373|RL13_HUMAN;sp|P26373-2|RL13_HUMAN	992
PFD2	Q9UHV9	Q9UHV9		+	+	LFQ intensity siCAF1B_CENPA_Sol_LFQ intensity siCTRL_X_Sol;LFQ intensity siDNAJC9_CENPA_Sol_LFQ intensity siCTRL_X_Sol	Keep	Yes	3.51529	0.00012095	1.6339	7.43276	5.11217	0	1.84471	11.6568	1.7278	0.0154064	0.915878	3.04496	24.4917	24.0836	23.9164	NaN	24.4578	25.387	25.5058	25.0678	25.557	24.2487	26.1663	25.7559	26.1157	25.4472	26.1137	26.3029	25.8309	26.2172	25.9459	sp|Q9UHV9|PFD2_HUMAN	sp|Q9UHV9|PFD2_HUMAN	3605
HNRPC	P07910-2	P07910	+	+	+	LFQ intensity siCAF1B_CENPA_Sol_LFQ intensity siCTRL_X_Sol;LFQ intensity siCTRL_CENPA_Sol_LFQ intensity siCTRL_X_Sol;LFQ intensity siDNAJC9_CENPA_Sol_LFQ intensity siCTRL_X_Sol	Keep	Yes	3.35284	0.000196063	1.63363	6.20343	4.04941	0	1.58777	7.23617	2.50347	0.00237505	1.10084	4.16651	27.0092	27.3696	26.9946	26.1904	27.1157	28.2539	28.4508	27.9693	28.0935	27.4164	28.948	28.4615	28.6606	28.2082	28.3093	28.7276	28.7015	28.5896	28.2905	sp|P07910-2|HNRPC_HUMAN;sp|P07910|HNRPC_HUMAN;sp|P07910-4|HNRPC_HUMAN;sp|P07910-3|HNRPC_HUMAN;sp|O60812|HNRC1_HUMAN;sp|B2RXH8|HNRC2_HUMAN;sp|P0DMR1|HNRC4_HUMAN;sp|B7ZW38|HNRC3_HUMAN;sp|Q86SE5|RALYL_HUMAN;sp|Q86SE5-3|RALYL_HUMAN	sp|P07910-2|HNRPC_HUMAN;sp|P07910|HNRPC_HUMAN;sp|P07910-4|HNRPC_HUMAN;sp|P07910-3|HNRPC_HUMAN;sp|O60812|HNRC1_HUMAN;sp|B2RXH8|HNRC2_HUMAN;sp|P0DMR1|HNRC4_HUMAN;sp|B7ZW38|HNRC3_HUMAN	696
ACSL3	O95573	O95573		+	+	LFQ intensity siCAF1B_CENPA_Sol_LFQ intensity siCTRL_X_Sol;LFQ intensity siDNAJC9_CENPA_Sol_LFQ intensity siCTRL_X_Sol	Keep	Yes	3.1923	0.000253358	1.62945	5.83201	4.12365	0	1.93368	7.41344	1.19899	0.0527791	0.838215	2.15539	23.4865	23.5046	23.7537	22.548	23.4844	23.6534	24.8351	23.1922	24.7963	24.4913	24.8413	25.0395	25.4295	24.6293	25.6923	25.5109	24.7641	25.2677	25.2106	sp|O95573|ACSL3_HUMAN	sp|O95573|ACSL3_HUMAN	553
CLP1	Q92989-2	Q92989		+	+	LFQ intensity siCAF1B_CENPA_Sol_LFQ intensity siCTRL_X_Sol;LFQ intensity siDNAJC9_CENPA_Sol_LFQ intensity siCTRL_X_Sol	Keep	Yes	2.71443	0.00109529	1.62804	5.94062	1.488	0.00701122	1.23945	2.768	0.610157	0.227991	0.578601	1.44042	NaN	21.9897	22.5993	21.7448	NaN	NaN	NaN	23.001	NaN	22.3788	23.5933	23.8108	23.4395	24.1137	22.5249	23.6973	22.7288	23.7101	24.0926	sp|Q92989-2|CLP1_HUMAN;sp|Q92989|CLP1_HUMAN	sp|Q92989-2|CLP1_HUMAN;sp|Q92989|CLP1_HUMAN	2756
PDCD6	O75340	O75340		+	+	LFQ intensity siCAF1B_CENPA_Sol_LFQ intensity siCTRL_X_Sol;LFQ intensity siDNAJC9_CENPA_Sol_LFQ intensity siCTRL_X_Sol	Keep	Yes	3.60902	8.18182e-05	1.62743	7.7301	5.17041	0	1.94381	11.8924	1.71179	0.0158919	0.887279	3.01883	NaN	24.4409	24.3485	23.9004	24.7451	25.3769	25.75	24.9785	25.595	24.5297	26.2078	25.8226	26.1669	25.7472	26.2376	26.3982	26.3573	26.1387	26.3808	sp|O75340|PDCD6_HUMAN;sp|O75340-2|PDCD6_HUMAN;sp|O75340-3|PDCD6_HUMAN	sp|O75340|PDCD6_HUMAN;sp|O75340-2|PDCD6_HUMAN	430
RFC4	P35249	P35249	+	+	+	LFQ intensity siCAF1B_CENPA_Sol_LFQ intensity siCTRL_X_Sol;LFQ intensity siCTRL_CENPA_Sol_LFQ intensity siCTRL_X_Sol;LFQ intensity siDNAJC9_CENPA_Sol_LFQ intensity siCTRL_X_Sol	Keep	Yes	3.99499	1.86589e-05	1.6233	7.8703	5.36324	0	1.80554	10.937	2.93584	0.000965553	1.09418	4.92328	25.5487	25.152	25.3265	24.827	25.3853	26.257	26.9671	26.0024	26.5182	25.9657	27.0338	26.4452	27.245	26.7608	27.0262	27.3028	26.6562	27.0815	27.2005	sp|P35249|RFC4_HUMAN;sp|P35249-2|RFC4_HUMAN	sp|P35249|RFC4_HUMAN;sp|P35249-2|RFC4_HUMAN	1106
HPBP1	Q9NZL4	Q9NZL4	+	+	+	LFQ intensity siCAF1B_CENPA_Sol_LFQ intensity siCTRL_X_Sol;LFQ intensity siCTRL_CENPA_Sol_LFQ intensity siCTRL_X_Sol;LFQ intensity siDNAJC9_CENPA_Sol_LFQ intensity siCTRL_X_Sol	Keep	Yes	3.64888	8.43091e-05	1.62072	7.85953	6.82557	0	2.06128	20.7945	3.58086	8.86957e-05	1.19318	6.7604	22.8262	22.9369	22.8341	NaN	23.2287	24.2529	24.5343	23.6866	24.1858	24.0888	24.8624	24.5744	24.8119	24.0601	24.8902	25.0646	25.1726	24.9563	25.0051	sp|Q9NZL4|HPBP1_HUMAN;sp|Q9NZL4-3|HPBP1_HUMAN;sp|Q9NZL4-2|HPBP1_HUMAN	sp|Q9NZL4|HPBP1_HUMAN;sp|Q9NZL4-3|HPBP1_HUMAN	3505
RS17	P08708	P08708	+	+	+	LFQ intensity siCAF1B_CENPA_Sol_LFQ intensity siCTRL_X_Sol;LFQ intensity siCTRL_CENPA_Sol_LFQ intensity siCTRL_X_Sol;LFQ intensity siDNAJC9_CENPA_Sol_LFQ intensity siCTRL_X_Sol	Keep	Yes	2.76945	0.00102866	1.62071	4.92681	3.76186	0	1.74324	6.57956	3.02492	0.000708033	1.61864	5.08758	26.5025	26.7216	27.5107	27.0521	27.8747	28.3597	29.2181	28.2752	28.75	29.1518	28.8576	28.6345	29.2028	28.3172	28.809	29.1137	29.0192	28.7745	28.6614	sp|P08708|RS17_HUMAN	sp|P08708|RS17_HUMAN	716
CAH9	Q16790	Q16790	+	+	+	LFQ intensity siCAF1B_CENPA_Sol_LFQ intensity siCTRL_X_Sol;LFQ intensity siCTRL_CENPA_Sol_LFQ intensity siCTRL_X_Sol;LFQ intensity siDNAJC9_CENPA_Sol_LFQ intensity siCTRL_X_Sol	Keep	Yes	3.61445	8.23799e-05	1.61963	6.84555	3.93903	0	1.88893	6.9786	3.75612	6.03015e-05	1.36844	6.56693	25.0374	24.6865	24.7901	24.4149	25.2543	26.1171	26.7674	26.0209	26.2201	25.8999	26.5116	26.0895	26.9776	26.2464	26.8405	27.2033	25.8509	26.8961	26.837	sp|Q16790|CAH9_HUMAN	sp|Q16790|CAH9_HUMAN	2104
SAHH2	O43865	O43865	+	+	+	LFQ intensity siCAF1B_CENPA_Sol_LFQ intensity siCTRL_X_Sol;LFQ intensity siCTRL_CENPA_Sol_LFQ intensity siCTRL_X_Sol;LFQ intensity siDNAJC9_CENPA_Sol_LFQ intensity siCTRL_X_Sol	Keep	Yes	4.40032	0	1.61922	9.09702	4.77704	0	1.76563	9.12745	2.00349	0.00840378	0.977933	3.3608	24.554	24.1209	24.3289	23.7498	24.4448	25.2859	26.0539	25.0745	25.2085	24.4654	25.918	25.7798	26.0689	25.669	25.8367	26.5156	25.9277	25.9619	25.7847	sp|O43865|SAHH2_HUMAN;sp|O43865-2|SAHH2_HUMAN;sp|Q96HN2-4|SAHH3_HUMAN;sp|Q96HN2-3|SAHH3_HUMAN;sp|Q96HN2-2|SAHH3_HUMAN;sp|Q96HN2|SAHH3_HUMAN	sp|O43865|SAHH2_HUMAN;sp|O43865-2|SAHH2_HUMAN;sp|Q96HN2-4|SAHH3_HUMAN;sp|Q96HN2-3|SAHH3_HUMAN;sp|Q96HN2-2|SAHH3_HUMAN;sp|Q96HN2|SAHH3_HUMAN	354
ODPA	P08559	P08559	+	+	+	LFQ intensity siCAF1B_CENPA_Sol_LFQ intensity siCTRL_X_Sol;LFQ intensity siCTRL_CENPA_Sol_LFQ intensity siCTRL_X_Sol;LFQ intensity siDNAJC9_CENPA_Sol_LFQ intensity siCTRL_X_Sol	Keep	Yes	4.68978	0	1.60848	10.0704	7.77842	0	1.93161	22.406	2.96384	0.000852493	1.15976	4.97459	24.3215	24.0038	24.1377	23.9318	23.9531	25.1003	25.9433	25.1926	25.3454	24.5653	26.0555	25.5339	25.7867	25.3363	25.9248	26.1346	26.0147	25.8728	26.0592	sp|P08559|ODPA_HUMAN;sp|P08559-2|ODPA_HUMAN;sp|P08559-4|ODPA_HUMAN;sp|P08559-3|ODPA_HUMAN;sp|P29803|ODPAT_HUMAN	sp|P08559|ODPA_HUMAN;sp|P08559-2|ODPA_HUMAN;sp|P08559-4|ODPA_HUMAN;sp|P08559-3|ODPA_HUMAN	709
ELP2	Q6IA86-2	Q6IA86		+	+	LFQ intensity siCAF1B_CENPA_Sol_LFQ intensity siCTRL_X_Sol;LFQ intensity siDNAJC9_CENPA_Sol_LFQ intensity siCTRL_X_Sol	Keep	Yes	3.42534	0.000145155	1.60811	7.1564	5.29906	0	1.80318	12.4285	1.61284	0.019905	0.905235	2.85857	24.3237	24.5908	NaN	24.4556	24.0473	25.2681	26.2076	24.8432	25.2897	24.6891	26.2852	25.6275	26.3062	25.6308	25.9747	26.4757	26.009	26.232	26.096	sp|Q6IA86-2|ELP2_HUMAN;sp|Q6IA86-3|ELP2_HUMAN;sp|Q6IA86-5|ELP2_HUMAN;sp|Q6IA86|ELP2_HUMAN;sp|Q6IA86-6|ELP2_HUMAN;sp|Q6IA86-4|ELP2_HUMAN;sp|Q6IA86-7|ELP2_HUMAN	sp|Q6IA86-2|ELP2_HUMAN;sp|Q6IA86-3|ELP2_HUMAN;sp|Q6IA86-5|ELP2_HUMAN;sp|Q6IA86|ELP2_HUMAN;sp|Q6IA86-6|ELP2_HUMAN;sp|Q6IA86-4|ELP2_HUMAN;sp|Q6IA86-7|ELP2_HUMAN	2248
PTPRK	Q15262	Q15262			+	LFQ intensity siCAF1B_CENPA_Sol_LFQ intensity siCTRL_X_Sol	Keep	Yes	1.59775	0.0109325	1.60805	3.48447	4.21111	0	2.02704	9.89525	1.50487	0.0254645	1.12747	2.96687	22.1221	21.7096	NaN	NaN	21.4229	22.9752	23.4124	NaN	23.0637	22.0648	NaN	22.5357	23.851	23.692	23.4259	24.0413	23.7331	23.7455	23.9471	sp|Q15262|PTPRK_HUMAN;sp|Q15262-2|PTPRK_HUMAN;sp|Q15262-3|PTPRK_HUMAN;sp|Q15262-4|PTPRK_HUMAN	sp|Q15262|PTPRK_HUMAN;sp|Q15262-2|PTPRK_HUMAN;sp|Q15262-3|PTPRK_HUMAN;sp|Q15262-4|PTPRK_HUMAN	2013
WDR47	O94967-2	O94967		+	+	LFQ intensity siCAF1B_CENPA_Sol_LFQ intensity siCTRL_X_Sol;LFQ intensity siDNAJC9_CENPA_Sol_LFQ intensity siCTRL_X_Sol	Keep	Yes	4.97805	0	1.60747	11.1302	3.54234	0.00013567	1.36373	6.10825	1.14188	0.0609719	0.469223	2.07087	23.8634	23.8051	23.6655	23.578	23.986	24.1718	24.7368	24.0721	24.6885	23.5748	25.7139	25.2691	25.4801	25.0852	24.8714	24.9196	24.6367	25.5742	25.7147	sp|O94967-2|WDR47_HUMAN;sp|O94967|WDR47_HUMAN;sp|O94967-3|WDR47_HUMAN;sp|O94967-4|WDR47_HUMAN	sp|O94967-2|WDR47_HUMAN;sp|O94967|WDR47_HUMAN;sp|O94967-3|WDR47_HUMAN;sp|O94967-4|WDR47_HUMAN	509
VDAC2	P45880-2	P45880	+	+	+	LFQ intensity siCAF1B_CENPA_Sol_LFQ intensity siCTRL_X_Sol;LFQ intensity siCTRL_CENPA_Sol_LFQ intensity siCTRL_X_Sol;LFQ intensity siDNAJC9_CENPA_Sol_LFQ intensity siCTRL_X_Sol	Keep	Yes	3.66172	8.51064e-05	1.6041	6.96675	5.25921	0	2.04457	10.5948	4.01307	7.36196e-05	1.78476	7.1506	23.0122	22.9226	23.6585	22.859	23.5513	24.6437	25.6821	25.0194	24.8411	24.7411	25.2353	24.6745	24.7419	24.5676	24.8893	25.3882	25.2532	25.4326	25.2633	sp|P45880-2|VDAC2_HUMAN;sp|P45880|VDAC2_HUMAN;sp|P45880-1|VDAC2_HUMAN	sp|P45880-2|VDAC2_HUMAN;sp|P45880|VDAC2_HUMAN;sp|P45880-1|VDAC2_HUMAN	1215
SLFN5	Q08AF3	Q08AF3		+	+	LFQ intensity siCAF1B_CENPA_Sol_LFQ intensity siCTRL_X_Sol;LFQ intensity siDNAJC9_CENPA_Sol_LFQ intensity siCTRL_X_Sol	Keep	Yes	2.49437	0.00150292	1.60302	4.73633	3.13779	0.000256137	1.81452	5.70954	1.56598	0.0221579	1.28489	2.78338	24.0039	23.89	23.9431	NaN	22.7311	25.2494	25.731	24.0724	25.3757	24.206	25.2768	24.8417	25.551	25.3107	25.5823	25.9554	25.0934	25.443	25.2087	sp|Q08AF3|SLFN5_HUMAN;sp|Q08AF3-2|SLFN5_HUMAN	sp|Q08AF3|SLFN5_HUMAN;sp|Q08AF3-2|SLFN5_HUMAN	1754
AT2B1	P20020-6	P20020	+	+	+	LFQ intensity siCAF1B_CENPA_Sol_LFQ intensity siCTRL_X_Sol;LFQ intensity siCTRL_CENPA_Sol_LFQ intensity siCTRL_X_Sol;LFQ intensity siDNAJC9_CENPA_Sol_LFQ intensity siCTRL_X_Sol	Keep	Yes	3.70122	6.50485e-05	1.60214	7.06931	5.91486	0	2.03487	12.923	2.19346	0.00529416	1.83635	3.65956	23.2777	23.8207	23.9718	23.8726	24.0794	25.1686	27.5304	24.9966	25.5213	24.9872	25.6084	25.0578	25.8263	25.1338	25.8434	26.0474	25.5847	25.8807	25.8405	sp|P20020-6|AT2B1_HUMAN;sp|P20020|AT2B1_HUMAN;sp|P20020-4|AT2B1_HUMAN;sp|P20020-1|AT2B1_HUMAN;sp|P20020-5|AT2B1_HUMAN;sp|P20020-2|AT2B1_HUMAN;sp|P23634-5|AT2B4_HUMAN;sp|P23634-4|AT2B4_HUMAN;sp|P23634-3|AT2B4_HUMAN;sp|P23634-2|AT2B4_HUMAN;sp|P23634-7|AT2B4_HUMAN;sp|P23634-6|AT2B4_HUMAN;sp|P23634-8|AT2B4_HUMAN;sp|P23634|AT2B4_HUMAN	sp|P20020-6|AT2B1_HUMAN;sp|P20020|AT2B1_HUMAN;sp|P20020-4|AT2B1_HUMAN;sp|P20020-1|AT2B1_HUMAN;sp|P20020-5|AT2B1_HUMAN;sp|P20020-2|AT2B1_HUMAN;sp|P23634-5|AT2B4_HUMAN;sp|P23634-4|AT2B4_HUMAN;sp|P23634-3|AT2B4_HUMAN;sp|P23634-2|AT2B4_HUMAN;sp|P23634-7|AT2B4_HUMAN;sp|P23634-6|AT2B4_HUMAN;sp|P23634-8|AT2B4_HUMAN;sp|P23634|AT2B4_HUMAN	910
RM44	Q9H9J2	Q9H9J2		+	+	LFQ intensity siCAF1B_CENPA_Sol_LFQ intensity siCTRL_X_Sol;LFQ intensity siDNAJC9_CENPA_Sol_LFQ intensity siCTRL_X_Sol	Keep	Yes	2.43011	0.00174456	1.60152	6.07285	1.68518	0.00493858	1.47118	4.48743	1.80598	0.0124402	1.16402	4.97186	22.9511	22.5562	NaN	NaN	NaN	23.9367	24.1519	23.6644	NaN	NaN	24.7852	24.3122	24.2867	24.0366	NaN	24.2781	24.5885	23.8078	NaN	sp|Q9H9J2|RM44_HUMAN	sp|Q9H9J2|RM44_HUMAN	3307
METK2	P31153	P31153	+	+	+	LFQ intensity siCAF1B_CENPA_Sol_LFQ intensity siCTRL_X_Sol;LFQ intensity siCTRL_CENPA_Sol_LFQ intensity siCTRL_X_Sol;LFQ intensity siDNAJC9_CENPA_Sol_LFQ intensity siCTRL_X_Sol	Keep	Yes	2.75031	0.00106606	1.60079	4.88815	3.24972	0.00015426	1.60908	5.51648	2.03113	0.00772571	1.07072	3.40378	25.2545	26.6491	26.7054	26.0419	26.5752	27.3221	27.6117	27.2949	27.5909	26.7601	28.1752	27.7406	27.8268	27.6415	27.7848	28.1637	27.5662	27.8069	27.95	sp|P31153|METK2_HUMAN;sp|P31153-2|METK2_HUMAN;sp|Q00266|METK1_HUMAN	sp|P31153|METK2_HUMAN;sp|P31153-2|METK2_HUMAN	1064
SUCB1	Q9P2R7-2	Q9P2R7	+	+	+	LFQ intensity siCAF1B_CENPA_Sol_LFQ intensity siCTRL_X_Sol;LFQ intensity siCTRL_CENPA_Sol_LFQ intensity siCTRL_X_Sol;LFQ intensity siDNAJC9_CENPA_Sol_LFQ intensity siCTRL_X_Sol	Keep	Yes	3.1007	0.000338676	1.59977	6.22703	5.09588	0	2.07602	11.5916	2.70342	0.00146488	0.955045	4.79416	NaN	24.0212	23.5037	23.2334	23.5031	24.5236	24.832	24.4359	24.6889	24.1216	24.7472	25.5272	24.911	25.4751	25.5882	25.7447	25.3083	25.8496	25.7161	sp|Q9P2R7-2|SUCB1_HUMAN;sp|Q9P2R7|SUCB1_HUMAN	sp|Q9P2R7-2|SUCB1_HUMAN;sp|Q9P2R7|SUCB1_HUMAN	3546
DDX23	Q9BUQ8	Q9BUQ8		+	+	LFQ intensity siCAF1B_CENPA_Sol_LFQ intensity siCTRL_X_Sol;LFQ intensity siDNAJC9_CENPA_Sol_LFQ intensity siCTRL_X_Sol	Keep	Yes	2.59703	0.0012593	1.59861	4.58486	4.0712	0	2.19124	7.28786	1.56963	0.0220246	1.1023	2.70325	24.55	23.1639	23.2669	22.8314	23.2037	24.0955	25.4282	23.8812	24.8373	24.2852	25.1956	24.7977	25.1715	24.8423	25.5575	25.7927	25.52	25.5647	25.5372	sp|Q9BUQ8|DDX23_HUMAN	sp|Q9BUQ8|DDX23_HUMAN	3094
TAF6L	Q9Y6J9	Q9Y6J9			+	LFQ intensity siCAF1B_CENPA_Sol_LFQ intensity siCTRL_X_Sol	Keep	Yes	1.37141	0.0187913	1.59803	2.93692	2.48164	0.000819298	2.29825	5.26001	1.51948	0.0247375	0.911894	2.99607	NaN	NaN	23.0825	NaN	22.6762	23.7726	24.3704	23.7579	23.7551	23.3003	24.1618	24.0067	25.5287	24.2125	24.5614	26.0253	25.023	25.4185	24.8599	sp|Q9Y6J9|TAF6L_HUMAN	sp|Q9Y6J9|TAF6L_HUMAN	3854
SMD3	P62318-2	P62318	+	+	+	LFQ intensity siCAF1B_CENPA_Sol_LFQ intensity siCTRL_X_Sol;LFQ intensity siCTRL_CENPA_Sol_LFQ intensity siCTRL_X_Sol;LFQ intensity siDNAJC9_CENPA_Sol_LFQ intensity siCTRL_X_Sol	Keep	Yes	3.38981	0.000199599	1.59753	6.29132	5.3629	0	1.9452	10.9359	2.61424	0.00171295	1.04433	4.3544	24.3714	24.2318	24.3009	23.5958	24.308	25.3405	25.4415	24.7464	25.7259	24.7753	26.1238	25.3122	26.1587	25.4418	26.0367	26.4974	25.9013	26.1404	25.9582	sp|P62318-2|SMD3_HUMAN;sp|P62318|SMD3_HUMAN	sp|P62318-2|SMD3_HUMAN;sp|P62318|SMD3_HUMAN	1537
RL31	P62899-3	P62899	+	+	+	LFQ intensity siCAF1B_CENPA_Sol_LFQ intensity siCTRL_X_Sol;LFQ intensity siCTRL_CENPA_Sol_LFQ intensity siCTRL_X_Sol;LFQ intensity siDNAJC9_CENPA_Sol_LFQ intensity siCTRL_X_Sol	Keep	Yes	2.71745	0.00109691	1.5954	4.82215	3.66087	0.000130319	1.68042	6.35967	1.99418	0.00863824	1.27191	3.34636	24.2912	25.0735	25.7644	25.4141	25.5574	26.0673	27.3812	25.7522	26.6075	26.6518	26.8506	26.7253	27.2672	26.419	26.7708	26.8902	26.812	27.0966	26.9331	sp|P62899-3|RL31_HUMAN;sp|P62899|RL31_HUMAN;sp|P62899-2|RL31_HUMAN	sp|P62899-3|RL31_HUMAN;sp|P62899|RL31_HUMAN;sp|P62899-2|RL31_HUMAN	1567
XPO2	P55060-3	P55060	+	+	+	LFQ intensity siCAF1B_CENPA_Sol_LFQ intensity siCTRL_X_Sol;LFQ intensity siCTRL_CENPA_Sol_LFQ intensity siCTRL_X_Sol;LFQ intensity siDNAJC9_CENPA_Sol_LFQ intensity siCTRL_X_Sol	Keep	Yes	3.84187	3.44086e-05	1.59036	7.4442	4.49123	0	1.96944	8.342	2.89366	0.000958621	1.20033	4.84655	26.68	26.8127	27.5866	26.6317	26.9315	28.2416	28.6409	27.6761	28.3033	27.7823	28.5195	28.4133	28.7916	28.351	28.8617	29.271	28.3208	29.1075	28.9286	sp|P55060-3|XPO2_HUMAN;sp|P55060|XPO2_HUMAN;sp|P55060-4|XPO2_HUMAN;sp|P55060-2|XPO2_HUMAN	sp|P55060-3|XPO2_HUMAN;sp|P55060|XPO2_HUMAN;sp|P55060-4|XPO2_HUMAN	1411
NFS1	Q9Y697-2	Q9Y697		+	+	LFQ intensity siCAF1B_CENPA_Sol_LFQ intensity siCTRL_X_Sol;LFQ intensity siDNAJC9_CENPA_Sol_LFQ intensity siCTRL_X_Sol	Keep	Yes	4.08854	1.98758e-05	1.5866	9.41572	2.43603	0.000941176	1.43385	4.27805	1.87203	0.0110003	1.21058	3.28325	NaN	22.6794	22.7898	22.3651	22.8905	23.5829	24.8258	23.9149	24.1926	22.9428	24.5824	24.2933	24.2156	23.9799	23.7639	25.1105	23.7349	24.3692	23.5968	sp|Q9Y697-2|NFS1_HUMAN;sp|Q9Y697|NFS1_HUMAN;sp|Q9Y697-3|NFS1_HUMAN	sp|Q9Y697-2|NFS1_HUMAN;sp|Q9Y697|NFS1_HUMAN;sp|Q9Y697-3|NFS1_HUMAN	3843
RM09	Q9BYD2	Q9BYD2	+	+	+	LFQ intensity siCAF1B_CENPA_Sol_LFQ intensity siCTRL_X_Sol;LFQ intensity siCTRL_CENPA_Sol_LFQ intensity siCTRL_X_Sol;LFQ intensity siDNAJC9_CENPA_Sol_LFQ intensity siCTRL_X_Sol	Keep	Yes	2.84078	0.000691135	1.58394	5.55244	4.30755	0	1.79218	8.80287	2.34787	0.00390896	1.14137	4.1148	24.4534	23.7003	23.7601	NaN	23.4514	24.815	25.6196	24.9872	24.9666	24.5249	25.3839	25.0449	25.9427	25.3295	25.6731	25.7771	25.6498	25.6904	25.3769	sp|Q9BYD2|RM09_HUMAN	sp|Q9BYD2|RM09_HUMAN	3149
2AAA	P30153	P30153	+	+	+	LFQ intensity siCAF1B_CENPA_Sol_LFQ intensity siCTRL_X_Sol;LFQ intensity siCTRL_CENPA_Sol_LFQ intensity siCTRL_X_Sol;LFQ intensity siDNAJC9_CENPA_Sol_LFQ intensity siCTRL_X_Sol	Keep	Yes	4.33888	2.30216e-05	1.58346	8.90129	5.4683	0	1.91328	11.2925	2.41074	0.00351368	1.17499	4.01207	26.5225	26.6626	26.4633	26.1037	26.7303	27.6625	28.4809	27.4657	27.923	26.8252	28.4361	27.8882	28.1936	27.8017	28.162	28.8057	28.0896	28.4832	28.5083	sp|P30153|2AAA_HUMAN	sp|P30153|2AAA_HUMAN	1047
HNRPK	P61978	P61978	+	+	+	LFQ intensity siCAF1B_CENPA_Sol_LFQ intensity siCTRL_X_Sol;LFQ intensity siCTRL_CENPA_Sol_LFQ intensity siCTRL_X_Sol;LFQ intensity siDNAJC9_CENPA_Sol_LFQ intensity siCTRL_X_Sol	Keep	Yes	4.0903	1.99377e-05	1.58031	8.14549	5.12572	0	1.7485	10.1694	2.30197	0.00414467	0.985241	3.83404	28.8701	28.4789	28.511	27.9883	28.4851	29.5537	30.0338	29.2865	29.6489	28.7367	30.3225	29.8056	30.1984	29.8615	30.177	30.4468	29.8569	30.3074	30.2878	sp|P61978|HNRPK_HUMAN;sp|P61978-2|HNRPK_HUMAN	sp|P61978|HNRPK_HUMAN;sp|P61978-2|HNRPK_HUMAN	1515
PRS8	P62195-2	P62195	+	+	+	LFQ intensity siCAF1B_CENPA_Sol_LFQ intensity siCTRL_X_Sol;LFQ intensity siCTRL_CENPA_Sol_LFQ intensity siCTRL_X_Sol;LFQ intensity siDNAJC9_CENPA_Sol_LFQ intensity siCTRL_X_Sol	Keep	Yes	4.17981	2.08469e-05	1.57794	8.41113	6.34752	0	1.81119	14.7059	3.42096	0.000326996	1.22909	5.85793	25.3333	25.3527	25.2314	24.9193	25.238	26.4381	27.0473	26.0862	26.6697	25.9789	27.0302	26.3088	27.1456	26.6869	26.7688	27.3474	27.07	27.0222	26.9223	sp|P62195-2|PRS8_HUMAN;sp|P62195|PRS8_HUMAN	sp|P62195-2|PRS8_HUMAN;sp|P62195|PRS8_HUMAN	1522
ESYT1	Q9BSJ8	Q9BSJ8		+	+	LFQ intensity siCAF1B_CENPA_Sol_LFQ intensity siCTRL_X_Sol;LFQ intensity siDNAJC9_CENPA_Sol_LFQ intensity siCTRL_X_Sol	Keep	Yes	2.91742	0.000587097	1.57639	5.23227	5.71812	0	2.21339	12.18	1.59127	0.0211532	0.838177	2.73546	23.866	23.5728	22.9587	23.0655	23.3742	24.3838	24.8617	23.4859	24.562	23.7348	24.7216	24.5481	25.7356	24.7701	25.321	25.7521	25.5227	25.6383	25.6701	sp|Q9BSJ8|ESYT1_HUMAN;sp|Q9BSJ8-2|ESYT1_HUMAN	sp|Q9BSJ8|ESYT1_HUMAN;sp|Q9BSJ8-2|ESYT1_HUMAN	3067
RL1D1	O76021	O76021	+	+	+	LFQ intensity siCAF1B_CENPA_Sol_LFQ intensity siCTRL_X_Sol;LFQ intensity siCTRL_CENPA_Sol_LFQ intensity siCTRL_X_Sol;LFQ intensity siDNAJC9_CENPA_Sol_LFQ intensity siCTRL_X_Sol	Keep	Yes	4.17298	2.0712e-05	1.57467	8.3906	7.53704	0	1.94455	20.8799	3.39568	0.000358974	1.33493	5.80669	26.5379	26.7732	26.5423	26.3261	26.6312	28.0355	28.4298	27.8249	28.0789	27.1161	28.4423	27.6609	28.454	27.99	28.4391	28.7065	28.3947	28.425	28.5681	sp|O76021|RL1D1_HUMAN;sp|O76021-2|RL1D1_HUMAN	sp|O76021|RL1D1_HUMAN	486
VPS4A	Q9UN37	Q9UN37	+	+	+	LFQ intensity siCAF1B_CENPA_Sol_LFQ intensity siCTRL_X_Sol;LFQ intensity siCTRL_CENPA_Sol_LFQ intensity siCTRL_X_Sol;LFQ intensity siDNAJC9_CENPA_Sol_LFQ intensity siCTRL_X_Sol	Keep	Yes	3.31823	0.000193023	1.56909	6.12195	4.51655	0	1.68259	8.40923	2.91401	0.000943719	1.04262	4.88348	24.8251	24.7233	24.673	24.3645	25.0685	25.6518	26.4302	25.4952	25.8628	25.4276	26.4293	25.6774	26.8897	26.2035	26.4402	26.7998	25.8173	26.6002	26.4099	sp|Q9UN37|VPS4A_HUMAN	sp|Q9UN37|VPS4A_HUMAN	3682
USP9X	Q93008	Q93008	+	+	+	LFQ intensity siCAF1B_CENPA_Sol_LFQ intensity siCTRL_X_Sol;LFQ intensity siCTRL_CENPA_Sol_LFQ intensity siCTRL_X_Sol;LFQ intensity siDNAJC9_CENPA_Sol_LFQ intensity siCTRL_X_Sol	Keep	Yes	4.20249	2.12625e-05	1.56836	8.47959	6.11618	0	1.78746	13.726	2.47936	0.00268765	1.03797	4.1261	27.5497	27.5294	27.324	26.8815	27.4159	28.408	28.9789	28.3201	28.5606	27.6225	29.093	28.759	29.19	28.5917	29.1806	29.2395	28.967	29.1563	29.0942	sp|Q93008|USP9X_HUMAN;sp|Q93008-3|USP9X_HUMAN;sp|O00507|USP9Y_HUMAN;sp|O00507-2|USP9Y_HUMAN	sp|Q93008|USP9X_HUMAN;sp|Q93008-3|USP9X_HUMAN	2757
SC61B	P60468	P60468	+	+	+	LFQ intensity siCAF1B_CENPA_Sol_LFQ intensity siCTRL_X_Sol;LFQ intensity siCTRL_CENPA_Sol_LFQ intensity siCTRL_X_Sol;LFQ intensity siDNAJC9_CENPA_Sol_LFQ intensity siCTRL_X_Sol	Keep	Yes	4.39522	0	1.56744	9.08065	4.76313	0	1.8766	9.08783	3.21709	0.000533762	1.05089	5.45291	24.9057	24.7738	25.1139	24.7019	25.2647	25.9682	26.5271	25.8317	26.1322	25.5553	26.6019	26.2744	26.8862	26.3153	26.7771	27.3451	26.2338	26.9125	26.8746	sp|P60468|SC61B_HUMAN	sp|P60468|SC61B_HUMAN	1463
CKAP4	Q07065	Q07065	+	+	+	LFQ intensity siCAF1B_CENPA_Sol_LFQ intensity siCTRL_X_Sol;LFQ intensity siCTRL_CENPA_Sol_LFQ intensity siCTRL_X_Sol;LFQ intensity siDNAJC9_CENPA_Sol_LFQ intensity siCTRL_X_Sol	Keep	Yes	3.76189	6.73367e-05	1.56698	7.22913	3.98169	0	1.60827	7.07733	2.76887	0.00134079	0.990454	4.62338	24.633	24.15	24.1455	23.8815	24.6148	25.2789	25.6915	25.0134	25.5382	24.8551	26.0811	25.4435	26.122	25.7611	25.5617	26.5315	25.6673	25.9768	25.7287	sp|Q07065|CKAP4_HUMAN;sp|Q96K21-4|ANCHR_HUMAN	sp|Q07065|CKAP4_HUMAN	1738
CDK4	P11802	P11802		+	+	LFQ intensity siCAF1B_CENPA_Sol_LFQ intensity siCTRL_X_Sol;LFQ intensity siDNAJC9_CENPA_Sol_LFQ intensity siCTRL_X_Sol	Keep	Yes	2.51783	0.00149258	1.56453	4.4325	3.45796	0.000144526	1.80427	5.9335	1.27807	0.0445268	0.86895	2.27214	25.85	25.5742	25.2259	24.2198	25.108	25.7622	26.8719	25.6568	26.505	25.5267	27.0841	26.5707	27.0504	26.3353	26.9834	27.423	26.7841	27.0951	26.7137	sp|P11802|CDK4_HUMAN;sp|P11802-2|CDK4_HUMAN	sp|P11802|CDK4_HUMAN	789
TCPZ	P40227	P40227	+	+	+	LFQ intensity siCAF1B_CENPA_Sol_LFQ intensity siCTRL_X_Sol;LFQ intensity siCTRL_CENPA_Sol_LFQ intensity siCTRL_X_Sol;LFQ intensity siDNAJC9_CENPA_Sol_LFQ intensity siCTRL_X_Sol	Keep	Yes	3.7622	6.75063e-05	1.56361	7.22995	3.94979	0	1.85363	7.0034	3.28604	0.000401347	1.18287	5.5878	27.3204	27.3424	27.32	26.7524	27.3961	28.3731	29.0187	28.2657	28.4449	27.9433	28.9924	28.4903	29.2305	28.4462	28.651	29.7636	28.6191	29.5232	28.8425	sp|P40227|TCPZ_HUMAN;sp|P40227-2|TCPZ_HUMAN	sp|P40227|TCPZ_HUMAN;sp|P40227-2|TCPZ_HUMAN	1161
TCPG	P49368	P49368	+	+	+	LFQ intensity siCAF1B_CENPA_Sol_LFQ intensity siCTRL_X_Sol;LFQ intensity siCTRL_CENPA_Sol_LFQ intensity siCTRL_X_Sol;LFQ intensity siDNAJC9_CENPA_Sol_LFQ intensity siCTRL_X_Sol	Keep	Yes	3.75171	6.7e-05	1.55978	7.20213	4.75717	0	1.77179	9.07091	3.20295	0.000525316	1.14276	5.42551	27.0449	27.222	27.1888	26.6096	27.3159	28.1533	28.8233	28.0349	28.2773	27.8062	28.8876	28.349	29.0233	28.2841	28.6236	29.344	28.5264	29.0343	28.7117	sp|P49368|TCPG_HUMAN;sp|P49368-2|TCPG_HUMAN	sp|P49368|TCPG_HUMAN;sp|P49368-2|TCPG_HUMAN	1270
SMCA4	P51532-5	P51532	+	+	+	LFQ intensity siCAF1B_CENPA_Sol_LFQ intensity siCTRL_X_Sol;LFQ intensity siCTRL_CENPA_Sol_LFQ intensity siCTRL_X_Sol;LFQ intensity siDNAJC9_CENPA_Sol_LFQ intensity siCTRL_X_Sol	Keep	Yes	4.32485	2.29391e-05	1.55672	8.85711	6.61926	0	1.94015	15.9404	3.59802	8.94737e-05	1.10538	6.22547	23.5843	23.7286	23.5427	23.5028	23.7023	24.5832	25.3186	24.3903	24.8658	24.4296	25.497	24.9807	25.4786	24.7191	25.3971	25.9802	25.3387	25.4875	25.558	sp|P51532-5|SMCA4_HUMAN;sp|P51532-2|SMCA4_HUMAN;sp|P51532-3|SMCA4_HUMAN;sp|P51532-4|SMCA4_HUMAN;sp|P51532|SMCA4_HUMAN	sp|P51532-5|SMCA4_HUMAN;sp|P51532-2|SMCA4_HUMAN;sp|P51532-3|SMCA4_HUMAN;sp|P51532-4|SMCA4_HUMAN;sp|P51532|SMCA4_HUMAN	1335
ATP7A	Q04656-5	Q04656	+	+	+	LFQ intensity siCAF1B_CENPA_Sol_LFQ intensity siCTRL_X_Sol;LFQ intensity siCTRL_CENPA_Sol_LFQ intensity siCTRL_X_Sol;LFQ intensity siDNAJC9_CENPA_Sol_LFQ intensity siCTRL_X_Sol	Keep	Yes	3.03506	0.000478644	1.5565	6.05118	4.50937	0	1.94224	9.45358	2.51407	0.00234677	1.20051	4.42533	24.0956	NaN	24.0842	23.1945	24.1243	24.8621	24.9771	25.6856	25.0908	24.7601	25.3971	25.1178	25.6959	25.5139	25.7725	25.9424	25.8577	25.8339	25.678	sp|Q04656-5|ATP7A_HUMAN;sp|Q04656|ATP7A_HUMAN;sp|Q04656-2|ATP7A_HUMAN;sp|Q04656-3|ATP7A_HUMAN;sp|Q04656-4|ATP7A_HUMAN;sp|P35670-2|ATP7B_HUMAN;sp|P35670-3|ATP7B_HUMAN;sp|P35670-4|ATP7B_HUMAN;sp|P35670|ATP7B_HUMAN	sp|Q04656-5|ATP7A_HUMAN;sp|Q04656|ATP7A_HUMAN;sp|Q04656-2|ATP7A_HUMAN;sp|Q04656-3|ATP7A_HUMAN;sp|Q04656-4|ATP7A_HUMAN	1717
4F2	P08195-3	P08195	+	+	+	LFQ intensity siCAF1B_CENPA_Sol_LFQ intensity siCTRL_X_Sol;LFQ intensity siCTRL_CENPA_Sol_LFQ intensity siCTRL_X_Sol;LFQ intensity siDNAJC9_CENPA_Sol_LFQ intensity siCTRL_X_Sol	Keep	Yes	3.50755	0.000119914	1.55514	7.40863	3.85399	0	1.80485	7.47723	3.21164	0.000528662	1.24013	5.87589	NaN	24.2026	23.73	23.9018	24.2659	25.41	25.4229	25.1523	25.6311	24.7096	25.6128	25.1678	25.9866	25.5536	25.7556	26.0981	25.1313	26.1863	25.9784	sp|P08195-3|4F2_HUMAN;sp|P08195|4F2_HUMAN;sp|P08195-4|4F2_HUMAN;sp|P08195-2|4F2_HUMAN	sp|P08195-3|4F2_HUMAN;sp|P08195|4F2_HUMAN;sp|P08195-4|4F2_HUMAN;sp|P08195-2|4F2_HUMAN	702
RFC2	P35250	P35250	+	+	+	LFQ intensity siCAF1B_CENPA_Sol_LFQ intensity siCTRL_X_Sol;LFQ intensity siCTRL_CENPA_Sol_LFQ intensity siCTRL_X_Sol;LFQ intensity siDNAJC9_CENPA_Sol_LFQ intensity siCTRL_X_Sol	Keep	Yes	3.67345	8.55107e-05	1.55424	6.99707	4.72011	0	1.8433	8.96628	2.71711	0.00140226	1.13765	4.53245	25.0416	24.4821	24.5733	24.1488	24.6901	25.5035	26.4046	25.3536	25.9869	25.3755	26.3039	25.6694	26.4543	26.1381	26.327	26.9179	26.0162	26.4928	26.3986	sp|P35250|RFC2_HUMAN;sp|P35250-2|RFC2_HUMAN	sp|P35250|RFC2_HUMAN;sp|P35250-2|RFC2_HUMAN	1107
MOCOS	Q96EN8	Q96EN8		+	+	LFQ intensity siCAF1B_CENPA_Sol_LFQ intensity siCTRL_X_Sol;LFQ intensity siDNAJC9_CENPA_Sol_LFQ intensity siCTRL_X_Sol	Keep	Yes	4.75303	0	1.5512	10.2948	5.98229	0	2.08803	13.187	1.65292	0.0182175	0.890591	2.82745	24.1344	23.798	23.9823	23.9788	24.2648	24.7607	25.8539	24.3989	25.3739	24.2239	25.8646	25.4036	25.7679	25.2953	26.1465	26.409	25.6636	26.3827	25.9967	sp|Q96EN8|MOCOS_HUMAN	sp|Q96EN8|MOCOS_HUMAN	2833
MTREX	P42285	P42285	+	+	+	LFQ intensity siCAF1B_CENPA_Sol_LFQ intensity siCTRL_X_Sol;LFQ intensity siCTRL_CENPA_Sol_LFQ intensity siCTRL_X_Sol;LFQ intensity siDNAJC9_CENPA_Sol_LFQ intensity siCTRL_X_Sol	Keep	Yes	3.84456	3.45946e-05	1.54627	7.45152	5.2794	0	1.60041	10.6604	3.13376	0.000581381	1.11563	5.29261	26.5093	26.2983	26.2238	25.8645	26.6344	27.5622	27.8995	27.2695	27.4696	26.9076	28.2173	27.5965	28.0368	27.5587	27.9479	28.154	27.739	27.8725	27.8189	sp|P42285|MTREX_HUMAN	sp|P42285|MTREX_HUMAN	1190
RL12	P30050	P30050	+	+	+	LFQ intensity siCAF1B_CENPA_Sol_LFQ intensity siCTRL_X_Sol;LFQ intensity siCTRL_CENPA_Sol_LFQ intensity siCTRL_X_Sol;LFQ intensity siDNAJC9_CENPA_Sol_LFQ intensity siCTRL_X_Sol	Keep	Yes	4.16251	2.05128e-05	1.54497	8.35924	5.54334	0	1.71592	11.5528	2.12282	0.00629652	0.944708	3.54752	29.031	29.2271	29.0881	28.4839	28.8876	30.0435	30.4441	29.8596	30.0609	29.0331	30.7132	30.3618	30.7009	30.1781	30.59	30.9537	30.5046	30.6258	30.6231	sp|P30050|RL12_HUMAN;sp|P30050-2|RL12_HUMAN	sp|P30050|RL12_HUMAN;sp|P30050-2|RL12_HUMAN	1043
CYFP1	Q7L576	Q7L576		+	+	LFQ intensity siCAF1B_CENPA_Sol_LFQ intensity siCTRL_X_Sol;LFQ intensity siDNAJC9_CENPA_Sol_LFQ intensity siCTRL_X_Sol	Keep	Yes	3.37801	0.0001992	1.54479	7.01442	4.63222	0	1.88333	9.86983	0.984684	0.0888335	1.01813	1.87058	NaN	22.3926	22.416	22.9226	23.2526	23.7722	25.2495	22.6433	24.1043	23.0512	24.4384	24.1571	24.3852	24.1824	24.5598	24.6267	24.5148	24.791	24.654	sp|Q7L576|CYFP1_HUMAN;sp|Q7L576-2|CYFP1_HUMAN;sp|Q7L576-3|CYFP1_HUMAN;sp|Q96F07-2|CYFP2_HUMAN;sp|Q96F07|CYFP2_HUMAN	sp|Q7L576|CYFP1_HUMAN;sp|Q7L576-2|CYFP1_HUMAN;sp|Q7L576-3|CYFP1_HUMAN;sp|Q96F07-2|CYFP2_HUMAN;sp|Q96F07|CYFP2_HUMAN	2364
SPB1	Q8IY81	Q8IY81	+	+	+	LFQ intensity siCAF1B_CENPA_Sol_LFQ intensity siCTRL_X_Sol;LFQ intensity siCTRL_CENPA_Sol_LFQ intensity siCTRL_X_Sol;LFQ intensity siDNAJC9_CENPA_Sol_LFQ intensity siCTRL_X_Sol	Keep	Yes	3.29104	0.00019044	1.54449	6.05849	4.9661	0	2.09073	9.68042	2.72612	0.00137909	1.17881	4.54821	24.7507	24.9311	24.3725	24.0576	24.7512	25.7806	26.2459	25.4514	26.1324	25.1468	26.3081	25.6465	26.5859	25.9279	26.509	27.1226	26.2346	26.657	26.7934	sp|Q8IY81|SPB1_HUMAN	sp|Q8IY81|SPB1_HUMAN	2491
FXR1	P51114	P51114	+	+	+	LFQ intensity siCAF1B_CENPA_Sol_LFQ intensity siCTRL_X_Sol;LFQ intensity siCTRL_CENPA_Sol_LFQ intensity siCTRL_X_Sol;LFQ intensity siDNAJC9_CENPA_Sol_LFQ intensity siCTRL_X_Sol	Keep	Yes	3.8674	3.50685e-05	1.5423	7.51391	4.91122	0	1.77905	9.51702	2.57489	0.00189076	1.10238	4.2872	26.3121	26.5516	26.2034	25.6878	26.3486	27.4529	27.9874	27.1412	27.3524	26.6814	28.0376	27.539	27.9722	27.5031	27.8926	28.4508	27.7759	28.0036	27.8757	sp|P51114|FXR1_HUMAN;sp|P51114-2|FXR1_HUMAN;sp|P51114-3|FXR1_HUMAN	sp|P51114|FXR1_HUMAN;sp|P51114-2|FXR1_HUMAN;sp|P51114-3|FXR1_HUMAN	1325
SYTM	Q9BW92	Q9BW92	+	+	+	LFQ intensity siCAF1B_CENPA_Sol_LFQ intensity siCTRL_X_Sol;LFQ intensity siCTRL_CENPA_Sol_LFQ intensity siCTRL_X_Sol;LFQ intensity siDNAJC9_CENPA_Sol_LFQ intensity siCTRL_X_Sol	Keep	Yes	4.61567	0	1.53834	9.81284	6.12883	0	1.99158	13.778	3.69123	5.7971e-05	1.23878	6.42521	25.0708	24.674	24.9901	24.5177	24.87	25.9944	26.5465	25.7106	26.3258	25.7394	26.4303	26.0785	26.6535	26.2892	26.7807	27.0412	26.4668	27.0059	26.7859	sp|Q9BW92|SYTM_HUMAN;sp|Q9BW92-2|SYTM_HUMAN	sp|Q9BW92|SYTM_HUMAN;sp|Q9BW92-2|SYTM_HUMAN	3116
TSC1	Q92574-2	Q92574		+	+	LFQ intensity siCAF1B_CENPA_Sol_LFQ intensity siCTRL_X_Sol;LFQ intensity siDNAJC9_CENPA_Sol_LFQ intensity siCTRL_X_Sol	Keep	Yes	2.27336	0.00235194	1.53694	5.49976	1.58969	0.00593465	2.28587	3.13808	1.46824	0.0273643	0.80706	2.89414	22.7183	22.6631	NaN	NaN	NaN	23.3019	24.0352	23.3832	23.6905	23.0778	24.6707	24.2304	24.2487	23.7605	24.8789	25.9873	23.7044	25.889	24.423	sp|Q92574-2|TSC1_HUMAN;sp|Q92574|TSC1_HUMAN	sp|Q92574-2|TSC1_HUMAN;sp|Q92574|TSC1_HUMAN	2715
QSER1	Q2KHR3-2	Q2KHR3	+	+	+	LFQ intensity siCAF1B_CENPA_Sol_LFQ intensity siCTRL_X_Sol;LFQ intensity siCTRL_CENPA_Sol_LFQ intensity siCTRL_X_Sol;LFQ intensity siDNAJC9_CENPA_Sol_LFQ intensity siCTRL_X_Sol	Keep	Yes	2.36	0.00202391	1.53434	5.81074	3.16058	0.000257787	1.79041	7.44157	1.94016	0.00950473	0.932915	3.8941	23.7139	NaN	23.0402	NaN	NaN	24.1356	24.5349	24.3567	24.4794	24.0432	24.9554	24.7521	25.2046	24.7335	25.2683	24.9612	25.3059	25.3899	24.912	sp|Q2KHR3-2|QSER1_HUMAN;sp|Q2KHR3|QSER1_HUMAN	sp|Q2KHR3-2|QSER1_HUMAN;sp|Q2KHR3|QSER1_HUMAN	2112
ADT2	P05141	P05141	+	+	+	LFQ intensity siCAF1B_CENPA_Sol_LFQ intensity siCTRL_X_Sol;LFQ intensity siCTRL_CENPA_Sol_LFQ intensity siCTRL_X_Sol;LFQ intensity siDNAJC9_CENPA_Sol_LFQ intensity siCTRL_X_Sol	Keep	Yes	3.81251	3.38624e-05	1.53058	7.36466	4.89531	0	1.8116	9.47012	3.89739	6.70391e-05	1.27816	6.88325	27.3828	27.454	28.0863	27.1987	27.8077	28.7862	28.8327	29.1853	28.9141	28.602	29.4254	29.0834	29.0994	28.8578	29.1378	29.426	29.7774	29.3302	29.316	sp|P05141|ADT2_HUMAN	sp|P05141|ADT2_HUMAN	652
FOLC	Q05932-3	Q05932		+	+	LFQ intensity siCAF1B_CENPA_Sol_LFQ intensity siCTRL_X_Sol;LFQ intensity siDNAJC9_CENPA_Sol_LFQ intensity siCTRL_X_Sol	Keep	Yes	1.99928	0.00436344	1.52796	3.70602	2.88983	0.000266272	1.63566	5.17444	1.15267	0.059316	0.863226	2.13297	22.868	24.0448	23.4713	24.2817	NaN	24.197	25.1681	25.053	24.4428	23.7875	25.523	25.1557	25.6373	24.4616	25.4766	25.6254	24.8318	25.3047	25.2721	sp|Q05932-3|FOLC_HUMAN;sp|Q05932-2|FOLC_HUMAN;sp|Q05932-4|FOLC_HUMAN;sp|Q05932|FOLC_HUMAN	sp|Q05932-3|FOLC_HUMAN;sp|Q05932-2|FOLC_HUMAN;sp|Q05932-4|FOLC_HUMAN;sp|Q05932|FOLC_HUMAN	1727
H12	P16403	P16403	+	+	+	LFQ intensity siCAF1B_CENPA_Sol_LFQ intensity siCTRL_X_Sol;LFQ intensity siCTRL_CENPA_Sol_LFQ intensity siCTRL_X_Sol;LFQ intensity siDNAJC9_CENPA_Sol_LFQ intensity siCTRL_X_Sol	Keep	Yes	4.48417	0	1.5279	9.37014	4.57702	0	1.63334	8.57164	4.11182	4.44444e-05	1.24977	7.38496	28.9733	29.0043	28.7336	28.6755	28.885	29.8964	30.5777	30.0645	30.3026	29.6795	30.6528	30.3365	30.6081	29.9316	30.1034	30.6408	31.1041	30.3869	30.2034	sp|P16403|H12_HUMAN;sp|Q02539|H11_HUMAN;sp|P22492|H1T_HUMAN	sp|P16403|H12_HUMAN	859
PRS6A	P17980	P17980	+	+	+	LFQ intensity siCAF1B_CENPA_Sol_LFQ intensity siCTRL_X_Sol;LFQ intensity siCTRL_CENPA_Sol_LFQ intensity siCTRL_X_Sol;LFQ intensity siDNAJC9_CENPA_Sol_LFQ intensity siCTRL_X_Sol	Keep	Yes	4.10478	2.01258e-05	1.52776	8.18798	5.57432	0	1.80926	11.6618	3.2422	0.00045377	1.16359	5.50179	25.6101	25.8253	25.9987	25.5732	26.2574	26.7712	27.4922	26.9331	27.3088	26.5773	27.5708	27.0776	27.6425	27.2319	27.5787	27.9595	27.4652	27.764	27.5436	sp|P17980|PRS6A_HUMAN	sp|P17980|PRS6A_HUMAN	884
PFKAL	P17858	P17858	+	+	+	LFQ intensity siCAF1B_CENPA_Sol_LFQ intensity siCTRL_X_Sol;LFQ intensity siCTRL_CENPA_Sol_LFQ intensity siCTRL_X_Sol;LFQ intensity siDNAJC9_CENPA_Sol_LFQ intensity siCTRL_X_Sol	Keep	Yes	3.97122	1.83908e-05	1.52649	7.8029	5.90778	0	1.95256	12.8955	3.72371	5.94059e-05	1.1142	6.49586	27.1995	27.4005	27.5751	27.1959	27.8114	28.467	28.9021	28.3972	28.7698	28.2172	29.2322	28.5222	29.1879	28.9094	29.1512	29.6025	29.1663	29.5369	29.4882	sp|P17858|PFKAL_HUMAN;sp|P17858-2|PFKAL_HUMAN	sp|P17858|PFKAL_HUMAN;sp|P17858-2|PFKAL_HUMAN	883
GFPT1	Q06210-2	Q06210		+	+	LFQ intensity siCAF1B_CENPA_Sol_LFQ intensity siCTRL_X_Sol;LFQ intensity siDNAJC9_CENPA_Sol_LFQ intensity siCTRL_X_Sol	Keep	Yes	4.20142	2.11921e-05	1.5255	8.47634	5.18247	0	1.70575	10.3484	1.04926	0.0757966	0.517884	1.93321	24.4236	24.0559	24.0798	24.5577	24.164	24.9557	25.2913	24.5575	25.1547	23.9113	25.9271	25.6142	26.1503	25.4352	25.6614	26.4164	25.7533	26.0269	25.9517	sp|Q06210-2|GFPT1_HUMAN;sp|Q06210|GFPT1_HUMAN	sp|Q06210-2|GFPT1_HUMAN;sp|Q06210|GFPT1_HUMAN	1731
CCAR2	Q8N163-2	Q8N163		+	+	LFQ intensity siCAF1B_CENPA_Sol_LFQ intensity siCTRL_X_Sol;LFQ intensity siDNAJC9_CENPA_Sol_LFQ intensity siCTRL_X_Sol	Keep	Yes	3.00495	0.000469884	1.52525	5.41854	3.93688	0	1.8445	6.97366	1.77054	0.0140085	0.991577	3.00426	24.9906	24.7441	24.3724	24.1395	25.3431	25.8846	26.482	25.0208	25.8288	25.3315	26.3272	25.9939	26.6648	25.9869	26.2398	26.85	26.7345	26.85	26.1379	sp|Q8N163-2|CCAR2_HUMAN;sp|Q8N163|CCAR2_HUMAN	sp|Q8N163-2|CCAR2_HUMAN;sp|Q8N163|CCAR2_HUMAN	2511
SHIP2	O15357-2	O15357	+	+	+	LFQ intensity siCAF1B_CENPA_Sol_LFQ intensity siCTRL_X_Sol;LFQ intensity siCTRL_CENPA_Sol_LFQ intensity siCTRL_X_Sol;LFQ intensity siDNAJC9_CENPA_Sol_LFQ intensity siCTRL_X_Sol	Keep	Yes	3.11889	0.000341652	1.52431	5.66752	4.52588	0	1.61275	8.43412	2.19348	0.00530327	0.961544	3.65959	23.2925	22.8502	22.6712	22.6415	22.7659	23.933	24.1523	23.192	24.4142	23.3374	24.6779	23.7485	24.923	24.1248	24.3436	24.6582	23.9235	24.7689	24.5908	sp|O15357-2|SHIP2_HUMAN;sp|O15357|SHIP2_HUMAN;sp|Q92835-3|SHIP1_HUMAN;sp|Q92835-2|SHIP1_HUMAN;sp|Q92835|SHIP1_HUMAN	sp|O15357-2|SHIP2_HUMAN;sp|O15357|SHIP2_HUMAN	282
PSMD4	P55036	P55036	+	+	+	LFQ intensity siCAF1B_CENPA_Sol_LFQ intensity siCTRL_X_Sol;LFQ intensity siCTRL_CENPA_Sol_LFQ intensity siCTRL_X_Sol;LFQ intensity siDNAJC9_CENPA_Sol_LFQ intensity siCTRL_X_Sol	Keep	Yes	3.76641	6.76768e-05	1.52147	7.24117	5.57543	0	1.70872	11.6657	2.71693	0.0013991	1.04804	4.53213	25.0163	24.8541	24.6748	24.3722	24.7406	25.8022	26.3778	25.6423	25.9545	25.1214	26.5678	25.8753	26.612	25.9571	26.4163	26.7793	26.5048	26.3172	26.1839	sp|P55036|PSMD4_HUMAN;sp|P55036-2|PSMD4_HUMAN	sp|P55036|PSMD4_HUMAN;sp|P55036-2|PSMD4_HUMAN	1410
ELP1	O95163	O95163	+	+	+	LFQ intensity siCAF1B_CENPA_Sol_LFQ intensity siCTRL_X_Sol;LFQ intensity siCTRL_CENPA_Sol_LFQ intensity siCTRL_X_Sol;LFQ intensity siDNAJC9_CENPA_Sol_LFQ intensity siCTRL_X_Sol	Keep	Yes	2.9125	0.000585209	1.51941	5.73289	4.58084	0	2.00091	9.69384	2.5614	0.00204813	1.18542	4.51596	25.1637	24.6824	24.2115	NaN	24.742	25.8704	26.5259	25.7383	25.8324	25.4598	26.3834	25.9141	26.6484	25.9313	26.7714	26.966	26.3457	26.7626	26.6584	sp|O95163|ELP1_HUMAN	sp|O95163|ELP1_HUMAN	517
PELO	Q9BRX2	Q9BRX2	+	+	+	LFQ intensity siCAF1B_CENPA_Sol_LFQ intensity siCTRL_X_Sol;LFQ intensity siCTRL_CENPA_Sol_LFQ intensity siCTRL_X_Sol;LFQ intensity siDNAJC9_CENPA_Sol_LFQ intensity siCTRL_X_Sol	Keep	Yes	4.49507	0	1.51912	9.40615	5.39837	0	1.85237	11.0548	1.92014	0.00986063	0.978798	3.23211	25.1985	25.0245	25.3967	24.85	25.2014	26.1559	26.9031	25.946	26.4077	25.1523	26.8686	26.431	26.921	26.3927	26.8748	27.5088	26.6998	27.0141	26.8353	sp|Q9BRX2|PELO_HUMAN	sp|Q9BRX2|PELO_HUMAN	3056
NUCL	P19338	P19338	+	+	+	LFQ intensity siCAF1B_CENPA_Sol_LFQ intensity siCTRL_X_Sol;LFQ intensity siCTRL_CENPA_Sol_LFQ intensity siCTRL_X_Sol;LFQ intensity siDNAJC9_CENPA_Sol_LFQ intensity siCTRL_X_Sol	Keep	Yes	3.76101	6.71679e-05	1.51692	7.22679	4.35068	0	1.64533	7.97659	2.02479	0.00782405	1.08792	3.39391	28.257	28.6202	28.114	27.6404	28.2332	29.2941	30.128	28.9044	29.5033	28.4746	29.8684	29.4585	29.9408	29.4918	29.5758	30.1612	29.4472	29.9191	29.9882	sp|P19338|NUCL_HUMAN	sp|P19338|NUCL_HUMAN	898
IDH3G	P51553-2	P51553			+	LFQ intensity siCAF1B_CENPA_Sol_LFQ intensity siCTRL_X_Sol	Keep	Yes	0.576288	0.215379	1.51482	1.36616	1.39025	0.00885645	0.843802	2.7416	0.565697	0.257349	0.778778	1.34302	23.47	NaN	NaN	23.2519	NaN	NaN	25.0196	NaN	23.8126	23.5869	26.5848	23.9183	24.1242	NaN	23.8327	24.7397	23.9001	24.0252	24.526	sp|P51553-2|IDH3G_HUMAN;sp|P51553|IDH3G_HUMAN	sp|P51553-2|IDH3G_HUMAN;sp|P51553|IDH3G_HUMAN	1336
SRSF6	Q13247-3	Q13247	+	+	+	LFQ intensity siCAF1B_CENPA_Sol_LFQ intensity siCTRL_X_Sol;LFQ intensity siCTRL_CENPA_Sol_LFQ intensity siCTRL_X_Sol;LFQ intensity siDNAJC9_CENPA_Sol_LFQ intensity siCTRL_X_Sol	Keep	Yes	4.7879	0	1.51477	10.4205	5.76208	0	1.54377	12.3426	3.86092	6.52174e-05	1.20961	6.80055	24.2973	24.5841	24.311	24.7376	24.5043	25.2027	26.1378	25.5258	25.7908	25.8253	26.0798	25.6915	26.2908	25.9444	25.7198	26.1963	26.0368	25.9593	26.2409	sp|Q13247-3|SRSF6_HUMAN;sp|Q13247|SRSF6_HUMAN;sp|Q13247-2|SRSF6_HUMAN	sp|Q13247-3|SRSF6_HUMAN;sp|Q13247|SRSF6_HUMAN	1821
F120A	Q9NZB2	Q9NZB2	+	+	+	LFQ intensity siCAF1B_CENPA_Sol_LFQ intensity siCTRL_X_Sol;LFQ intensity siCTRL_CENPA_Sol_LFQ intensity siCTRL_X_Sol;LFQ intensity siDNAJC9_CENPA_Sol_LFQ intensity siCTRL_X_Sol	Keep	Yes	4.02509	1.91617e-05	1.51096	7.95638	5.10193	0	1.87768	10.0952	3.08388	0.000678006	1.13427	5.19805	25.3272	25.4115	25.2472	24.8937	25.665	26.2613	27.0209	26.3184	26.6388	25.9766	26.8992	26.673	27.183	26.5243	27.0858	27.5928	26.8405	27.4097	27.0043	sp|Q9NZB2|F120A_HUMAN;sp|Q9NZB2-6|F120A_HUMAN;sp|Q9NZB2-4|F120A_HUMAN;sp|Q9NZB2-2|F120A_HUMAN;sp|Q9NZB2-5|F120A_HUMAN;sp|Q5T035|CI129_HUMAN	sp|Q9NZB2|F120A_HUMAN;sp|Q9NZB2-6|F120A_HUMAN;sp|Q9NZB2-4|F120A_HUMAN;sp|Q9NZB2-2|F120A_HUMAN;sp|Q9NZB2-5|F120A_HUMAN	3500
SERA	O43175	O43175	+	+	+	LFQ intensity siCAF1B_CENPA_Sol_LFQ intensity siCTRL_X_Sol;LFQ intensity siCTRL_CENPA_Sol_LFQ intensity siCTRL_X_Sol;LFQ intensity siDNAJC9_CENPA_Sol_LFQ intensity siCTRL_X_Sol	Keep	Yes	3.05253	0.000484391	1.50842	5.52158	3.4327	0.000152518	2.02948	5.88184	2.67801	0.0015426	0.902923	4.46435	27.6418	27.3335	27.6003	26.8153	27.7473	27.9805	28.6682	28.4282	28.3462	28.2296	28.8943	28.6883	29.5779	28.5837	28.8914	30.2233	28.9757	30.1637	29.0314	sp|O43175|SERA_HUMAN	sp|O43175|SERA_HUMAN	301
HP1B3	Q5SSJ5	Q5SSJ5	+	+	+	LFQ intensity siCAF1B_CENPA_Sol_LFQ intensity siCTRL_X_Sol;LFQ intensity siCTRL_CENPA_Sol_LFQ intensity siCTRL_X_Sol;LFQ intensity siDNAJC9_CENPA_Sol_LFQ intensity siCTRL_X_Sol	Keep	Yes	3.60528	8.16327e-05	1.50767	6.8222	5.87276	0	1.62948	12.7606	2.64287	0.00157253	1.15749	4.40361	25.1198	25.2835	25.0203	24.7912	25.3184	26.0997	27.0867	25.9349	26.5074	25.6919	26.8943	26.3775	27.0623	26.1231	26.6755	26.824	26.9973	26.4878	26.696	sp|Q5SSJ5|HP1B3_HUMAN;sp|Q5SSJ5-2|HP1B3_HUMAN;sp|Q5SSJ5-3|HP1B3_HUMAN;sp|Q5SSJ5-5|HP1B3_HUMAN	sp|Q5SSJ5|HP1B3_HUMAN;sp|Q5SSJ5-2|HP1B3_HUMAN;sp|Q5SSJ5-3|HP1B3_HUMAN	2182
NDUS3	O75489	O75489	+	+	+	LFQ intensity siCAF1B_CENPA_Sol_LFQ intensity siCTRL_X_Sol;LFQ intensity siCTRL_CENPA_Sol_LFQ intensity siCTRL_X_Sol;LFQ intensity siDNAJC9_CENPA_Sol_LFQ intensity siCTRL_X_Sol	Keep	Yes	3.88852	3.53591e-05	1.5064	7.572	5.32257	0	1.7542	10.802	3.22456	0.000486731	1.18944	5.46742	25.8718	25.5083	25.2687	24.9941	25.5683	26.6705	27.1552	26.422	26.7096	26.2013	27.0888	26.6861	27.2147	26.8051	27.3289	27.3857	27.0383	27.1139	27.1156	sp|O75489|NDUS3_HUMAN;sp|O75489-2|NDUS3_HUMAN	sp|O75489|NDUS3_HUMAN	448
AURKA	O14965	O14965		+	+	LFQ intensity siCAF1B_CENPA_Sol_LFQ intensity siCTRL_X_Sol;LFQ intensity siDNAJC9_CENPA_Sol_LFQ intensity siCTRL_X_Sol	Keep	Yes	3.74771	6.66667e-05	1.50608	8.18842	6.16484	0	1.9532	16.6669	1.35708	0.0361269	0.507154	2.54227	NaN	24.0487	23.6031	24.0244	23.6729	24.5231	24.7048	NaN	24.1419	24.008	25.4465	25.263	25.6688	24.995	25.7741	25.9514	25.6538	25.8464	25.7266	sp|O14965|AURKA_HUMAN	sp|O14965|AURKA_HUMAN	239
MATR3	P43243	P43243	+	+	+	LFQ intensity siCAF1B_CENPA_Sol_LFQ intensity siCTRL_X_Sol;LFQ intensity siCTRL_CENPA_Sol_LFQ intensity siCTRL_X_Sol;LFQ intensity siDNAJC9_CENPA_Sol_LFQ intensity siCTRL_X_Sol	Keep	Yes	3.77606	6.83673e-05	1.50528	7.26688	5.52633	0	1.66961	11.4933	3.42591	0.000332046	1.17212	5.86801	26.5652	26.8472	26.9885	26.8202	27.3251	27.988	28.5118	28.0917	28.2498	27.5654	28.7115	28.19	28.7076	28.049	28.481	28.8163	28.6914	28.4195	28.4859	sp|P43243|MATR3_HUMAN;sp|P43243-2|MATR3_HUMAN	sp|P43243|MATR3_HUMAN	1207
PRS7	P35998	P35998	+	+	+	LFQ intensity siCAF1B_CENPA_Sol_LFQ intensity siCTRL_X_Sol;LFQ intensity siCTRL_CENPA_Sol_LFQ intensity siCTRL_X_Sol;LFQ intensity siDNAJC9_CENPA_Sol_LFQ intensity siCTRL_X_Sol	Keep	Yes	4.11812	2.01893e-05	1.50404	8.22728	5.13232	0	1.69341	10.1901	3.06015	0.000664368	1.09721	5.15341	25.0904	25.2004	25.3368	24.713	25.391	26.2319	26.7193	25.9696	26.5338	25.7631	26.8964	26.3287	26.8657	26.5106	26.5344	27.2308	26.892	26.8153	26.7262	sp|P35998|PRS7_HUMAN;sp|P35998-2|PRS7_HUMAN	sp|P35998|PRS7_HUMAN;sp|P35998-2|PRS7_HUMAN	1126
SCD	O00767	O00767		+	+	LFQ intensity siCAF1B_CENPA_Sol_LFQ intensity siCTRL_X_Sol;LFQ intensity siDNAJC9_CENPA_Sol_LFQ intensity siCTRL_X_Sol	Keep	Yes	2.08501	0.00374324	1.50252	3.87457	2.94928	0.000262222	1.78374	5.29958	1.21075	0.0518677	0.950109	2.29462	NaN	22.4738	23.6783	22.2579	23.495	23.637	24.412	NaN	24.1348	23.5216	24.7386	24.0996	24.7053	24.3716	24.9817	25.026	24.5988	24.7242	24.4692	sp|O00767|SCD_HUMAN	sp|O00767|SCD_HUMAN	199
DX39A	O00148	O00148	+	+	+	LFQ intensity siCAF1B_CENPA_Sol_LFQ intensity siCTRL_X_Sol;LFQ intensity siCTRL_CENPA_Sol_LFQ intensity siCTRL_X_Sol;LFQ intensity siDNAJC9_CENPA_Sol_LFQ intensity siCTRL_X_Sol	Keep	Yes	3.09906	0.000338087	1.50067	5.62362	4.24762	0	1.57792	7.71692	2.20459	0.00507219	0.915886	3.67732	27.6248	27.3659	27.5237	27.0051	27.5	28.3938	28.9552	27.7352	28.6102	27.9044	29.1278	28.1551	29.4176	28.9176	29.2242	29.2627	28.3083	29.0776	29.0361	sp|O00148|DX39A_HUMAN;sp|O00148-2|DX39A_HUMAN;sp|O00148-3|DX39A_HUMAN	sp|O00148|DX39A_HUMAN;sp|O00148-2|DX39A_HUMAN;sp|O00148-3|DX39A_HUMAN	152
ACSL4	O60488-2	O60488		+	+	LFQ intensity siCAF1B_CENPA_Sol_LFQ intensity siCTRL_X_Sol;LFQ intensity siDNAJC9_CENPA_Sol_LFQ intensity siCTRL_X_Sol	Keep	Yes	1.73885	0.00767391	1.4984	3.85367	2.07173	0.00219182	2.03044	4.20146	1.20066	0.0527872	1.56153	2.38211	NaN	22.8676	NaN	NaN	22.8045	24.7499	25.7117	23.5388	24.2702	23.7173	24.9038	23.9286	24.6413	23.8641	25.4614	25.6361	24.1648	24.5979	24.4723	sp|O60488-2|ACSL4_HUMAN;sp|O60488|ACSL4_HUMAN	sp|O60488-2|ACSL4_HUMAN;sp|O60488|ACSL4_HUMAN	376
PCNA	P12004	P12004	+	+	+	LFQ intensity siCAF1B_CENPA_Sol_LFQ intensity siCTRL_X_Sol;LFQ intensity siCTRL_CENPA_Sol_LFQ intensity siCTRL_X_Sol;LFQ intensity siDNAJC9_CENPA_Sol_LFQ intensity siCTRL_X_Sol	Keep	Yes	4.1817	2.0915e-05	1.4981	8.41683	5.12293	0	1.70671	10.1607	2.83203	0.00107084	1.01918	4.73563	27.5115	27.273	27.2793	26.7416	27.4963	28.3235	28.642	28.3635	28.4067	27.6619	28.9378	28.6086	28.901	28.5865	28.7709	29.2404	28.8729	29.1395	28.8116	sp|P12004|PCNA_HUMAN	sp|P12004|PCNA_HUMAN	792
BLVRB	P30043	P30043			+	LFQ intensity siCAF1B_CENPA_Sol_LFQ intensity siCTRL_X_Sol	Keep	Yes	1.23203	0.0288121	1.49642	2.33039	1.51619	0.00665599	1.50519	2.70392	0.576213	0.249835	0.723018	1.21061	24.0304	24.1666	24.0596	21.6054	NaN	24.0493	24.4232	23.882	24.9	23.6882	25.1274	24.546	25.3026	24.8717	24.9865	25.0399	24.5934	25.0585	25.1752	sp|P30043|BLVRB_HUMAN	sp|P30043|BLVRB_HUMAN	1039
COQ8A	Q8NI60-3	Q8NI60	+	+	+	LFQ intensity siCAF1B_CENPA_Sol_LFQ intensity siCTRL_X_Sol;LFQ intensity siCTRL_CENPA_Sol_LFQ intensity siCTRL_X_Sol;LFQ intensity siDNAJC9_CENPA_Sol_LFQ intensity siCTRL_X_Sol	Keep	Yes	3.03013	0.000476223	1.49641	6.97334	5.34015	0	1.81937	15.496	1.93689	0.00951842	1.15211	3.58566	23.2676	NaN	23.6091	NaN	23.715	24.4968	25.4057	24.0856	24.9739	24.4514	25.1316	24.5868	25.3051	25.0844	25.3012	25.5034	25.2206	25.325	25.3993	sp|Q8NI60-3|COQ8A_HUMAN;sp|Q8NI60|COQ8A_HUMAN;sp|Q8NI60-4|COQ8A_HUMAN;sp|Q8NI60-2|COQ8A_HUMAN	sp|Q8NI60-3|COQ8A_HUMAN;sp|Q8NI60|COQ8A_HUMAN;sp|Q8NI60-4|COQ8A_HUMAN;sp|Q8NI60-2|COQ8A_HUMAN	2612
RL40	P62987	P62987	+	+	+	LFQ intensity siCAF1B_CENPA_Sol_LFQ intensity siCTRL_X_Sol;LFQ intensity siCTRL_CENPA_Sol_LFQ intensity siCTRL_X_Sol;LFQ intensity siDNAJC9_CENPA_Sol_LFQ intensity siCTRL_X_Sol	Keep	Yes	3.78047	6.88946e-05	1.49369	7.27866	4.36899	0	2.00688	8.02345	3.42318	0.000329502	1.39837	5.86246	26.0004	26.6664	26.3432	25.9811	26.2815	27.7918	28.2537	27.3914	27.7725	27.0551	28.1178	27.3862	27.9312	27.5576	28.043	28.5863	28.9194	28.0456	27.7129	sp|P62987|RL40_HUMAN;sp|P0CG47|UBB_HUMAN;sp|P0CG48|UBC_HUMAN	sp|P62987|RL40_HUMAN;sp|P0CG47|UBB_HUMAN;sp|P0CG48|UBC_HUMAN	1574
TBL1R	Q9BZK7	Q9BZK7	+	+	+	LFQ intensity siCAF1B_CENPA_Sol_LFQ intensity siCTRL_X_Sol;LFQ intensity siCTRL_CENPA_Sol_LFQ intensity siCTRL_X_Sol;LFQ intensity siDNAJC9_CENPA_Sol_LFQ intensity siCTRL_X_Sol	Keep	Yes	5.1269	0	1.49136	11.7159	7.22991	0	1.68104	19.0828	2.03285	0.00772655	0.763977	3.40646	24.1486	24.1981	24.4591	24.1117	24.3416	24.9973	25.69	24.8114	25.1922	24.3881	25.7316	25.4782	26.0536	25.7094	25.9289	26.1631	25.8597	25.8772	25.8353	sp|Q9BZK7|TBL1R_HUMAN	sp|Q9BZK7|TBL1R_HUMAN	3163
MP2K1	Q02750	Q02750		+	+	LFQ intensity siCAF1B_CENPA_Sol_LFQ intensity siCTRL_X_Sol;LFQ intensity siDNAJC9_CENPA_Sol_LFQ intensity siCTRL_X_Sol	Keep	Yes	2.01853	0.00426287	1.49126	3.74355	2.59687	0.000521441	1.83591	4.58455	1.19827	0.0527876	0.936394	2.20409	NaN	23.5744	23.521	22.918	24.0803	24.2101	25.582	24.0602	24.7407	23.706	25.648	24.3947	25.4767	24.5392	24.7196	26.2336	24.6411	25.5342	25.668	sp|Q02750|MP2K1_HUMAN;sp|Q02750-2|MP2K1_HUMAN	sp|Q02750|MP2K1_HUMAN;sp|Q02750-2|MP2K1_HUMAN	1694
NCBP1	Q09161	Q09161	+	+	+	LFQ intensity siCAF1B_CENPA_Sol_LFQ intensity siCTRL_X_Sol;LFQ intensity siCTRL_CENPA_Sol_LFQ intensity siCTRL_X_Sol;LFQ intensity siDNAJC9_CENPA_Sol_LFQ intensity siCTRL_X_Sol	Keep	Yes	3.37635	0.000198406	1.49028	6.25922	4.24782	0	1.64685	7.71741	2.49176	0.002656	1.10972	4.14686	24.5453	23.9921	24.5468	23.5485	23.8635	25.3206	25.7837	24.9937	25.2586	24.6883	25.6794	25.4089	25.8185	25.4514	25.5649	26.0098	25.6014	25.8663	25.6881	sp|Q09161|NCBP1_HUMAN	sp|Q09161|NCBP1_HUMAN	1759
CASC3	O15234	O15234		+	+	LFQ intensity siCAF1B_CENPA_Sol_LFQ intensity siCTRL_X_Sol;LFQ intensity siDNAJC9_CENPA_Sol_LFQ intensity siCTRL_X_Sol	Keep	Yes	3.14551	0.000345907	1.48976	6.34931	3.69618	0	2.26665	7.05615	1.00516	0.0841713	1.01519	1.90267	NaN	22.5829	22.2615	23.2054	22.5668	23.4685	25.2137	23.6217	23.6089	22.4339	24.305	23.9412	24.4116	23.9177	24.5078	25.6537	24.3029	25.0531	25.0863	sp|O15234|CASC3_HUMAN	sp|O15234|CASC3_HUMAN	273
EF1A1	P68104	P68104	+	+	+	LFQ intensity siCAF1B_CENPA_Sol_LFQ intensity siCTRL_X_Sol;LFQ intensity siCTRL_CENPA_Sol_LFQ intensity siCTRL_X_Sol;LFQ intensity siDNAJC9_CENPA_Sol_LFQ intensity siCTRL_X_Sol	Keep	Yes	4.42808	0	1.48272	9.18666	4.55192	0	1.74373	8.50391	2.21872	0.00496098	0.95495	3.69991	32.3003	32.3285	32.38	31.7218	32.2477	33.1703	33.7796	32.9572	33.4257	32.4203	33.8588	33.4753	33.8335	33.5459	33.7611	34.5056	33.4958	33.982	33.9525	sp|P68104|EF1A1_HUMAN;sp|Q5VTE0|EF1A3_HUMAN	sp|P68104|EF1A1_HUMAN;sp|Q5VTE0|EF1A3_HUMAN	1602
RT30	Q9NP92	Q9NP92	+	+	+	LFQ intensity siCAF1B_CENPA_Sol_LFQ intensity siCTRL_X_Sol;LFQ intensity siCTRL_CENPA_Sol_LFQ intensity siCTRL_X_Sol;LFQ intensity siDNAJC9_CENPA_Sol_LFQ intensity siCTRL_X_Sol	Keep	Yes	4.41624	0	1.48101	9.14833	5.44064	0	1.53348	11.198	2.54667	0.00207984	1.03356	4.23933	24.6318	24.3687	24.3533	23.9718	24.5177	25.1234	25.9527	25.2644	25.8506	24.8202	26.1178	25.6157	25.9576	25.7077	25.9533	25.9951	26.1216	25.7333	25.7075	sp|Q9NP92|RT30_HUMAN	sp|Q9NP92|RT30_HUMAN	3353
GNAI2	P04899	P04899	+	+	+	LFQ intensity siCAF1B_CENPA_Sol_LFQ intensity siCTRL_X_Sol;LFQ intensity siCTRL_CENPA_Sol_LFQ intensity siCTRL_X_Sol;LFQ intensity siDNAJC9_CENPA_Sol_LFQ intensity siCTRL_X_Sol	Keep	Yes	2.36857	0.00194894	1.48014	4.95139	3.55071	0.000136524	1.85934	7.54399	2.69113	0.00155289	1.30713	5.18902	22.8725	22.6927	22.5854	NaN	NaN	23.8301	24.619	23.5744	24.2444	23.8523	24.4859	23.7139	24.7347	23.8537	24.4733	25.0948	24.3138	24.8746	24.1247	sp|P04899|GNAI2_HUMAN;sp|P04899-4|GNAI2_HUMAN;sp|P04899-6|GNAI2_HUMAN;sp|P04899-3|GNAI2_HUMAN;sp|P04899-5|GNAI2_HUMAN;sp|P04899-2|GNAI2_HUMAN;sp|P63096|GNAI1_HUMAN;sp|P63096-2|GNAI1_HUMAN;sp|P11488|GNAT1_HUMAN;sp|P19087|GNAT2_HUMAN;sp|A8MTJ3|GNAT3_HUMAN;sp|P38405-3|GNAL_HUMAN	sp|P04899|GNAI2_HUMAN;sp|P04899-4|GNAI2_HUMAN;sp|P04899-6|GNAI2_HUMAN;sp|P04899-3|GNAI2_HUMAN;sp|P04899-5|GNAI2_HUMAN;sp|P04899-2|GNAI2_HUMAN;sp|P63096|GNAI1_HUMAN	643
MYL6	P60660-2	P60660	+	+	+	LFQ intensity siCAF1B_CENPA_Sol_LFQ intensity siCTRL_X_Sol;LFQ intensity siCTRL_CENPA_Sol_LFQ intensity siCTRL_X_Sol;LFQ intensity siDNAJC9_CENPA_Sol_LFQ intensity siCTRL_X_Sol	Keep	Yes	4.18876	2.10526e-05	1.47921	8.4381	5.83464	0	1.84045	12.6152	2.61402	0.00170932	1.0325	4.35403	25.6488	25.8188	25.6687	25.3328	25.9761	26.622	27.4184	26.4798	26.9175	26.17	27.2574	26.9516	27.5376	26.9264	27.6911	27.813	27.4113	27.4745	27.2575	sp|P60660-2|MYL6_HUMAN;sp|P60660|MYL6_HUMAN;sp|P14649|MYL6B_HUMAN	sp|P60660-2|MYL6_HUMAN;sp|P60660|MYL6_HUMAN	1466
SRSF1	Q07955	Q07955	+	+	+	LFQ intensity siCAF1B_CENPA_Sol_LFQ intensity siCTRL_X_Sol;LFQ intensity siCTRL_CENPA_Sol_LFQ intensity siCTRL_X_Sol;LFQ intensity siDNAJC9_CENPA_Sol_LFQ intensity siCTRL_X_Sol	Keep	Yes	3.53323	0.000102857	1.47735	7.48894	3.87449	0	1.53282	7.53337	4.10547	4.35897e-05	1.42285	8.19	NaN	23.6597	23.4432	23.1517	23.6351	24.7011	24.9244	24.6256	24.8907	25.3346	25.2973	24.7932	25.1172	24.5914	24.5036	25.297	25.2086	25.2328	24.7842	sp|Q07955|SRSF1_HUMAN;sp|Q07955-3|SRSF1_HUMAN;sp|Q07955-2|SRSF1_HUMAN	sp|Q07955|SRSF1_HUMAN;sp|Q07955-3|SRSF1_HUMAN;sp|Q07955-2|SRSF1_HUMAN	1743
TCPA	P17987	P17987	+	+	+	LFQ intensity siCAF1B_CENPA_Sol_LFQ intensity siCTRL_X_Sol;LFQ intensity siCTRL_CENPA_Sol_LFQ intensity siCTRL_X_Sol;LFQ intensity siDNAJC9_CENPA_Sol_LFQ intensity siCTRL_X_Sol	Keep	Yes	3.11093	0.000339267	1.47542	5.64988	3.88619	0	1.72372	6.85778	2.96096	0.000845833	1.08723	4.96929	27.6728	27.36	27.4344	26.9308	27.6244	28.3869	29.0518	28.2949	28.6887	28.0361	29.0394	28.4542	29.4983	28.5276	28.8041	29.7161	28.6634	29.5671	28.8902	sp|P17987|TCPA_HUMAN	sp|P17987|TCPA_HUMAN	885
RS11	P62280	P62280		+	+	LFQ intensity siCAF1B_CENPA_Sol_LFQ intensity siCTRL_X_Sol;LFQ intensity siDNAJC9_CENPA_Sol_LFQ intensity siCTRL_X_Sol	Keep	Yes	1.89493	0.00579435	1.47514	3.3216	2.4826	0.000820018	1.69936	4.13152	1.86282	0.0111947	1.24601	3.14437	29.0582	30.2141	30.9994	30.4833	31.3142	31.5007	31.5205	31.618	31.8332	31.8269	31.9574	31.879	31.9725	31.747	31.7538	32.2986	32.343	32.3398	31.8308	sp|P62280|RS11_HUMAN	sp|P62280|RS11_HUMAN	1532
SYFA	Q9Y285	Q9Y285	+	+	+	LFQ intensity siCAF1B_CENPA_Sol_LFQ intensity siCTRL_X_Sol;LFQ intensity siCTRL_CENPA_Sol_LFQ intensity siCTRL_X_Sol;LFQ intensity siDNAJC9_CENPA_Sol_LFQ intensity siCTRL_X_Sol	Keep	Yes	2.62367	0.00121303	1.4703	5.0307	3.83493	0	1.87528	7.42534	3.35076	0.000378947	1.22991	6.1985	24.3622	23.7181	23.7007	NaN	24.3549	25.5445	25.2489	25.0184	25.4141	25.0935	24.9375	25.3535	25.8312	25.8949	25.5946	26.4065	25.5157	26.1684	25.861	sp|Q9Y285|SYFA_HUMAN;sp|Q9Y285-2|SYFA_HUMAN	sp|Q9Y285|SYFA_HUMAN;sp|Q9Y285-2|SYFA_HUMAN	3732
SF3B6	Q9Y3B4	Q9Y3B4	+	+	+	LFQ intensity siCAF1B_CENPA_Sol_LFQ intensity siCTRL_X_Sol;LFQ intensity siCTRL_CENPA_Sol_LFQ intensity siCTRL_X_Sol;LFQ intensity siDNAJC9_CENPA_Sol_LFQ intensity siCTRL_X_Sol	Keep	Yes	2.43236	0.00174682	1.46992	4.27121	4.62927	0	1.75149	8.71402	1.92269	0.00966888	0.980371	3.23603	22.7351	22.6262	22.4355	22.0869	22.6993	23.2324	24.2816	23.1041	24.0264	22.8404	24.1793	23.8483	24.8253	23.0931	23.6257	24.4866	24.4417	24.3641	24.4224	sp|Q9Y3B4|SF3B6_HUMAN	sp|Q9Y3B4|SF3B6_HUMAN	3775
GNL3L	Q9NVN8	Q9NVN8	+	+	+	LFQ intensity siCAF1B_CENPA_Sol_LFQ intensity siCTRL_X_Sol;LFQ intensity siCTRL_CENPA_Sol_LFQ intensity siCTRL_X_Sol;LFQ intensity siDNAJC9_CENPA_Sol_LFQ intensity siCTRL_X_Sol	Keep	Yes	2.6792	0.00111234	1.4681	5.16078	3.49162	0.000146125	1.82904	6.53813	2.49826	0.00251406	1.17378	4.39528	24.5463	24.3167	23.4522	NaN	24.5753	25.5384	25.5643	24.9747	25.6032	25.3014	25.7144	25.4945	25.984	25.57	26.2457	26.3512	25.6536	26.2225	25.7853	sp|Q9NVN8|GNL3L_HUMAN	sp|Q9NVN8|GNL3L_HUMAN	3440
GPI8	Q92643	Q92643	+	+	+	LFQ intensity siCAF1B_CENPA_Sol_LFQ intensity siCTRL_X_Sol;LFQ intensity siCTRL_CENPA_Sol_LFQ intensity siCTRL_X_Sol;LFQ intensity siDNAJC9_CENPA_Sol_LFQ intensity siCTRL_X_Sol	Keep	Yes	3.64105	8.39161e-05	1.46643	7.83396	4.68082	0	1.96502	10.0389	1.92557	0.00963152	1.03213	3.37313	NaN	22.644	22.6713	22.632	23.0058	24.1721	24.0715	23.467	24.2549	22.8865	24.2995	24.1632	24.5731	23.7831	24.4912	25.138	24.2381	24.7246	24.9246	sp|Q92643|GPI8_HUMAN;sp|Q92643-2|GPI8_HUMAN	sp|Q92643|GPI8_HUMAN;sp|Q92643-2|GPI8_HUMAN	2727
IF2B1	Q9NZI8	Q9NZI8	+	+	+	LFQ intensity siCAF1B_CENPA_Sol_LFQ intensity siCTRL_X_Sol;LFQ intensity siCTRL_CENPA_Sol_LFQ intensity siCTRL_X_Sol;LFQ intensity siDNAJC9_CENPA_Sol_LFQ intensity siCTRL_X_Sol	Keep	Yes	3.22151	0.000244732	1.46488	5.89836	5.07035	0	1.78651	9.99743	2.2517	0.00443197	1.0862	3.75284	23.7753	24.1929	24.3547	23.6044	24.3355	25.3689	25.7061	24.4876	25.5112	24.6199	25.7087	25.3147	25.9776	25.0687	25.7672	26.0641	25.9812	25.8499	25.5328	sp|Q9NZI8|IF2B1_HUMAN;sp|Q9NZI8-2|IF2B1_HUMAN	sp|Q9NZI8|IF2B1_HUMAN;sp|Q9NZI8-2|IF2B1_HUMAN	3502
RPAB1	P19388	P19388	+	+	+	LFQ intensity siCAF1B_CENPA_Sol_LFQ intensity siCTRL_X_Sol;LFQ intensity siCTRL_CENPA_Sol_LFQ intensity siCTRL_X_Sol;LFQ intensity siDNAJC9_CENPA_Sol_LFQ intensity siCTRL_X_Sol	Keep	Yes	2.50516	0.00150334	1.46479	5.32595	3.17061	0.0002589	1.61515	6.41862	2.75342	0.0013223	1.11311	5.3382	23.2574	23.208	23.171	NaN	NaN	24.1561	24.8675	24.0537	24.4793	24.0696	24.7062	24.3504	25.322	24.3291	24.6371	25.3427	24.2439	25.0851	24.8276	sp|P19388|RPAB1_HUMAN	sp|P19388|RPAB1_HUMAN	901
AFG2H	Q8NB90	Q8NB90		+	+	LFQ intensity siCAF1B_CENPA_Sol_LFQ intensity siCTRL_X_Sol;LFQ intensity siDNAJC9_CENPA_Sol_LFQ intensity siCTRL_X_Sol	Keep	Yes	2.5235	0.00150068	1.46091	6.43735	2.65918	0.000497048	1.56434	5.7733	1.72678	0.0154356	1.12952	3.42387	NaN	NaN	24.0059	NaN	23.5904	24.6791	25.3707	24.7578	25.3647	24.466	25.3583	25.0403	25.5673	25.0703	25.3929	25.8198	24.8857	25.3744	25.3395	sp|Q8NB90|AFG2H_HUMAN;sp|Q8NB90-2|AFG2H_HUMAN;sp|Q8NB90-3|AFG2H_HUMAN	sp|Q8NB90|AFG2H_HUMAN;sp|Q8NB90-2|AFG2H_HUMAN;sp|Q8NB90-3|AFG2H_HUMAN	2559
PSMD2	Q13200	Q13200	+	+	+	LFQ intensity siCAF1B_CENPA_Sol_LFQ intensity siCTRL_X_Sol;LFQ intensity siCTRL_CENPA_Sol_LFQ intensity siCTRL_X_Sol;LFQ intensity siDNAJC9_CENPA_Sol_LFQ intensity siCTRL_X_Sol	Keep	Yes	4.39588	0	1.46009	9.08275	5.54142	0	1.74682	11.5461	3.9228	6.89655e-05	1.11753	6.94133	26.096	25.8947	26.2772	25.8136	26.4348	27.0947	27.5449	27.1371	27.4048	26.9225	27.6881	27.3894	27.7969	27.379	27.6742	28.2229	27.7783	27.8475	27.7275	sp|Q13200|PSMD2_HUMAN;sp|Q13200-3|PSMD2_HUMAN;sp|Q13200-2|PSMD2_HUMAN	sp|Q13200|PSMD2_HUMAN;sp|Q13200-3|PSMD2_HUMAN;sp|Q13200-2|PSMD2_HUMAN	1816
PFKAM	P08237	P08237	+	+	+	LFQ intensity siCAF1B_CENPA_Sol_LFQ intensity siCTRL_X_Sol;LFQ intensity siCTRL_CENPA_Sol_LFQ intensity siCTRL_X_Sol;LFQ intensity siDNAJC9_CENPA_Sol_LFQ intensity siCTRL_X_Sol	Keep	Yes	3.32232	0.000193398	1.45917	6.13154	4.47495	0	1.772	8.29898	2.90953	0.000939	1.08863	4.87535	26.3793	26.6206	26.6765	26.1155	26.9878	27.6777	28.1657	27.2622	27.8167	27.3006	28.2003	27.4823	28.3786	27.9993	28.2315	28.7711	27.8273	28.4862	28.3238	sp|P08237|PFKAM_HUMAN;sp|P08237-3|PFKAM_HUMAN;sp|P08237-2|PFKAM_HUMAN	sp|P08237|PFKAM_HUMAN;sp|P08237-3|PFKAM_HUMAN;sp|P08237-2|PFKAM_HUMAN	704
SF3B1	O75533	O75533	+	+	+	LFQ intensity siCAF1B_CENPA_Sol_LFQ intensity siCTRL_X_Sol;LFQ intensity siCTRL_CENPA_Sol_LFQ intensity siCTRL_X_Sol;LFQ intensity siDNAJC9_CENPA_Sol_LFQ intensity siCTRL_X_Sol	Keep	Yes	3.2407	0.000247015	1.45854	5.94227	5.51464	0	1.71954	11.4526	3.53519	0.000196667	1.24042	6.0933	25.8731	25.5545	25.2005	25.1181	25.2309	26.4888	27.0913	26.7049	26.7003	26.1939	27.0578	26.3441	27.3179	26.696	27.1019	27.2168	27.1736	26.9178	27.1648	sp|O75533|SF3B1_HUMAN;sp|O75533-2|SF3B1_HUMAN	sp|O75533|SF3B1_HUMAN	453
AT1A1	P05023-3	P05023	+	+	+	LFQ intensity siCAF1B_CENPA_Sol_LFQ intensity siCTRL_X_Sol;LFQ intensity siCTRL_CENPA_Sol_LFQ intensity siCTRL_X_Sol;LFQ intensity siDNAJC9_CENPA_Sol_LFQ intensity siCTRL_X_Sol	Keep	Yes	3.65753	8.49057e-05	1.45527	6.95594	5.11649	0	1.89851	10.1406	2.75532	0.00132841	1.66828	4.59948	26.85	26.0978	26.5352	26.1646	26.9589	27.6355	29.4251	27.93	27.8461	28.1112	28.1129	27.8825	28.1075	27.8034	28.3745	28.6142	28.485	28.4303	28.195	sp|P05023-3|AT1A1_HUMAN;sp|P05023-4|AT1A1_HUMAN;sp|P05023|AT1A1_HUMAN;sp|P05023-2|AT1A1_HUMAN;sp|Q13733|AT1A4_HUMAN	sp|P05023-3|AT1A1_HUMAN;sp|P05023-4|AT1A1_HUMAN;sp|P05023|AT1A1_HUMAN;sp|P05023-2|AT1A1_HUMAN	644
MTCH2	Q9Y6C9	Q9Y6C9	+	+	+	LFQ intensity siCAF1B_CENPA_Sol_LFQ intensity siCTRL_X_Sol;LFQ intensity siCTRL_CENPA_Sol_LFQ intensity siCTRL_X_Sol;LFQ intensity siDNAJC9_CENPA_Sol_LFQ intensity siCTRL_X_Sol	Keep	Yes	3.1483	0.000262143	1.45211	6.357	4.11674	0	1.94495	8.22322	2.46242	0.00276228	1.19329	4.32756	23.2467	23.5361	24.0117	NaN	23.8386	24.3907	25.4012	25.1671	24.9189	24.3799	25.356	24.8355	25.3972	24.8529	25.3213	25.7065	26.1406	25.2173	25.6304	sp|Q9Y6C9|MTCH2_HUMAN	sp|Q9Y6C9|MTCH2_HUMAN	3847
PHF6	Q8IWS0-5	Q8IWS0		+	+	LFQ intensity siCAF1B_CENPA_Sol_LFQ intensity siCTRL_X_Sol;LFQ intensity siDNAJC9_CENPA_Sol_LFQ intensity siCTRL_X_Sol	Keep	Yes	4.03274	1.93939e-05	1.44478	7.97838	4.18219	0	1.53162	7.55556	0.980349	0.0901541	0.413025	1.83005	24.407	24.1626	24.1127	23.7059	23.8382	24.5391	24.497	24.705	24.8116	23.7387	25.5411	25.1558	25.7873	25.4761	24.9815	25.8879	25.5267	25.7943	25.694	sp|Q8IWS0-5|PHF6_HUMAN;sp|Q8IWS0-3|PHF6_HUMAN;sp|Q8IWS0|PHF6_HUMAN;sp|Q8IWS0-4|PHF6_HUMAN;sp|Q8IWS0-2|PHF6_HUMAN	sp|Q8IWS0-5|PHF6_HUMAN;sp|Q8IWS0-3|PHF6_HUMAN;sp|Q8IWS0|PHF6_HUMAN;sp|Q8IWS0-4|PHF6_HUMAN;sp|Q8IWS0-2|PHF6_HUMAN	2471
RPN2	P04844-2	P04844	+	+	+	LFQ intensity siCAF1B_CENPA_Sol_LFQ intensity siCTRL_X_Sol;LFQ intensity siCTRL_CENPA_Sol_LFQ intensity siCTRL_X_Sol;LFQ intensity siDNAJC9_CENPA_Sol_LFQ intensity siCTRL_X_Sol	Keep	Yes	3.19743	0.000254281	1.44358	5.84361	4.97251	0	2.07629	9.69966	2.66431	0.00156245	1.12539	4.44062	25.6325	24.6787	24.8877	24.6303	24.7292	26.1422	26.4802	25.8414	26.2415	25.4801	26.5909	26.102	26.6312	26.097	26.8317	27.3493	27.0907	26.7425	26.9257	sp|P04844-2|RPN2_HUMAN;sp|P04844|RPN2_HUMAN	sp|P04844-2|RPN2_HUMAN;sp|P04844|RPN2_HUMAN	642
HDAC2	Q92769	Q92769		+	+	LFQ intensity siCAF1B_CENPA_Sol_LFQ intensity siCTRL_X_Sol;LFQ intensity siDNAJC9_CENPA_Sol_LFQ intensity siCTRL_X_Sol	Keep	Yes	1.88546	0.00579876	1.44204	3.77038	3.42938	0.000152153	1.90092	7.16862	1.49789	0.0259195	1.04702	2.78523	NaN	24.538	23.828	NaN	23.6948	25.2899	25.6267	24.3703	25.4291	24.6204	25.1278	25.3829	26.2345	25.104	26.4359	25.9005	25.8851	25.6266	25.7578	sp|Q92769|HDAC2_HUMAN;sp|Q92769-3|HDAC2_HUMAN	sp|Q92769|HDAC2_HUMAN;sp|Q92769-3|HDAC2_HUMAN	2737
KPYM	P14618	P14618		+	+	LFQ intensity siCAF1B_CENPA_Sol_LFQ intensity siCTRL_X_Sol;LFQ intensity siDNAJC9_CENPA_Sol_LFQ intensity siCTRL_X_Sol	Keep	Yes	2.87895	0.000639748	1.44151	5.15175	4.67743	0	1.72844	8.847	1.45593	0.0281726	0.887172	2.53466	32.2401	32.1571	32.1038	31.4126	31.9803	33.0704	33.8315	32.4072	33.0472	31.9735	34.0416	32.9816	33.6344	33.0236	33.5755	34.0868	33.3503	33.6344	33.889	sp|P14618|KPYM_HUMAN;sp|P14618-2|KPYM_HUMAN;sp|P14618-3|KPYM_HUMAN;sp|P30613-2|KPYR_HUMAN;sp|P30613|KPYR_HUMAN	sp|P14618|KPYM_HUMAN;sp|P14618-2|KPYM_HUMAN;sp|P14618-3|KPYM_HUMAN	831
PRS4	P62191	P62191	+	+	+	LFQ intensity siCAF1B_CENPA_Sol_LFQ intensity siCTRL_X_Sol;LFQ intensity siCTRL_CENPA_Sol_LFQ intensity siCTRL_X_Sol;LFQ intensity siDNAJC9_CENPA_Sol_LFQ intensity siCTRL_X_Sol	Keep	Yes	4.20844	2.13333e-05	1.44102	8.49763	5.46612	0	1.62379	11.2851	3.43787	0.000271373	1.11756	5.89239	25.0819	25.1831	25.0598	24.721	25.2716	25.8821	26.8	26.0185	26.2307	25.9741	26.7509	26.19	26.7733	26.304	26.3779	27.038	26.684	26.7666	26.5699	sp|P62191|PRS4_HUMAN;sp|P62191-2|PRS4_HUMAN	sp|P62191|PRS4_HUMAN;sp|P62191-2|PRS4_HUMAN	1521
MCM3	P25205	P25205	+	+	+	LFQ intensity siCAF1B_CENPA_Sol_LFQ intensity siCTRL_X_Sol;LFQ intensity siCTRL_CENPA_Sol_LFQ intensity siCTRL_X_Sol;LFQ intensity siDNAJC9_CENPA_Sol_LFQ intensity siCTRL_X_Sol	Keep	Yes	3.8118	3.37731e-05	1.44041	7.36274	4.88977	0	1.66755	9.45382	2.12015	0.00630265	0.855956	3.54331	27.1522	26.7651	26.8182	26.2469	26.822	27.6534	28.1883	27.2492	27.8508	27.1426	28.2516	27.9794	28.5157	28.0585	28.3465	28.739	28.1252	28.4693	28.4621	sp|P25205|MCM3_HUMAN;sp|P25205-2|MCM3_HUMAN	sp|P25205|MCM3_HUMAN;sp|P25205-2|MCM3_HUMAN	974
LMNB1	P20700	P20700	+	+	+	LFQ intensity siCAF1B_CENPA_Sol_LFQ intensity siCTRL_X_Sol;LFQ intensity siCTRL_CENPA_Sol_LFQ intensity siCTRL_X_Sol;LFQ intensity siDNAJC9_CENPA_Sol_LFQ intensity siCTRL_X_Sol	Keep	Yes	3.62043	8.29493e-05	1.43907	6.86078	4.32531	0	1.54366	7.91205	2.93146	0.000960614	1.07438	4.91528	25.4954	25.4882	25.0027	25.112	25.6102	26.3285	26.6167	26.8406	26.5334	25.7613	27.2448	26.707	26.8121	26.3591	26.5915	26.8844	27.4562	26.8616	26.6331	sp|P20700|LMNB1_HUMAN	sp|P20700|LMNB1_HUMAN	920
MOT1	P53985	P53985	+	+	+	LFQ intensity siCAF1B_CENPA_Sol_LFQ intensity siCTRL_X_Sol;LFQ intensity siCTRL_CENPA_Sol_LFQ intensity siCTRL_X_Sol;LFQ intensity siDNAJC9_CENPA_Sol_LFQ intensity siCTRL_X_Sol	Keep	Yes	3.28952	0.000189714	1.43725	6.75504	5.26877	0	2.14116	12.3003	2.90594	0.000936658	1.23746	5.20816	NaN	24.7103	25.0957	24.856	25.4298	26.0543	26.8324	25.9058	26.4625	26.0471	26.6736	26.4884	26.6321	26.0467	27.007	27.4896	26.9699	27.2332	27.1209	sp|P53985|MOT1_HUMAN;sp|P53985-2|MOT1_HUMAN	sp|P53985|MOT1_HUMAN;sp|P53985-2|MOT1_HUMAN	1394
STK3	Q13188	Q13188		+	+	LFQ intensity siCAF1B_CENPA_Sol_LFQ intensity siCTRL_X_Sol;LFQ intensity siDNAJC9_CENPA_Sol_LFQ intensity siCTRL_X_Sol	Keep	Yes	1.65707	0.00940228	1.43646	3.63686	1.47025	0.00717791	1.50818	2.89811	0.938534	0.0992548	0.844687	1.90445	25.1336	NaN	26.205	NaN	NaN	26.3058	27.1623	26.5164	26.6599	25.9256	26.9353	26.8634	27.5183	27.1061	27.1599	27.9557	26.4378	27.4889	26.8452	sp|Q13188|STK3_HUMAN;sp|Q13188-2|STK3_HUMAN	sp|Q13188|STK3_HUMAN;sp|Q13188-2|STK3_HUMAN	1815
STRAP	Q9Y3F4	Q9Y3F4	+	+	+	LFQ intensity siCAF1B_CENPA_Sol_LFQ intensity siCTRL_X_Sol;LFQ intensity siCTRL_CENPA_Sol_LFQ intensity siCTRL_X_Sol;LFQ intensity siDNAJC9_CENPA_Sol_LFQ intensity siCTRL_X_Sol	Keep	Yes	4.594	0	1.4348	9.73865	5.60317	0	1.56055	11.7642	2.79621	0.00118203	0.998566	4.6718	25.8541	25.5717	25.7496	25.289	25.9354	26.5701	27.2316	26.5618	26.8776	26.1514	27.129	27.0238	27.3281	26.9781	27.2113	27.4898	27.196	27.2096	27.0957	sp|Q9Y3F4|STRAP_HUMAN;sp|Q9Y3F4-2|STRAP_HUMAN	sp|Q9Y3F4|STRAP_HUMAN;sp|Q9Y3F4-2|STRAP_HUMAN	3786
PYRG2	Q9NRF8	Q9NRF8		+	+	LFQ intensity siCAF1B_CENPA_Sol_LFQ intensity siCTRL_X_Sol;LFQ intensity siDNAJC9_CENPA_Sol_LFQ intensity siCTRL_X_Sol	Keep	Yes	2.27631	0.00233869	1.43267	3.98458	3.05738	0.000271264	1.68801	5.14823	1.46938	0.0272285	0.95475	2.55456	23.5875	23.8925	23.6859	22.5848	24.1745	24.1605	25.2988	24.4566	24.9254	23.8576	25.3379	24.5914	25.4371	24.7043	24.558	25.5681	25.2648	25.5481	25.4262	sp|Q9NRF8|PYRG2_HUMAN	sp|Q9NRF8|PYRG2_HUMAN	3384
PRPS1	P60891	P60891	+	+	+	LFQ intensity siCAF1B_CENPA_Sol_LFQ intensity siCTRL_X_Sol;LFQ intensity siCTRL_CENPA_Sol_LFQ intensity siCTRL_X_Sol;LFQ intensity siDNAJC9_CENPA_Sol_LFQ intensity siCTRL_X_Sol	Keep	Yes	3.6147	8.25688e-05	1.4315	6.84616	5.40157	0	1.62775	11.0656	2.51736	0.0022215	0.86577	4.18986	26.3686	26.3199	26.5966	26.0436	26.6557	27.1499	27.8163	27.0998	27.4637	26.7837	28.2415	27.6484	28.037	27.3867	27.8664	28.3957	27.8679	28.0494	27.944	sp|P60891|PRPS1_HUMAN;sp|P60891-2|PRPS1_HUMAN;sp|P21108|PRPS3_HUMAN	sp|P60891|PRPS1_HUMAN;sp|P60891-2|PRPS1_HUMAN;sp|P21108|PRPS3_HUMAN	1471
DDX54	Q8TDD1	Q8TDD1	+	+	+	LFQ intensity siCAF1B_CENPA_Sol_LFQ intensity siCTRL_X_Sol;LFQ intensity siCTRL_CENPA_Sol_LFQ intensity siCTRL_X_Sol;LFQ intensity siDNAJC9_CENPA_Sol_LFQ intensity siCTRL_X_Sol	Keep	Yes	2.71111	0.00109369	1.42621	4.80949	4.04356	0	1.72982	7.22234	1.91418	0.0099479	1.14398	3.22297	23.6996	23.6103	23.6224	24.0824	24.2787	25.6239	25.6491	24.4571	25.2695	24.0138	25.4895	24.5563	25.9268	25.167	25.7941	25.9629	24.83	25.6307	25.7249	sp|Q8TDD1|DDX54_HUMAN;sp|Q8TDD1-2|DDX54_HUMAN	sp|Q8TDD1|DDX54_HUMAN;sp|Q8TDD1-2|DDX54_HUMAN	2634
HDAC6	Q9UBN7	Q9UBN7		+	+	LFQ intensity siCAF1B_CENPA_Sol_LFQ intensity siCTRL_X_Sol;LFQ intensity siDNAJC9_CENPA_Sol_LFQ intensity siCTRL_X_Sol	Keep	Yes	3.42147	0.000144559	1.42506	7.14471	4.2323	0	1.6346	8.57028	1.20081	0.0528436	0.772784	2.20804	24.4343	24.0635	23.8728	NaN	23.836	25.038	25.4446	24.5329	25.2667	23.8398	25.7576	25.1021	25.6433	25.4038	25.768	26.0502	25.3692	25.4065	25.8373	sp|Q9UBN7|HDAC6_HUMAN;sp|Q9UBN7-2|HDAC6_HUMAN	sp|Q9UBN7|HDAC6_HUMAN;sp|Q9UBN7-2|HDAC6_HUMAN	3565
UMPS	P11172	P11172	+	+	+	LFQ intensity siCAF1B_CENPA_Sol_LFQ intensity siCTRL_X_Sol;LFQ intensity siCTRL_CENPA_Sol_LFQ intensity siCTRL_X_Sol;LFQ intensity siDNAJC9_CENPA_Sol_LFQ intensity siCTRL_X_Sol	Keep	Yes	3.74143	6.61728e-05	1.4227	7.17492	4.73181	0	1.6575	8.99919	3.00127	0.000822826	1.07002	5.04367	25.4559	25.172	25.2095	24.7281	25.5827	26.2052	26.7962	26.2833	26.3703	25.8433	26.823	26.4618	26.902	26.4226	26.9822	27.1535	26.4937	26.9809	26.8254	sp|P11172|UMPS_HUMAN;sp|P11172-3|UMPS_HUMAN;sp|P11172-2|UMPS_HUMAN;sp|P11172-4|UMPS_HUMAN	sp|P11172|UMPS_HUMAN;sp|P11172-3|UMPS_HUMAN;sp|P11172-2|UMPS_HUMAN	775
ROA0	Q13151	Q13151	+	+	+	LFQ intensity siCAF1B_CENPA_Sol_LFQ intensity siCTRL_X_Sol;LFQ intensity siCTRL_CENPA_Sol_LFQ intensity siCTRL_X_Sol;LFQ intensity siDNAJC9_CENPA_Sol_LFQ intensity siCTRL_X_Sol	Keep	Yes	2.75244	0.00106767	1.42055	4.89244	4.5616	0	1.62844	8.52999	2.66981	0.00155429	0.869606	4.45013	24.7586	24.3821	24.8168	24.4371	24.8624	25.377	26.0972	25.2055	25.6894	25.236	26.4788	25.8541	26.6403	25.3146	26.019	26.7427	26.5154	26.2775	25.8446	sp|Q13151|ROA0_HUMAN	sp|Q13151|ROA0_HUMAN	1810
DDX21	Q9NR30	Q9NR30	+	+	+	LFQ intensity siCAF1B_CENPA_Sol_LFQ intensity siCTRL_X_Sol;LFQ intensity siCTRL_CENPA_Sol_LFQ intensity siCTRL_X_Sol;LFQ intensity siDNAJC9_CENPA_Sol_LFQ intensity siCTRL_X_Sol	Keep	Yes	3.77701	6.87179e-05	1.42019	7.26941	5.55298	0	1.63694	11.5866	2.89811	0.000927407	1.01563	4.85462	27.1093	27.3173	27.2042	26.6899	27.0071	28.157	28.6021	27.8627	28.2456	27.5385	28.7006	28.1555	28.8619	28.225	28.6872	28.9988	28.4369	28.7706	28.619	sp|Q9NR30|DDX21_HUMAN;sp|Q9NR30-2|DDX21_HUMAN	sp|Q9NR30|DDX21_HUMAN;sp|Q9NR30-2|DDX21_HUMAN	3377
DPM1	O60762	O60762	+	+	+	LFQ intensity siCAF1B_CENPA_Sol_LFQ intensity siCTRL_X_Sol;LFQ intensity siCTRL_CENPA_Sol_LFQ intensity siCTRL_X_Sol;LFQ intensity siDNAJC9_CENPA_Sol_LFQ intensity siCTRL_X_Sol	Keep	Yes	3.51524	0.00012069	1.41832	6.59641	4.62063	0	1.63926	8.69035	3.17865	0.000544	1.03136	5.37859	25.9844	26.0378	26.6305	26.0531	26.6823	27.4104	27.6315	26.9552	27.3493	27.1987	27.8821	27.4625	27.9905	27.4488	27.7804	28.2435	27.6106	28.0173	27.9328	sp|O60762|DPM1_HUMAN	sp|O60762|DPM1_HUMAN	398
GCDH	Q92947	Q92947	+	+	+	LFQ intensity siCAF1B_CENPA_Sol_LFQ intensity siCTRL_X_Sol;LFQ intensity siCTRL_CENPA_Sol_LFQ intensity siCTRL_X_Sol;LFQ intensity siDNAJC9_CENPA_Sol_LFQ intensity siCTRL_X_Sol	Keep	Yes	4.13929	2.02532e-05	1.41764	8.28998	5.77218	0	2.2446	12.3802	3.01012	0.000803297	1.21699	5.06006	23.9514	23.5816	23.6194	23.2527	23.9514	24.806	25.3186	24.5567	25.3861	24.3741	25.1237	24.8499	25.3192	25.063	25.7136	26.3575	25.8623	25.652	25.9941	sp|Q92947|GCDH_HUMAN;sp|Q92947-2|GCDH_HUMAN	sp|Q92947|GCDH_HUMAN;sp|Q92947-2|GCDH_HUMAN	2751
P4HA1	P13674-2	P13674	+	+	+	LFQ intensity siCAF1B_CENPA_Sol_LFQ intensity siCTRL_X_Sol;LFQ intensity siCTRL_CENPA_Sol_LFQ intensity siCTRL_X_Sol;LFQ intensity siDNAJC9_CENPA_Sol_LFQ intensity siCTRL_X_Sol	Keep	Yes	3.95312	1.82336e-05	1.41749	7.75189	5.65626	0	1.83923	11.9546	3.37668	0.000389892	1.16703	5.76837	24.7439	24.5704	24.5215	24.3988	24.904	25.6885	26.3609	25.464	26.056	25.4044	26.1205	25.6357	26.4713	25.9532	26.4656	26.866	26.0715	26.443	26.4887	sp|P13674-2|P4HA1_HUMAN;sp|P13674-3|P4HA1_HUMAN;sp|P13674|P4HA1_HUMAN	sp|P13674-2|P4HA1_HUMAN;sp|P13674-3|P4HA1_HUMAN;sp|P13674|P4HA1_HUMAN	816
PRS6B	P43686	P43686	+	+	+	LFQ intensity siCAF1B_CENPA_Sol_LFQ intensity siCTRL_X_Sol;LFQ intensity siCTRL_CENPA_Sol_LFQ intensity siCTRL_X_Sol;LFQ intensity siDNAJC9_CENPA_Sol_LFQ intensity siCTRL_X_Sol	Keep	Yes	3.62464	8.33333e-05	1.41534	6.87152	6.13839	0	1.81452	13.8174	3.03861	0.000728205	1.10483	5.11311	25.4015	25.136	25.2353	24.8673	25.4145	26.1012	26.8969	26.2946	26.5225	25.7636	26.8208	26.3204	27.0821	26.2818	26.9123	27.2744	27.1801	26.8483	26.9123	sp|P43686|PRS6B_HUMAN;sp|P43686-2|PRS6B_HUMAN	sp|P43686|PRS6B_HUMAN;sp|P43686-2|PRS6B_HUMAN	1213
PLOD3	O60568	O60568	+	+	+	LFQ intensity siCAF1B_CENPA_Sol_LFQ intensity siCTRL_X_Sol;LFQ intensity siCTRL_CENPA_Sol_LFQ intensity siCTRL_X_Sol;LFQ intensity siDNAJC9_CENPA_Sol_LFQ intensity siCTRL_X_Sol	Keep	Yes	3.94717	1.81303e-05	1.41117	7.73516	4.63249	0	1.63753	8.72287	2.58451	0.00184758	0.915312	4.30358	24.7306	25.0995	25.0179	24.6886	25.1246	25.8957	26.4261	25.4627	26.0567	25.3965	26.2672	26.0296	26.8257	26.2511	26.4151	27.048	26.0591	26.6357	26.6909	sp|O60568|PLOD3_HUMAN	sp|O60568|PLOD3_HUMAN	386
PSD11	O00231	O00231	+	+	+	LFQ intensity siCAF1B_CENPA_Sol_LFQ intensity siCTRL_X_Sol;LFQ intensity siCTRL_CENPA_Sol_LFQ intensity siCTRL_X_Sol;LFQ intensity siDNAJC9_CENPA_Sol_LFQ intensity siCTRL_X_Sol	Keep	Yes	3.96835	1.83381e-05	1.41103	7.79478	5.98945	0	1.68605	13.2153	3.02493	0.00071	1.06061	5.0876	24.896	24.9099	24.9433	24.4188	25.019	25.8805	26.5005	25.6194	26.0217	25.468	26.4701	25.9726	26.5538	25.9971	26.4622	26.5686	26.7667	26.4675	26.3522	sp|O00231|PSD11_HUMAN;sp|O00231-2|PSD11_HUMAN	sp|O00231|PSD11_HUMAN;sp|O00231-2|PSD11_HUMAN	160
TRIP6	Q15654	Q15654		+	+	LFQ intensity siCAF1B_CENPA_Sol_LFQ intensity siCTRL_X_Sol;LFQ intensity siDNAJC9_CENPA_Sol_LFQ intensity siCTRL_X_Sol	Keep	Yes	2.67845	0.00111072	1.40521	4.74454	3.6407	0.000128609	1.68263	6.31638	1.75387	0.0146517	1.00849	2.97909	23.7635	24.443	24.9468	24.2277	25.1419	25.1192	26.191	25.3938	25.8879	24.9735	26.0943	25.7294	26.0902	25.7252	26.0167	26.5251	26.2491	25.987	26.1581	sp|Q15654|TRIP6_HUMAN	sp|Q15654|TRIP6_HUMAN	2057
DHX30	Q7L2E3-3	Q7L2E3	+	+	+	LFQ intensity siCAF1B_CENPA_Sol_LFQ intensity siCTRL_X_Sol;LFQ intensity siCTRL_CENPA_Sol_LFQ intensity siCTRL_X_Sol;LFQ intensity siDNAJC9_CENPA_Sol_LFQ intensity siCTRL_X_Sol	Keep	Yes	3.82836	3.43164e-05	1.40511	7.40751	5.09435	0	1.58078	10.0717	2.72272	0.00138914	0.951696	4.54226	25.6345	25.5393	25.4282	24.8371	25.5606	26.2791	26.7808	26.2803	26.5442	25.8737	26.9398	26.6287	27.04	26.6118	26.9367	27.2097	26.9876	26.9158	26.8536	sp|Q7L2E3-3|DHX30_HUMAN;sp|Q7L2E3|DHX30_HUMAN;sp|Q7L2E3-2|DHX30_HUMAN	sp|Q7L2E3-3|DHX30_HUMAN;sp|Q7L2E3|DHX30_HUMAN;sp|Q7L2E3-2|DHX30_HUMAN	2358
SR140	O15042-2	O15042	+	+	+	LFQ intensity siCAF1B_CENPA_Sol_LFQ intensity siCTRL_X_Sol;LFQ intensity siCTRL_CENPA_Sol_LFQ intensity siCTRL_X_Sol;LFQ intensity siDNAJC9_CENPA_Sol_LFQ intensity siCTRL_X_Sol	Keep	Yes	3.46	0.000148211	1.40432	6.46072	4.78079	0	1.5562	9.13815	2.80085	0.00119048	0.952854	4.68005	24.7372	24.493	24.3133	23.8681	24.4862	25.472	25.7106	25.1096	25.4635	24.9064	25.9974	25.4265	26.1138	25.5978	26.0421	26.2345	25.8505	25.7379	25.8138	sp|O15042-2|SR140_HUMAN;sp|O15042|SR140_HUMAN;sp|O15042-3|SR140_HUMAN	sp|O15042-2|SR140_HUMAN;sp|O15042|SR140_HUMAN;sp|O15042-3|SR140_HUMAN	253
MBB1A	Q9BQG0	Q9BQG0	+	+	+	LFQ intensity siCAF1B_CENPA_Sol_LFQ intensity siCTRL_X_Sol;LFQ intensity siCTRL_CENPA_Sol_LFQ intensity siCTRL_X_Sol;LFQ intensity siDNAJC9_CENPA_Sol_LFQ intensity siCTRL_X_Sol	Keep	Yes	3.1325	0.000344681	1.40412	5.69775	5.35769	0	1.80098	10.9185	3.08748	0.000684024	1.08897	5.20483	26.2754	26.0301	26.3279	25.7464	26.119	27.2988	27.6956	26.9615	27.3586	26.6292	27.6952	26.9029	28.0623	27.3551	28.0366	28.1177	27.4073	27.8926	28.0494	sp|Q9BQG0|MBB1A_HUMAN;sp|Q9BQG0-2|MBB1A_HUMAN	sp|Q9BQG0|MBB1A_HUMAN;sp|Q9BQG0-2|MBB1A_HUMAN	3038
GALK1	P51570	P51570	+	+	+	LFQ intensity siCAF1B_CENPA_Sol_LFQ intensity siCTRL_X_Sol;LFQ intensity siCTRL_CENPA_Sol_LFQ intensity siCTRL_X_Sol;LFQ intensity siDNAJC9_CENPA_Sol_LFQ intensity siCTRL_X_Sol	Keep	Yes	3.65043	8.4507e-05	1.39873	6.93764	5.10065	0	1.62139	10.0912	2.55119	0.00207355	0.928686	4.24697	26.2789	26.2741	26.3552	25.7287	26.5634	27.0959	27.7125	26.7981	27.3745	26.8628	27.8082	27.2579	27.9091	27.58	27.875	28.1515	27.7035	27.8738	27.7035	sp|P51570|GALK1_HUMAN	sp|P51570|GALK1_HUMAN	1337
MCA3	O43324	O43324		+	+	LFQ intensity siCAF1B_CENPA_Sol_LFQ intensity siCTRL_X_Sol;LFQ intensity siDNAJC9_CENPA_Sol_LFQ intensity siCTRL_X_Sol	Keep	Yes	4.24487	2.1843e-05	1.39686	8.60876	6.69732	0	1.91098	16.3127	1.55467	0.0228377	0.902644	2.681	24.0005	24.0974	24.0786	23.7548	24.058	24.8934	25.8648	24.5609	25.2815	23.9018	25.6496	25.0014	25.6889	25.239	25.9415	26.2386	25.678	25.7343	25.9517	sp|O43324|MCA3_HUMAN;sp|O43324-2|MCA3_HUMAN	sp|O43324|MCA3_HUMAN;sp|O43324-2|MCA3_HUMAN	310
VATH	Q9UI12-2	Q9UI12	+	+	+	LFQ intensity siCAF1B_CENPA_Sol_LFQ intensity siCTRL_X_Sol;LFQ intensity siCTRL_CENPA_Sol_LFQ intensity siCTRL_X_Sol;LFQ intensity siDNAJC9_CENPA_Sol_LFQ intensity siCTRL_X_Sol	Keep	Yes	3.56397	8e-05	1.39265	6.7179	5.4057	0	1.73561	11.0795	2.98049	0.00086383	1.37368	5.00524	23.7715	23.8399	23.5782	23.6163	23.6169	24.855	25.979	24.6612	25.32	24.4761	24.7485	24.9309	25.7471	24.8823	25.6996	25.6254	24.8591	25.4761	25.4405	sp|Q9UI12-2|VATH_HUMAN;sp|Q9UI12|VATH_HUMAN	sp|Q9UI12-2|VATH_HUMAN;sp|Q9UI12|VATH_HUMAN	3611
IF2G	P41091	P41091	+	+	+	LFQ intensity siCAF1B_CENPA_Sol_LFQ intensity siCTRL_X_Sol;LFQ intensity siCTRL_CENPA_Sol_LFQ intensity siCTRL_X_Sol;LFQ intensity siDNAJC9_CENPA_Sol_LFQ intensity siCTRL_X_Sol	Keep	Yes	3.82147	3.40426e-05	1.38083	7.38887	4.28899	0	1.5701	7.82035	2.75394	0.00132535	1.03472	4.59705	28.5827	28.5912	28.4417	27.882	28.3745	29.3529	29.9171	29.3656	29.6109	28.7992	30.0225	29.4979	29.9349	29.5657	30.0297	30.3973	29.4454	29.9825	29.8675	sp|P41091|IF2G_HUMAN;sp|Q2VIR3|IF2GL_HUMAN;sp|Q2VIR3-2|IF2GL_HUMAN	sp|P41091|IF2G_HUMAN;sp|Q2VIR3|IF2GL_HUMAN;sp|Q2VIR3-2|IF2GL_HUMAN	1172
NU214	P35658-2	P35658		+	+	LFQ intensity siCAF1B_CENPA_Sol_LFQ intensity siCTRL_X_Sol;LFQ intensity siDNAJC9_CENPA_Sol_LFQ intensity siCTRL_X_Sol	Keep	Yes	3.28407	0.000221212	1.37854	6.04231	4.29486	0	1.6599	7.83511	1.78114	0.0134403	0.846189	3.02028	24.6351	24.4581	24.0342	24.2804	24.7274	25.2845	25.9196	24.5222	25.6896	24.9504	25.8718	25.4316	26.3518	25.5672	25.9646	26.5641	25.6962	26.4143	25.7956	sp|P35658-2|NU214_HUMAN;sp|P35658-4|NU214_HUMAN;sp|P35658|NU214_HUMAN;sp|P35658-3|NU214_HUMAN;sp|P35658-5|NU214_HUMAN	sp|P35658-2|NU214_HUMAN;sp|P35658-4|NU214_HUMAN;sp|P35658|NU214_HUMAN;sp|P35658-3|NU214_HUMAN;sp|P35658-5|NU214_HUMAN	1121
SCAFB	Q99590-2	Q99590	+	+	+	LFQ intensity siCAF1B_CENPA_Sol_LFQ intensity siCTRL_X_Sol;LFQ intensity siCTRL_CENPA_Sol_LFQ intensity siCTRL_X_Sol;LFQ intensity siDNAJC9_CENPA_Sol_LFQ intensity siCTRL_X_Sol	Keep	Yes	3.78707	6.90722e-05	1.37844	7.2963	5.72323	0	1.64673	12.1988	2.3838	0.00366616	0.899069	3.96766	23.7853	23.7225	24.001	24.0394	23.828	24.559	25.5462	24.3965	24.9586	24.4114	25.4133	24.8301	25.7314	25.0401	25.6507	25.9199	25.438	25.3645	25.2368	sp|Q99590-2|SCAFB_HUMAN;sp|Q99590|SCAFB_HUMAN	sp|Q99590-2|SCAFB_HUMAN;sp|Q99590|SCAFB_HUMAN	2992
NDUA4	O00483	O00483		+	+	LFQ intensity siCAF1B_CENPA_Sol_LFQ intensity siCTRL_X_Sol;LFQ intensity siDNAJC9_CENPA_Sol_LFQ intensity siCTRL_X_Sol	Keep	Yes	1.63902	0.00970508	1.37733	2.90077	2.90524	0.000258308	2.03766	4.86755	1.62848	0.0191799	1.16238	2.79093	25.5778	23.9623	25.4376	23.8429	23.9034	25.7821	25.8196	25.6291	26.0597	25.2455	25.9082	25.4686	26.3613	25.9505	26.4485	27.1029	26.3318	26.6498	26.3793	sp|O00483|NDUA4_HUMAN	sp|O00483|NDUA4_HUMAN	182
GRP75	P38646	P38646	+	+	+	LFQ intensity siCAF1B_CENPA_Sol_LFQ intensity siCTRL_X_Sol;LFQ intensity siCTRL_CENPA_Sol_LFQ intensity siCTRL_X_Sol;LFQ intensity siDNAJC9_CENPA_Sol_LFQ intensity siCTRL_X_Sol	Keep	Yes	4.10049	2.00627e-05	1.3771	8.17538	5.78392	0	1.73092	12.4241	3.58963	8.9083e-05	1.22905	6.20771	27.6079	27.4536	27.4062	27.1289	27.5505	28.6456	29.1061	28.2129	29.0153	28.3125	28.9598	28.424	29.1528	28.6895	29.2617	29.5315	28.8815	29.1168	29.0101	sp|P38646|GRP75_HUMAN	sp|P38646|GRP75_HUMAN	1150
OGT1	O15294	O15294		+	+	LFQ intensity siCAF1B_CENPA_Sol_LFQ intensity siCTRL_X_Sol;LFQ intensity siDNAJC9_CENPA_Sol_LFQ intensity siCTRL_X_Sol	Keep	Yes	2.39293	0.00192741	1.37663	4.19784	3.32271	0.000147735	1.72511	5.66041	1.20703	0.0521584	0.846992	2.16727	25.6056	25.0654	24.5581	23.9209	24.7394	25.6759	26.336	25.7941	25.6749	24.6434	26.3319	25.9355	26.3178	26.0328	26.3331	26.8741	26.1612	26.6521	26.4944	sp|O15294|OGT1_HUMAN;sp|O15294-3|OGT1_HUMAN;sp|O15294-2|OGT1_HUMAN;sp|O15294-4|OGT1_HUMAN	sp|O15294|OGT1_HUMAN;sp|O15294-3|OGT1_HUMAN;sp|O15294-2|OGT1_HUMAN	278
TNPO1	Q92973-2	Q92973	+	+	+	LFQ intensity siCAF1B_CENPA_Sol_LFQ intensity siCTRL_X_Sol;LFQ intensity siCTRL_CENPA_Sol_LFQ intensity siCTRL_X_Sol;LFQ intensity siDNAJC9_CENPA_Sol_LFQ intensity siCTRL_X_Sol	Keep	Yes	3.11745	0.000341053	1.37562	5.66431	5.42139	0	1.81602	11.1325	2.69841	0.00152857	1.28535	4.49981	24.1082	23.7323	24.4938	23.6996	23.9699	25.23	25.9853	24.4495	25.4214	25.3445	25.5657	25.133	25.8521	24.9548	26.0288	25.9089	25.5751	25.7932	25.7782	sp|Q92973-2|TNPO1_HUMAN;sp|Q92973|TNPO1_HUMAN;sp|Q92973-3|TNPO1_HUMAN;sp|O14787-2|TNPO2_HUMAN;sp|O14787|TNPO2_HUMAN	sp|Q92973-2|TNPO1_HUMAN;sp|Q92973|TNPO1_HUMAN;sp|Q92973-3|TNPO1_HUMAN	2753
NOB1	Q9ULX3	Q9ULX3		+	+	LFQ intensity siCAF1B_CENPA_Sol_LFQ intensity siCTRL_X_Sol;LFQ intensity siDNAJC9_CENPA_Sol_LFQ intensity siCTRL_X_Sol	Keep	Yes	1.76808	0.00734815	1.37289	3.51235	2.85147	0.000271233	1.66232	5.57906	1.59488	0.0209635	1.12216	3.14868	NaN	22.536	23.2891	NaN	23.6033	23.8214	24.7216	24.0563	24.4606	NaN	24.7354	24.1909	25.092	24.0445	24.667	25.2157	24.8257	24.9467	24.3705	sp|Q9ULX3|NOB1_HUMAN	sp|Q9ULX3|NOB1_HUMAN	3675
VIME	P08670	P08670	+	+	+	LFQ intensity siCAF1B_CENPA_Sol_LFQ intensity siCTRL_X_Sol;LFQ intensity siCTRL_CENPA_Sol_LFQ intensity siCTRL_X_Sol;LFQ intensity siDNAJC9_CENPA_Sol_LFQ intensity siCTRL_X_Sol	Keep	Yes	3.17122	0.000250628	1.36311	5.78442	4.9866	0	1.5938	9.74205	2.60317	0.00174968	0.820057	4.33545	25.5054	25.4807	25.4565	25.0567	25.4033	26.0774	26.8093	25.9474	26.3102	25.8586	27.0849	26.1442	27.2028	26.5426	26.7553	27.3055	27.2922	26.9132	26.6054	sp|P08670|VIME_HUMAN;sp|P17661|DESM_HUMAN	sp|P08670|VIME_HUMAN	715
AT5F1	P24539	P24539	+	+	+	LFQ intensity siCAF1B_CENPA_Sol_LFQ intensity siCTRL_X_Sol;LFQ intensity siCTRL_CENPA_Sol_LFQ intensity siCTRL_X_Sol;LFQ intensity siDNAJC9_CENPA_Sol_LFQ intensity siCTRL_X_Sol	Keep	Yes	3.23083	0.000245185	1.35849	5.91966	5.01242	0	1.73895	9.82017	4.16866	4.65753e-05	1.33231	7.52252	24.1814	23.8861	23.7366	23.9722	24.3909	25.1446	25.8596	25.3813	25.3432	25.1001	25.8409	24.8723	25.6296	25.2249	25.6597	26.2783	25.7073	25.4719	25.7448	sp|P24539|AT5F1_HUMAN	sp|P24539|AT5F1_HUMAN	967
TFB2M	Q9H5Q4	Q9H5Q4		+	+	LFQ intensity siCAF1B_CENPA_Sol_LFQ intensity siCTRL_X_Sol;LFQ intensity siDNAJC9_CENPA_Sol_LFQ intensity siCTRL_X_Sol	Keep	Yes	3.0739	0.000467128	1.35658	5.5683	4.07171	0	1.65606	7.28907	1.84115	0.0117016	0.867754	3.11135	25.3268	25.1971	25.1446	24.2632	24.9901	25.8071	26.4271	25.5234	26.1911	25.3119	26.3296	26.0479	26.6964	26.2899	26.6498	26.941	26.174	26.6747	26.7627	sp|Q9H5Q4|TFB2M_HUMAN	sp|Q9H5Q4|TFB2M_HUMAN	3260
PP2AA	P67775	P67775		+	+	LFQ intensity siCAF1B_CENPA_Sol_LFQ intensity siCTRL_X_Sol;LFQ intensity siDNAJC9_CENPA_Sol_LFQ intensity siCTRL_X_Sol	Keep	Yes	2.64929	0.00114057	1.35462	4.687	2.71112	0.000404887	1.56205	4.52199	1.52975	0.0244289	1.11197	2.64401	25.7621	24.8564	24.8352	25.3825	25.0046	25.8628	27.6299	26.0289	26.4931	25.3861	26.7941	26.1662	27.0457	26.085	26.1388	27.8359	26.5313	26.7862	26.3588	sp|P67775|PP2AA_HUMAN;sp|P62714|PP2AB_HUMAN;sp|P67775-2|PP2AA_HUMAN	sp|P67775|PP2AA_HUMAN;sp|P62714|PP2AB_HUMAN;sp|P67775-2|PP2AA_HUMAN	1545
ANKH1	Q8IWZ3	Q8IWZ3		+	+	LFQ intensity siCAF1B_CENPA_Sol_LFQ intensity siCTRL_X_Sol;LFQ intensity siDNAJC9_CENPA_Sol_LFQ intensity siCTRL_X_Sol	Keep	Yes	3.41605	0.000143673	1.35181	8.4377	3.96391	0	1.87499	8.94946	1.72091	0.0156604	1.25967	3.18254	NaN	23.6477	NaN	23.2978	23.356	24.3748	25.8447	24.3158	24.5645	24.3677	24.8302	24.5397	25.0693	24.7033	25.0703	25.1976	25.549	25.7447	24.9824	sp|Q8IWZ3|ANKH1_HUMAN;sp|Q8IWZ3-4|ANKH1_HUMAN;sp|Q8IWZ3-6|ANKH1_HUMAN;sp|Q8IWZ3-5|ANKH1_HUMAN;sp|Q8IWZ3-2|ANKH1_HUMAN;sp|Q8IWZ3-3|ANKH1_HUMAN	sp|Q8IWZ3|ANKH1_HUMAN;sp|Q8IWZ3-4|ANKH1_HUMAN;sp|Q8IWZ3-6|ANKH1_HUMAN	2476
CTBP2	P56545	P56545	+	+	+	LFQ intensity siCAF1B_CENPA_Sol_LFQ intensity siCTRL_X_Sol;LFQ intensity siCTRL_CENPA_Sol_LFQ intensity siCTRL_X_Sol;LFQ intensity siDNAJC9_CENPA_Sol_LFQ intensity siCTRL_X_Sol	Keep	Yes	1.95722	0.00497645	1.34562	4.47464	4.7213	0	1.70804	15.7104	2.79167	0.00117647	1.18939	6.18099	23.6747	NaN	23.5796	NaN	NaN	24.7594	24.915	24.9633	25.0446	24.4001	25.265	24.6391	25.3678	24.6191	25.2867	25.5723	25.2714	25.204	25.3413	sp|P56545|CTBP2_HUMAN;sp|P56545-3|CTBP2_HUMAN;sp|P56545-2|CTBP2_HUMAN	sp|P56545|CTBP2_HUMAN;sp|P56545-3|CTBP2_HUMAN;sp|P56545-2|CTBP2_HUMAN	1439
MISP	Q8IVT2	Q8IVT2	+	+	+	LFQ intensity siCAF1B_CENPA_Sol_LFQ intensity siCTRL_X_Sol;LFQ intensity siCTRL_CENPA_Sol_LFQ intensity siCTRL_X_Sol;LFQ intensity siDNAJC9_CENPA_Sol_LFQ intensity siCTRL_X_Sol	Keep	Yes	2.34351	0.00208625	1.34471	4.40698	2.83872	0.000269912	2.28217	5.06838	3.42077	0.000325758	1.1485	6.36562	22.6309	22.1184	NaN	22.6175	22.7892	23.5327	23.5833	23.7568	24.0943	23.4705	23.5902	23.4585	24.6541	23.832	23.9835	25.3028	25.4133	25.5941	23.8122	sp|Q8IVT2|MISP_HUMAN	sp|Q8IVT2|MISP_HUMAN	2464
AHNK	Q09666	Q09666	+	+	+	LFQ intensity siCAF1B_CENPA_Sol_LFQ intensity siCTRL_X_Sol;LFQ intensity siCTRL_CENPA_Sol_LFQ intensity siCTRL_X_Sol;LFQ intensity siDNAJC9_CENPA_Sol_LFQ intensity siCTRL_X_Sol	Keep	Yes	3.15464	0.000249732	1.34444	5.74721	5.19181	0	1.56013	10.3781	2.567	0.00204603	0.980253	4.27379	28.9335	29.6011	29.4026	29.1727	29.5794	30.3953	30.87	29.9448	30.5416	29.8389	30.6825	30.2448	31.2485	30.5533	30.9128	31.1479	30.6399	30.8884	30.901	sp|Q09666|AHNK_HUMAN;sp|Q09666-2|AHNK_HUMAN	sp|Q09666|AHNK_HUMAN	1760
DPOD2	P49005	P49005		+	+	LFQ intensity siCAF1B_CENPA_Sol_LFQ intensity siCTRL_X_Sol;LFQ intensity siDNAJC9_CENPA_Sol_LFQ intensity siCTRL_X_Sol	Keep	Yes	2.58506	0.00127755	1.34185	4.56165	4.46167	0	1.99937	8.26405	1.36392	0.0357026	0.79996	2.39878	24.7469	24.6107	24.1635	23.4242	24.0914	25.0338	25.789	24.7804	25.11	24.3232	25.5835	25.1785	25.9022	25.5324	26.3153	26.3453	26.0072	26.2727	26.0929	sp|P49005|DPOD2_HUMAN	sp|P49005|DPOD2_HUMAN	1263
ATP5H	O75947	O75947		+	+	LFQ intensity siCAF1B_CENPA_Sol_LFQ intensity siCTRL_X_Sol;LFQ intensity siDNAJC9_CENPA_Sol_LFQ intensity siCTRL_X_Sol	Keep	Yes	3.26965	0.000231579	1.33936	6.69787	4.30065	0	1.83662	8.78132	1.19397	0.0532144	0.85387	2.19738	23.1704	22.9815	NaN	22.3862	22.976	23.4605	24.8177	23.2659	24.0445	23.0734	24.3317	24.1095	24.447	23.9834	24.4215	24.5458	25.179	24.6777	24.7518	sp|O75947|ATP5H_HUMAN;sp|O75947-2|ATP5H_HUMAN	sp|O75947|ATP5H_HUMAN;sp|O75947-2|ATP5H_HUMAN	480
RM16	Q9NX20	Q9NX20	+	+	+	LFQ intensity siCAF1B_CENPA_Sol_LFQ intensity siCTRL_X_Sol;LFQ intensity siCTRL_CENPA_Sol_LFQ intensity siCTRL_X_Sol;LFQ intensity siDNAJC9_CENPA_Sol_LFQ intensity siCTRL_X_Sol	Keep	Yes	2.98012	0.000528289	1.33821	5.90692	4.19811	0	1.53418	8.46633	2.03389	0.00773885	0.994282	3.55759	NaN	23.6246	23.7701	23.0535	23.7065	24.3637	24.8578	24.738	24.9223	23.7829	25.3003	24.596	24.913	24.6983	24.8969	25.4377	25.0715	25.0268	24.9312	sp|Q9NX20|RM16_HUMAN	sp|Q9NX20|RM16_HUMAN	3465
RS4X	P62701	P62701	+	+	+	LFQ intensity siCAF1B_CENPA_Sol_LFQ intensity siCTRL_X_Sol;LFQ intensity siCTRL_CENPA_Sol_LFQ intensity siCTRL_X_Sol;LFQ intensity siDNAJC9_CENPA_Sol_LFQ intensity siCTRL_X_Sol	Keep	Yes	2.36811	0.0019465	1.33787	4.15199	3.32236	0.000147564	1.67811	5.65971	2.2746	0.0042941	1.10134	3.78974	28.3408	28.7157	29.7586	28.8857	29.5847	29.7907	30.2577	30.0099	30.4189	30.3152	30.6258	30.195	30.5939	30.1653	30.2941	31.0804	30.7677	30.8442	30.6898	sp|P62701|RS4X_HUMAN;sp|Q8TD47|RS4Y2_HUMAN;sp|P22090|RS4Y1_HUMAN	sp|P62701|RS4X_HUMAN	1544
TADBP	Q13148	Q13148		+	+	LFQ intensity siCAF1B_CENPA_Sol_LFQ intensity siCTRL_X_Sol;LFQ intensity siDNAJC9_CENPA_Sol_LFQ intensity siCTRL_X_Sol	Keep	Yes	2.52622	0.00148789	1.33538	4.44851	5.28114	0	1.95666	10.6661	1.57286	0.0219496	0.925892	2.70805	24.3692	24.7019	24.3834	23.9736	25.002	25.2391	26.1324	25.4839	25.8063	24.3977	26.1623	25.4471	26.3603	25.3159	26.4848	26.615	26.4977	26.3446	26.2712	sp|Q13148|TADBP_HUMAN;sp|Q13148-4|TADBP_HUMAN	sp|Q13148|TADBP_HUMAN;sp|Q13148-4|TADBP_HUMAN	1809
EBP2	Q99848	Q99848	+	+	+	LFQ intensity siCAF1B_CENPA_Sol_LFQ intensity siCTRL_X_Sol;LFQ intensity siCTRL_CENPA_Sol_LFQ intensity siCTRL_X_Sol;LFQ intensity siDNAJC9_CENPA_Sol_LFQ intensity siCTRL_X_Sol	Keep	Yes	3.27276	0.000232015	1.33512	6.01609	5.4014	0	1.74503	11.065	2.38948	0.00364504	1.02816	3.97701	26.4632	26.6777	26.4078	26.1573	26.7007	27.6732	28.0856	27.143	27.8598	26.7859	28.0016	27.2828	28.298	27.6834	28.166	28.6488	27.8886	28.1722	28.2562	sp|Q99848|EBP2_HUMAN	sp|Q99848|EBP2_HUMAN	3011
CERS2	Q96G23	Q96G23	+	+	+	LFQ intensity siCAF1B_CENPA_Sol_LFQ intensity siCTRL_X_Sol;LFQ intensity siCTRL_CENPA_Sol_LFQ intensity siCTRL_X_Sol;LFQ intensity siDNAJC9_CENPA_Sol_LFQ intensity siCTRL_X_Sol	Keep	Yes	3.69161	8.69565e-05	1.33162	8.00033	4.64733	0	1.57914	11.787	1.9788	0.00903375	0.780592	3.46332	NaN	23.5416	22.9693	23.2329	23.3547	24.126	24.4709	23.7417	24.3728	23.5647	24.6287	24.3689	24.9135	24.5138	25.0311	24.807	NaN	24.7717	24.8052	sp|Q96G23|CERS2_HUMAN	sp|Q96G23|CERS2_HUMAN	2856
PSMD1	Q99460-2	Q99460		+	+	LFQ intensity siCAF1B_CENPA_Sol_LFQ intensity siCTRL_X_Sol;LFQ intensity siDNAJC9_CENPA_Sol_LFQ intensity siCTRL_X_Sol	Keep	Yes	2.38915	0.00193165	1.33058	4.19084	3.7326	0	1.62829	6.51531	1.72231	0.0156161	0.899927	2.93154	25.2738	24.3206	24.2566	24.3111	25.1768	25.4291	26.2817	25.1152	25.7301	25.2823	26.3184	25.7056	26.3948	25.5746	25.9928	26.5443	26.4327	26.3784	26.132	sp|Q99460-2|PSMD1_HUMAN;sp|Q99460|PSMD1_HUMAN	sp|Q99460-2|PSMD1_HUMAN;sp|Q99460|PSMD1_HUMAN	2978
PSA4	P25789	P25789	+	+	+	LFQ intensity siCAF1B_CENPA_Sol_LFQ intensity siCTRL_X_Sol;LFQ intensity siCTRL_CENPA_Sol_LFQ intensity siCTRL_X_Sol;LFQ intensity siDNAJC9_CENPA_Sol_LFQ intensity siCTRL_X_Sol	Keep	Yes	4.0584	1.94529e-05	1.33056	8.05251	4.64593	0	1.53508	8.75984	2.96849	0.000856992	0.871694	4.98314	24.5579	24.4385	24.7671	23.9896	24.5152	25.1317	25.6797	25.1963	25.5369	25.0824	25.9975	25.6557	25.8656	25.6181	25.8203	26.3712	25.6857	26.1208	25.9459	sp|P25789|PSA4_HUMAN;sp|P25789-2|PSA4_HUMAN	sp|P25789|PSA4_HUMAN;sp|P25789-2|PSA4_HUMAN	984
RAD50	Q92878	Q92878		+	+	LFQ intensity siCAF1B_CENPA_Sol_LFQ intensity siCTRL_X_Sol;LFQ intensity siDNAJC9_CENPA_Sol_LFQ intensity siCTRL_X_Sol	Keep	Yes	3.91215	3.55556e-05	1.33041	7.63739	5.09871	0	1.85393	10.0852	1.83434	0.0117791	0.932126	3.10099	23.8967	24.1603	24.2559	24.5724	24.5277	24.8363	25.6451	24.5935	26.0571	24.9416	25.9152	25.3704	25.659	25.5074	25.9188	26.6118	25.8342	26.1871	26.1308	sp|Q92878|RAD50_HUMAN;sp|Q92878-2|RAD50_HUMAN;sp|Q92878-3|RAD50_HUMAN	sp|Q92878|RAD50_HUMAN;sp|Q92878-2|RAD50_HUMAN;sp|Q92878-3|RAD50_HUMAN	2745
HNRL1	Q9BUJ2-4	Q9BUJ2	+	+	+	LFQ intensity siCAF1B_CENPA_Sol_LFQ intensity siCTRL_X_Sol;LFQ intensity siCTRL_CENPA_Sol_LFQ intensity siCTRL_X_Sol;LFQ intensity siDNAJC9_CENPA_Sol_LFQ intensity siCTRL_X_Sol	Keep	Yes	3.77648	6.85422e-05	1.32839	7.268	6.49177	0	1.76756	15.3496	2.75619	0.00133148	0.981459	4.60102	25.0139	24.9849	25.216	24.6221	25.0684	25.9643	26.2717	25.7193	26.4579	25.3994	26.4662	26.1738	26.6755	25.9222	26.7615	26.9453	26.773	26.5786	26.6846	sp|Q9BUJ2-4|HNRL1_HUMAN;sp|Q9BUJ2-2|HNRL1_HUMAN;sp|Q9BUJ2|HNRL1_HUMAN;sp|Q9BUJ2-3|HNRL1_HUMAN;sp|Q9BUJ2-5|HNRL1_HUMAN	sp|Q9BUJ2-4|HNRL1_HUMAN;sp|Q9BUJ2-2|HNRL1_HUMAN;sp|Q9BUJ2|HNRL1_HUMAN;sp|Q9BUJ2-3|HNRL1_HUMAN	3092
MAIP1	Q8WWC4	Q8WWC4		+	+	LFQ intensity siCAF1B_CENPA_Sol_LFQ intensity siCTRL_X_Sol;LFQ intensity siDNAJC9_CENPA_Sol_LFQ intensity siCTRL_X_Sol	Keep	Yes	2.16789	0.00326035	1.32561	3.79103	3.05361	0.000270699	1.67507	5.14115	1.74283	0.0149801	0.974694	2.96243	25.8379	25.2072	24.2075	24.321	24.9255	26.0122	26.279	25.623	25.9384	25.52	26.1498	26.1971	26.5017	26.0532	26.7032	26.9232	26.1366	26.5949	26.5166	sp|Q8WWC4|MAIP1_HUMAN	sp|Q8WWC4|MAIP1_HUMAN	2679
SKP1	P63208	P63208		+	+	LFQ intensity siCAF1B_CENPA_Sol_LFQ intensity siCTRL_X_Sol;LFQ intensity siDNAJC9_CENPA_Sol_LFQ intensity siCTRL_X_Sol	Keep	Yes	3.68371	8.63309e-05	1.31893	7.02371	4.57222	0	1.60689	8.55866	0.848287	0.122451	0.556968	1.6297	26.4939	26.4456	26.3745	25.8065	25.9383	27.0132	27.4854	26.2675	27.248	25.8297	27.7402	27.2711	27.6902	27.4213	27.5311	28.0766	27.5084	27.9574	28.0198	sp|P63208|SKP1_HUMAN;sp|P63208-2|SKP1_HUMAN	sp|P63208|SKP1_HUMAN;sp|P63208-2|SKP1_HUMAN	1589
EFTU	P49411	P49411	+	+	+	LFQ intensity siCAF1B_CENPA_Sol_LFQ intensity siCTRL_X_Sol;LFQ intensity siCTRL_CENPA_Sol_LFQ intensity siCTRL_X_Sol;LFQ intensity siDNAJC9_CENPA_Sol_LFQ intensity siCTRL_X_Sol	Keep	Yes	4.21379	2.14765e-05	1.31891	8.51387	4.96943	0	1.72237	9.69039	2.88836	0.000956265	1.05361	4.83695	29.5859	29.376	29.6632	29.0339	29.6507	30.4603	31.0789	30.1111	30.7616	30.1658	30.8103	30.6139	31.0124	30.6868	31.0926	31.6534	30.9128	31.2762	30.9865	sp|P49411|EFTU_HUMAN	sp|P49411|EFTU_HUMAN	1272
KS6A3	P51812	P51812	+	+	+	LFQ intensity siCAF1B_CENPA_Sol_LFQ intensity siCTRL_X_Sol;LFQ intensity siCTRL_CENPA_Sol_LFQ intensity siCTRL_X_Sol;LFQ intensity siDNAJC9_CENPA_Sol_LFQ intensity siCTRL_X_Sol	Keep	Yes	3.50011	0.000119403	1.31731	6.55905	4.40413	0	1.6904	8.11399	2.32384	0.00412624	0.958948	3.86959	25.5679	25.556	25.0539	25.045	25.5168	26.3953	26.9529	26.1117	26.4378	25.6366	26.8197	26.2951	27.0422	26.5039	27.1538	27.4317	26.4528	27.2435	26.9098	sp|P51812|KS6A3_HUMAN;sp|Q9UK32-2|KS6A6_HUMAN;sp|Q9UK32|KS6A6_HUMAN;sp|Q15349|KS6A2_HUMAN;sp|Q15349-3|KS6A2_HUMAN;sp|Q15349-2|KS6A2_HUMAN;sp|Q96GX5-2|GWL_HUMAN;sp|Q96GX5-3|GWL_HUMAN;sp|Q96GX5|GWL_HUMAN;sp|Q9Y2H9|MAST1_HUMAN;sp|Q6P0Q8-2|MAST2_HUMAN;sp|Q6P0Q8|MAST2_HUMAN;sp|O15021-2|MAST4_HUMAN;sp|O15021-3|MAST4_HUMAN;sp|O15021-6|MAST4_HUMAN;sp|O15021|MAST4_HUMAN	sp|P51812|KS6A3_HUMAN	1350
TBL3	Q12788	Q12788	+	+	+	LFQ intensity siCAF1B_CENPA_Sol_LFQ intensity siCTRL_X_Sol;LFQ intensity siCTRL_CENPA_Sol_LFQ intensity siCTRL_X_Sol;LFQ intensity siDNAJC9_CENPA_Sol_LFQ intensity siCTRL_X_Sol	Keep	Yes	2.48097	0.00149499	1.31435	4.36255	4.40561	0	1.69715	8.11784	2.23635	0.00476549	1.10529	3.72817	24.5865	24.7268	24.3176	23.5813	24.3324	25.3948	25.9414	25.3615	25.7305	24.6428	25.6107	25.4663	26.2517	25.1644	26.0591	26.1888	25.7772	26.0464	25.9587	sp|Q12788|TBL3_HUMAN	sp|Q12788|TBL3_HUMAN	1770
KHDR1	Q07666	Q07666		+	+	LFQ intensity siCAF1B_CENPA_Sol_LFQ intensity siCTRL_X_Sol;LFQ intensity siDNAJC9_CENPA_Sol_LFQ intensity siCTRL_X_Sol	Keep	Yes	3.61903	8.27586e-05	1.30967	6.85721	3.9332	0	1.55123	6.9652	1.37746	0.0341449	0.706267	2.41875	26.2657	25.625	25.9222	25.4658	25.8885	26.4553	27.3043	26.1724	26.9092	25.8573	27.2585	26.92	27.4441	26.9498	27.1811	27.9546	26.9618	27.5986	27.2273	sp|Q07666|KHDR1_HUMAN;sp|Q07666-2|KHDR1_HUMAN;sp|Q07666-3|KHDR1_HUMAN;sp|Q5VWX1|KHDR2_HUMAN	sp|Q07666|KHDR1_HUMAN;sp|Q07666-2|KHDR1_HUMAN;sp|Q07666-3|KHDR1_HUMAN	1739
ODPB	P11177-2	P11177	+	+	+	LFQ intensity siCAF1B_CENPA_Sol_LFQ intensity siCTRL_X_Sol;LFQ intensity siCTRL_CENPA_Sol_LFQ intensity siCTRL_X_Sol;LFQ intensity siDNAJC9_CENPA_Sol_LFQ intensity siCTRL_X_Sol	Keep	Yes	3.0243	0.000473826	1.30613	5.46028	5.0303	0	1.83977	9.87458	2.14965	0.00576229	1.08721	3.58994	25.4616	25.2472	24.8898	24.5391	25.338	26.0945	27.0838	25.8435	26.2758	25.6141	26.6432	26.0893	26.7227	26.1499	26.79	27.0665	27.1387	26.7201	26.9593	sp|P11177-2|ODPB_HUMAN;sp|P11177|ODPB_HUMAN;sp|P11177-3|ODPB_HUMAN	sp|P11177-2|ODPB_HUMAN;sp|P11177|ODPB_HUMAN;sp|P11177-3|ODPB_HUMAN	776
SRPRA	P08240	P08240		+	+	LFQ intensity siCAF1B_CENPA_Sol_LFQ intensity siCTRL_X_Sol;LFQ intensity siDNAJC9_CENPA_Sol_LFQ intensity siCTRL_X_Sol	Keep	Yes	2.51934	0.00149459	1.3048	4.43538	3.59989	0.000126615	1.63914	6.22944	0.301234	0.532889	0.232339	0.706786	25.3552	24.5217	24.6118	23.8188	24.7535	24.9043	25.2611	24.0311	25.1803	24.8459	25.9721	25.6402	26.1549	25.9008	26.1599	26.5069	26.0156	26.4342	26.1402	sp|P08240|SRPRA_HUMAN;sp|P08240-2|SRPRA_HUMAN	sp|P08240|SRPRA_HUMAN;sp|P08240-2|SRPRA_HUMAN	706
KIF11	P52732	P52732		+	+	LFQ intensity siCAF1B_CENPA_Sol_LFQ intensity siCTRL_X_Sol;LFQ intensity siDNAJC9_CENPA_Sol_LFQ intensity siCTRL_X_Sol	Keep	Yes	2.3577	0.00202139	1.29937	4.13283	3.93836	0	1.9691	6.97707	0.51705	0.295508	0.337214	1.09823	25.8854	25.3501	25.1668	24.2604	25.21	25.4432	26.0922	25.5078	25.4025	25.1131	26.5041	26.2168	26.7768	26.3979	27.0233	27.3488	26.7888	27.2573	27.3001	sp|P52732|KIF11_HUMAN	sp|P52732|KIF11_HUMAN	1369
UN45A	Q9H3U1	Q9H3U1		+	+	LFQ intensity siCAF1B_CENPA_Sol_LFQ intensity siCTRL_X_Sol;LFQ intensity siDNAJC9_CENPA_Sol_LFQ intensity siCTRL_X_Sol	Keep	Yes	2.74187	0.00108802	1.29632	4.87114	3.82091	0	1.57744	6.71065	1.76499	0.0141442	0.807685	2.99587	26.4186	25.948	25.9117	25.1197	25.6719	26.7178	27.1098	26.4227	26.743	26.1151	27.224	26.967	27.4188	26.8315	27.4016	27.7176	27.0798	27.4337	27.3245	sp|Q9H3U1|UN45A_HUMAN;sp|Q9H3U1-3|UN45A_HUMAN	sp|Q9H3U1|UN45A_HUMAN	3242
CALX	P27824	P27824		+	+	LFQ intensity siCAF1B_CENPA_Sol_LFQ intensity siCTRL_X_Sol;LFQ intensity siDNAJC9_CENPA_Sol_LFQ intensity siCTRL_X_Sol	Keep	Yes	2.4778	0.00148909	1.28915	4.35655	5.4236	0	1.66374	11.14	1.54629	0.0234196	0.883904	2.66856	26.325	26.4973	26.2771	25.7823	26.4047	27.3834	27.9495	26.636	27.4882	26.2487	27.7763	26.9301	28.2616	27.2177	28.1376	28.0345	27.9745	27.7302	27.7283	sp|P27824|CALX_HUMAN;sp|P27824-2|CALX_HUMAN;sp|P27824-3|CALX_HUMAN	sp|P27824|CALX_HUMAN;sp|P27824-2|CALX_HUMAN;sp|P27824-3|CALX_HUMAN	1010
NU155	O75694	O75694		+	+	LFQ intensity siCAF1B_CENPA_Sol_LFQ intensity siCTRL_X_Sol;LFQ intensity siDNAJC9_CENPA_Sol_LFQ intensity siCTRL_X_Sol	Keep	Yes	3.2093	0.000242491	1.28171	5.87057	4.52267	0	1.51227	8.42555	1.79201	0.0130437	0.760401	3.03673	25.2584	25.127	25.1056	24.5287	25.2691	25.8091	26.4684	25.4162	26.0654	25.3317	26.5061	25.9812	26.7477	26.1228	26.5852	26.9096	26.1749	26.5912	26.5891	sp|O75694|NU155_HUMAN;sp|O75694-2|NU155_HUMAN	sp|O75694|NU155_HUMAN;sp|O75694-2|NU155_HUMAN	465
NEK7	Q8TDX7	Q8TDX7		+	+	LFQ intensity siCAF1B_CENPA_Sol_LFQ intensity siCTRL_X_Sol;LFQ intensity siDNAJC9_CENPA_Sol_LFQ intensity siCTRL_X_Sol	Keep	Yes	3.94116	1.80282e-05	1.27663	7.7183	5.85624	0	1.68038	12.6974	1.73295	0.0152975	0.687422	2.94755	25.3314	25.3619	25.5041	24.8742	25.1442	26.1435	26.3493	25.4303	26.2963	25.4334	26.6851	26.432	26.7563	26.2057	26.8145	27.2208	26.8983	26.8507	26.8334	sp|Q8TDX7|NEK7_HUMAN;sp|Q8TDX7-2|NEK7_HUMAN	sp|Q8TDX7|NEK7_HUMAN	2637
SPN1	O95149	O95149			+	LFQ intensity siCAF1B_CENPA_Sol_LFQ intensity siCTRL_X_Sol	Keep	Yes	1.15945	0.0349107	1.27216	2.14354	1.81621	0.0035503	1.53518	3.07343	0.690485	0.184673	0.768916	1.38331	25.154	24.1921	23.8803	22.131	23.6889	23.7719	25.1768	24.4617	25.1365	24.3439	25.6112	24.8292	25.3334	24.5519	25.1728	25.7183	25.2351	25.2156	25.3803	sp|O95149|SPN1_HUMAN	sp|O95149|SPN1_HUMAN	516
KCTD9	Q7L273	Q7L273		+	+	LFQ intensity siCAF1B_CENPA_Sol_LFQ intensity siCTRL_X_Sol;LFQ intensity siDNAJC9_CENPA_Sol_LFQ intensity siCTRL_X_Sol	Keep	Yes	1.88584	0.00580478	1.2707	3.30635	3.33688	0.000149121	1.68724	5.68863	0.315844	0.511756	0.232389	0.735163	24.4046	23.7184	24.2069	23.0653	23.7519	24.1167	24.7364	24.1557	23.8919	23.4083	25.3725	24.1532	25.546	25.3287	25.5742	25.5769	24.8745	25.5269	26.0308	sp|Q7L273|KCTD9_HUMAN	sp|Q7L273|KCTD9_HUMAN	2357
LONM	P36776-2	P36776	+	+	+	LFQ intensity siCAF1B_CENPA_Sol_LFQ intensity siCTRL_X_Sol;LFQ intensity siCTRL_CENPA_Sol_LFQ intensity siCTRL_X_Sol;LFQ intensity siDNAJC9_CENPA_Sol_LFQ intensity siCTRL_X_Sol	Keep	Yes	3.37273	0.000198012	1.26934	6.25061	4.91007	0	1.54917	9.51364	2.4781	0.00268231	0.97483	4.124	24.839	24.8776	24.7849	24.1142	24.6265	25.7233	26.1938	25.4729	25.7028	25.0235	26.0359	25.6107	26.2593	25.7652	26.0934	26.5251	26.0894	26.1237	26.1565	sp|P36776-2|LONM_HUMAN;sp|P36776|LONM_HUMAN;sp|P36776-3|LONM_HUMAN	sp|P36776-2|LONM_HUMAN;sp|P36776|LONM_HUMAN;sp|P36776-3|LONM_HUMAN	1134
RL10A	P62906	P62906	+	+	+	LFQ intensity siCAF1B_CENPA_Sol_LFQ intensity siCTRL_X_Sol;LFQ intensity siCTRL_CENPA_Sol_LFQ intensity siCTRL_X_Sol;LFQ intensity siDNAJC9_CENPA_Sol_LFQ intensity siCTRL_X_Sol	Keep	Yes	2.06355	0.00400357	1.2689	3.60873	3.64416	0.000129117	1.58496	6.32379	2.09393	0.00666537	0.941748	3.50203	26.3766	26.8716	27.1726	26.4425	26.8037	27.5255	28.4629	27.1887	27.8505	27.348	27.8935	27.4525	29.0256	27.6375	28.7874	28.3934	28.716	27.8562	27.8386	sp|P62906|RL10A_HUMAN	sp|P62906|RL10A_HUMAN	1568
C1TC	P11586	P11586	+	+	+	LFQ intensity siCAF1B_CENPA_Sol_LFQ intensity siCTRL_X_Sol;LFQ intensity siCTRL_CENPA_Sol_LFQ intensity siCTRL_X_Sol;LFQ intensity siDNAJC9_CENPA_Sol_LFQ intensity siCTRL_X_Sol	Keep	Yes	3.23345	0.00024564	1.26756	5.92564	3.89725	0	1.60932	6.88293	2.16893	0.0056034	0.795275	3.62051	27.6958	27.4633	27.5087	27.0059	27.6719	28.0636	28.8609	28.1031	28.4687	27.8257	28.7611	28.4862	29.2461	28.4533	28.8141	29.6671	28.6316	29.4236	28.8559	sp|P11586|C1TC_HUMAN	sp|P11586|C1TC_HUMAN	786
ZCCHV	Q7Z2W4-2	Q7Z2W4		+	+	LFQ intensity siCAF1B_CENPA_Sol_LFQ intensity siCTRL_X_Sol;LFQ intensity siDNAJC9_CENPA_Sol_LFQ intensity siCTRL_X_Sol	Keep	Yes	2.21042	0.00263725	1.26548	3.86644	3.43892	0.000152885	1.52035	5.89453	1.31365	0.0405569	0.754373	2.32461	26.8246	26.3137	25.6905	25.4394	25.9639	26.8495	27.4172	26.5304	27.0473	26.1596	27.6147	26.9369	27.7034	26.9927	27.4756	27.9039	27.4404	27.5642	27.4498	sp|Q7Z2W4-2|ZCCHV_HUMAN;sp|Q7Z2W4|ZCCHV_HUMAN;sp|Q7Z2W4-3|ZCCHV_HUMAN;sp|Q7Z2W4-5|ZCCHV_HUMAN;sp|Q7Z2W4-4|ZCCHV_HUMAN	sp|Q7Z2W4-2|ZCCHV_HUMAN;sp|Q7Z2W4|ZCCHV_HUMAN;sp|Q7Z2W4-3|ZCCHV_HUMAN	2374
CLCC1	Q96S66	Q96S66		+	+	LFQ intensity siCAF1B_CENPA_Sol_LFQ intensity siCTRL_X_Sol;LFQ intensity siDNAJC9_CENPA_Sol_LFQ intensity siCTRL_X_Sol	Keep	Yes	2.73371	0.00108155	1.26173	4.85473	4.83368	0	1.623	9.29022	1.03464	0.0779825	0.636554	1.91138	26.2057	26.3752	25.9976	25.4947	25.763	26.5836	27.3658	26.4218	27.0161	25.6318	27.0844	27.1495	27.8456	26.8365	27.384	27.867	27.5786	27.5689	27.5527	sp|Q96S66|CLCC1_HUMAN;sp|Q96S66-2|CLCC1_HUMAN;sp|Q96S66-4|CLCC1_HUMAN;sp|Q96S66-3|CLCC1_HUMAN	sp|Q96S66|CLCC1_HUMAN;sp|Q96S66-2|CLCC1_HUMAN;sp|Q96S66-4|CLCC1_HUMAN;sp|Q96S66-3|CLCC1_HUMAN	2951
TCPB	P78371	P78371	+	+	+	LFQ intensity siCAF1B_CENPA_Sol_LFQ intensity siCTRL_X_Sol;LFQ intensity siCTRL_CENPA_Sol_LFQ intensity siCTRL_X_Sol;LFQ intensity siDNAJC9_CENPA_Sol_LFQ intensity siCTRL_X_Sol	Keep	Yes	2.96865	0.00053617	1.25415	5.34077	3.99307	0	1.51182	7.10382	2.51455	0.00235152	0.991013	4.18513	27.7885	27.5335	27.6481	26.9184	27.6397	28.4839	29.1039	28.2867	28.5966	28.0123	29.0772	28.4246	29.0692	28.4681	28.8431	29.4894	28.6555	29.2166	28.8826	sp|P78371|TCPB_HUMAN;sp|P78371-2|TCPB_HUMAN	sp|P78371|TCPB_HUMAN;sp|P78371-2|TCPB_HUMAN	1620
RBM28	Q9NW13	Q9NW13	+	+	+	LFQ intensity siCAF1B_CENPA_Sol_LFQ intensity siCTRL_X_Sol;LFQ intensity siCTRL_CENPA_Sol_LFQ intensity siCTRL_X_Sol;LFQ intensity siDNAJC9_CENPA_Sol_LFQ intensity siCTRL_X_Sol	Keep	Yes	2.88072	0.000641772	1.25414	5.15544	4.85369	0	1.68454	9.34831	2.17222	0.00559386	0.988303	3.62574	25.6506	25.6737	25.1572	24.8986	25.557	26.4007	26.9172	26.2086	26.7295	25.6226	26.746	26.3457	27.1446	26.3299	27.0224	27.4278	26.926	27.0761	26.9074	sp|Q9NW13|RBM28_HUMAN;sp|Q9NW13-2|RBM28_HUMAN	sp|Q9NW13|RBM28_HUMAN;sp|Q9NW13-2|RBM28_HUMAN	3449
RPN1	P04843	P04843	+	+	+	LFQ intensity siCAF1B_CENPA_Sol_LFQ intensity siCTRL_X_Sol;LFQ intensity siCTRL_CENPA_Sol_LFQ intensity siCTRL_X_Sol;LFQ intensity siDNAJC9_CENPA_Sol_LFQ intensity siCTRL_X_Sol	Keep	Yes	3.34342	0.000195294	1.25396	6.18118	5.56416	0	1.62273	11.626	3.07199	0.000674052	1.02057	5.17566	28.3934	28.2191	28.309	27.8782	28.4132	29.1243	29.7902	29.0242	29.5222	28.8547	29.8571	29.201	29.804	29.1241	29.7019	30.2341	29.7647	29.9171	29.7086	sp|P04843|RPN1_HUMAN	sp|P04843|RPN1_HUMAN	641
TOE1	Q96GM8	Q96GM8		+	+	LFQ intensity siCAF1B_CENPA_Sol_LFQ intensity siCTRL_X_Sol;LFQ intensity siDNAJC9_CENPA_Sol_LFQ intensity siCTRL_X_Sol	Keep	Yes	3.04204	0.000479457	1.25018	5.49876	4.52427	0	1.51185	8.42984	1.51749	0.024803	0.630182	2.62582	24.1762	24.2883	24.2143	23.5805	24.5669	24.9125	25.3523	24.619	24.8226	24.2707	25.5003	25.0779	25.7968	25.2867	25.4986	25.9562	25.5687	25.6614	25.7005	sp|Q96GM8|TOE1_HUMAN;sp|Q96GM8-2|TOE1_HUMAN	sp|Q96GM8|TOE1_HUMAN;sp|Q96GM8-2|TOE1_HUMAN	2863
SYFM	O95363	O95363		+	+	LFQ intensity siCAF1B_CENPA_Sol_LFQ intensity siCTRL_X_Sol;LFQ intensity siDNAJC9_CENPA_Sol_LFQ intensity siCTRL_X_Sol	Keep	Yes	2.07716	0.00383274	1.23959	3.6323	3.97204	0	1.9031	7.0549	0.516431	0.296022	0.541343	1.09718	27.3588	27.1099	26.7753	25.9228	26.339	27.5622	28.5004	26.6913	27.4404	26.0181	28.3782	27.5147	28.1549	27.7151	28.758	28.645	28.4633	28.3948	28.7602	sp|O95363|SYFM_HUMAN	sp|O95363|SYFM_HUMAN	535
TF65	Q04206-2	Q04206		+	+	LFQ intensity siCAF1B_CENPA_Sol_LFQ intensity siCTRL_X_Sol;LFQ intensity siDNAJC9_CENPA_Sol_LFQ intensity siCTRL_X_Sol	Keep	Yes	2.69061	0.00111883	1.23883	5.18777	2.92807	0.00026012	1.5847	5.77261	1.36562	0.0356121	0.851364	2.40129	22.2487	22.1907	22.1641	21.593	22.5202	22.9287	24.0668	22.3625	23.2726	22.343	NaN	23.0966	23.6989	23.351	24.1932	NaN	NaN	23.6752	23.3158	sp|Q04206-2|TF65_HUMAN;sp|Q04206-3|TF65_HUMAN;sp|Q04206|TF65_HUMAN;sp|Q04206-4|TF65_HUMAN	sp|Q04206-2|TF65_HUMAN;sp|Q04206-3|TF65_HUMAN;sp|Q04206|TF65_HUMAN;sp|Q04206-4|TF65_HUMAN	1712
CAZA1	P52907	P52907		+	+	LFQ intensity siCAF1B_CENPA_Sol_LFQ intensity siCTRL_X_Sol;LFQ intensity siDNAJC9_CENPA_Sol_LFQ intensity siCTRL_X_Sol	Keep	Yes	3.051	0.000482735	1.23404	5.51826	4.75527	0	1.61618	9.06552	1.82341	0.0120006	0.820752	3.08436	25.4831	25.7003	25.8102	24.9643	25.8055	26.263	27.0003	25.8609	26.7216	26.0213	26.9058	26.5232	27.1596	26.5582	27.1366	27.4543	27.2113	27.0685	26.9734	sp|P52907|CAZA1_HUMAN	sp|P52907|CAZA1_HUMAN	1378
RRP12	Q5JTH9-2	Q5JTH9	+	+	+	LFQ intensity siCAF1B_CENPA_Sol_LFQ intensity siCTRL_X_Sol;LFQ intensity siCTRL_CENPA_Sol_LFQ intensity siCTRL_X_Sol;LFQ intensity siDNAJC9_CENPA_Sol_LFQ intensity siCTRL_X_Sol	Keep	Yes	2.55133	0.00129959	1.22661	5.45716	3.83777	0	1.63742	8.49834	2.35363	0.00382697	0.858278	4.42861	24.4769	NaN	24.7163	24.3053	NaN	25.0774	25.8329	25.2621	25.4052	25.2112	25.9852	25.2854	26.0039	25.6298	26.371	26.4811	25.8287	25.8843	26.1195	sp|Q5JTH9-2|RRP12_HUMAN;sp|Q5JTH9-3|RRP12_HUMAN;sp|Q5JTH9|RRP12_HUMAN	sp|Q5JTH9-2|RRP12_HUMAN;sp|Q5JTH9-3|RRP12_HUMAN;sp|Q5JTH9|RRP12_HUMAN	2170
CH60	P10809	P10809	+	+	+	LFQ intensity siCAF1B_CENPA_Sol_LFQ intensity siCTRL_X_Sol;LFQ intensity siCTRL_CENPA_Sol_LFQ intensity siCTRL_X_Sol;LFQ intensity siDNAJC9_CENPA_Sol_LFQ intensity siCTRL_X_Sol	Keep	Yes	3.63246	8.35267e-05	1.22093	6.89152	4.96368	0	1.53831	9.67315	2.7484	0.00131927	0.983392	4.58731	29.3614	29.1866	29.0655	28.6413	29.1461	30.0558	30.6289	29.6447	30.246	29.7424	30.4578	29.9885	30.561	30.1972	30.641	30.9588	30.3009	30.6	30.5917	sp|P10809|CH60_HUMAN;sp|P10809-2|CH60_HUMAN	sp|P10809|CH60_HUMAN	768
ADAS	O00116	O00116	+	+	+	LFQ intensity siCAF1B_CENPA_Sol_LFQ intensity siCTRL_X_Sol;LFQ intensity siCTRL_CENPA_Sol_LFQ intensity siCTRL_X_Sol;LFQ intensity siDNAJC9_CENPA_Sol_LFQ intensity siCTRL_X_Sol	Keep	Yes	3.6877	8.6747e-05	1.22069	7.03407	4.67096	0	1.5138	8.82905	3.51727	0.000194239	1.112	6.05596	22.5424	23.0924	22.6492	22.7612	23.2758	23.906	24.308	23.586	24.1323	23.9487	23.9993	24.3283	23.9448	24.0672	24.405	24.6955	24.3469	24.3864	24.0563	sp|O00116|ADAS_HUMAN	sp|O00116|ADAS_HUMAN	149
SEH1	Q96EE3	Q96EE3		+	+	LFQ intensity siCAF1B_CENPA_Sol_LFQ intensity siCTRL_X_Sol;LFQ intensity siDNAJC9_CENPA_Sol_LFQ intensity siCTRL_X_Sol	Keep	Yes	1.68919	0.0085658	1.21813	2.98205	4.4577	0	1.79309	8.25363	1.56333	0.0222908	0.777544	2.69388	23.2231	23.9435	23.6963	22.8172	23.4074	24.123	24.9036	24.0653	24.303	23.5804	25.3186	24.2249	25.2646	23.7344	24.9645	25.2551	25.0509	25.529	25.2534	sp|Q96EE3|SEH1_HUMAN;sp|Q96EE3-1|SEH1_HUMAN	sp|Q96EE3|SEH1_HUMAN;sp|Q96EE3-1|SEH1_HUMAN	2829
ATPA	P25705	P25705	+	+	+	LFQ intensity siCAF1B_CENPA_Sol_LFQ intensity siCTRL_X_Sol;LFQ intensity siCTRL_CENPA_Sol_LFQ intensity siCTRL_X_Sol;LFQ intensity siDNAJC9_CENPA_Sol_LFQ intensity siCTRL_X_Sol	Keep	Yes	2.87806	0.00063874	1.21731	5.1499	5.04083	0	1.53015	9.90677	2.45691	0.00299451	0.978879	4.08864	29.2086	29.0465	28.9451	28.4844	29.1784	29.9902	30.6167	29.6206	30.0655	29.4644	30.6539	29.7102	30.399	29.9966	30.5033	30.7982	30.3112	30.4002	30.5009	sp|P25705|ATPA_HUMAN;sp|P25705-2|ATPA_HUMAN;sp|P25705-3|ATPA_HUMAN	sp|P25705|ATPA_HUMAN;sp|P25705-2|ATPA_HUMAN;sp|P25705-3|ATPA_HUMAN	980
ECM29	Q5VYK3	Q5VYK3	+	+	+	LFQ intensity siCAF1B_CENPA_Sol_LFQ intensity siCTRL_X_Sol;LFQ intensity siCTRL_CENPA_Sol_LFQ intensity siCTRL_X_Sol;LFQ intensity siDNAJC9_CENPA_Sol_LFQ intensity siCTRL_X_Sol	Keep	Yes	2.81767	0.000743297	1.2148	5.0251	3.78469	0	1.53322	6.63003	3.59964	9.02655e-05	1.00658	6.2289	23.9216	23.7562	23.7068	24.0535	24.4909	24.8386	25.2149	24.7819	25.0504	25.0763	25.3788	24.7887	25.6956	24.9394	25.64	25.7254	24.7902	25.7752	25.6644	sp|Q5VYK3|ECM29_HUMAN	sp|Q5VYK3|ECM29_HUMAN	2218
SRPRB	Q9Y5M8	Q9Y5M8	+	+	+	LFQ intensity siCAF1B_CENPA_Sol_LFQ intensity siCTRL_X_Sol;LFQ intensity siCTRL_CENPA_Sol_LFQ intensity siCTRL_X_Sol;LFQ intensity siDNAJC9_CENPA_Sol_LFQ intensity siCTRL_X_Sol	Keep	Yes	3.79723	6.96104e-05	1.21282	7.32353	4.95541	0	1.61461	9.6484	3.40399	0.000362963	0.970368	5.8235	24.0201	23.4235	23.7908	23.4847	23.8818	24.5872	24.9698	24.5684	24.9684	24.3588	25.0078	24.637	25.1928	24.8944	25.435	25.5851	24.9957	25.5612	25.0968	sp|Q9Y5M8|SRPRB_HUMAN	sp|Q9Y5M8|SRPRB_HUMAN	3824
RINI	P13489	P13489		+	+	LFQ intensity siCAF1B_CENPA_Sol_LFQ intensity siCTRL_X_Sol;LFQ intensity siDNAJC9_CENPA_Sol_LFQ intensity siCTRL_X_Sol	Keep	Yes	2.48824	0.00149696	1.20446	4.3763	3.56317	0.000124524	1.50065	6.15193	1.07304	0.0716595	0.668801	1.96865	26.6067	26.4004	26.0563	25.2972	25.8749	26.9791	27.3736	26.3058	26.9492	25.9717	27.4415	27.066	27.4465	27.0522	27.511	27.75	27.2427	27.704	27.5309	sp|P13489|RINI_HUMAN	sp|P13489|RINI_HUMAN	809
VATA	P38606	P38606		+	+	LFQ intensity siCAF1B_CENPA_Sol_LFQ intensity siCTRL_X_Sol;LFQ intensity siDNAJC9_CENPA_Sol_LFQ intensity siCTRL_X_Sol	Keep	Yes	3.01957	0.000471452	1.19798	5.45007	4.73999	0	1.53169	9.02228	1.88201	0.0107614	1.24876	3.17368	25.1119	25.1493	25.2431	24.7768	25.4644	26.0597	27.883	25.9081	26.2591	25.8792	26.5147	25.8656	26.8156	26.1925	26.7847	27.0592	26.314	26.7512	26.4947	sp|P38606|VATA_HUMAN;sp|P38606-2|VATA_HUMAN	sp|P38606|VATA_HUMAN;sp|P38606-2|VATA_HUMAN	1149
PYRG1	P17812	P17812		+	+	LFQ intensity siCAF1B_CENPA_Sol_LFQ intensity siCTRL_X_Sol;LFQ intensity siDNAJC9_CENPA_Sol_LFQ intensity siCTRL_X_Sol	Keep	Yes	2.94992	0.00053355	1.19544	5.30094	4.49072	0	1.56974	8.34063	1.69302	0.0166283	0.739774	2.88754	29.0936	29.1211	28.9969	28.1677	28.7491	29.5456	30.1967	29.3686	29.6428	29.0735	30.143	29.7332	30.2661	29.9422	30.3932	30.4537	30.224	30.3085	30.5978	sp|P17812|PYRG1_HUMAN;sp|P17812-2|PYRG1_HUMAN	sp|P17812|PYRG1_HUMAN;sp|P17812-2|PYRG1_HUMAN	881
TRI29	Q14134	Q14134	+	+	+	LFQ intensity siCAF1B_CENPA_Sol_LFQ intensity siCTRL_X_Sol;LFQ intensity siCTRL_CENPA_Sol_LFQ intensity siCTRL_X_Sol;LFQ intensity siDNAJC9_CENPA_Sol_LFQ intensity siCTRL_X_Sol	Keep	Yes	3.21791	0.00024428	1.19219	5.89017	5.16546	0	1.6774	10.2945	3.65061	9.48837e-05	1.04597	6.33763	25.1875	25.3772	25.6339	25.4773	25.9101	26.2096	26.9072	26.518	26.5908	26.5902	26.7867	26.6915	27.0867	26.2726	27.3916	27.3905	27.1831	27.2077	26.8001	sp|Q14134|TRI29_HUMAN;sp|Q14134-2|TRI29_HUMAN	sp|Q14134|TRI29_HUMAN;sp|Q14134-2|TRI29_HUMAN	1906
TIM44	O43615	O43615	+	+	+	LFQ intensity siCAF1B_CENPA_Sol_LFQ intensity siCTRL_X_Sol;LFQ intensity siCTRL_CENPA_Sol_LFQ intensity siCTRL_X_Sol;LFQ intensity siDNAJC9_CENPA_Sol_LFQ intensity siCTRL_X_Sol	Keep	Yes	3.48821	0.000149469	1.18033	6.52975	4.34463	0	1.54013	7.96117	2.83551	0.00107343	0.888208	4.74186	26.1512	25.6773	25.8676	25.3512	26.0097	26.5158	27.128	26.486	26.8431	26.5252	27.0591	26.7379	27.2157	26.9543	27.2284	27.7421	26.9289	27.4635	27.3948	sp|O43615|TIM44_HUMAN	sp|O43615|TIM44_HUMAN	328
BCCIP	Q9P287-4	Q9P287		+	+	LFQ intensity siCAF1B_CENPA_Sol_LFQ intensity siCTRL_X_Sol;LFQ intensity siDNAJC9_CENPA_Sol_LFQ intensity siCTRL_X_Sol	Keep	Yes	2.07124	0.00388514	1.18031	3.84725	2.48762	0.00082436	1.5784	4.37511	0.906909	0.107189	0.72356	1.74827	22.8749	22.2796	NaN	21.7719	22.5309	23.0956	24.1356	22.9163	23.146	22.1458	24.0363	23.2193	23.7078	23.215	23.5135	24.8144	23.4038	24.2544	23.7273	sp|Q9P287-4|BCCIP_HUMAN;sp|Q9P287-3|BCCIP_HUMAN;sp|Q9P287|BCCIP_HUMAN;sp|Q9P287-2|BCCIP_HUMAN	sp|Q9P287-4|BCCIP_HUMAN;sp|Q9P287-3|BCCIP_HUMAN;sp|Q9P287|BCCIP_HUMAN;sp|Q9P287-2|BCCIP_HUMAN	3536
VAC14	Q08AM6	Q08AM6			+	LFQ intensity siCAF1B_CENPA_Sol_LFQ intensity siCTRL_X_Sol	Keep	Yes	1.28489	0.0245616	1.17975	2.74022	1.72302	0.00435456	1.73925	3.41588	0.651238	0.206245	0.892465	1.4402	22.5118	NaN	22.0225	NaN	NaN	22.1735	23.938	NaN	23.6687	22.8583	23.9063	23.3713	23.7927	22.7172	23.3709	24.6478	23.2381	24.2532	24.5219	sp|Q08AM6|VAC14_HUMAN;sp|Q08AM6-2|VAC14_HUMAN	sp|Q08AM6|VAC14_HUMAN	1756
SFXN3	Q9BWM7	Q9BWM7	+	+	+	LFQ intensity siCAF1B_CENPA_Sol_LFQ intensity siCTRL_X_Sol;LFQ intensity siCTRL_CENPA_Sol_LFQ intensity siCTRL_X_Sol;LFQ intensity siDNAJC9_CENPA_Sol_LFQ intensity siCTRL_X_Sol	Keep	Yes	3.18631	0.000251986	1.178	5.81847	3.9295	0	1.66139	6.95671	3.07159	0.000670145	1.06879	5.1749	25.2091	24.9999	25.5217	25.0233	25.7848	25.9699	26.6258	26.6153	26.5668	26.105	26.6615	26.5266	26.6253	26.1296	26.5818	26.9289	27.6695	26.8694	26.7962	sp|Q9BWM7|SFXN3_HUMAN	sp|Q9BWM7|SFXN3_HUMAN	3121
GEMI5	Q8TEQ6	Q8TEQ6	+	+	+	LFQ intensity siCAF1B_CENPA_Sol_LFQ intensity siCTRL_X_Sol;LFQ intensity siCTRL_CENPA_Sol_LFQ intensity siCTRL_X_Sol;LFQ intensity siDNAJC9_CENPA_Sol_LFQ intensity siCTRL_X_Sol	Keep	Yes	3.20814	0.000241606	1.1763	5.86793	3.7625	0	1.52331	6.58097	2.34101	0.00393333	0.885334	3.89756	25.0304	24.857	24.6831	24.1522	24.9882	25.4991	26.1436	25.6105	25.7354	25.1491	25.9384	25.8444	26.1795	25.7118	26.0556	26.7589	25.883	26.5646	26.0655	sp|Q8TEQ6|GEMI5_HUMAN	sp|Q8TEQ6|GEMI5_HUMAN	2645
ANM1	Q99873-2	Q99873		+	+	LFQ intensity siCAF1B_CENPA_Sol_LFQ intensity siCTRL_X_Sol;LFQ intensity siDNAJC9_CENPA_Sol_LFQ intensity siCTRL_X_Sol	Keep	Yes	3.36758	0.000197619	1.15453	6.23837	4.88457	0	1.54639	9.43855	1.77371	0.0138309	0.753744	3.00904	26.3823	26.8162	26.5284	26.1333	26.509	27.2821	27.9276	26.8853	27.4176	26.6252	27.9152	27.3206	27.8731	27.4045	28.0281	28.4265	27.668	27.9883	27.9901	sp|Q99873-2|ANM1_HUMAN;sp|Q99873-3|ANM1_HUMAN;sp|Q99873|ANM1_HUMAN;sp|Q99873-5|ANM1_HUMAN;sp|Q9NR22-2|ANM8_HUMAN;sp|Q9NR22|ANM8_HUMAN	sp|Q99873-2|ANM1_HUMAN;sp|Q99873-3|ANM1_HUMAN;sp|Q99873|ANM1_HUMAN;sp|Q99873-5|ANM1_HUMAN	3012
SERPH	P50454	P50454		+	+	LFQ intensity siCAF1B_CENPA_Sol_LFQ intensity siCTRL_X_Sol;LFQ intensity siDNAJC9_CENPA_Sol_LFQ intensity siCTRL_X_Sol	Keep	Yes	2.01429	0.00427716	1.15292	3.52394	3.19578	0.000150218	1.78596	5.41164	1.02267	0.0807255	0.867853	1.89349	27.541	27.6102	27.4484	26.4722	27.6505	28.3724	29.4125	27.0295	28.5396	27.7077	28.8707	28.0065	28.9456	28.1667	29.0921	29.8372	28.3769	29.4292	28.9167	sp|P50454|SERPH_HUMAN	sp|P50454|SERPH_HUMAN	1313
NOP2	P46087	P46087		+	+	LFQ intensity siCAF1B_CENPA_Sol_LFQ intensity siCTRL_X_Sol;LFQ intensity siDNAJC9_CENPA_Sol_LFQ intensity siCTRL_X_Sol	Keep	Yes	2.61424	0.00123554	1.1525	4.61836	4.33483	0	1.57681	7.93622	1.73787	0.0151236	0.819083	2.95497	26.8018	26.7614	26.3403	25.8466	26.6108	27.3989	27.8193	26.9861	27.615	26.637	27.7481	27.2929	28.0462	27.4115	27.9583	28.3409	27.7927	28.011	28.142	sp|P46087|NOP2_HUMAN;sp|P46087-4|NOP2_HUMAN;sp|P46087-2|NOP2_HUMAN;sp|P46087-3|NOP2_HUMAN	sp|P46087|NOP2_HUMAN;sp|P46087-4|NOP2_HUMAN;sp|P46087-2|NOP2_HUMAN;sp|P46087-3|NOP2_HUMAN	1223
DDX56	Q9NY93-2	Q9NY93		+	+	LFQ intensity siCAF1B_CENPA_Sol_LFQ intensity siCTRL_X_Sol;LFQ intensity siDNAJC9_CENPA_Sol_LFQ intensity siCTRL_X_Sol	Keep	Yes	1.97813	0.00465345	1.1502	5.73686	2.73225	0.000402268	1.58738	5.99543	1.39523	0.0327704	0.664702	3.47329	NaN	23.1328	NaN	NaN	23.1017	23.8264	24.0132	NaN	NaN	23.5064	NaN	24.1242	24.5773	24.1009	24.6601	25.3222	24.4871	24.5837	24.4702	sp|Q9NY93-2|DDX56_HUMAN;sp|Q9NY93|DDX56_HUMAN	sp|Q9NY93-2|DDX56_HUMAN;sp|Q9NY93|DDX56_HUMAN	3484
RENR	O75787-2	O75787		+	+	LFQ intensity siCAF1B_CENPA_Sol_LFQ intensity siCTRL_X_Sol;LFQ intensity siDNAJC9_CENPA_Sol_LFQ intensity siCTRL_X_Sol	Keep	Yes	2.272	0.00234909	1.14748	4.69822	2.84113	0.000270175	1.59679	6.33896	1.22712	0.050393	0.731848	2.61231	23.201	NaN	22.4272	NaN	22.7832	NaN	23.7119	23.1982	NaN	23.6969	23.7408	24.2703	23.7247	24.0693	24.2145	24.6625	24.1002	24.6252	NaN	sp|O75787-2|RENR_HUMAN;sp|O75787|RENR_HUMAN	sp|O75787-2|RENR_HUMAN;sp|O75787|RENR_HUMAN	470
TB182	Q9C0C2	Q9C0C2	+	+	+	LFQ intensity siCAF1B_CENPA_Sol_LFQ intensity siCTRL_X_Sol;LFQ intensity siCTRL_CENPA_Sol_LFQ intensity siCTRL_X_Sol;LFQ intensity siDNAJC9_CENPA_Sol_LFQ intensity siCTRL_X_Sol	Keep	Yes	3.28358	0.000220794	1.14547	6.04117	5.4246	0	1.51459	11.1435	1.96185	0.00928274	0.831102	3.29634	24.3729	23.5904	24.0148	24.015	24.0794	24.2744	25.2538	24.8249	25.411	24.4638	25.0913	25.0488	25.5765	24.9232	25.5212	25.5937	25.3287	25.6339	25.5678	sp|Q9C0C2|TB182_HUMAN;sp|Q9C0C2-2|TB182_HUMAN	sp|Q9C0C2|TB182_HUMAN	3169
SYQ	P47897-2	P47897	+	+	+	LFQ intensity siCAF1B_CENPA_Sol_LFQ intensity siCTRL_X_Sol;LFQ intensity siCTRL_CENPA_Sol_LFQ intensity siCTRL_X_Sol;LFQ intensity siDNAJC9_CENPA_Sol_LFQ intensity siCTRL_X_Sol	Keep	Yes	3.93244	3.57542e-05	1.13989	7.6939	6.84048	0	1.52601	17.0171	2.21174	0.00503542	0.793119	3.68875	25.1649	25.385	25.491	25.2982	25.2797	25.8759	26.8312	25.9484	26.2974	25.6314	26.7586	26.2632	26.6905	26.1423	26.8573	27.1058	26.7074	26.8527	26.7256	sp|P47897-2|SYQ_HUMAN;sp|P47897|SYQ_HUMAN	sp|P47897-2|SYQ_HUMAN;sp|P47897|SYQ_HUMAN	1243
NDUA5	Q16718	Q16718		+	+	LFQ intensity siCAF1B_CENPA_Sol_LFQ intensity siCTRL_X_Sol;LFQ intensity siDNAJC9_CENPA_Sol_LFQ intensity siCTRL_X_Sol	Keep	Yes	2.76307	0.00102398	1.13347	4.9139	3.71575	0	1.52959	6.4785	1.52754	0.0244763	0.69103	2.64073	23.7794	24.0001	23.5333	23.3653	23.5093	24.2912	25.1615	24.2209	24.2787	23.6903	24.7197	24.1949	25.2321	24.937	25.5011	25.8113	24.7834	24.9447	24.7948	sp|Q16718|NDUA5_HUMAN;sp|Q16718-2|NDUA5_HUMAN	sp|Q16718|NDUA5_HUMAN;sp|Q16718-2|NDUA5_HUMAN	2097
DHC24	Q15392-2	Q15392	+	+	+	LFQ intensity siCAF1B_CENPA_Sol_LFQ intensity siCTRL_X_Sol;LFQ intensity siCTRL_CENPA_Sol_LFQ intensity siCTRL_X_Sol;LFQ intensity siDNAJC9_CENPA_Sol_LFQ intensity siCTRL_X_Sol	Keep	Yes	1.91909	0.0055857	1.11485	3.55165	5.37756	0	1.96812	12.7665	3.07189	0.000672093	1.18707	5.56389	24.3003	NaN	24.439	23.7719	24.3206	25.338	25.7894	25.2389	25.6536	24.9553	26.0056	24.7189	25.488	25.0788	25.9752	26.2219	26.4184	26.1312	26.1337	sp|Q15392-2|DHC24_HUMAN;sp|Q15392|DHC24_HUMAN	sp|Q15392-2|DHC24_HUMAN;sp|Q15392|DHC24_HUMAN	2030
ACD10	Q6JQN1	Q6JQN1			+	LFQ intensity siCAF1B_CENPA_Sol_LFQ intensity siCTRL_X_Sol	Keep	Yes	1.39486	0.0174059	1.11359	3.47211	2.72109	0.000406032	1.65765	5.96106	1.10743	0.066712	0.970788	2.35502	NaN	23.0628	22.6194	NaN	NaN	23.8276	24.3648	NaN	23.9401	23.1151	24.2444	23.5395	24.0802	NaN	23.9968	24.9395	24.5731	24.4591	24.5252	sp|Q6JQN1|ACD10_HUMAN;sp|Q6JQN1-5|ACD10_HUMAN;sp|Q6JQN1-2|ACD10_HUMAN;sp|Q6JQN1-4|ACD10_HUMAN	sp|Q6JQN1|ACD10_HUMAN;sp|Q6JQN1-5|ACD10_HUMAN;sp|Q6JQN1-2|ACD10_HUMAN	2260
SUCB2	Q96I99	Q96I99		+	+	LFQ intensity siCAF1B_CENPA_Sol_LFQ intensity siCTRL_X_Sol;LFQ intensity siDNAJC9_CENPA_Sol_LFQ intensity siCTRL_X_Sol	Keep	Yes	2.41287	0.00187333	1.10508	5.07069	3.3567	0.00015	1.53013	6.95124	1.48662	0.0265371	0.559052	2.93054	NaN	23.3366	23.7254	NaN	24.0704	24.2594	24.3673	NaN	24.1059	24.3467	24.576	24.7108	25.0573	24.9194	25.1405	25.4782	24.922	25.5451	25.1187	sp|Q96I99|SUCB2_HUMAN;sp|Q96I99-2|SUCB2_HUMAN	sp|Q96I99|SUCB2_HUMAN;sp|Q96I99-2|SUCB2_HUMAN	2878
UCK2	Q9BZX2	Q9BZX2	+	+	+	LFQ intensity siCAF1B_CENPA_Sol_LFQ intensity siCTRL_X_Sol;LFQ intensity siCTRL_CENPA_Sol_LFQ intensity siCTRL_X_Sol;LFQ intensity siDNAJC9_CENPA_Sol_LFQ intensity siCTRL_X_Sol	Keep	Yes	2.15657	0.00326807	1.10074	3.77108	3.96955	0	1.55461	7.04911	2.07619	0.00705113	0.957787	3.47418	24.6017	24.1741	24.6116	23.8502	23.7301	24.8474	25.8236	25.1012	25.3446	24.6399	25.856	24.7399	25.4093	25.172	25.8308	26.0493	25.3425	25.8935	25.6248	sp|Q9BZX2|UCK2_HUMAN;sp|Q9BZX2-2|UCK2_HUMAN;sp|Q9HA47-3|UCK1_HUMAN;sp|Q9HA47|UCK1_HUMAN;sp|Q9HA47-4|UCK1_HUMAN	sp|Q9BZX2|UCK2_HUMAN	3165
YTHD2	Q9Y5A9	Q9Y5A9	+	+	+	LFQ intensity siCAF1B_CENPA_Sol_LFQ intensity siCTRL_X_Sol;LFQ intensity siCTRL_CENPA_Sol_LFQ intensity siCTRL_X_Sol;LFQ intensity siDNAJC9_CENPA_Sol_LFQ intensity siCTRL_X_Sol	Keep	Yes	3.64835	8.41121e-05	1.09144	6.9323	4.10925	0	1.57192	7.37879	3.27485	0.000438796	0.921517	5.56578	25.1932	25.1261	25.1971	25.2932	25.3541	26.1656	26.6962	25.8036	26.2509	25.855	26.5039	25.8651	26.6523	26.2755	26.9469	27.4893	26.2051	26.7104	26.6716	sp|Q9Y5A9|YTHD2_HUMAN;sp|Q9Y5A9-2|YTHD2_HUMAN	sp|Q9Y5A9|YTHD2_HUMAN;sp|Q9Y5A9-2|YTHD2_HUMAN	3816
SUCA	P53597	P53597		+	+	LFQ intensity siCAF1B_CENPA_Sol_LFQ intensity siCTRL_X_Sol;LFQ intensity siDNAJC9_CENPA_Sol_LFQ intensity siCTRL_X_Sol	Keep	Yes	3.1272	0.000343463	1.0734	5.68598	4.56562	0	1.61648	8.54082	1.65123	0.0182652	0.56892	2.82493	24.9696	24.8516	25.0231	24.2001	24.8929	25.2032	25.84	25.0458	25.4104	25.2824	25.7093	25.7051	26.0886	25.9404	26.2533	26.724	26.0584	26.4309	26.553	sp|P53597|SUCA_HUMAN	sp|P53597|SUCA_HUMAN	1385
FPPS	P14324-2	P14324	+	+	+	LFQ intensity siCAF1B_CENPA_Sol_LFQ intensity siCTRL_X_Sol;LFQ intensity siCTRL_CENPA_Sol_LFQ intensity siCTRL_X_Sol;LFQ intensity siDNAJC9_CENPA_Sol_LFQ intensity siCTRL_X_Sol	Keep	Yes	2.88308	0.000577778	1.07142	5.16036	6.37304	0	1.65639	14.8179	2.07208	0.00710516	0.623597	3.46775	23.1776	23.2947	23.1146	23.4461	23.1336	23.8402	24.4147	23.8239	23.8568	23.3489	24.6312	24.1189	24.7052	23.7635	24.8029	25.248	24.7569	24.7477	24.893	sp|P14324-2|FPPS_HUMAN;sp|P14324|FPPS_HUMAN	sp|P14324-2|FPPS_HUMAN;sp|P14324|FPPS_HUMAN	828
RHOF	Q9HBH0	Q9HBH0		+	+	LFQ intensity siCAF1B_CENPA_Sol_LFQ intensity siCTRL_X_Sol;LFQ intensity siDNAJC9_CENPA_Sol_LFQ intensity siCTRL_X_Sol	Keep	Yes	1.85625	0.00616173	1.07087	3.70523	2.7443	0.000316049	1.73078	5.31616	1.26189	0.0462781	0.910895	2.49662	NaN	22.0004	22.7832	NaN	22.4561	23.4887	23.9937	22.8415	22.9727	NaN	23.9111	23.0854	23.6504	23.2895	24.6741	24.5305	23.5048	23.9512	24.0595	sp|Q9HBH0|RHOF_HUMAN;sp|Q9HBH0-2|RHOF_HUMAN	sp|Q9HBH0|RHOF_HUMAN;sp|Q9HBH0-2|RHOF_HUMAN	3322
KIF23	Q02241-2	Q02241		+	+	LFQ intensity siCAF1B_CENPA_Sol_LFQ intensity siCTRL_X_Sol;LFQ intensity siDNAJC9_CENPA_Sol_LFQ intensity siCTRL_X_Sol	Keep	Yes	2.1084	0.00358265	1.05467	4.28973	2.37125	0.00104644	1.66104	4.46645	0.696702	0.18155	0.520044	1.47181	NaN	22.5817	22.7637	NaN	22.2851	23.7189	23.3237	22.4696	22.7419	NaN	23.7915	23.27	24.0172	23.314	24.7289	24.9294	23.9526	23.9031	23.5086	sp|Q02241-2|KIF23_HUMAN;sp|Q02241|KIF23_HUMAN;sp|Q02241-3|KIF23_HUMAN	sp|Q02241-2|KIF23_HUMAN;sp|Q02241|KIF23_HUMAN;sp|Q02241-3|KIF23_HUMAN	1690
HLTF	Q14527	Q14527	+	+	+	LFQ intensity siCAF1B_CENPA_Sol_LFQ intensity siCTRL_X_Sol;LFQ intensity siCTRL_CENPA_Sol_LFQ intensity siCTRL_X_Sol;LFQ intensity siDNAJC9_CENPA_Sol_LFQ intensity siCTRL_X_Sol	Keep	Yes	3.24378	0.00024794	1.03046	5.94932	3.19023	0.000150055	1.50842	5.40091	3.51214	0.000193443	0.966273	6.0453	24.2843	24.3832	24.1331	24.0364	24.5326	25.1936	25.6843	24.9465	25.3682	25.0083	25.4345	24.9176	25.6694	25.196	25.9343	26.2274	24.7426	25.9556	26.0517	sp|Q14527|HLTF_HUMAN;sp|Q14527-2|HLTF_HUMAN	sp|Q14527|HLTF_HUMAN;sp|Q14527-2|HLTF_HUMAN	1943
IFIT3	O14879	O14879			+	LFQ intensity siCAF1B_CENPA_Sol_LFQ intensity siCTRL_X_Sol	Keep	Yes	0.873708	0.0822013	1.01506	1.69577	2.41651	0.000936317	1.67721	4.02161	0.40347	0.401639	0.509759	0.898933	23.9716	24.4824	22.8007	22.9832	22.9023	24.6612	25.2703	22.853	23.776	23.1287	25.1571	23.1965	25.4487	23.9702	25.0431	26.0652	24.7267	24.8594	24.8319	sp|O14879|IFIT3_HUMAN	sp|O14879|IFIT3_HUMAN	227
CDC20	Q12834	Q12834		+	+	LFQ intensity siCAF1B_CENPA_Sol_LFQ intensity siCTRL_X_Sol;LFQ intensity siDNAJC9_CENPA_Sol_LFQ intensity siCTRL_X_Sol	Keep	Yes	2.3434	0.00208366	1.01173	4.1066	3.26886	0.000143729	1.96702	5.554	0.758912	0.154551	0.472572	1.51231	21.8034	21.9966	21.9748	22.5413	22.356	22.157	NaN	23.0735	23.2029	21.9946	23.6001	22.7314	23.44	22.813	24.601	24.5435	22.8384	24.4172	24.107	sp|Q12834|CDC20_HUMAN	sp|Q12834|CDC20_HUMAN	1776
TBCD	Q9BTW9	Q9BTW9			+	LFQ intensity siCAF1B_CENPA_Sol_LFQ intensity siCTRL_X_Sol	Keep	Yes	1.39624	0.0173216	1.01152	2.99456	2.76635	0.000317557	1.50337	6.10137	1.08647	0.0696993	0.522648	2.17189	23.4158	22.6419	NaN	NaN	NaN	23.297	23.7654	23.5909	23.52	23.5843	23.9795	23.7504	24.4984	23.9332	24.3489	24.3715	24.7267	24.4936	24.7204	sp|Q9BTW9|TBCD_HUMAN;sp|Q9BTW9-4|TBCD_HUMAN;sp|Q9BTW9-5|TBCD_HUMAN;sp|Q9BTW9-3|TBCD_HUMAN	sp|Q9BTW9|TBCD_HUMAN;sp|Q9BTW9-4|TBCD_HUMAN;sp|Q9BTW9-5|TBCD_HUMAN	3081
DYN2	P50570-3	P50570			+	LFQ intensity siCAF1B_CENPA_Sol_LFQ intensity siCTRL_X_Sol	Keep	Yes	1.3014	0.0235102	1.00857	2.77728	2.20712	0.00154441	1.50341	4.53325	0.722115	0.169386	0.70827	1.51739	NaN	NaN	23.1645	23.6503	NaN	24.3015	24.9099	23.2528	24.1609	23.9534	24.2669	24.6163	24.901	23.8796	24.5007	25.5141	24.5793	24.8906	25.0694	sp|P50570-3|DYN2_HUMAN;sp|P50570-2|DYN2_HUMAN;sp|P50570-5|DYN2_HUMAN;sp|P50570-4|DYN2_HUMAN;sp|P50570|DYN2_HUMAN	sp|P50570-3|DYN2_HUMAN;sp|P50570-2|DYN2_HUMAN;sp|P50570-5|DYN2_HUMAN;sp|P50570-4|DYN2_HUMAN;sp|P50570|DYN2_HUMAN	1316
CTND1	O60716-24	O60716		+	+	LFQ intensity siCAF1B_CENPA_Sol_LFQ intensity siCTRL_X_Sol;LFQ intensity siDNAJC9_CENPA_Sol_LFQ intensity siCTRL_X_Sol	Keep	Yes	2.48879	0.00149894	0.994346	4.37734	4.86328	0	1.57705	9.37625	1.09018	0.0693133	0.635244	1.99414	24.2285	24.6838	24.33	23.8738	24.4533	25.0342	25.8031	24.0857	25.2172	24.6055	25.5301	25.0046	25.7367	24.9616	25.8614	26.1295	25.8636	26.0583	25.542	sp|O60716-24|CTND1_HUMAN;sp|O60716-23|CTND1_HUMAN;sp|O60716-21|CTND1_HUMAN;sp|O60716-19|CTND1_HUMAN;sp|O60716-22|CTND1_HUMAN;sp|O60716-20|CTND1_HUMAN;sp|O60716-16|CTND1_HUMAN;sp|O60716-18|CTND1_HUMAN;sp|O60716-15|CTND1_HUMAN;sp|O60716-17|CTND1_HUMAN;sp|O60716-13|CTND1_HUMAN;sp|O60716-11|CTND1_HUMAN;sp|O60716-14|CTND1_HUMAN;sp|O60716-12|CTND1_HUMAN;sp|O60716-10|CTND1_HUMAN;sp|O60716-8|CTND1_HUMAN;…	sp|O60716-24|CTND1_HUMAN;sp|O60716-23|CTND1_HUMAN;sp|O60716-21|CTND1_HUMAN;sp|O60716-19|CTND1_HUMAN;sp|O60716-22|CTND1_HUMAN;sp|O60716-20|CTND1_HUMAN;sp|O60716-16|CTND1_HUMAN;sp|O60716-18|CTND1_HUMAN;sp|O60716-15|CTND1_HUMAN;sp|O60716-17|CTND1_HUMAN;sp|O60716-13|CTND1_HUMAN;sp|O60716-11|CTND1_HUMAN;sp|O60716-14|CTND1_HUMAN;sp|O60716-12|CTND1_HUMAN;sp|O60716-10|CTND1_HUMAN;sp|O60716-8|CTND1_HUMAN;…	396
DLP1	Q86YH6	Q86YH6			+	LFQ intensity siCAF1B_CENPA_Sol_LFQ intensity siCTRL_X_Sol	Keep	Yes	1.61544	0.0106764	0.984336	2.86276	3.24166	0.0001534	1.60572	5.50073	0.728413	0.166852	0.557001	1.44343	24.6114	23.9948	23.7657	23.1258	23.4573	24.307	25.2902	24.1537	24.5103	23.4788	25.0836	24.1943	25.1356	24.6878	25.3042	25.7562	24.9032	25.3911	25.6288	sp|Q86YH6|DLP1_HUMAN;sp|Q86YH6-2|DLP1_HUMAN	sp|Q86YH6|DLP1_HUMAN	2448
UQCC2	Q9BRT2	Q9BRT2			+	LFQ intensity siCAF1B_CENPA_Sol_LFQ intensity siCTRL_X_Sol	Keep	Yes	1.06735	0.0452438	0.920831	2.27097	3.03963	0.000268737	1.55615	7.00657	0.742012	0.161457	0.961978	1.61726	NaN	NaN	23.3972	NaN	23.5009	24.4798	25.1493	NaN	24.7168	23.2982	24.7621	24.0266	24.8925	23.7983	24.8325	25.4901	24.9827	25.0011	24.7197	sp|Q9BRT2|UQCC2_HUMAN	sp|Q9BRT2|UQCC2_HUMAN	3053
SH23A	Q9BRG2	Q9BRG2	+	+	+	LFQ intensity siCAF1B_CENPA_Sol_LFQ intensity siCTRL_X_Sol;LFQ intensity siCTRL_CENPA_Sol_LFQ intensity siCTRL_X_Sol;LFQ intensity siDNAJC9_CENPA_Sol_LFQ intensity siCTRL_X_Sol	Keep	Yes	2.05463	0.00405835	0.865016	3.59332	4.09905	0	1.84814	7.35433	2.3892	0.0036381	0.86156	3.97656	26.362	26.534	27.084	26.1531	27.1857	27.2729	27.5524	27.7248	27.6291	27.4473	27.4632	27.6467	27.6816	27.3235	28.2566	28.4388	29.0961	28.3643	28.4037	sp|Q9BRG2|SH23A_HUMAN;sp|Q9BRG2-2|SH23A_HUMAN	sp|Q9BRG2|SH23A_HUMAN;sp|Q9BRG2-2|SH23A_HUMAN	3043
S38A1	Q9H2H9	Q9H2H9	+		+	LFQ intensity siCAF1B_CENPA_Sol_LFQ intensity siCTRL_X_Sol;LFQ intensity siCTRL_CENPA_Sol_LFQ intensity siCTRL_X_Sol	Keep	Yes	1.18023	0.0331631	0.847771	2.24343	2.04163	0.00241882	1.66675	3.5709	2.00181	0.00849874	1.10771	3.50259	22.4673	23.5759	NaN	22.3013	23.6091	24.2064	24.0763	24.0006	24.272	23.9252	24.191	23.9362	23.6199	23.5976	24.5503	25.5626	23.6654	24.5446	24.9529	sp|Q9H2H9|S38A1_HUMAN	sp|Q9H2H9|S38A1_HUMAN	3219
HEMH	P22830	P22830			+	LFQ intensity siCAF1B_CENPA_Sol_LFQ intensity siCTRL_X_Sol	Keep	Yes	1.44825	0.0154737	0.793394	3.11715	3.47739	0.000145055	1.5241	6.50321	1.6248	0.0193384	0.802061	2.87784	22.8992	NaN	22.7835	22.3064	22.9449	23.1733	24.3892	23.4568	23.3257	23.3328	23.3166	NaN	23.7372	NaN	24.2211	24.7676	23.8958	24.5169	23.8865	sp|P22830|HEMH_HUMAN;sp|P22830-2|HEMH_HUMAN	sp|P22830|HEMH_HUMAN;sp|P22830-2|HEMH_HUMAN	951
DAB2	P98082-2	P98082		+	+	LFQ intensity siCAF1B_CENPA_Sol_LFQ intensity siCTRL_X_Sol;LFQ intensity siDNAJC9_CENPA_Sol_LFQ intensity siCTRL_X_Sol	Keep	Yes	4.55093	0	0.675921	21.414	2.63769	0.000505667	1.5633	5.70919	0.46282	0.34235	0.308785	1.11946	NaN	NaN	23.0436	22.9959	NaN	NaN	NaN	23.5876	23.4924	22.9057	23.6695	23.7463	23.7012	23.6658	24.589	24.6865	24.4877	25.0833	24.0689	sp|P98082-2|DAB2_HUMAN;sp|P98082-3|DAB2_HUMAN;sp|P98082|DAB2_HUMAN	sp|P98082-2|DAB2_HUMAN;sp|P98082-3|DAB2_HUMAN;sp|P98082|DAB2_HUMAN	1653
GSH0	P48507	P48507			+	LFQ intensity siCAF1B_CENPA_Sol_LFQ intensity siCTRL_X_Sol	Keep	Yes	1.5521	0.0120661	0.641132	2.7612	2.74318	0.000403795	1.54498	4.57812	0.454112	0.350072	0.33159	0.989345	24.5245	24.1861	23.5268	23.7206	24.159	24.4002	25.295	23.7827	24.5447	23.7524	25.055	24.5277	24.5604	24.515	25.1735	26.4662	24.9371	26.0032	25.2619	sp|P48507|GSH0_HUMAN;sp|P48507-2|GSH0_HUMAN	sp|P48507|GSH0_HUMAN;sp|P48507-2|GSH0_HUMAN	1251
SH2D3	Q8N5H7-6	Q8N5H7			+	LFQ intensity siCAF1B_CENPA_Sol_LFQ intensity siCTRL_X_Sol	Keep	Yes	0.246731	0.584949	-0.250011	-0.601306	2.42957	0.000937931	1.74349	4.04322	0.223756	0.656269	-0.265923	-0.549947	23.389	24.3602	23.9027	24.2224	24.5849	24.2224	23.9282	24.3619	24.4968	22.1203	23.7009	23.9303	24.8163	22.9199	25.2844	25.6658	27.3191	25.3273	25.5801	sp|Q8N5H7-6|SH2D3_HUMAN;sp|Q8N5H7-5|SH2D3_HUMAN;sp|Q8N5H7-2|SH2D3_HUMAN;sp|Q8N5H7-4|SH2D3_HUMAN;sp|Q8N5H7|SH2D3_HUMAN;sp|Q8N5H7-3|SH2D3_HUMAN	sp|Q8N5H7-6|SH2D3_HUMAN;sp|Q8N5H7-5|SH2D3_HUMAN;sp|Q8N5H7-2|SH2D3_HUMAN;sp|Q8N5H7-4|SH2D3_HUMAN;sp|Q8N5H7|SH2D3_HUMAN;sp|Q8N5H7-3|SH2D3_HUMAN	2534
CNDG2	Q86XI2	Q86XI2					Keep		0	0.973736	4.15083	0	0	1	3.80984	0	0	0.995489	2.8279	0	NaN	NaN	NaN	22.4525	NaN	24.8907	25.6063	25.5671	25.6446	24.6932	26.9752	26.6266	26.636	26.1755	26.2909	26.3184	26.114	26.2833	26.305	sp|Q86XI2|CNDG2_HUMAN;sp|Q86XI2-2|CNDG2_HUMAN	sp|Q86XI2|CNDG2_HUMAN;sp|Q86XI2-2|CNDG2_HUMAN	2441
GANP	O60318	O60318					Keep		0	1	4.01742	0	0	1	4.47902	0	0	1	3.41991	0	NaN	22.2477	NaN	NaN	NaN	25.7179	26.4554	24.7823	26.3758	25.0067	26.0147	25.9875	26.8023	26.2559	26.2143	27.4042	26.1467	27.1455	26.7229	sp|O60318|GANP_HUMAN;sp|O60318-2|GANP_HUMAN	sp|O60318|GANP_HUMAN	370
ARF	Q8N726	Q8N726					Keep		0	0.967479	3.96435	0	0	1	4.60766	0	0	0.989093	4.17457	0	22.6419	NaN	NaN	NaN	NaN	26.77	27.5291	26.4211	27.1225	26.2395	26.6718	26.4297	26.9506	26.3727	27.0922	27.6554	27.4249	27.1244	26.9506	sp|Q8N726|ARF_HUMAN;sp|Q8N726-2|ARF_HUMAN	sp|Q8N726|ARF_HUMAN;sp|Q8N726-2|ARF_HUMAN	2542
MON2	Q7Z3U7-2	Q7Z3U7					Keep		0	0.976607	3.81589	0	0	1	3.7618	0	0	0.998424	3.08429	0	NaN	NaN	22.3596	NaN	NaN	25.7756	25.7928	25.2758	25.388	24.9869	26.0721	25.9441	26.5108	26.1747	26.368	26.1577	25.1157	26.3484	26.6169	sp|Q7Z3U7-2|MON2_HUMAN;sp|Q7Z3U7-6|MON2_HUMAN;sp|Q7Z3U7-5|MON2_HUMAN;sp|Q7Z3U7|MON2_HUMAN;sp|Q7Z3U7-3|MON2_HUMAN	sp|Q7Z3U7-2|MON2_HUMAN;sp|Q7Z3U7-6|MON2_HUMAN;sp|Q7Z3U7-5|MON2_HUMAN;sp|Q7Z3U7|MON2_HUMAN	2379
HERC5	Q9UII4	Q9UII4					Keep		0	0.926356	3.38501	0	0	0.996804	3.29594	0	0	0.947051	2.45576	0	NaN	22.7204	NaN	NaN	NaN	25.4673	25.5887	24.5697	25.6768	24.5782	26.5592	25.6782	26.3491	25.8351	25.8044	26.7566	25.6676	26.1195	25.7336	sp|Q9UII4|HERC5_HUMAN	sp|Q9UII4|HERC5_HUMAN	3621
ICLN	P54105	P54105					Keep		0	1	3.33641	0	0	1	3.76548	0	0	1	2.97586	0	NaN	NaN	NaN	NaN	23.3557	26.6288	27.0718	26.0846	26.4561	25.4164	27.1335	26.7418	26.4675	26.4256	26.9508	27.5279	26.8021	27.1218	27.2032	sp|P54105|ICLN_HUMAN	sp|P54105|ICLN_HUMAN	1397
HAX1	O00165-5	O00165					Keep		0	1	3.23094	0	0	1	3.29399	0	0	1	2.61574	0	NaN	NaN	23.223	NaN	NaN	25.7525	26.3358	25.4816	26.048	25.5757	26.4718	26.2545	26.7216	26.3679	26.5696	27.0321	25.8321	26.5919	26.5591	sp|O00165-5|HAX1_HUMAN;sp|O00165|HAX1_HUMAN;sp|O00165-3|HAX1_HUMAN;sp|O00165-2|HAX1_HUMAN;sp|O00165-4|HAX1_HUMAN;sp|O00165-6|HAX1_HUMAN	sp|O00165-5|HAX1_HUMAN;sp|O00165|HAX1_HUMAN;sp|O00165-3|HAX1_HUMAN;sp|O00165-2|HAX1_HUMAN	155
PTPM1	Q8WUK0-2	Q8WUK0					Keep		0	0.961861	2.99994	0	0	1	3.1691	0	0	0.983349	1.25988	0	NaN	NaN	21.0356	NaN	NaN	22.3787	22.3792	22.6227	22.2522	21.8444	23.9389	23.703	24.2832	24.217	24.2961	24.4035	23.8437	24.2728	24.2072	sp|Q8WUK0-2|PTPM1_HUMAN;sp|Q8WUK0-3|PTPM1_HUMAN;sp|Q8WUK0|PTPM1_HUMAN	sp|Q8WUK0-2|PTPM1_HUMAN;sp|Q8WUK0-3|PTPM1_HUMAN;sp|Q8WUK0|PTPM1_HUMAN	2659
RT16	Q9Y3D3	Q9Y3D3					Keep		0	0.916616	2.89963	0	0	0.986875	2.91971	0	0	0.937093	2.32354	0	24.0038	NaN	NaN	NaN	NaN	26.1803	26.9562	26.3513	26.2677	25.8811	27.1165	26.8653	27.0056	26.6262	26.9737	26.7693	27.1617	26.8677	26.8449	sp|Q9Y3D3|RT16_HUMAN;sp|Q9Y3D3-2|RT16_HUMAN	sp|Q9Y3D3|RT16_HUMAN;sp|Q9Y3D3-2|RT16_HUMAN	3782
NU160	Q12769	Q12769					Keep		0	1	2.88548	0	0	1	3.30244	0	0	1	2.29436	0	22.0284	NaN	NaN	NaN	NaN	24.169	24.5958	24.094	24.9121	23.8432	25.0754	24.934	25.1457	24.5006	24.7869	25.8137	24.886	25.5342	25.6338	sp|Q12769|NU160_HUMAN;sp|Q12769-3|NU160_HUMAN;sp|Q12769-2|NU160_HUMAN	sp|Q12769|NU160_HUMAN	1768
RT14	O60783	O60783					Keep		0	1	2.86839	0	0	1	3.01476	0	0	1	1.95821	0	NaN	22.8281	NaN	NaN	NaN	24.9925	25.6818	23.7844	26.1927	23.2802	26.4364	25.3888	25.8044	25.1564	25.6393	26.114	25.8101	25.9914	25.6595	sp|O60783|RT14_HUMAN	sp|O60783|RT14_HUMAN	399
COPG2	Q9UBF2	Q9UBF2					Keep		0	0.929997	2.80833	0	0	1	3.6439	0	0	0.950773	2.70384	0	23.0196	NaN	NaN	NaN	NaN	25.6313	26.1473	25.6184	25.7403	25.4797	25.8813	25.5083	26.0919	25.8301	26.6539	27.0355	26.2099	27.0748	26.3432	sp|Q9UBF2|COPG2_HUMAN;sp|Q9UBF2-2|COPG2_HUMAN	sp|Q9UBF2|COPG2_HUMAN;sp|Q9UBF2-2|COPG2_HUMAN	3558
CHIP	Q9UNE7	Q9UNE7					Keep		0	0.920692	2.75404	0	0	0.990712	3.18718	0	0	0.94126	2.30065	0	22.0592	NaN	NaN	NaN	NaN	24.3184	24.8186	23.8624	24.6012	24.1989	24.8486	24.602	24.9573	24.8452	25.3499	25.4411	24.738	25.4852	25.2179	sp|Q9UNE7|CHIP_HUMAN;sp|Q9UNE7-2|CHIP_HUMAN	sp|Q9UNE7|CHIP_HUMAN;sp|Q9UNE7-2|CHIP_HUMAN	3684
DICER	Q9UPY3-2	Q9UPY3					Keep		0	0.919159	2.70114	0	0	0.989064	3.03824	0	0	0.939693	1.87548	0	NaN	NaN	22.2568	NaN	NaN	24.0228	25.2749	23.8647	24.1289	23.3703	25.249	25.0361	25.365	24.1818	25.2454	25.7546	25.086	25.222	25.1673	sp|Q9UPY3-2|DICER_HUMAN;sp|Q9UPY3|DICER_HUMAN;sp|Q9UPY3-3|DICER_HUMAN	sp|Q9UPY3-2|DICER_HUMAN;sp|Q9UPY3|DICER_HUMAN	3709
PP6R1	Q9UPN7	Q9UPN7					Keep		0	0.91967	2.65138	0	0	0.989613	2.86559	0	0	0.940215	1.8956	0	NaN	NaN	NaN	NaN	23.8684	25.8616	26.2516	25.4331	26.0555	25.2185	26.5972	26.3507	26.9809	26.1505	26.8869	27.1025	26.1533	26.7977	26.7297	sp|Q9UPN7|PP6R1_HUMAN	sp|Q9UPN7|PP6R1_HUMAN	3701
RM02	Q5T653	Q5T653					Keep		0	0.991218	2.63485	0	0	1	2.76611	0	0	1	2.47302	0	21.8284	NaN	NaN	NaN	NaN	24.4306	24.4556	23.478	24.7005	24.4422	25.037	NaN	24.9648	23.3878	24.497	25.5279	24.2337	23.9379	24.776	sp|Q5T653|RM02_HUMAN	sp|Q5T653|RM02_HUMAN	2200
HEAT3	Q7Z4Q2	Q7Z4Q2					Keep		0	0.976031	2.5945	0	0	1	3.11317	0	0	0.997836	2.07627	0	NaN	22.9504	NaN	NaN	NaN	24.9849	26.0181	24.6016	25.1472	24.3813	25.678	25.629	25.5297	25.3427	26.1107	26.4735	25.3146	26.3126	26.1064	sp|Q7Z4Q2|HEAT3_HUMAN;sp|Q7Z4Q2-2|HEAT3_HUMAN;sp|Q7Z4Q2-3|HEAT3_HUMAN	sp|Q7Z4Q2|HEAT3_HUMAN;sp|Q7Z4Q2-2|HEAT3_HUMAN	2384
RPAB3	P52434-3	P52434					Keep		0	1	2.54656	0	0	1	2.71074	0	0	1	1.6911	0	22.4687	NaN	NaN	NaN	NaN	24.1215	24.3764	23.8403	24.4968	23.9642	25.0457	24.9325	25.3936	24.6894	25.3685	25.0686	25.0489	25.4124	24.999	sp|P52434-3|RPAB3_HUMAN;sp|P52434|RPAB3_HUMAN;sp|P52434-4|RPAB3_HUMAN;sp|P52434-5|RPAB3_HUMAN;sp|P52434-2|RPAB3_HUMAN	sp|P52434-3|RPAB3_HUMAN;sp|P52434|RPAB3_HUMAN;sp|P52434-4|RPAB3_HUMAN	1361
TSYL1	Q9H0U9	Q9H0U9					Keep		0	0.942701	2.51882	0	0	1	2.55185	0	0	0.963761	1.77385	0	NaN	NaN	22.7022	NaN	NaN	24.708	24.4509	24.8395	24.8226	23.5592	25.3785	25.1683	25.3932	24.944	24.9203	25.6609	25.1055	25.3597	25.2237	sp|Q9H0U9|TSYL1_HUMAN	sp|Q9H0U9|TSYL1_HUMAN	3204
RPAB5	P62875	P62875					Keep		0	1	2.41283	0	0	1	2.70244	0	0	1	1.7697	0	NaN	NaN	21.7028	NaN	NaN	23.6799	24.4221	NaN	23.3546	22.4333	24.2252	23.8668	24.6021	23.7683	24.278	24.9738	23.877	24.9389	23.9585	sp|P62875|RPAB5_HUMAN	sp|P62875|RPAB5_HUMAN	1562
TYK2	P29597	P29597					Keep		0	1	2.36219	0	0	1	2.59846	0	0	1	1.5829	0	NaN	22.594	NaN	NaN	NaN	24.1052	24.7855	23.8315	24.1271	24.0353	25.1055	24.7381	25.5513	24.4299	25.0382	25.767	24.7285	25.5866	24.8421	sp|P29597|TYK2_HUMAN	sp|P29597|TYK2_HUMAN	1033
HAUS2	Q9NVX0-3	Q9NVX0					Keep		0	0.934193	2.25749	0	0	1	2.55482	0	0	0.955064	1.30203	0	NaN	NaN	NaN	21.1177	NaN	NaN	23.0316	NaN	22.3673	21.8603	NaN	23.1827	23.6509	23.2919	23.556	23.4978	23.1746	24.1017	24.0325	sp|Q9NVX0-3|HAUS2_HUMAN;sp|Q9NVX0|HAUS2_HUMAN;sp|Q9NVX0-2|HAUS2_HUMAN	sp|Q9NVX0-3|HAUS2_HUMAN;sp|Q9NVX0|HAUS2_HUMAN;sp|Q9NVX0-2|HAUS2_HUMAN	3447
RPP29	O95707	O95707					Keep		0	1	2.22571	0	0	1	2.01135	0	0	1	1.45751	0	22.3426	NaN	NaN	NaN	NaN	23.864	23.6741	23.7488	24.0674	23.6464	NaN	24.4774	24.543	24.6845	NaN	24.4337	24.3662	NaN	24.262	sp|O95707|RPP29_HUMAN	sp|O95707|RPP29_HUMAN	560
NU205	Q92621	Q92621					Keep		0	0.959076	2.19492	0	0	1	2.52216	0	0	0.980502	1.49781	0	NaN	NaN	23.9457	NaN	NaN	25.3066	25.7258	25.6296	25.407	25.1487	25.9539	26.0727	26.3918	26.1442	26.3139	27.0611	26.1886	26.4181	26.3578	sp|Q92621|NU205_HUMAN	sp|Q92621|NU205_HUMAN	2724
RM24	Q96A35	Q96A35					Keep		0	0.957413	2.07059	0	0	1	1.9043	0	0	0.978802	1.61508	0	NaN	22.8748	NaN	NaN	NaN	24.416	24.9486	24.855	24.4873	23.7426	25.1217	24.9606	24.9806	24.7187	24.7512	24.9294	24.972	24.6298	24.6131	sp|Q96A35|RM24_HUMAN	sp|Q96A35|RM24_HUMAN	2784
VPS52	Q8N1B4-2	Q8N1B4					Keep		0	0.969178	1.99092	0	0	1	2.11632	0	0	0.990829	1.35739	0	NaN	NaN	22.5877	NaN	NaN	23.8137	24.3639	23.8947	23.926	23.727	25.1317	24.1998	24.6031	24.3797	24.6489	25.0337	24.459	24.5853	24.7932	sp|Q8N1B4-2|VPS52_HUMAN;sp|Q8N1B4|VPS52_HUMAN	sp|Q8N1B4-2|VPS52_HUMAN;sp|Q8N1B4|VPS52_HUMAN	2512
MCE1	O60942	O60942					Keep		0	1	1.97365	0	0	1	2.24144	0	0	1	1.5387	0	22.4989	NaN	NaN	NaN	NaN	24.0403	24.8487	NaN	24.0178	23.2436	24.2013	23.9876	25.1006	24.6006	24.8334	25.3635	23.7304	25.0918	24.6826	sp|O60942|MCE1_HUMAN;sp|O60942-4|MCE1_HUMAN;sp|O60942-2|MCE1_HUMAN;sp|O60942-3|MCE1_HUMAN	sp|O60942|MCE1_HUMAN;sp|O60942-4|MCE1_HUMAN;sp|O60942-2|MCE1_HUMAN;sp|O60942-3|MCE1_HUMAN	409
SSRG	Q9UNL2	Q9UNL2					Keep		0	0.92018	1.91307	0	0	0.990162	1.90835	0	0	0.940738	1.37539	0	NaN	21.3705	NaN	NaN	NaN	NaN	23.0663	21.9754	22.9745	22.9673	23.3328	NaN	23.2344	NaN	23.3332	23.193	23.4975	23.0227	23.3479	sp|Q9UNL2|SSRG_HUMAN;sp|Q9UNL2-2|SSRG_HUMAN	sp|Q9UNL2|SSRG_HUMAN;sp|Q9UNL2-2|SSRG_HUMAN	3688
AIFM1	O95831-3	O95831					Keep		0	1	1.89482	0	0	1	2.1305	0	0	1	1.61135	0	24.5602	NaN	NaN	NaN	NaN	26.1209	26.6108	25.5583	26.3514	26.2162	26.3441	25.996	26.9123	26.5675	27.0488	26.8005	26.3292	26.803	26.4718	sp|O95831-3|AIFM1_HUMAN;sp|O95831|AIFM1_HUMAN;sp|O95831-2|AIFM1_HUMAN;sp|O95831-5|AIFM1_HUMAN;sp|O95831-4|AIFM1_HUMAN	sp|O95831-3|AIFM1_HUMAN;sp|O95831|AIFM1_HUMAN;sp|O95831-2|AIFM1_HUMAN;sp|O95831-5|AIFM1_HUMAN	571
AMRA1	Q9C0C7-4	Q9C0C7					Keep		0	0.943237	1.85483	0	0	1	1.7968	0	0	0.96431	0.946053	0	NaN	NaN	NaN	NaN	22.663	23.5892	23.9875	23.6005	23.5129	23.3553	24.5907	24.5019	24.6219	24.357	24.6526	24.9611	23.849	24.5642	24.2723	sp|Q9C0C7-4|AMRA1_HUMAN;sp|Q9C0C7-2|AMRA1_HUMAN;sp|Q9C0C7-3|AMRA1_HUMAN;sp|Q9C0C7|AMRA1_HUMAN;sp|Q9C0C7-5|AMRA1_HUMAN;sp|Q9C0C7-6|AMRA1_HUMAN	sp|Q9C0C7-4|AMRA1_HUMAN;sp|Q9C0C7-2|AMRA1_HUMAN;sp|Q9C0C7-3|AMRA1_HUMAN;sp|Q9C0C7|AMRA1_HUMAN;sp|Q9C0C7-5|AMRA1_HUMAN;sp|Q9C0C7-6|AMRA1_HUMAN	3170
RM27	Q9P0M9	Q9P0M9					Keep		0	0.93209	1.80946	0	0	1	2.15122	0	0	0.952914	1.67021	0	NaN	22.405	NaN	NaN	NaN	23.7122	24.5607	23.7825	24.2455	NaN	24.5846	24.0888	24.4524	23.7322	24.715	24.5963	24.633	NaN	24.2806	sp|Q9P0M9|RM27_HUMAN	sp|Q9P0M9|RM27_HUMAN	3524
LOXL2	Q9Y4K0	Q9Y4K0					Keep		1.60375	0.0108718	1.75412	3.49969	1.31725	0.0108904	1.46318	2.60142	0.880638	0.113401	0.889438	1.80074	NaN	NaN	23.1263	NaN	24.5452	24.4165	25.2374	24.2128	25.0641	24.6949	25.8696	25.1533	25.8297	25.5067	25.3368	26.0477	24.4783	25.4077	25.224	sp|Q9Y4K0|LOXL2_HUMAN	sp|Q9Y4K0|LOXL2_HUMAN	3805
EBP	Q15125	Q15125					Keep		0	1	1.72599	0	0	1	2.39979	0	0	1	1.24971	0	NaN	NaN	NaN	NaN	22.9623	24.0086	24.8742	NaN	24.9642	23.0009	25.2209	24.5745	24.9353	24.0224	25.2068	26.052	25.4942	24.8253	25.2319	sp|Q15125|EBP_HUMAN	sp|Q15125|EBP_HUMAN	2003
SE1L1	Q9UBV2	Q9UBV2					Keep		0	0.928433	1.71355	0	0	0.999038	1.93888	0	0	0.949175	0.976403	0	NaN	NaN	NaN	22.1666	NaN	23.0288	23.4884	23.0693	23.6741	22.4546	24.2603	23.4381	24.1905	23.6318	23.9877	24.4395	23.6482	24.1576	24.2945	sp|Q9UBV2|SE1L1_HUMAN;sp|Q9UBV2-2|SE1L1_HUMAN	sp|Q9UBV2|SE1L1_HUMAN;sp|Q9UBV2-2|SE1L1_HUMAN	3572
PLCB	O15120	O15120					Keep		0	1	1.67508	0	0	1	1.94009	0	0	1	1.17204	0	NaN	NaN	NaN	NaN	22.4838	NaN	NaN	23.2351	24.2686	23.4639	24.2505	23.6844	24.4711	24.2296	24.6336	NaN	24.2055	24.5074	24.3492	sp|O15120|PLCB_HUMAN;sp|O15120-2|PLCB_HUMAN	sp|O15120|PLCB_HUMAN	259
DPOLA	P09884	P09884					Keep		0	1	1.64405	0	0	1	1.61865	0	0	1	0.656654	0	NaN	NaN	24.5691	NaN	NaN	25.4049	25.6293	24.748	25.4439	24.9027	26.2669	25.9985	26.443	26.1443	25.8231	26.5183	25.6634	26.6954	26.2387	sp|P09884|DPOLA_HUMAN	sp|P09884|DPOLA_HUMAN	734
CEPT1	Q9Y6K0	Q9Y6K0					Keep		0	0.913582	1.60714	0	0	0.983609	1.85404	0	0	0.933992	1.50771	0	NaN	NaN	21.86	NaN	NaN	23.1292	23.623	NaN	23.351	NaN	23.5806	23.1907	23.7578	23.3395	23.6723	23.9622	23.4733	24.0476	23.4148	sp|Q9Y6K0|CEPT1_HUMAN;sp|Q8WUD6|CHPT1_HUMAN	sp|Q9Y6K0|CEPT1_HUMAN;sp|Q8WUD6|CHPT1_HUMAN	3855
RM50	Q8N5N7	Q8N5N7					Keep		0	0.968045	1.59087	0	0	1	2.10342	0	0	0.989671	0.954927	0	NaN	NaN	22.4363	NaN	NaN	23.5023	23.7816	22.3533	23.9277	NaN	24.3332	23.7616	24.0996	23.9142	NaN	24.4335	24.2339	24.7808	24.7107	sp|Q8N5N7|RM50_HUMAN;sp|Q8N5N7-2|RM50_HUMAN	sp|Q8N5N7|RM50_HUMAN;sp|Q8N5N7-2|RM50_HUMAN	2537
CDC27	P30260	P30260					Keep		0	1	1.57274	0	0	1	1.5155	0	0	1	1.44892	0	21.9736	NaN	NaN	NaN	NaN	23.0328	23.8015	23.6238	23.6854	22.969	23.5898	23.3327	23.893	23.3699	23.7528	23.6141	23.3376	23.2519	NaN	sp|P30260|CDC27_HUMAN;sp|P30260-2|CDC27_HUMAN	sp|P30260|CDC27_HUMAN;sp|P30260-2|CDC27_HUMAN	1049
SUGP2	Q8IX01-4	Q8IX01					Keep		0	0.970882	1.56172	0	0	1	2.10699	0	0	0.992572	1.04527	0	NaN	NaN	NaN	NaN	22.8252	23.8267	24.1583	24.0247	23.7668	23.5759	24.4406	23.9414	24.975	24.1907	25.0012	25.2425	24.9657	24.8862	24.5653	sp|Q8IX01-4|SUGP2_HUMAN;sp|Q8IX01-3|SUGP2_HUMAN;sp|Q8IX01|SUGP2_HUMAN	sp|Q8IX01-4|SUGP2_HUMAN;sp|Q8IX01-3|SUGP2_HUMAN;sp|Q8IX01|SUGP2_HUMAN	2477
[truncated: 1,079 more rows]

## Sheet: Sol_CENPA_enriched_imputed
Soluble CENPA-FlagHA IP-MS enrichment over beads/uninduced control condition
[truncated: 264 more rows]

## Sheet: Sol_siDNAJC9_siCTRL
Soluble CENPA-FlagHA IP-MS (siDNAJC9 vs siCTRL)
[truncated: 957 more rows]

[truncated: 8 more sheets: Sol_siCAF1B_siCTRL, Chr_CENPA_enriched, Chr_CENPA_enriched_imputed, Chr_siDNAJC9_siCTRL, Chr_siCAF1B_siCTRL, Sol String-db GO analysis, Chr String-db GO analysis, Venn_Diagrams]
