# Supplementary material for: DNAJC9 prevents CENP-A mislocalization and chromosomal instability by maintaining the fidelity of histone supply chains
Source: EMBO J. 2024 Apr 10;43(11):5. doi: 10.1038/s44318-024-00093-6 (PMC11148058; doi:10.1038/s44318-024-00093-6)
Supplement: Supplementary file 6 — Source data Fig. 1 [file 44318_2024_93_MOESM6_ESM.zip]

Archive with 16 entries (12 files):
- Figure 1/
- Figure 1/.DS_Store
- __MACOSX/Figure 1/._.DS_Store
- Figure 1/1A/
- Figure 1/1B/
- Figure 1/1D/
- Figure 1/1A/.DS_Store
- __MACOSX/Figure 1/1A/._.DS_Store
- Figure 1/1A/YFP-CENPA Score from primary screen.xlsx
- __MACOSX/Figure 1/1A/._YFP-CENPA Score from primary screen.xlsx
- Figure 1/1B/Average YFP-CENP-A Score from primary and secondary screens.xlsx
- __MACOSX/Figure 1/1B/._Average YFP-CENP-A Score from primary and secondary screens.xlsx
- Figure 1/1D/Primary Screen_YFP-CENPA_siDNAJC9.dib
- __MACOSX/Figure 1/1D/._Primary Screen_YFP-CENPA_siDNAJC9.dib
- Figure 1/1D/ Primary Screen_YFP-CENPA_siNEG.dib
- __MACOSX/Figure 1/1D/._ Primary Screen_YFP-CENPA_siNEG.dib
