# Supplementary material for: DNAJC9 prevents CENP-A mislocalization and chromosomal instability by maintaining the fidelity of histone supply chains
Source: EMBO J. 2024 Apr 10;43(11):5. doi: 10.1038/s44318-024-00093-6 (PMC11148058; doi:10.1038/s44318-024-00093-6)
Supplement: Supplementary file 6 — Source data Fig. 1 [file 44318_2024_93_MOESM6_ESM.zip › Figure 1/1A/YFP-CENPA Score from primary screen.xlsx]

## Sheet: Gene Level On-target
SYMBOL	Gene.description	hgnc_symbol	Median YFP-CENP-A Score
POLR2J3	RNA polymerase II subunit J3 [Source:HGNC Symbol;Acc:HGNC:33853]	POLR2J3	-4.79711
SUPT6H	SPT6 homolog, histone chaperone [Source:HGNC Symbol;Acc:HGNC:11470]	SUPT6H	-4.20323
THOC1	THO complex 1 [Source:HGNC Symbol;Acc:HGNC:19070]	THOC1	-4.19065
PAF1	PAF1 homolog, Paf1/RNA polymerase II complex component [Source:HGNC Symbol;Acc:HGNC:25459]	PAF1	-4.05448
LEO1	LEO1 homolog, Paf1/RNA polymerase II complex component [Source:HGNC Symbol;Acc:HGNC:30401]	LEO1	-4.04719
POLR2I	RNA polymerase II subunit I [Source:HGNC Symbol;Acc:HGNC:9196]	POLR2I	-3.62336
RNF111	ring finger protein 111 [Source:HGNC Symbol;Acc:HGNC:17384]	RNF111	-3.60402
MED14	mediator complex subunit 14 [Source:HGNC Symbol;Acc:HGNC:2370]	MED14	-3.59724
CTR9	CTR9 homolog, Paf1/RNA polymerase II complex component [Source:HGNC Symbol;Acc:HGNC:16850]	CTR9	-3.55448
SUPT4H1	SPT4 homolog, DSIF elongation factor subunit [Source:HGNC Symbol;Acc:HGNC:11467]	SUPT4H1	-3.41038
NXT1	nuclear transport factor 2 like export factor 1 [Source:HGNC Symbol;Acc:HGNC:15913]	NXT1	-3.3739
CDC73	cell division cycle 73 [Source:HGNC Symbol;Acc:HGNC:16783]	CDC73	-3.36581
SUPT5H	SPT5 homolog, DSIF elongation factor subunit [Source:HGNC Symbol;Acc:HGNC:11469]	SUPT5H	-3.09383
LOC728542	NA	NA	-3.03893
NUP93	nucleoporin 93 [Source:HGNC Symbol;Acc:HGNC:28958]	NUP93	-3.01834
ALYREF	Aly/REF export factor [Source:HGNC Symbol;Acc:HGNC:19071]	ALYREF	-3.00553
POLR2H	RNA polymerase II subunit H [Source:HGNC Symbol;Acc:HGNC:9195]	POLR2H	-2.99881
POLR2G	RNA polymerase II subunit G [Source:HGNC Symbol;Acc:HGNC:9194]	POLR2G	-2.94496
CRTC3	CREB regulated transcription coactivator 3 [Source:HGNC Symbol;Acc:HGNC:26148]	CRTC3	-2.92711
DDX39B	DExD-box helicase 39B [Source:HGNC Symbol;Acc:HGNC:13917]	DDX39B	-2.89745
WDR61	WD repeat domain 61 [Source:HGNC Symbol;Acc:HGNC:30300]	WDR61	-2.84165
TPR	translocated promoter region, nuclear basket protein [Source:HGNC Symbol;Acc:HGNC:12017]	TPR	-2.80543
MED7	mediator complex subunit 7 [Source:HGNC Symbol;Acc:HGNC:2378]	MED7	-2.72395
CREBBP	CREB binding protein [Source:HGNC Symbol;Acc:HGNC:2348]	CREBBP	-2.71818
HSFX1	heat shock transcription factor family, X-linked 1 [Source:HGNC Symbol;Acc:HGNC:29603]	HSFX1	-2.68456
NPAT	nuclear protein, coactivator of histone transcription [Source:HGNC Symbol;Acc:HGNC:7896]	NPAT	-2.6259
MED8	mediator complex subunit 8 [Source:HGNC Symbol;Acc:HGNC:19971]	MED8	-2.6227
THOC7	THO complex 7 [Source:HGNC Symbol;Acc:HGNC:29874]	THOC7	-2.54663
CD79B	CD79b molecule [Source:HGNC Symbol;Acc:HGNC:1699]	CD79B	-2.53019
NUP58	nucleoporin 58 [Source:HGNC Symbol;Acc:HGNC:20261]	NUP58	-2.5247
CDK9	cyclin dependent kinase 9 [Source:HGNC Symbol;Acc:HGNC:1780]	CDK9	-2.51351
POLR2D	RNA polymerase II subunit D [Source:HGNC Symbol;Acc:HGNC:9191]	POLR2D	-2.50895
MED17	mediator complex subunit 17 [Source:HGNC Symbol;Acc:HGNC:2375]	MED17	-2.49402
MED30	mediator complex subunit 30 [Source:HGNC Symbol;Acc:HGNC:23032]	MED30	-2.47881
ISLR2	immunoglobulin superfamily containing leucine rich repeat 2 [Source:HGNC Symbol;Acc:HGNC:29286]	ISLR2	-2.47626
POLR2F	RNA polymerase II subunit F [Source:HGNC Symbol;Acc:HGNC:9193]	POLR2F	-2.45438
NATD1	N-acetyltransferase domain containing 1 [Source:HGNC Symbol;Acc:HGNC:30770]	NATD1	-2.40182
GPN1	GPN-loop GTPase 1 [Source:HGNC Symbol;Acc:HGNC:17030]	GPN1	-2.38363
TMCO4	transmembrane and coiled-coil domains 4 [Source:HGNC Symbol;Acc:HGNC:27393]	TMCO4	-2.37964
THOC5	THO complex 5 [Source:HGNC Symbol;Acc:HGNC:19074]	THOC5	-2.30399
POLR2B	RNA polymerase II subunit B [Source:HGNC Symbol;Acc:HGNC:9188]	POLR2B	-2.27176
SRSF3	serine and arginine rich splicing factor 3 [Source:HGNC Symbol;Acc:HGNC:10785]	SRSF3	-2.25517
THEM5	thioesterase superfamily member 5 [Source:HGNC Symbol;Acc:HGNC:26755]	THEM5	-2.23795
SSRP1	structure specific recognition protein 1 [Source:HGNC Symbol;Acc:HGNC:11327]	SSRP1	-2.23499
A3GALT2	alpha 1,3-galactosyltransferase 2 [Source:HGNC Symbol;Acc:HGNC:30005]	A3GALT2	-2.22515
SPTY2D1	SPT2 chromatin protein domain containing 1 [Source:HGNC Symbol;Acc:HGNC:26818]	SPTY2D1	-2.22374
OR8U1	olfactory receptor family 8 subfamily U member 1 [Source:HGNC Symbol;Acc:HGNC:19611]	OR8U1	-2.21721
SLC7A6OS	solute carrier family 7 member 6 opposite strand [Source:HGNC Symbol;Acc:HGNC:25807]	SLC7A6OS	-2.19647
LOC728288	NA	NA	-2.18692
PRSS33	serine protease 33 [Source:HGNC Symbol;Acc:HGNC:30405]	PRSS33	-2.1783
RTF1	RTF1 homolog, Paf1/RNA polymerase II complex component [Source:HGNC Symbol;Acc:HGNC:28996]	RTF1	-2.16912
EAPP	E2F associated phosphoprotein [Source:HGNC Symbol;Acc:HGNC:19312]	EAPP	-2.16289
EMC8	ER membrane protein complex subunit 8 [Source:HGNC Symbol;Acc:HGNC:7864]	EMC8	-2.15247
MED12	mediator complex subunit 12 [Source:HGNC Symbol;Acc:HGNC:11957]	MED12	-2.14836
RPS10	ribosomal protein S10 [Source:HGNC Symbol;Acc:HGNC:10383]	RPS10	-2.141
DHX8	DEAH-box helicase 8 [Source:HGNC Symbol;Acc:HGNC:2749]	DHX8	-2.11326
PCF11	PCF11, cleavage and polyadenylation factor subunit [Source:HGNC Symbol;Acc:HGNC:30097]	PCF11	-2.11083
ZNF723	zinc finger protein 723 [Source:HGNC Symbol;Acc:HGNC:32286]	ZNF723	-2.08711
POLR2C	RNA polymerase II subunit C [Source:HGNC Symbol;Acc:HGNC:9189]	POLR2C	-2.08332
GLE1	GLE1, RNA export mediator [Source:HGNC Symbol;Acc:HGNC:4315]	GLE1	-2.08017
FBXW7	F-box and WD repeat domain containing 7 [Source:HGNC Symbol;Acc:HGNC:16712]	FBXW7	-2.06794
MCM3AP	minichromosome maintenance complex component 3 associated protein [Source:HGNC Symbol;Acc:HGNC:6946]	MCM3AP	-2.05611
AHDC1	AT-hook DNA binding motif containing 1 [Source:HGNC Symbol;Acc:HGNC:25230]	AHDC1	-2.0561
MRPL16	mitochondrial ribosomal protein L16 [Source:HGNC Symbol;Acc:HGNC:14476]	MRPL16	-2.05075
POU5F1	POU class 5 homeobox 1 [Source:HGNC Symbol;Acc:HGNC:9221]	POU5F1	-2.0434
HOXC4	homeobox C4 [Source:HGNC Symbol;Acc:HGNC:5126]	HOXC4	-2.0372
MMEL1	membrane metalloendopeptidase like 1 [Source:HGNC Symbol;Acc:HGNC:14668]	MMEL1	-2.03626
MUS81	MUS81 structure-specific endonuclease subunit [Source:HGNC Symbol;Acc:HGNC:29814]	MUS81	-2.02353
EIF3B	eukaryotic translation initiation factor 3 subunit B [Source:HGNC Symbol;Acc:HGNC:3280]	EIF3B	-2.01961
TP53INP2	tumor protein p53 inducible nuclear protein 2 [Source:HGNC Symbol;Acc:HGNC:16104]	TP53INP2	-2.01841
LOC339902	NA	NA	-2.00103
CD6	CD6 molecule [Source:HGNC Symbol;Acc:HGNC:1691]	CD6	-1.99402
TMBIM4	transmembrane BAX inhibitor motif containing 4 [Source:HGNC Symbol;Acc:HGNC:24257]	TMBIM4	-1.99085
LOC730208	NA	NA	-1.99045
GTF2A1	general transcription factor IIA subunit 1 [Source:HGNC Symbol;Acc:HGNC:4646]	GTF2A1	-1.98387
AGGF1	angiogenic factor with G-patch and FHA domains 1 [Source:HGNC Symbol;Acc:HGNC:24684]	AGGF1	-1.98252
MED4	mediator complex subunit 4 [Source:HGNC Symbol;Acc:HGNC:17903]	MED4	-1.97585
CDCP1	CUB domain containing protein 1 [Source:HGNC Symbol;Acc:HGNC:24357]	CDCP1	-1.96613
HORMAD2	HORMA domain containing 2 [Source:HGNC Symbol;Acc:HGNC:28383]	HORMAD2	-1.96328
DGCR2	DiGeorge syndrome critical region gene 2 [Source:HGNC Symbol;Acc:HGNC:2845]	DGCR2	-1.95989
PAM16	presequence translocase associated motor 16 [Source:HGNC Symbol;Acc:HGNC:29679]	PAM16	-1.95168
ELOA	elongin A [Source:HGNC Symbol;Acc:HGNC:11620]	ELOA	-1.93977
LOC732228	NA	NA	-1.93646
SEC14L1	SEC14 like lipid binding 1 [Source:HGNC Symbol;Acc:HGNC:10698]	SEC14L1	-1.93451
UEVLD	UEV and lactate/malate dehyrogenase domains [Source:HGNC Symbol;Acc:HGNC:30866]	UEVLD	-1.93388
ATP5ME	ATP synthase membrane subunit e [Source:HGNC Symbol;Acc:HGNC:846]	ATP5ME	-1.92533
CXCL9	C-X-C motif chemokine ligand 9 [Source:HGNC Symbol;Acc:HGNC:7098]	CXCL9	-1.92306
HSPBP1	HSPA (Hsp70) binding protein 1 [Source:HGNC Symbol;Acc:HGNC:24989]	HSPBP1	-1.92264
MEIOC	meiosis specific with coiled-coil domain [Source:HGNC Symbol;Acc:HGNC:26670]	MEIOC	-1.91441
MAMDC2	MAM domain containing 2 [Source:HGNC Symbol;Acc:HGNC:23673]	MAMDC2	-1.91425
TRIM25	tripartite motif containing 25 [Source:HGNC Symbol;Acc:HGNC:12932]	TRIM25	-1.91112
CTDP1	CTD phosphatase subunit 1 [Source:HGNC Symbol;Acc:HGNC:2498]	CTDP1	-1.90316
BRCC3	BRCA1/BRCA2-containing complex subunit 3 [Source:HGNC Symbol;Acc:HGNC:24185]	BRCC3	-1.90088
LOC643703	NA	NA	-1.90009
CPA3	carboxypeptidase A3 [Source:HGNC Symbol;Acc:HGNC:2298]	CPA3	-1.89035
SULT1A1	sulfotransferase family 1A member 1 [Source:HGNC Symbol;Acc:HGNC:11453]	SULT1A1	-1.88913
SUGCT	succinyl-CoA:glutarate-CoA transferase [Source:HGNC Symbol;Acc:HGNC:16001]	SUGCT	-1.8866
ETS1	ETS proto-oncogene 1, transcription factor [Source:HGNC Symbol;Acc:HGNC:3488]	ETS1	-1.88558
VAC14	Vac14, PIKFYVE complex component [Source:HGNC Symbol;Acc:HGNC:25507]	VAC14	-1.88498
TMEM86A	transmembrane protein 86A [Source:HGNC Symbol;Acc:HGNC:26890]	TMEM86A	-1.88205
WIPF2	WAS/WASL interacting protein family member 2 [Source:HGNC Symbol;Acc:HGNC:30923]	WIPF2	-1.88164
TMEM128	transmembrane protein 128 [Source:HGNC Symbol;Acc:HGNC:28201]	TMEM128	-1.88139
CALHM1	calcium homeostasis modulator 1 [Source:HGNC Symbol;Acc:HGNC:23494]	CALHM1	-1.88034
CFHR1	complement factor H related 1 [Source:HGNC Symbol;Acc:HGNC:4888]	CFHR1	-1.87833
GATAD2A	GATA zinc finger domain containing 2A [Source:HGNC Symbol;Acc:HGNC:29989]	GATAD2A	-1.87431
SGCB	sarcoglycan beta [Source:HGNC Symbol;Acc:HGNC:10806]	SGCB	-1.87145
LHX1	LIM homeobox 1 [Source:HGNC Symbol;Acc:HGNC:6593]	LHX1	-1.86547
SERPING1	serpin family G member 1 [Source:HGNC Symbol;Acc:HGNC:1228]	SERPING1	-1.85836
PPP6R3	protein phosphatase 6 regulatory subunit 3 [Source:HGNC Symbol;Acc:HGNC:1173]	PPP6R3	-1.85615
C9orf57	chromosome 9 open reading frame 57 [Source:HGNC Symbol;Acc:HGNC:27037]	C9orf57	-1.85511
MOB3C	MOB kinase activator 3C [Source:HGNC Symbol;Acc:HGNC:29800]	MOB3C	-1.85437
ADD3	adducin 3 [Source:HGNC Symbol;Acc:HGNC:245]	ADD3	-1.85025
TRMO	tRNA methyltransferase O [Source:HGNC Symbol;Acc:HGNC:30967]	TRMO	-1.83718
ALDOA	aldolase, fructose-bisphosphate A [Source:HGNC Symbol;Acc:HGNC:414]	ALDOA	-1.82509
RPA1	replication protein A1 [Source:HGNC Symbol;Acc:HGNC:10289]	RPA1	-1.82504
SLC35B1	solute carrier family 35 member B1 [Source:HGNC Symbol;Acc:HGNC:20798]	SLC35B1	-1.82042
MFAP1	microfibril associated protein 1 [Source:HGNC Symbol;Acc:HGNC:7032]	MFAP1	-1.81659
SLED1	NA	NA	-1.8159
IL9	interleukin 9 [Source:HGNC Symbol;Acc:HGNC:6029]	IL9	-1.81169
UFSP2	UFM1 specific peptidase 2 [Source:HGNC Symbol;Acc:HGNC:25640]	UFSP2	-1.80607
LOC729465	NA	NA	-1.79849
FAM120C	family with sequence similarity 120C [Source:HGNC Symbol;Acc:HGNC:16949]	FAM120C	-1.78542
COTL1	coactosin like F-actin binding protein 1 [Source:HGNC Symbol;Acc:HGNC:18304]	COTL1	-1.78534
MCM6	minichromosome maintenance complex component 6 [Source:HGNC Symbol;Acc:HGNC:6949]	MCM6	-1.78305
MIS18BP1	MIS18 binding protein 1 [Source:HGNC Symbol;Acc:HGNC:20190]	MIS18BP1	-1.78108
ATP5IF1	ATP synthase inhibitory factor subunit 1 [Source:HGNC Symbol;Acc:HGNC:871]	ATP5IF1	-1.77371
LOC728390	NA	NA	-1.77219
FERD3L	Fer3 like bHLH transcription factor [Source:HGNC Symbol;Acc:HGNC:16660]	FERD3L	-1.76989
MRPL30	mitochondrial ribosomal protein L30 [Source:HGNC Symbol;Acc:HGNC:14036]	MRPL30	-1.76849
SLX4IP	SLX4 interacting protein [Source:HGNC Symbol;Acc:HGNC:16225]	SLX4IP	-1.7618
LOC729455	NA	NA	-1.75971
RNGTT	RNA guanylyltransferase and 5'-phosphatase [Source:HGNC Symbol;Acc:HGNC:10073]	RNGTT	-1.75922
ODF3L1	outer dense fiber of sperm tails 3 like 1 [Source:HGNC Symbol;Acc:HGNC:28735]	ODF3L1	-1.75756
RPRD1A	regulation of nuclear pre-mRNA domain containing 1A [Source:HGNC Symbol;Acc:HGNC:25560]	RPRD1A	-1.75699
JADE2	jade family PHD finger 2 [Source:HGNC Symbol;Acc:HGNC:22984]	JADE2	-1.75561
AGAP3	ArfGAP with GTPase domain, ankyrin repeat and PH domain 3 [Source:HGNC Symbol;Acc:HGNC:16923]	AGAP3	-1.74713
NUP54	nucleoporin 54 [Source:HGNC Symbol;Acc:HGNC:17359]	NUP54	-1.7433
EIF3G	eukaryotic translation initiation factor 3 subunit G [Source:HGNC Symbol;Acc:HGNC:3274]	EIF3G	-1.74066
TFDP2	transcription factor Dp-2 [Source:HGNC Symbol;Acc:HGNC:11751]	TFDP2	-1.73853
SHC3	SHC adaptor protein 3 [Source:HGNC Symbol;Acc:HGNC:18181]	SHC3	-1.73467
FBP1	fructose-bisphosphatase 1 [Source:HGNC Symbol;Acc:HGNC:3606]	FBP1	-1.73061
PHC1	polyhomeotic homolog 1 [Source:HGNC Symbol;Acc:HGNC:3182]	PHC1	-1.7306
LCE3D	late cornified envelope 3D [Source:HGNC Symbol;Acc:HGNC:16615]	LCE3D	-1.72696
KLRC3	killer cell lectin like receptor C3 [Source:HGNC Symbol;Acc:HGNC:6376]	KLRC3	-1.72508
C1QL1	complement C1q like 1 [Source:HGNC Symbol;Acc:HGNC:24182]	C1QL1	-1.72099
ITGB3BP	integrin subunit beta 3 binding protein [Source:HGNC Symbol;Acc:HGNC:6157]	ITGB3BP	-1.71863
DDX5	DEAD-box helicase 5 [Source:HGNC Symbol;Acc:HGNC:2746]	DDX5	-1.71394
HMGB1P40	NA	NA	-1.70869
ADGRG5	adhesion G protein-coupled receptor G5 [Source:HGNC Symbol;Acc:HGNC:19010]	ADGRG5	-1.70784
ETF1	eukaryotic translation termination factor 1 [Source:HGNC Symbol;Acc:HGNC:3477]	ETF1	-1.70643
TMCO2	transmembrane and coiled-coil domains 2 [Source:HGNC Symbol;Acc:HGNC:23312]	TMCO2	-1.70513
NUDT17	nudix hydrolase 17 [Source:HGNC Symbol;Acc:HGNC:26618]	NUDT17	-1.69966
ODC1	ornithine decarboxylase 1 [Source:HGNC Symbol;Acc:HGNC:8109]	ODC1	-1.6877
PERP	PERP, TP53 apoptosis effector [Source:HGNC Symbol;Acc:HGNC:17637]	PERP	-1.68609
COX6C	cytochrome c oxidase subunit 6C [Source:HGNC Symbol;Acc:HGNC:2285]	COX6C	-1.68192
UCP3	uncoupling protein 3 [Source:HGNC Symbol;Acc:HGNC:12519]	UCP3	-1.67806
GLA	galactosidase alpha [Source:HGNC Symbol;Acc:HGNC:4296]	GLA	-1.67475
ESRP1	epithelial splicing regulatory protein 1 [Source:HGNC Symbol;Acc:HGNC:25966]	ESRP1	-1.67365
TRPC5	transient receptor potential cation channel subfamily C member 5 [Source:HGNC Symbol;Acc:HGNC:12337]	TRPC5	-1.67347
FOXP3	forkhead box P3 [Source:HGNC Symbol;Acc:HGNC:6106]	FOXP3	-1.67173
BRWD1	bromodomain and WD repeat domain containing 1 [Source:HGNC Symbol;Acc:HGNC:12760]	BRWD1	-1.67155
SH3GL1	SH3 domain containing GRB2 like 1, endophilin A2 [Source:HGNC Symbol;Acc:HGNC:10830]	SH3GL1	-1.66735
ALPK3	alpha kinase 3 [Source:HGNC Symbol;Acc:HGNC:17574]	ALPK3	-1.66416
SVIL	supervillin [Source:HGNC Symbol;Acc:HGNC:11480]	SVIL	-1.66118
CELF5	CUGBP Elav-like family member 5 [Source:HGNC Symbol;Acc:HGNC:14058]	CELF5	-1.66077
GALNT8	polypeptide N-acetylgalactosaminyltransferase 8 [Source:HGNC Symbol;Acc:HGNC:4130]	GALNT8	-1.66007
GEMIN7	gem nuclear organelle associated protein 7 [Source:HGNC Symbol;Acc:HGNC:20045]	GEMIN7	-1.66002
TPTE2	transmembrane phosphoinositide 3-phosphatase and tensin homolog 2 [Source:HGNC Symbol;Acc:HGNC:17299]	TPTE2	-1.65901
AQP4	aquaporin 4 [Source:HGNC Symbol;Acc:HGNC:637]	AQP4	-1.65689
CXCR2	C-X-C motif chemokine receptor 2 [Source:HGNC Symbol;Acc:HGNC:6027]	CXCR2	-1.65674
DALRD3	DALR anticodon binding domain containing 3 [Source:HGNC Symbol;Acc:HGNC:25536]	DALRD3	-1.65084
SRGAP1	SLIT-ROBO Rho GTPase activating protein 1 [Source:HGNC Symbol;Acc:HGNC:17382]	SRGAP1	-1.6503
CLP1	cleavage and polyadenylation factor I subunit 1 [Source:HGNC Symbol;Acc:HGNC:16999]	CLP1	-1.64978
RHBDD1	rhomboid domain containing 1 [Source:HGNC Symbol;Acc:HGNC:23081]	RHBDD1	-1.64777
TMEM47	transmembrane protein 47 [Source:HGNC Symbol;Acc:HGNC:18515]	TMEM47	-1.6445
CAMKK1	calcium/calmodulin dependent protein kinase kinase 1 [Source:HGNC Symbol;Acc:HGNC:1469]	CAMKK1	-1.64363
DLEU7	deleted in lymphocytic leukemia 7 [Source:HGNC Symbol;Acc:HGNC:17567]	DLEU7	-1.64324
SLC16A10	solute carrier family 16 member 10 [Source:HGNC Symbol;Acc:HGNC:17027]	SLC16A10	-1.64219
SETD1B	SET domain containing 1B, histone lysine methyltransferase [Source:HGNC Symbol;Acc:HGNC:29187]	SETD1B	-1.64056
ESRRA	estrogen related receptor alpha [Source:HGNC Symbol;Acc:HGNC:3471]	ESRRA	-1.63951
AFTPH	aftiphilin [Source:HGNC Symbol;Acc:HGNC:25951]	AFTPH	-1.63927
ART3	ADP-ribosyltransferase 3 [Source:HGNC Symbol;Acc:HGNC:725]	ART3	-1.63774
RRP9	ribosomal RNA processing 9, U3 small nucleolar RNA binding protein [Source:HGNC Symbol;Acc:HGNC:16829]	RRP9	-1.62715
CDS1	CDP-diacylglycerol synthase 1 [Source:HGNC Symbol;Acc:HGNC:1800]	CDS1	-1.62669
EXOC1	exocyst complex component 1 [Source:HGNC Symbol;Acc:HGNC:30380]	EXOC1	-1.62646
SUPT16H	SPT16 homolog, facilitates chromatin remodeling subunit [Source:HGNC Symbol;Acc:HGNC:11465]	SUPT16H	-1.62465
ASCL1	achaete-scute family bHLH transcription factor 1 [Source:HGNC Symbol;Acc:HGNC:738]	ASCL1	-1.62322
PIWIL2	piwi like RNA-mediated gene silencing 2 [Source:HGNC Symbol;Acc:HGNC:17644]	PIWIL2	-1.62306
GIT2	GIT ArfGAP 2 [Source:HGNC Symbol;Acc:HGNC:4273]	GIT2	-1.62187
FRMPD4	FERM and PDZ domain containing 4 [Source:HGNC Symbol;Acc:HGNC:29007]	FRMPD4	-1.62071
DLG3	discs large MAGUK scaffold protein 3 [Source:HGNC Symbol;Acc:HGNC:2902]	DLG3	-1.62029
MAGEB10	MAGE family member B10 [Source:HGNC Symbol;Acc:HGNC:25377]	MAGEB10	-1.61954
UBIAD1	UbiA prenyltransferase domain containing 1 [Source:HGNC Symbol;Acc:HGNC:30791]	UBIAD1	-1.61749
SUPT7L	SPT7 like, STAGA complex gamma subunit [Source:HGNC Symbol;Acc:HGNC:30632]	SUPT7L	-1.6171
SH2D6	SH2 domain containing 6 [Source:HGNC Symbol;Acc:HGNC:30439]	SH2D6	-1.61547
LOC644697	NA	NA	-1.61308
DDI2	DNA damage inducible 1 homolog 2 [Source:HGNC Symbol;Acc:HGNC:24578]	DDI2	-1.60911
LOC652355	NA	NA	-1.60617
PPP4C	protein phosphatase 4 catalytic subunit [Source:HGNC Symbol;Acc:HGNC:9319]	PPP4C	-1.60594
DNAAF4	dynein axonemal assembly factor 4 [Source:HGNC Symbol;Acc:HGNC:21493]	DNAAF4	-1.60446
RNF126	ring finger protein 126 [Source:NCBI gene;Acc:55658]		-1.60404
CD1E	CD1e molecule [Source:HGNC Symbol;Acc:HGNC:1638]	CD1E	-1.59991
CAPZA2	capping actin protein of muscle Z-line subunit alpha 2 [Source:HGNC Symbol;Acc:HGNC:1490]	CAPZA2	-1.59636
ZC3HC1	zinc finger C3HC-type containing 1 [Source:HGNC Symbol;Acc:HGNC:29913]	ZC3HC1	-1.59545
OR6K6	olfactory receptor family 6 subfamily K member 6 [Source:HGNC Symbol;Acc:HGNC:15033]	OR6K6	-1.58924
HNRNPM	heterogeneous nuclear ribonucleoprotein M [Source:HGNC Symbol;Acc:HGNC:5046]	HNRNPM	-1.58792
HARS1	histidyl-tRNA synthetase [Source:HGNC Symbol;Acc:HGNC:4816]	HARS	-1.58665
PDLIM5	PDZ and LIM domain 5 [Source:HGNC Symbol;Acc:HGNC:17468]	PDLIM5	-1.5856
TNFSF8	TNF superfamily member 8 [Source:HGNC Symbol;Acc:HGNC:11938]	TNFSF8	-1.58321
LMOD1	leiomodin 1 [Source:HGNC Symbol;Acc:HGNC:6647]	LMOD1	-1.58292
SFXN3	sideroflexin 3 [Source:HGNC Symbol;Acc:HGNC:16087]	SFXN3	-1.58206
ASIC2	acid sensing ion channel subunit 2 [Source:HGNC Symbol;Acc:HGNC:99]	ASIC2	-1.58131
ITSN2	intersectin 2 [Source:HGNC Symbol;Acc:HGNC:6184]	ITSN2	-1.58053
JAG2	jagged 2 [Source:HGNC Symbol;Acc:HGNC:6189]	JAG2	-1.58011
NELFCD	negative elongation factor complex member C/D [Source:HGNC Symbol;Acc:HGNC:15934]	NELFCD	-1.57994
SPA17	sperm autoantigenic protein 17 [Source:HGNC Symbol;Acc:HGNC:11210]	SPA17	-1.57854
MYBL2	MYB proto-oncogene like 2 [Source:HGNC Symbol;Acc:HGNC:7548]	MYBL2	-1.57719
LOC644662	NA	NA	-1.57715
LMOD3	leiomodin 3 [Source:HGNC Symbol;Acc:HGNC:6649]	LMOD3	-1.57514
CNOT1	CCR4-NOT transcription complex subunit 1 [Source:HGNC Symbol;Acc:HGNC:7877]	CNOT1	-1.57449
MGAT2	mannosyl (alpha-1,6-)-glycoprotein beta-1,2-N-acetylglucosaminyltransferase [Source:HGNC Symbol;Acc:HGNC:7045]	MGAT2	-1.57403
TMEM74B	transmembrane protein 74B [Source:HGNC Symbol;Acc:HGNC:15893]	TMEM74B	-1.57353
SASH3	SAM and SH3 domain containing 3 [Source:HGNC Symbol;Acc:HGNC:15975]	SASH3	-1.57318
FAM217A	family with sequence similarity 217 member A [Source:HGNC Symbol;Acc:HGNC:21362]	FAM217A	-1.57094
FIBIN	fin bud initiation factor homolog [Source:HGNC Symbol;Acc:HGNC:33747]	FIBIN	-1.57053
HPF1	histone PARylation factor 1 [Source:HGNC Symbol;Acc:HGNC:26051]	HPF1	-1.5703
IL17RE	interleukin 17 receptor E [Source:HGNC Symbol;Acc:HGNC:18439]	IL17RE	-1.56917
SUMO3	small ubiquitin-like modifier 3 [Source:HGNC Symbol;Acc:HGNC:11124]	SUMO3	-1.56843
RRM1	ribonucleotide reductase catalytic subunit M1 [Source:HGNC Symbol;Acc:HGNC:10451]	RRM1	-1.56741
ALDH16A1	aldehyde dehydrogenase 16 family member A1 [Source:HGNC Symbol;Acc:HGNC:28114]	ALDH16A1	-1.56554
WDR76	WD repeat domain 76 [Source:HGNC Symbol;Acc:HGNC:25773]	WDR76	-1.56485
RPS25	ribosomal protein S25 [Source:HGNC Symbol;Acc:HGNC:10413]	RPS25	-1.56419
ZNF736	zinc finger protein 736 [Source:HGNC Symbol;Acc:HGNC:32467]	ZNF736	-1.56398
HIVEP1	human immunodeficiency virus type I enhancer binding protein 1 [Source:HGNC Symbol;Acc:HGNC:4920]	HIVEP1	-1.56371
EEF1E1	eukaryotic translation elongation factor 1 epsilon 1 [Source:HGNC Symbol;Acc:HGNC:3212]	EEF1E1	-1.56356
RAX	retina and anterior neural fold homeobox [Source:HGNC Symbol;Acc:HGNC:18662]	RAX	-1.56265
TMEM8B	transmembrane protein 8B [Source:HGNC Symbol;Acc:HGNC:21427]	TMEM8B	-1.56246
CCDC91	coiled-coil domain containing 91 [Source:HGNC Symbol;Acc:HGNC:24855]	CCDC91	-1.56046
SPDL1	spindle apparatus coiled-coil protein 1 [Source:HGNC Symbol;Acc:HGNC:26010]	SPDL1	-1.56032
PRDM4	PR/SET domain 4 [Source:HGNC Symbol;Acc:HGNC:9348]	PRDM4	-1.56016
TSSK2	testis specific serine kinase 2 [Source:HGNC Symbol;Acc:HGNC:11401]	TSSK2	-1.55951
HINFP	histone H4 transcription factor [Source:HGNC Symbol;Acc:HGNC:17850]	HINFP	-1.55692
API5	apoptosis inhibitor 5 [Source:HGNC Symbol;Acc:HGNC:594]	API5	-1.55683
ALDH6A1	aldehyde dehydrogenase 6 family member A1 [Source:HGNC Symbol;Acc:HGNC:7179]	ALDH6A1	-1.55577
DHRS7C	dehydrogenase/reductase 7C [Source:HGNC Symbol;Acc:HGNC:32423]	DHRS7C	-1.55513
TRIM28	tripartite motif containing 28 [Source:HGNC Symbol;Acc:HGNC:16384]	TRIM28	-1.55449
CD177	CD177 molecule [Source:HGNC Symbol;Acc:HGNC:30072]	CD177	-1.55146
LONP2	lon peptidase 2, peroxisomal [Source:HGNC Symbol;Acc:HGNC:20598]	LONP2	-1.54606
GAPDHS	glyceraldehyde-3-phosphate dehydrogenase, spermatogenic [Source:HGNC Symbol;Acc:HGNC:24864]	GAPDHS	-1.54583
NXT2	nuclear transport factor 2 like export factor 2 [Source:HGNC Symbol;Acc:HGNC:18151]	NXT2	-1.54344
KLK5	kallikrein related peptidase 5 [Source:HGNC Symbol;Acc:HGNC:6366]	KLK5	-1.54012
CACNA2D1	calcium voltage-gated channel auxiliary subunit alpha2delta 1 [Source:HGNC Symbol;Acc:HGNC:1399]	CACNA2D1	-1.53908
NELFE	negative elongation factor complex member E [Source:HGNC Symbol;Acc:HGNC:13974]	NELFE	-1.538
SP1	Sp1 transcription factor [Source:HGNC Symbol;Acc:HGNC:11205]	SP1	-1.53758
CLSPN	claspin [Source:HGNC Symbol;Acc:HGNC:19715]	CLSPN	-1.53728
PMS2P12	NA	NA	-1.53278
SH3BGRL	SH3 domain binding glutamate rich protein like [Source:HGNC Symbol;Acc:HGNC:10823]	SH3BGRL	-1.53252
SCARF1	scavenger receptor class F member 1 [Source:HGNC Symbol;Acc:HGNC:16820]	SCARF1	-1.52917
LINC01874	NA	NA	-1.52804
TXLNG	taxilin gamma [Source:HGNC Symbol;Acc:HGNC:18578]	TXLNG	-1.52648
LIPH	lipase H [Source:HGNC Symbol;Acc:HGNC:18483]	LIPH	-1.5227
VANGL1	VANGL planar cell polarity protein 1 [Source:HGNC Symbol;Acc:HGNC:15512]	VANGL1	-1.52265
AKR7A2	aldo-keto reductase family 7 member A2 [Source:HGNC Symbol;Acc:HGNC:389]	AKR7A2	-1.52246
PMS2	PMS1 homolog 2, mismatch repair system component [Source:HGNC Symbol;Acc:HGNC:9122]	PMS2	-1.52072
ELMO3	engulfment and cell motility 3 [Source:HGNC Symbol;Acc:HGNC:17289]	ELMO3	-1.51445
PSG3	pregnancy specific beta-1-glycoprotein 3 [Source:HGNC Symbol;Acc:HGNC:9520]	PSG3	-1.51371
EIF3M	eukaryotic translation initiation factor 3 subunit M [Source:HGNC Symbol;Acc:HGNC:24460]	EIF3M	-1.51348
C19orf53	chromosome 19 open reading frame 53 [Source:HGNC Symbol;Acc:HGNC:24991]	C19orf53	-1.51255
LOC730338	NA	NA	-1.51242
WAC	WW domain containing adaptor with coiled-coil [Source:HGNC Symbol;Acc:HGNC:17327]	WAC	-1.50968
R3HDM2	R3H domain containing 2 [Source:HGNC Symbol;Acc:HGNC:29167]	R3HDM2	-1.50737
LIG1	DNA ligase 1 [Source:HGNC Symbol;Acc:HGNC:6598]	LIG1	-1.50463
DNMT3A	DNA methyltransferase 3 alpha [Source:HGNC Symbol;Acc:HGNC:2978]	DNMT3A	-1.5039
ADGRF5	adhesion G protein-coupled receptor F5 [Source:HGNC Symbol;Acc:HGNC:19030]	ADGRF5	-1.50295
ENO3	enolase 3 [Source:HGNC Symbol;Acc:HGNC:3354]	ENO3	-1.50283
LOC730795	NA	NA	-1.49919
CLRN2	clarin 2 [Source:HGNC Symbol;Acc:HGNC:33939]	CLRN2	-1.49778
TEX13A	testis expressed 13A [Source:HGNC Symbol;Acc:HGNC:11735]	TEX13A	-1.49726
TCERG1L	transcription elongation regulator 1 like [Source:HGNC Symbol;Acc:HGNC:23533]	TCERG1L	-1.49584
SDCBP2	syndecan binding protein 2 [Source:HGNC Symbol;Acc:HGNC:15756]	SDCBP2	-1.49442
STXBP6	syntaxin binding protein 6 [Source:HGNC Symbol;Acc:HGNC:19666]	STXBP6	-1.49322
NGLY1	N-glycanase 1 [Source:HGNC Symbol;Acc:HGNC:17646]	NGLY1	-1.49263
SYT17	synaptotagmin 17 [Source:HGNC Symbol;Acc:HGNC:24119]	SYT17	-1.4925
STUB1	STIP1 homology and U-box containing protein 1 [Source:HGNC Symbol;Acc:HGNC:11427]	STUB1	-1.4917
BEX4	brain expressed X-linked 4 [Source:HGNC Symbol;Acc:HGNC:25475]	BEX4	-1.49167
GPER1	G protein-coupled estrogen receptor 1 [Source:HGNC Symbol;Acc:HGNC:4485]	GPER1	-1.49031
LOC644949	NA	NA	-1.48703
ILF3	interleukin enhancer binding factor 3 [Source:HGNC Symbol;Acc:HGNC:6038]	ILF3	-1.48678
REXO5	RNA exonuclease 5 [Source:HGNC Symbol;Acc:HGNC:24661]	REXO5	-1.48672
MRPL47	mitochondrial ribosomal protein L47 [Source:HGNC Symbol;Acc:HGNC:16652]	MRPL47	-1.48655
ADAM32	ADAM metallopeptidase domain 32 [Source:HGNC Symbol;Acc:HGNC:15479]	ADAM32	-1.486
RDH11	retinol dehydrogenase 11 [Source:HGNC Symbol;Acc:HGNC:17964]	RDH11	-1.48579
PARS2	prolyl-tRNA synthetase 2, mitochondrial [Source:HGNC Symbol;Acc:HGNC:30563]	PARS2	-1.48248
OR5A1	olfactory receptor family 5 subfamily A member 1 [Source:HGNC Symbol;Acc:HGNC:8319]	OR5A1	-1.4793
SDC3	syndecan 3 [Source:HGNC Symbol;Acc:HGNC:10660]	SDC3	-1.47839
RAB39A	RAB39A, member RAS oncogene family [Source:HGNC Symbol;Acc:HGNC:16521]	RAB39A	-1.47774
PPP4R2	protein phosphatase 4 regulatory subunit 2 [Source:HGNC Symbol;Acc:HGNC:18296]	PPP4R2	-1.47769
WDPCP	WD repeat containing planar cell polarity effector [Source:HGNC Symbol;Acc:HGNC:28027]	WDPCP	-1.47617
CCDC106	coiled-coil domain containing 106 [Source:HGNC Symbol;Acc:HGNC:30181]	CCDC106	-1.47564
OR2T10	olfactory receptor family 2 subfamily T member 10 [Source:HGNC Symbol;Acc:HGNC:19573]	OR2T10	-1.47522
ANG	angiogenin [Source:HGNC Symbol;Acc:HGNC:483]	ANG	-1.4737
MED31	mediator complex subunit 31 [Source:HGNC Symbol;Acc:HGNC:24260]	MED31	-1.47134
SENP5	SUMO specific peptidase 5 [Source:HGNC Symbol;Acc:HGNC:28407]	SENP5	-1.46981
GPATCH11	G-patch domain containing 11 [Source:HGNC Symbol;Acc:HGNC:26768]	GPATCH11	-1.46825
OR2T4	olfactory receptor family 2 subfamily T member 4 [Source:HGNC Symbol;Acc:HGNC:15016]	OR2T4	-1.46787
MYH4	myosin heavy chain 4 [Source:HGNC Symbol;Acc:HGNC:7574]	MYH4	-1.46503
GPC4	glypican 4 [Source:HGNC Symbol;Acc:HGNC:4452]	GPC4	-1.46501
SELENOI	selenoprotein I [Source:HGNC Symbol;Acc:HGNC:29361]	SELENOI	-1.46358
LOC652046	NA	NA	-1.46286
HGFAC	HGF activator [Source:HGNC Symbol;Acc:HGNC:4894]	HGFAC	-1.46243
LOC731311	NA	NA	-1.46202
HARS2	histidyl-tRNA synthetase 2, mitochondrial [Source:HGNC Symbol;Acc:HGNC:4817]	HARS2	-1.46187
SRMS	src-related kinase lacking C-terminal regulatory tyrosine and N-terminal myristylation sites [Source:HGNC Symbol;Acc:HGNC:11298]	SRMS	-1.46033
CACNA1C	calcium voltage-gated channel subunit alpha1 C [Source:HGNC Symbol;Acc:HGNC:1390]	CACNA1C	-1.45948
RPS6KL1	ribosomal protein S6 kinase like 1 [Source:HGNC Symbol;Acc:HGNC:20222]	RPS6KL1	-1.45907
hCG_1732469	NA	NA	-1.45755
ARHGEF38	Rho guanine nucleotide exchange factor 38 [Source:HGNC Symbol;Acc:HGNC:25968]	ARHGEF38	-1.4565
AFF1	AF4/FMR2 family member 1 [Source:HGNC Symbol;Acc:HGNC:7135]	AFF1	-1.45612
TMEM192	transmembrane protein 192 [Source:HGNC Symbol;Acc:HGNC:26775]	TMEM192	-1.45476
SYNE2	spectrin repeat containing nuclear envelope protein 2 [Source:HGNC Symbol;Acc:HGNC:17084]	SYNE2	-1.45335
OOSP2	oocyte secreted protein 2 [Source:HGNC Symbol;Acc:HGNC:26699]	OOSP2	-1.45254
ALDH3A1	aldehyde dehydrogenase 3 family member A1 [Source:HGNC Symbol;Acc:HGNC:405]	ALDH3A1	-1.45126
CXorf38	chromosome X open reading frame 38 [Source:HGNC Symbol;Acc:HGNC:28589]	CXorf38	-1.45096
GALNT14	polypeptide N-acetylgalactosaminyltransferase 14 [Source:HGNC Symbol;Acc:HGNC:22946]	GALNT14	-1.44916
TBATA	thymus, brain and testes associated [Source:HGNC Symbol;Acc:HGNC:23511]	TBATA	-1.44901
TBPL2	TATA-box binding protein like 2 [Source:HGNC Symbol;Acc:HGNC:19841]	TBPL2	-1.44772
CSPP1	centrosome and spindle pole associated protein 1 [Source:HGNC Symbol;Acc:HGNC:26193]	CSPP1	-1.44717
ASCL2	achaete-scute family bHLH transcription factor 2 [Source:HGNC Symbol;Acc:HGNC:739]	ASCL2	-1.44665
NABP2	nucleic acid binding protein 2 [Source:HGNC Symbol;Acc:HGNC:28412]	NABP2	-1.44652
DDB1	damage specific DNA binding protein 1 [Source:HGNC Symbol;Acc:HGNC:2717]	DDB1	-1.44619
AFAP1L1	actin filament associated protein 1 like 1 [Source:HGNC Symbol;Acc:HGNC:26714]	AFAP1L1	-1.44611
KRT81	keratin 81 [Source:HGNC Symbol;Acc:HGNC:6458]	KRT81	-1.44127
SLC39A11	solute carrier family 39 member 11 [Source:HGNC Symbol;Acc:HGNC:14463]	SLC39A11	-1.4407
HSPA9	heat shock protein family A (Hsp70) member 9 [Source:HGNC Symbol;Acc:HGNC:5244]	HSPA9	-1.43961
NMS	neuromedin S [Source:HGNC Symbol;Acc:HGNC:32203]	NMS	-1.43527
MED9	mediator complex subunit 9 [Source:HGNC Symbol;Acc:HGNC:25487]	MED9	-1.43336
KLHL28	kelch like family member 28 [Source:HGNC Symbol;Acc:HGNC:19741]	KLHL28	-1.43267
MBD1	methyl-CpG binding domain protein 1 [Source:HGNC Symbol;Acc:HGNC:6916]	MBD1	-1.43224
LOC729451	NA	NA	-1.43197
RLF	rearranged L-myc fusion [Source:HGNC Symbol;Acc:HGNC:10025]	RLF	-1.43181
ZDHHC3	zinc finger DHHC-type containing 3 [Source:HGNC Symbol;Acc:HGNC:18470]	ZDHHC3	-1.43066
LOC730212	NA	NA	-1.42906
GLDC	glycine decarboxylase [Source:HGNC Symbol;Acc:HGNC:4313]	GLDC	-1.4277
EIF3CL	eukaryotic translation initiation factor 3 subunit C like [Source:HGNC Symbol;Acc:HGNC:26347]	EIF3CL	-1.42755
SYT12	synaptotagmin 12 [Source:HGNC Symbol;Acc:HGNC:18381]	SYT12	-1.42686
RPS25P6	NA	NA	-1.42572
NUTF2	nuclear transport factor 2 [Source:HGNC Symbol;Acc:HGNC:13722]	NUTF2	-1.42492
LOC728671	NA	NA	-1.4246
LOC643086	NA	NA	-1.42349
CYP2A7	cytochrome P450 family 2 subfamily A member 7 [Source:HGNC Symbol;Acc:HGNC:2611]	CYP2A7	-1.42184
FBF1	Fas binding factor 1 [Source:HGNC Symbol;Acc:HGNC:24674]	FBF1	-1.4213
FAM9A	family with sequence similarity 9 member A [Source:HGNC Symbol;Acc:HGNC:18403]	FAM9A	-1.42124
WIPF1	WAS/WASL interacting protein family member 1 [Source:HGNC Symbol;Acc:HGNC:12736]	WIPF1	-1.4212
LOC100506514	NA	NA	-1.41891
EAF2	ELL associated factor 2 [Source:HGNC Symbol;Acc:HGNC:23115]	EAF2	-1.41763
GZMA	granzyme A [Source:HGNC Symbol;Acc:HGNC:4708]	GZMA	-1.41405
DUS3L	dihydrouridine synthase 3 like [Source:HGNC Symbol;Acc:HGNC:26920]	DUS3L	-1.41393
SLC5A2	solute carrier family 5 member 2 [Source:HGNC Symbol;Acc:HGNC:11037]	SLC5A2	-1.41253
GAS2L1	growth arrest specific 2 like 1 [Source:HGNC Symbol;Acc:HGNC:16955]	GAS2L1	-1.41154
NOL10	nucleolar protein 10 [Source:HGNC Symbol;Acc:HGNC:25862]	NOL10	-1.40772
LOC728578	NA	NA	-1.40735
CYP39A1	cytochrome P450 family 39 subfamily A member 1 [Source:HGNC Symbol;Acc:HGNC:17449]	CYP39A1	-1.40641
TOX4	TOX high mobility group box family member 4 [Source:HGNC Symbol;Acc:HGNC:20161]	TOX4	-1.4062
CEBPD	CCAAT enhancer binding protein delta [Source:HGNC Symbol;Acc:HGNC:1835]	CEBPD	-1.40563
DEFB105A	defensin beta 105B [Source:HGNC Symbol;Acc:HGNC:29930];defensin beta 105A [Source:HGNC Symbol;Acc:HGNC:18087]	DEFB105B;DEFB105A	-1.40521
BCAT2	branched chain amino acid transaminase 2 [Source:HGNC Symbol;Acc:HGNC:977]	BCAT2	-1.4046
MMP24	matrix metallopeptidase 24 [Source:HGNC Symbol;Acc:HGNC:7172]	MMP24	-1.40327
LINC01829	NA	NA	-1.40314
CCDC27	coiled-coil domain containing 27 [Source:HGNC Symbol;Acc:HGNC:26546]	CCDC27	-1.40176
ALDH1A2	aldehyde dehydrogenase 1 family member A2 [Source:HGNC Symbol;Acc:HGNC:15472]	ALDH1A2	-1.40119
FGD6	FYVE, RhoGEF and PH domain containing 6 [Source:HGNC Symbol;Acc:HGNC:21740]	FGD6	-1.40091
ITLN2	intelectin 2 [Source:HGNC Symbol;Acc:HGNC:20599]	ITLN2	-1.3997
LOC645877	NA	NA	-1.3955
EIF3A	eukaryotic translation initiation factor 3 subunit A [Source:HGNC Symbol;Acc:HGNC:3271]	EIF3A	-1.39506
TXNDC11	thioredoxin domain containing 11 [Source:HGNC Symbol;Acc:HGNC:28030]	TXNDC11	-1.39376
SLC7A5	solute carrier family 7 member 5 [Source:HGNC Symbol;Acc:HGNC:11063]	SLC7A5	-1.39356
DAOA	D-amino acid oxidase activator [Source:HGNC Symbol;Acc:HGNC:21191]	DAOA	-1.39307
GRM4	glutamate metabotropic receptor 4 [Source:HGNC Symbol;Acc:HGNC:4596]	GRM4	-1.39298
SLC22A8	solute carrier family 22 member 8 [Source:HGNC Symbol;Acc:HGNC:10972]	SLC22A8	-1.39011
LOC727775	NA	NA	-1.38957
PLCG1	phospholipase C gamma 1 [Source:HGNC Symbol;Acc:HGNC:9065]	PLCG1	-1.38729
SSTR2	somatostatin receptor 2 [Source:HGNC Symbol;Acc:HGNC:11331]	SSTR2	-1.387
CNOT2	CCR4-NOT transcription complex subunit 2 [Source:HGNC Symbol;Acc:HGNC:7878]	CNOT2	-1.38441
LOC645225	NA	NA	-1.38359
PRDX2	peroxiredoxin 2 [Source:HGNC Symbol;Acc:HGNC:9353]	PRDX2	-1.38299
SMARCD1	SWI/SNF related, matrix associated, actin dependent regulator of chromatin, subfamily d, member 1 [Source:HGNC Symbol;Acc:HGNC:11106]	SMARCD1	-1.38248
ZNF219	zinc finger protein 219 [Source:HGNC Symbol;Acc:HGNC:13011]	ZNF219	-1.37761
FUCA2	alpha-L-fucosidase 2 [Source:HGNC Symbol;Acc:HGNC:4008]	FUCA2	-1.37681
MAGEA12	MAGE family member A12 [Source:HGNC Symbol;Acc:HGNC:6799]	MAGEA12	-1.37661
CD244	CD244 molecule [Source:HGNC Symbol;Acc:HGNC:18171]	CD244	-1.37608
SHE	Src homology 2 domain containing E [Source:HGNC Symbol;Acc:HGNC:27004]	SHE	-1.37557
LOC730121	NA	NA	-1.37402
ART4	ADP-ribosyltransferase 4 (Dombrock blood group) [Source:HGNC Symbol;Acc:HGNC:726]	ART4	-1.3733
KRT35	keratin 35 [Source:HGNC Symbol;Acc:HGNC:6453]	KRT35	-1.37309
NDFIP2	Nedd4 family interacting protein 2 [Source:HGNC Symbol;Acc:HGNC:18537]	NDFIP2	-1.37016
MAP7	microtubule associated protein 7 [Source:HGNC Symbol;Acc:HGNC:6869]	MAP7	-1.37006
SAMD4B	sterile alpha motif domain containing 4B [Source:HGNC Symbol;Acc:HGNC:25492]	SAMD4B	-1.36938
PADI3	peptidyl arginine deiminase 3 [Source:HGNC Symbol;Acc:HGNC:18337]	PADI3	-1.36899
DOCK2	dedicator of cytokinesis 2 [Source:HGNC Symbol;Acc:HGNC:2988]	DOCK2	-1.36869
DCTN1	dynactin subunit 1 [Source:HGNC Symbol;Acc:HGNC:2711]	DCTN1	-1.36744
FOXN3	forkhead box N3 [Source:HGNC Symbol;Acc:HGNC:1928]	FOXN3	-1.36715
AAGAB	alpha and gamma adaptin binding protein [Source:HGNC Symbol;Acc:HGNC:25662]	AAGAB	-1.36691
CD209	CD209 molecule [Source:HGNC Symbol;Acc:HGNC:1641]	CD209	-1.3667
SLC6A2	solute carrier family 6 member 2 [Source:HGNC Symbol;Acc:HGNC:11048]	SLC6A2	-1.36618
L3MBTL2	L3MBTL2, polycomb repressive complex 1 subunit [Source:HGNC Symbol;Acc:HGNC:18594]	L3MBTL2	-1.36605
OR14A16	olfactory receptor family 14 subfamily A member 16 [Source:HGNC Symbol;Acc:HGNC:15022]	OR14A16	-1.36585
NR5A1	nuclear receptor subfamily 5 group A member 1 [Source:HGNC Symbol;Acc:HGNC:7983]	NR5A1	-1.36508
AGPAT3	1-acylglycerol-3-phosphate O-acyltransferase 3 [Source:HGNC Symbol;Acc:HGNC:326]	AGPAT3	-1.36485
MGA	MGA, MAX dimerization protein [Source:HGNC Symbol;Acc:HGNC:14010]	MGA	-1.36442
TNPO3	transportin 3 [Source:HGNC Symbol;Acc:HGNC:17103]	TNPO3	-1.36325
PRSS56	serine protease 56 [Source:HGNC Symbol;Acc:HGNC:39433]	PRSS56	-1.36306
PPP1CA	protein phosphatase 1 catalytic subunit alpha [Source:HGNC Symbol;Acc:HGNC:9281]	PPP1CA	-1.36124
PRPF4	pre-mRNA processing factor 4 [Source:HGNC Symbol;Acc:HGNC:17349]	PRPF4	-1.35993
ICOS	inducible T cell costimulator [Source:HGNC Symbol;Acc:HGNC:5351]	ICOS	-1.35851
EDAR	ectodysplasin A receptor [Source:HGNC Symbol;Acc:HGNC:2895]	EDAR	-1.35842
PRR14L	proline rich 14 like [Source:HGNC Symbol;Acc:HGNC:28738]	PRR14L	-1.35536
DNASE2	deoxyribonuclease 2, lysosomal [Source:HGNC Symbol;Acc:HGNC:2960]	DNASE2	-1.35531
MT4	metallothionein 4 [Source:HGNC Symbol;Acc:HGNC:18705]	MT4	-1.35523
PARP9	poly(ADP-ribose) polymerase family member 9 [Source:HGNC Symbol;Acc:HGNC:24118]	PARP9	-1.35397
LRRC37A3	leucine rich repeat containing 37 member A3 [Source:HGNC Symbol;Acc:HGNC:32427]	LRRC37A3	-1.3531
CCDC136	coiled-coil domain containing 136 [Source:HGNC Symbol;Acc:HGNC:22225]	CCDC136	-1.35293
PECAM1	platelet and endothelial cell adhesion molecule 1 [Source:HGNC Symbol;Acc:HGNC:8823]	PECAM1	-1.35292
MED13	mediator complex subunit 13 [Source:HGNC Symbol;Acc:HGNC:22474]	MED13	-1.35265
SASS6	SAS-6 centriolar assembly protein [Source:HGNC Symbol;Acc:HGNC:25403]	SASS6	-1.35262
KRTCAP2	keratinocyte associated protein 2 [Source:HGNC Symbol;Acc:HGNC:28942]	KRTCAP2	-1.3519
PPP1R15B	protein phosphatase 1 regulatory subunit 15B [Source:HGNC Symbol;Acc:HGNC:14951]	PPP1R15B	-1.35138
SF3B5	splicing factor 3b subunit 5 [Source:HGNC Symbol;Acc:HGNC:21083]	SF3B5	-1.35088
WDR46	WD repeat domain 46 [Source:HGNC Symbol;Acc:HGNC:13923]	WDR46	-1.35012
LIF	LIF, interleukin 6 family cytokine [Source:HGNC Symbol;Acc:HGNC:6596]	LIF	-1.34988
LINC01565	NA	NA	-1.34974
NLRP13	NLR family pyrin domain containing 13 [Source:HGNC Symbol;Acc:HGNC:22937]	NLRP13	-1.3469
USF3	upstream transcription factor family member 3 [Source:HGNC Symbol;Acc:HGNC:30494]	USF3	-1.34688
PACRGL	parkin coregulated like [Source:HGNC Symbol;Acc:HGNC:28442]	PACRGL	-1.34684
LIG4	DNA ligase 4 [Source:HGNC Symbol;Acc:HGNC:6601]	LIG4	-1.34609
NHS	NHS actin remodeling regulator [Source:HGNC Symbol;Acc:HGNC:7820]	NHS	-1.34571
CPT1A	carnitine palmitoyltransferase 1A [Source:HGNC Symbol;Acc:HGNC:2328]	CPT1A	-1.34437
HSD3B7	hydroxy-delta-5-steroid dehydrogenase, 3 beta- and steroid delta-isomerase 7 [Source:HGNC Symbol;Acc:HGNC:18324]	HSD3B7	-1.34431
TACC3	transforming acidic coiled-coil containing protein 3 [Source:HGNC Symbol;Acc:HGNC:11524]	TACC3	-1.34378
GNG2	G protein subunit gamma 2 [Source:HGNC Symbol;Acc:HGNC:4404]	GNG2	-1.34261
LHFPL6	LHFPL tetraspan subfamily member 6 [Source:HGNC Symbol;Acc:HGNC:6586]	LHFPL6	-1.34142
EIF1	eukaryotic translation initiation factor 1 [Source:HGNC Symbol;Acc:HGNC:3249]	EIF1	-1.34084
NKX1-1	NK1 homeobox 1 [Source:HGNC Symbol;Acc:HGNC:24975]	NKX1-1	-1.34045
TEX49	testis expressed 49 [Source:HGNC Symbol;Acc:HGNC:48628]	TEX49	-1.33912
KSR1	kinase suppressor of ras 1 [Source:HGNC Symbol;Acc:HGNC:6465]	KSR1	-1.33897
WIPI2	WD repeat domain, phosphoinositide interacting 2 [Source:HGNC Symbol;Acc:HGNC:32225]	WIPI2	-1.33819
SRSF1	serine and arginine rich splicing factor 1 [Source:HGNC Symbol;Acc:HGNC:10780]	SRSF1	-1.33756
ITPRIPL1	ITPRIP like 1 [Source:HGNC Symbol;Acc:HGNC:29371]	ITPRIPL1	-1.3364
LOC643950	NA	NA	-1.33557
UBXN4	UBX domain protein 4 [Source:HGNC Symbol;Acc:HGNC:14860]	UBXN4	-1.33468
KMT2A	lysine methyltransferase 2A [Source:HGNC Symbol;Acc:HGNC:7132]	KMT2A	-1.33227
HTR1A	5-hydroxytryptamine receptor 1A [Source:HGNC Symbol;Acc:HGNC:5286]	HTR1A	-1.33188
PNPLA5	patatin like phospholipase domain containing 5 [Source:HGNC Symbol;Acc:HGNC:24888]	PNPLA5	-1.33092
GGT5	gamma-glutamyltransferase 5 [Source:HGNC Symbol;Acc:HGNC:4260]	GGT5	-1.32995
COL27A1	collagen type XXVII alpha 1 chain [Source:HGNC Symbol;Acc:HGNC:22986]	COL27A1	-1.32727
H3C13	histone cluster 2 H3 family member d [Source:HGNC Symbol;Acc:HGNC:25311]	HIST2H3D	-1.32612
C1orf216	chromosome 1 open reading frame 216 [Source:HGNC Symbol;Acc:HGNC:26800]	C1orf216	-1.32591
EFTUD2	elongation factor Tu GTP binding domain containing 2 [Source:HGNC Symbol;Acc:HGNC:30858]	EFTUD2	-1.32484
ABHD17C	abhydrolase domain containing 17C [Source:HGNC Symbol;Acc:HGNC:26925]	ABHD17C	-1.32396
MSTO1	misato mitochondrial distribution and morphology regulator 1 [Source:HGNC Symbol;Acc:HGNC:29678]	MSTO1	-1.32236
TPBG	trophoblast glycoprotein [Source:HGNC Symbol;Acc:HGNC:12004]	TPBG	-1.32154
GLIPR1L1	GLIPR1 like 1 [Source:HGNC Symbol;Acc:HGNC:28392]	GLIPR1L1	-1.32084
MC4R	melanocortin 4 receptor [Source:HGNC Symbol;Acc:HGNC:6932]	MC4R	-1.32011
CNGA2	cyclic nucleotide gated channel alpha 2 [Source:HGNC Symbol;Acc:HGNC:2149]	CNGA2	-1.31999
LOC729699	NA	NA	-1.31981
MIS18A	MIS18 kinetochore protein A [Source:HGNC Symbol;Acc:HGNC:1286]	MIS18A	-1.31967
BAZ1B	bromodomain adjacent to zinc finger domain 1B [Source:HGNC Symbol;Acc:HGNC:961]	BAZ1B	-1.31898
TESPA1	thymocyte expressed, positive selection associated 1 [Source:HGNC Symbol;Acc:HGNC:29109]	TESPA1	-1.31774
PDS5A	PDS5 cohesin associated factor A [Source:HGNC Symbol;Acc:HGNC:29088]	PDS5A	-1.31765
EXTL2	exostosin like glycosyltransferase 2 [Source:HGNC Symbol;Acc:HGNC:3516]	EXTL2	-1.3167
SIRPG	signal regulatory protein gamma [Source:HGNC Symbol;Acc:HGNC:15757]	SIRPG	-1.31639
TMEM9	transmembrane protein 9 [Source:HGNC Symbol;Acc:HGNC:18823]	TMEM9	-1.31639
DDX19B	DEAD-box helicase 19B [Source:HGNC Symbol;Acc:HGNC:2742]	DDX19B	-1.31637
ARRDC2	arrestin domain containing 2 [Source:HGNC Symbol;Acc:HGNC:25225]	ARRDC2	-1.31468
TRDN	triadin [Source:HGNC Symbol;Acc:HGNC:12261]	TRDN	-1.31283
TET2	tet methylcytosine dioxygenase 2 [Source:HGNC Symbol;Acc:HGNC:25941]	TET2	-1.31257
NR4A1	nuclear receptor subfamily 4 group A member 1 [Source:HGNC Symbol;Acc:HGNC:7980]	NR4A1	-1.31014
CHST10	carbohydrate sulfotransferase 10 [Source:HGNC Symbol;Acc:HGNC:19650]	CHST10	-1.30951
SLC10A3	solute carrier family 10 member 3 [Source:HGNC Symbol;Acc:HGNC:22979]	SLC10A3	-1.30933
CCL28	C-C motif chemokine ligand 28 [Source:HGNC Symbol;Acc:HGNC:17700]	CCL28	-1.30869
ZFR	zinc finger RNA binding protein [Source:HGNC Symbol;Acc:HGNC:17277]	ZFR	-1.30835
WNT16	Wnt family member 16 [Source:HGNC Symbol;Acc:HGNC:16267]	WNT16	-1.30817
MISP	mitotic spindle positioning [Source:HGNC Symbol;Acc:HGNC:27000]	MISP	-1.30783
ZDHHC2	zinc finger DHHC-type containing 2 [Source:HGNC Symbol;Acc:HGNC:18469]	ZDHHC2	-1.30736
SLC35F1	solute carrier family 35 member F1 [Source:HGNC Symbol;Acc:HGNC:21483]	SLC35F1	-1.30625
CPN2	carboxypeptidase N subunit 2 [Source:HGNC Symbol;Acc:HGNC:2313]	CPN2	-1.30248
RPUSD2	RNA pseudouridine synthase domain containing 2 [Source:HGNC Symbol;Acc:HGNC:24180]	RPUSD2	-1.30149
EFCAB5	EF-hand calcium binding domain 5 [Source:HGNC Symbol;Acc:HGNC:24801]	EFCAB5	-1.30089
DPPA3	developmental pluripotency associated 3 [Source:HGNC Symbol;Acc:HGNC:19199]	DPPA3	-1.30088
KAT8	lysine acetyltransferase 8 [Source:HGNC Symbol;Acc:HGNC:17933]	KAT8	-1.3006
BRPF3	bromodomain and PHD finger containing 3 [Source:HGNC Symbol;Acc:HGNC:14256]	BRPF3	-1.29894
EPN2	epsin 2 [Source:HGNC Symbol;Acc:HGNC:18639]	EPN2	-1.29881
MED20	mediator complex subunit 20 [Source:HGNC Symbol;Acc:HGNC:16840]	MED20	-1.29878
C6orf223	chromosome 6 open reading frame 223 [Source:HGNC Symbol;Acc:HGNC:28692]	C6orf223	-1.29835
LOC729600	NA	NA	-1.2969
RPP40	ribonuclease P/MRP subunit p40 [Source:HGNC Symbol;Acc:HGNC:20992]	RPP40	-1.29646
MYH7	myosin heavy chain 7 [Source:HGNC Symbol;Acc:HGNC:7577]	MYH7	-1.29531
NCAPG	non-SMC condensin I complex subunit G [Source:HGNC Symbol;Acc:HGNC:24304]	NCAPG	-1.29437
PRUNE1	prune exopolyphosphatase 1 [Source:HGNC Symbol;Acc:HGNC:13420]	PRUNE1	-1.29429
LOC729713	NA	NA	-1.29427
CD40LG	CD40 ligand [Source:HGNC Symbol;Acc:HGNC:11935]	CD40LG	-1.29258
RIN2	Ras and Rab interactor 2 [Source:HGNC Symbol;Acc:HGNC:18750]	RIN2	-1.29224
GRM1	glutamate metabotropic receptor 1 [Source:HGNC Symbol;Acc:HGNC:4593]	GRM1	-1.29192
TCHHL1	trichohyalin like 1 [Source:HGNC Symbol;Acc:HGNC:31796]	TCHHL1	-1.29166
RGS9BP	regulator of G protein signaling 9 binding protein [Source:HGNC Symbol;Acc:HGNC:30304]	RGS9BP	-1.29061
CD33	CD33 molecule [Source:HGNC Symbol;Acc:HGNC:1659]	CD33	-1.2905
POLR2E	RNA polymerase II subunit E [Source:HGNC Symbol;Acc:HGNC:9192]	POLR2E	-1.29006
LOC730033	NA	NA	-1.29003
ABCA2	ATP binding cassette subfamily A member 2 [Source:HGNC Symbol;Acc:HGNC:32]	ABCA2	-1.28949
KIAA0232	KIAA0232 [Source:HGNC Symbol;Acc:HGNC:28992]	KIAA0232	-1.28927
CTDNEP1	CTD nuclear envelope phosphatase 1 [Source:HGNC Symbol;Acc:HGNC:19085]	CTDNEP1	-1.28914
HAUS3	HAUS augmin like complex subunit 3 [Source:HGNC Symbol;Acc:HGNC:28719]	HAUS3	-1.28907
GJD4	gap junction protein delta 4 [Source:HGNC Symbol;Acc:HGNC:23296]	GJD4	-1.28868
MTNR1B	melatonin receptor 1B [Source:HGNC Symbol;Acc:HGNC:7464]	MTNR1B	-1.28846
SPAG1	sperm associated antigen 1 [Source:HGNC Symbol;Acc:HGNC:11212]	SPAG1	-1.28754
NGDN	neuroguidin [Source:HGNC Symbol;Acc:HGNC:20271]	NGDN	-1.2865
AP1G1	adaptor related protein complex 1 subunit gamma 1 [Source:HGNC Symbol;Acc:HGNC:555]	AP1G1	-1.28599
DPEP2	dipeptidase 2 [Source:HGNC Symbol;Acc:HGNC:23028]	DPEP2	-1.28596
WAPL	WAPL cohesin release factor [Source:HGNC Symbol;Acc:HGNC:23293]	WAPL	-1.28539
LOC649618	NA	NA	-1.28536
TMEM183A	transmembrane protein 183A [Source:HGNC Symbol;Acc:HGNC:20173]	TMEM183A	-1.28491
KLHL8	kelch like family member 8 [Source:HGNC Symbol;Acc:HGNC:18644]	KLHL8	-1.2846
SLC5A3	solute carrier family 5 member 3 [Source:HGNC Symbol;Acc:HGNC:11038]	SLC5A3	-1.28383
OTUD3	OTU deubiquitinase 3 [Source:HGNC Symbol;Acc:HGNC:29038]	OTUD3	-1.28121
SNRPD1	small nuclear ribonucleoprotein D1 polypeptide [Source:HGNC Symbol;Acc:HGNC:11158]	SNRPD1	-1.28117
IQGAP3	IQ motif containing GTPase activating protein 3 [Source:HGNC Symbol;Acc:HGNC:20669]	IQGAP3	-1.28058
IRAK1	interleukin 1 receptor associated kinase 1 [Source:HGNC Symbol;Acc:HGNC:6112]	IRAK1	-1.2804
PAGE2	PAGE family member 2 [Source:HGNC Symbol;Acc:HGNC:31804]	PAGE2	-1.28016
EBPL	EBP like [Source:HGNC Symbol;Acc:HGNC:18061]	EBPL	-1.2797
SLAMF7	SLAM family member 7 [Source:HGNC Symbol;Acc:HGNC:21394]	SLAMF7	-1.27899
ARF4	ADP ribosylation factor 4 [Source:HGNC Symbol;Acc:HGNC:655]	ARF4	-1.27383
SBNO2	strawberry notch homolog 2 [Source:HGNC Symbol;Acc:HGNC:29158]	SBNO2	-1.27306
PAX8	paired box 8 [Source:HGNC Symbol;Acc:HGNC:8622]	PAX8	-1.272
OSGEP	O-sialoglycoprotein endopeptidase [Source:HGNC Symbol;Acc:HGNC:18028]	OSGEP	-1.27151
CAD	carbamoyl-phosphate synthetase 2, aspartate transcarbamylase, and dihydroorotase [Source:HGNC Symbol;Acc:HGNC:1424]	CAD	-1.26762
LOC731297	NA	NA	-1.2675
EEF1D	eukaryotic translation elongation factor 1 delta [Source:HGNC Symbol;Acc:HGNC:3211]	EEF1D	-1.26664
PAH	phenylalanine hydroxylase [Source:HGNC Symbol;Acc:HGNC:8582]	PAH	-1.26621
IL24	interleukin 24 [Source:HGNC Symbol;Acc:HGNC:11346]	IL24	-1.26606
LOC729043	NA	NA	-1.26588
SMARCB1	SWI/SNF related, matrix associated, actin dependent regulator of chromatin, subfamily b, member 1 [Source:HGNC Symbol;Acc:HGNC:11103]	SMARCB1	-1.26579
KCNJ10	potassium voltage-gated channel subfamily J member 10 [Source:HGNC Symbol;Acc:HGNC:6256]	KCNJ10	-1.26546
NCR1	natural cytotoxicity triggering receptor 1 [Source:HGNC Symbol;Acc:HGNC:6731]	NCR1	-1.26501
CDH16	cadherin 16 [Source:HGNC Symbol;Acc:HGNC:1755]	CDH16	-1.26474
FAM170B	family with sequence similarity 170 member B [Source:HGNC Symbol;Acc:HGNC:19736]	FAM170B	-1.26343
WDR70	WD repeat domain 70 [Source:HGNC Symbol;Acc:HGNC:25495]	WDR70	-1.26339
HOOK1	hook microtubule tethering protein 1 [Source:HGNC Symbol;Acc:HGNC:19884]	HOOK1	-1.26303
LOC732134	NA	NA	-1.26292
SLC51A	solute carrier family 51 alpha subunit [Source:HGNC Symbol;Acc:HGNC:29955]	SLC51A	-1.26291
RGS18	regulator of G protein signaling 18 [Source:HGNC Symbol;Acc:HGNC:14261]	RGS18	-1.26287
GABRA2	gamma-aminobutyric acid type A receptor alpha2 subunit [Source:HGNC Symbol;Acc:HGNC:4076]	GABRA2	-1.2621
DOCK7	dedicator of cytokinesis 7 [Source:HGNC Symbol;Acc:HGNC:19190]	DOCK7	-1.25927
UBE2E1	ubiquitin conjugating enzyme E2 E1 [Source:HGNC Symbol;Acc:HGNC:12477]	UBE2E1	-1.25879
GLB1	galactosidase beta 1 [Source:HGNC Symbol;Acc:HGNC:4298]	GLB1	-1.25844
SCP2D1	SCP2 sterol binding domain containing 1 [Source:HGNC Symbol;Acc:HGNC:16211]	SCP2D1	-1.25789
PCDH10	protocadherin 10 [Source:HGNC Symbol;Acc:HGNC:13404]	PCDH10	-1.25741
PAMR1	peptidase domain containing associated with muscle regeneration 1 [Source:HGNC Symbol;Acc:HGNC:24554]	PAMR1	-1.25681
SMARCA4	SWI/SNF related, matrix associated, actin dependent regulator of chromatin, subfamily a, member 4 [Source:HGNC Symbol;Acc:HGNC:11100]	SMARCA4	-1.25651
BCKDK	branched chain ketoacid dehydrogenase kinase [Source:HGNC Symbol;Acc:HGNC:16902]	BCKDK	-1.25554
UBR4	ubiquitin protein ligase E3 component n-recognin 4 [Source:HGNC Symbol;Acc:HGNC:30313]	UBR4	-1.25483
PCAT18	NA	NA	-1.2548
LOC652774	NA	NA	-1.25385
MT1B	metallothionein 1B [Source:HGNC Symbol;Acc:HGNC:7394]	MT1B	-1.25381
TAS2R40	taste 2 receptor member 40 [Source:HGNC Symbol;Acc:HGNC:18885]	TAS2R40	-1.25361
PAGE1	PAGE family member 1 [Source:HGNC Symbol;Acc:HGNC:4107]	PAGE1	-1.25343
FITM1	fat storage inducing transmembrane protein 1 [Source:HGNC Symbol;Acc:HGNC:33714]	FITM1	-1.25302
LOC652788	NA	NA	-1.25136
OR5AP2	olfactory receptor family 5 subfamily AP member 2 [Source:HGNC Symbol;Acc:HGNC:15258]	OR5AP2	-1.25047
NUDT1	nudix hydrolase 1 [Source:HGNC Symbol;Acc:HGNC:8048]	NUDT1	-1.24965
RMC1	regulator of MON1-CCZ1 [Source:HGNC Symbol;Acc:HGNC:24326]	RMC1	-1.24883
CYP4F22	cytochrome P450 family 4 subfamily F member 22 [Source:HGNC Symbol;Acc:HGNC:26820]	CYP4F22	-1.24867
EMP1	epithelial membrane protein 1 [Source:HGNC Symbol;Acc:HGNC:3333]	EMP1	-1.24658
RAI14	retinoic acid induced 14 [Source:HGNC Symbol;Acc:HGNC:14873]	RAI14	-1.24601
AMPD2	adenosine monophosphate deaminase 2 [Source:HGNC Symbol;Acc:HGNC:469]	AMPD2	-1.24552
FAM171A2	family with sequence similarity 171 member A2 [Source:HGNC Symbol;Acc:HGNC:30480]	FAM171A2	-1.24536
RAB25	RAB25, member RAS oncogene family [Source:HGNC Symbol;Acc:HGNC:18238]	RAB25	-1.2439
LPCAT1	lysophosphatidylcholine acyltransferase 1 [Source:HGNC Symbol;Acc:HGNC:25718]	LPCAT1	-1.24209
PACRG	parkin coregulated [Source:HGNC Symbol;Acc:HGNC:19152]	PACRG	-1.24173
POC1A	POC1 centriolar protein A [Source:HGNC Symbol;Acc:HGNC:24488]	POC1A	-1.24162
ACOX2	acyl-CoA oxidase 2 [Source:HGNC Symbol;Acc:HGNC:120]	ACOX2	-1.24074
LINC01220	NA	NA	-1.24054
NDUFA12	NADH:ubiquinone oxidoreductase subunit A12 [Source:HGNC Symbol;Acc:HGNC:23987]	NDUFA12	-1.23978
FIGLA	folliculogenesis specific bHLH transcription factor [Source:HGNC Symbol;Acc:HGNC:24669]	FIGLA	-1.2387
RPS2P12	NA	NA	-1.23815
LINC01085	NA	NA	-1.23753
CEACAM1	carcinoembryonic antigen related cell adhesion molecule 1 [Source:HGNC Symbol;Acc:HGNC:1814]	CEACAM1	-1.23721
UGT2B4	UDP glucuronosyltransferase family 2 member B4 [Source:HGNC Symbol;Acc:HGNC:12553]	UGT2B4	-1.23639
AGAP1	ArfGAP with GTPase domain, ankyrin repeat and PH domain 1 [Source:HGNC Symbol;Acc:HGNC:16922]	AGAP1	-1.23629
ZNF264	zinc finger protein 264 [Source:HGNC Symbol;Acc:HGNC:13057]	ZNF264	-1.2359
MIR7-3HG	NA	NA	-1.23548
STX10	syntaxin 10 [Source:HGNC Symbol;Acc:HGNC:11428]	STX10	-1.23451
TRPS1	transcriptional repressor GATA binding 1 [Source:HGNC Symbol;Acc:HGNC:12340]	TRPS1	-1.23418
ERV3-1	endogenous retrovirus group 3 member 1, envelope [Source:HGNC Symbol;Acc:HGNC:3454]	ERV3-1	-1.2339
OLAH	oleoyl-ACP hydrolase [Source:HGNC Symbol;Acc:HGNC:25625]	OLAH	-1.23302
DDX3X	DEAD-box helicase 3 X-linked [Source:HGNC Symbol;Acc:HGNC:2745]	DDX3X	-1.23302
NCOA5	nuclear receptor coactivator 5 [Source:HGNC Symbol;Acc:HGNC:15909]	NCOA5	-1.23249
LOC653498	NA	NA	-1.23232
AMMECR1	Alport syndrome, mental retardation, midface hypoplasia and elliptocytosis chromosomal region gene 1 [Source:HGNC Symbol;Acc:HGNC:467]	AMMECR1	-1.23232
LOC731738	NA	NA	-1.23138
DEGS1	delta 4-desaturase, sphingolipid 1 [Source:HGNC Symbol;Acc:HGNC:13709]	DEGS1	-1.23114
DHX15	DEAH-box helicase 15 [Source:HGNC Symbol;Acc:HGNC:2738]	DHX15	-1.23101
COG6	component of oligomeric golgi complex 6 [Source:HGNC Symbol;Acc:HGNC:18621]	COG6	-1.23062
CABP5	calcium binding protein 5 [Source:HGNC Symbol;Acc:HGNC:13714]	CABP5	-1.22963
TRIM4	tripartite motif containing 4 [Source:HGNC Symbol;Acc:HGNC:16275]	TRIM4	-1.22954
DHRS4	dehydrogenase/reductase 4 [Source:HGNC Symbol;Acc:HGNC:16985]	DHRS4	-1.22876
LOC729584	NA	NA	-1.22842
ZNF511	zinc finger protein 511 [Source:HGNC Symbol;Acc:HGNC:28445]	ZNF511	-1.2271
TYRP1	tyrosinase related protein 1 [Source:HGNC Symbol;Acc:HGNC:12450]	TYRP1	-1.22705
HLA-DQA2	major histocompatibility complex, class II, DQ alpha 2 [Source:HGNC Symbol;Acc:HGNC:4943]	HLA-DQA2	-1.22664
GMNN	geminin, DNA replication inhibitor [Source:HGNC Symbol;Acc:HGNC:17493]	GMNN	-1.22624
LOC730651	NA	NA	-1.22592
SMARCE1	SWI/SNF related, matrix associated, actin dependent regulator of chromatin, subfamily e, member 1 [Source:HGNC Symbol;Acc:HGNC:11109]	SMARCE1	-1.22497
PTPRT	protein tyrosine phosphatase, receptor type T [Source:HGNC Symbol;Acc:HGNC:9682]	PTPRT	-1.22493
PCYT1B	phosphate cytidylyltransferase 1, choline, beta [Source:HGNC Symbol;Acc:HGNC:8755]	PCYT1B	-1.22428
POLR1G	CD3e molecule associated protein [Source:HGNC Symbol;Acc:HGNC:24219]	CD3EAP	-1.22427
NETO1	neuropilin and tolloid like 1 [Source:HGNC Symbol;Acc:HGNC:13823]	NETO1	-1.2236
CABYR	calcium binding tyrosine phosphorylation regulated [Source:HGNC Symbol;Acc:HGNC:15569]	CABYR	-1.22347
TTN	titin [Source:HGNC Symbol;Acc:HGNC:12403]	TTN	-1.2217
GBX2	gastrulation brain homeobox 2 [Source:HGNC Symbol;Acc:HGNC:4186]	GBX2	-1.22124
LOC731029	NA	NA	-1.22031
CDKL2	cyclin dependent kinase like 2 [Source:HGNC Symbol;Acc:HGNC:1782]	CDKL2	-1.21982
SPHKAP	SPHK1 interactor, AKAP domain containing [Source:HGNC Symbol;Acc:HGNC:30619]	SPHKAP	-1.21909
GOPC	golgi associated PDZ and coiled-coil motif containing [Source:HGNC Symbol;Acc:HGNC:17643]	GOPC	-1.21839
ANPEP	alanyl aminopeptidase, membrane [Source:HGNC Symbol;Acc:HGNC:500]	ANPEP	-1.21839
IREB2	iron responsive element binding protein 2 [Source:HGNC Symbol;Acc:HGNC:6115]	IREB2	-1.21721
PRKN	parkin RBR E3 ubiquitin protein ligase [Source:HGNC Symbol;Acc:HGNC:8607]	PRKN	-1.21646
LOC728922	NA	NA	-1.21545
CIAO1	cytosolic iron-sulfur assembly component 1 [Source:HGNC Symbol;Acc:HGNC:14280]	CIAO1	-1.21524
CCDC148	coiled-coil domain containing 148 [Source:HGNC Symbol;Acc:HGNC:25191]	CCDC148	-1.21496
ELOF1	elongation factor 1 homolog [Source:HGNC Symbol;Acc:HGNC:28691]	ELOF1	-1.21438
DOK3	docking protein 3 [Source:HGNC Symbol;Acc:HGNC:24583]	DOK3	-1.21436
ARL8A	ADP ribosylation factor like GTPase 8A [Source:HGNC Symbol;Acc:HGNC:25192]	ARL8A	-1.21434
CXCR3	C-X-C motif chemokine receptor 3 [Source:HGNC Symbol;Acc:HGNC:4540]	CXCR3	-1.21203
TBX5	T-box 5 [Source:HGNC Symbol;Acc:HGNC:11604]	TBX5	-1.21202
TMED9	transmembrane p24 trafficking protein 9 [Source:HGNC Symbol;Acc:HGNC:24878]	TMED9	-1.21169
CDH5	cadherin 5 [Source:HGNC Symbol;Acc:HGNC:1764]	CDH5	-1.21142
RPS28P6	NA	NA	-1.21136
MAP3K7	mitogen-activated protein kinase kinase kinase 7 [Source:HGNC Symbol;Acc:HGNC:6859]	MAP3K7	-1.21113
AKNAD1	AKNA domain containing 1 [Source:HGNC Symbol;Acc:HGNC:28398]	AKNAD1	-1.21005
LOC729921	NA	NA	-1.20982
RNF169	ring finger protein 169 [Source:HGNC Symbol;Acc:HGNC:26961]	RNF169	-1.20979
HMGB1P22	NA	NA	-1.2095
IFNA5	interferon alpha 5 [Source:HGNC Symbol;Acc:HGNC:5426]	IFNA5	-1.20905
LOC729989	NA	NA	-1.20815
NXPE1	neurexophilin and PC-esterase domain family member 1 [Source:HGNC Symbol;Acc:HGNC:28527]	NXPE1	-1.20785
GNPNAT1	glucosamine-phosphate N-acetyltransferase 1 [Source:HGNC Symbol;Acc:HGNC:19980]	GNPNAT1	-1.20711
DOCK8-AS1	chromosome 9 open reading frame 66 [Source:HGNC Symbol;Acc:HGNC:26436]	C9orf66	-1.20705
COQ4	coenzyme Q4 [Source:HGNC Symbol;Acc:HGNC:19693]	COQ4	-1.20466
PPP2CA	protein phosphatase 2 catalytic subunit alpha [Source:HGNC Symbol;Acc:HGNC:9299]	PPP2CA	-1.20454
MVB12A	multivesicular body subunit 12A [Source:HGNC Symbol;Acc:HGNC:25153]	MVB12A	-1.20411
OR8D1	olfactory receptor family 8 subfamily D member 1 [Source:HGNC Symbol;Acc:HGNC:8481]	OR8D1	-1.20395
SLC2A5	solute carrier family 2 member 5 [Source:HGNC Symbol;Acc:HGNC:11010]	SLC2A5	-1.20353
JPT1	Jupiter microtubule associated homolog 1 [Source:HGNC Symbol;Acc:HGNC:14569]	JPT1	-1.20308
LOC728210	NA	NA	-1.20308
CCDC183	coiled-coil domain containing 183 [Source:HGNC Symbol;Acc:HGNC:28236]	CCDC183	-1.20274
BRINP1	BMP/retinoic acid inducible neural specific 1 [Source:HGNC Symbol;Acc:HGNC:2687]	BRINP1	-1.20261
CDK16	cyclin dependent kinase 16 [Source:HGNC Symbol;Acc:HGNC:8749]	CDK16	-1.20253
RPL19	ribosomal protein L19 [Source:HGNC Symbol;Acc:HGNC:10312]	RPL19	-1.20249
CPT2	carnitine palmitoyltransferase 2 [Source:HGNC Symbol;Acc:HGNC:2330]	CPT2	-1.20244
MBNL1	muscleblind like splicing regulator 1 [Source:HGNC Symbol;Acc:HGNC:6923]	MBNL1	-1.20241
TMEM132B	transmembrane protein 132B [Source:HGNC Symbol;Acc:HGNC:29397]	TMEM132B	-1.20188
LINC02538	NA	NA	-1.20185
SNRPD2	small nuclear ribonucleoprotein D2 polypeptide [Source:HGNC Symbol;Acc:HGNC:11159]	SNRPD2	-1.20158
FMOD	fibromodulin [Source:HGNC Symbol;Acc:HGNC:3774]	FMOD	-1.2012
DAPK3	death associated protein kinase 3 [Source:HGNC Symbol;Acc:HGNC:2676]	DAPK3	-1.20066
EPHA2	EPH receptor A2 [Source:HGNC Symbol;Acc:HGNC:3386]	EPHA2	-1.19935
ABI3	ABI family member 3 [Source:HGNC Symbol;Acc:HGNC:29859]	ABI3	-1.19929
PMF1	polyamine modulated factor 1 [Source:HGNC Symbol;Acc:HGNC:9112]	PMF1	-1.19874
RPP25L	ribonuclease P/MRP subunit p25 like [Source:HGNC Symbol;Acc:HGNC:19909]	RPP25L	-1.19829
CHCHD6	coiled-coil-helix-coiled-coil-helix domain containing 6 [Source:HGNC Symbol;Acc:HGNC:28184]	CHCHD6	-1.19807
SCAF8	SR-related CTD associated factor 8 [Source:HGNC Symbol;Acc:HGNC:20959]	SCAF8	-1.19791
LOC651667	NA	NA	-1.19582
EXOC1L	exocyst complex component 1 like [Source:HGNC Symbol;Acc:HGNC:53433]	EXOC1L	-1.19352
PRKCG	protein kinase C gamma [Source:HGNC Symbol;Acc:HGNC:9402]	PRKCG	-1.19352
ECI1	enoyl-CoA delta isomerase 1 [Source:HGNC Symbol;Acc:HGNC:2703]	ECI1	-1.19336
KCNQ1	potassium voltage-gated channel subfamily Q member 1 [Source:HGNC Symbol;Acc:HGNC:6294]	KCNQ1	-1.19293
NAXE	NAD(P)HX epimerase [Source:HGNC Symbol;Acc:HGNC:18453]	NAXE	-1.19228
SLITRK5	SLIT and NTRK like family member 5 [Source:HGNC Symbol;Acc:HGNC:20295]	SLITRK5	-1.1921
PWP2	PWP2, small subunit processome component [Source:HGNC Symbol;Acc:HGNC:9711]	PWP2	-1.19156
ATF4	activating transcription factor 4 [Source:HGNC Symbol;Acc:HGNC:786]	ATF4	-1.1913
KRT6B	keratin 6B [Source:HGNC Symbol;Acc:HGNC:6444]	KRT6B	-1.19105
LARP1B	La ribonucleoprotein domain family member 1B [Source:HGNC Symbol;Acc:HGNC:24704]	LARP1B	-1.18985
YBEY	ybeY metalloendoribonuclease [Source:HGNC Symbol;Acc:HGNC:1299]	YBEY	-1.18932
LOC730225	NA	NA	-1.18921
SCAMP1	secretory carrier membrane protein 1 [Source:HGNC Symbol;Acc:HGNC:10563]	SCAMP1	-1.18913
ZBTB17	zinc finger and BTB domain containing 17 [Source:HGNC Symbol;Acc:HGNC:12936]	ZBTB17	-1.18902
TSPY3	testis specific protein Y-linked 3 [Source:HGNC Symbol;Acc:HGNC:33876]	TSPY3	-1.18814
RIMKLA	ribosomal modification protein rimK like family member A [Source:HGNC Symbol;Acc:HGNC:28725]	RIMKLA	-1.18812
ABR	ABR, RhoGEF and GTPase activating protein [Source:HGNC Symbol;Acc:HGNC:81]	ABR	-1.18754
MRPS9	mitochondrial ribosomal protein S9 [Source:HGNC Symbol;Acc:HGNC:14501]	MRPS9	-1.18703
CYB561D2	cytochrome b561 family member D2 [Source:HGNC Symbol;Acc:HGNC:30253]	CYB561D2	-1.18665
PLEKHF2	pleckstrin homology and FYVE domain containing 2 [Source:HGNC Symbol;Acc:HGNC:20757]	PLEKHF2	-1.18547
LOC728704	NA	NA	-1.18492
UGT2B17	UDP glucuronosyltransferase family 2 member B17 [Source:HGNC Symbol;Acc:HGNC:12547]	UGT2B17	-1.18424
SRCAP	Snf2 related CREBBP activator protein [Source:HGNC Symbol;Acc:HGNC:16974]	SRCAP	-1.18422
TBC1D22A	TBC1 domain family member 22A [Source:HGNC Symbol;Acc:HGNC:1309]	TBC1D22A	-1.18265
AVIL	advillin [Source:HGNC Symbol;Acc:HGNC:14188]	AVIL	-1.18221
LOC729441	NA	NA	-1.1822
MRPS5	mitochondrial ribosomal protein S5 [Source:HGNC Symbol;Acc:HGNC:14498]	MRPS5	-1.18098
SSR3	signal sequence receptor subunit 3 [Source:HGNC Symbol;Acc:HGNC:11325]	SSR3	-1.18046
PRR30	proline rich 30 [Source:HGNC Symbol;Acc:HGNC:28677]	PRR30	-1.17822
NOL7	nucleolar protein 7 [Source:HGNC Symbol;Acc:HGNC:21040]	NOL7	-1.17786
TMEM80	transmembrane protein 80 [Source:HGNC Symbol;Acc:HGNC:27453]	TMEM80	-1.17684
HOXD3	homeobox D3 [Source:HGNC Symbol;Acc:HGNC:5137]	HOXD3	-1.17654
NUSAP1	nucleolar and spindle associated protein 1 [Source:HGNC Symbol;Acc:HGNC:18538]	NUSAP1	-1.1763
RPP25	ribonuclease P and MRP subunit p25 [Source:HGNC Symbol;Acc:HGNC:30361]	RPP25	-1.176
ANO8	anoctamin 8 [Source:HGNC Symbol;Acc:HGNC:29329]	ANO8	-1.17588
BRCA2	BRCA2, DNA repair associated [Source:HGNC Symbol;Acc:HGNC:1101]	BRCA2	-1.17552
EVI5	ecotropic viral integration site 5 [Source:HGNC Symbol;Acc:HGNC:3501]	EVI5	-1.17525
CCDC8	coiled-coil domain containing 8 [Source:HGNC Symbol;Acc:HGNC:25367]	CCDC8	-1.17476
CYBA	cytochrome b-245 alpha chain [Source:HGNC Symbol;Acc:HGNC:2577]	CYBA	-1.17406
CRISP2	cysteine rich secretory protein 2 [Source:HGNC Symbol;Acc:HGNC:12024]	CRISP2	-1.17349
ATP5MPL	ATP synthase membrane subunit 6.8PL [Source:HGNC Symbol;Acc:HGNC:1188]	ATP5MPL	-1.17294
B3GNT3	UDP-GlcNAc:betaGal beta-1,3-N-acetylglucosaminyltransferase 3 [Source:HGNC Symbol;Acc:HGNC:13528]	B3GNT3	-1.17257
SNRNP200	small nuclear ribonucleoprotein U5 subunit 200 [Source:HGNC Symbol;Acc:HGNC:30859]	SNRNP200	-1.17245
LINC02499	NA	NA	-1.17213
COG8	component of oligomeric golgi complex 8 [Source:HGNC Symbol;Acc:HGNC:18623]	COG8	-1.17209
LY6D	lymphocyte antigen 6 family member D [Source:HGNC Symbol;Acc:HGNC:13348]	LY6D	-1.17135
DENND10P1	NA	NA	-1.17132
PF4V1	platelet factor 4 variant 1 [Source:HGNC Symbol;Acc:HGNC:8862]	PF4V1	-1.17105
SURF2	surfeit 2 [Source:HGNC Symbol;Acc:HGNC:11475]	SURF2	-1.17026
TUBG1	tubulin gamma 1 [Source:HGNC Symbol;Acc:HGNC:12417]	TUBG1	-1.17014
GADD45B	growth arrest and DNA damage inducible beta [Source:HGNC Symbol;Acc:HGNC:4096]	GADD45B	-1.16963
FBL	fibrillarin [Source:HGNC Symbol;Acc:HGNC:3599]	FBL	-1.16963
PRRT4	proline rich transmembrane protein 4 [Source:HGNC Symbol;Acc:HGNC:37280]	PRRT4	-1.16948
SELPLG	selectin P ligand [Source:HGNC Symbol;Acc:HGNC:10722]	SELPLG	-1.16948
NLRP12	NLR family pyrin domain containing 12 [Source:HGNC Symbol;Acc:HGNC:22938]	NLRP12	-1.16937
EBLN2	endogenous Bornavirus like nucleoprotein 2 [Source:HGNC Symbol;Acc:HGNC:25493]	EBLN2	-1.1679
DFFA	DNA fragmentation factor subunit alpha [Source:HGNC Symbol;Acc:HGNC:2772]	DFFA	-1.16778
NMNAT3	nicotinamide nucleotide adenylyltransferase 3 [Source:HGNC Symbol;Acc:HGNC:20989]	NMNAT3	-1.1676
SNED1	sushi, nidogen and EGF like domains 1 [Source:HGNC Symbol;Acc:HGNC:24696]	SNED1	-1.16744
TNFRSF13B	TNF receptor superfamily member 13B [Source:HGNC Symbol;Acc:HGNC:18153]	TNFRSF13B	-1.16704
VIPAS39	VPS33B interacting protein, apical-basolateral polarity regulator, spe-39 homolog [Source:HGNC Symbol;Acc:HGNC:20347]	VIPAS39	-1.16614
SERTAD2	SERTA domain containing 2 [Source:HGNC Symbol;Acc:HGNC:30784]	SERTAD2	-1.16519
LOC646139	NA	NA	-1.16511
GSDMC	gasdermin C [Source:HGNC Symbol;Acc:HGNC:7151]	GSDMC	-1.16469
PAIP2	poly(A) binding protein interacting protein 2 [Source:HGNC Symbol;Acc:HGNC:17970]	PAIP2	-1.16464
C1orf220	NA	NA	-1.16415
CC2D1B	coiled-coil and C2 domain containing 1B [Source:HGNC Symbol;Acc:HGNC:29386]	CC2D1B	-1.16394
CNTLN	centlein [Source:HGNC Symbol;Acc:HGNC:23432]	CNTLN	-1.16336
SLC16A14	solute carrier family 16 member 14 [Source:HGNC Symbol;Acc:HGNC:26417]	SLC16A14	-1.16069
NOL6	nucleolar protein 6 [Source:HGNC Symbol;Acc:HGNC:19910]	NOL6	-1.16027
UGT2B10	UDP glucuronosyltransferase family 2 member B10 [Source:HGNC Symbol;Acc:HGNC:12544]	UGT2B10	-1.16021
C22orf39	chromosome 22 open reading frame 39 [Source:HGNC Symbol;Acc:HGNC:27012]	C22orf39	-1.15993
RAB39B	RAB39B, member RAS oncogene family [Source:HGNC Symbol;Acc:HGNC:16499]	RAB39B	-1.15974
SLC9B2	solute carrier family 9 member B2 [Source:HGNC Symbol;Acc:HGNC:25143]	SLC9B2	-1.1592
TAPT1	transmembrane anterior posterior transformation 1 [Source:HGNC Symbol;Acc:HGNC:26887]	TAPT1	-1.15876
NT5C3A	5'-nucleotidase, cytosolic IIIA [Source:HGNC Symbol;Acc:HGNC:17820]	NT5C3A	-1.15815
CHI3L1	chitinase 3 like 1 [Source:HGNC Symbol;Acc:HGNC:1932]	CHI3L1	-1.15792
POMT2	protein O-mannosyltransferase 2 [Source:HGNC Symbol;Acc:HGNC:19743]	POMT2	-1.15687
CD80	CD80 molecule [Source:HGNC Symbol;Acc:HGNC:1700]	CD80	-1.15625
CYB5RL	cytochrome b5 reductase like [Source:HGNC Symbol;Acc:HGNC:32220]	CYB5RL	-1.156
TFRC	transferrin receptor [Source:HGNC Symbol;Acc:HGNC:11763]	TFRC	-1.15539
ANHX	anomalous homeobox [Source:HGNC Symbol;Acc:HGNC:40024]	ANHX	-1.15537
CFL2	cofilin 2 [Source:HGNC Symbol;Acc:HGNC:1875]	CFL2	-1.15519
WDR6	WD repeat domain 6 [Source:HGNC Symbol;Acc:HGNC:12758]	WDR6	-1.15514
TMED6	transmembrane p24 trafficking protein 6 [Source:HGNC Symbol;Acc:HGNC:28331]	TMED6	-1.15492
HSD17B7	hydroxysteroid 17-beta dehydrogenase 7 [Source:HGNC Symbol;Acc:HGNC:5215]	HSD17B7	-1.15482
MCM10	minichromosome maintenance 10 replication initiation factor [Source:HGNC Symbol;Acc:HGNC:18043]	MCM10	-1.15394
KIF4A	kinesin family member 4A [Source:HGNC Symbol;Acc:HGNC:13339]	KIF4A	-1.15377
TBC1D12	TBC1 domain family member 12 [Source:HGNC Symbol;Acc:HGNC:29082]	TBC1D12	-1.15308
EML3	EMAP like 3 [Source:HGNC Symbol;Acc:HGNC:26666]	EML3	-1.15298
KCNMB4	potassium calcium-activated channel subfamily M regulatory beta subunit 4 [Source:HGNC Symbol;Acc:HGNC:6289]	KCNMB4	-1.15276
BIRC7	baculoviral IAP repeat containing 7 [Source:HGNC Symbol;Acc:HGNC:13702]	BIRC7	-1.15231
SLC22A2	solute carrier family 22 member 2 [Source:HGNC Symbol;Acc:HGNC:10966]	SLC22A2	-1.15194
NUCB2	nucleobindin 2 [Source:HGNC Symbol;Acc:HGNC:8044]	NUCB2	-1.15168
LOC731074	NA	NA	-1.1509
MOB2	MOB kinase activator 2 [Source:HGNC Symbol;Acc:HGNC:24904]	MOB2	-1.15072
KIAA0319	KIAA0319 [Source:HGNC Symbol;Acc:HGNC:21580]	KIAA0319	-1.15015
IL21	interleukin 21 [Source:HGNC Symbol;Acc:HGNC:6005]	IL21	-1.15013
DMGDH	dimethylglycine dehydrogenase [Source:HGNC Symbol;Acc:HGNC:24475]	DMGDH	-1.14948
ARHGEF3	Rho guanine nucleotide exchange factor 3 [Source:HGNC Symbol;Acc:HGNC:683]	ARHGEF3	-1.14905
ZNF148	zinc finger protein 148 [Source:HGNC Symbol;Acc:HGNC:12933]	ZNF148	-1.14799
CEP85L	centrosomal protein 85 like [Source:HGNC Symbol;Acc:HGNC:21638]	CEP85L	-1.14727
SF1	splicing factor 1 [Source:HGNC Symbol;Acc:HGNC:12950]	SF1	-1.14724
AKR1B1	aldo-keto reductase family 1 member B [Source:HGNC Symbol;Acc:HGNC:381]	AKR1B1	-1.14701
GPR17	G protein-coupled receptor 17 [Source:HGNC Symbol;Acc:HGNC:4471]	GPR17	-1.1465
IBA57	IBA57, iron-sulfur cluster assembly [Source:HGNC Symbol;Acc:HGNC:27302]	IBA57	-1.14549
PLA2G10	phospholipase A2 group X [Source:HGNC Symbol;Acc:HGNC:9029]	PLA2G10	-1.14492
UBE2Q2P1	NA	NA	-1.14431
LDOC1	LDOC1, regulator of NFKB signaling [Source:HGNC Symbol;Acc:HGNC:6548]	LDOC1	-1.14225
SMIM30	small integral membrane protein 30 [Source:HGNC Symbol;Acc:HGNC:48953]	SMIM30	-1.1419
LOC727725	NA	NA	-1.14114
OR4C3	olfactory receptor family 4 subfamily C member 3 [Source:HGNC Symbol;Acc:HGNC:14697]	OR4C3	-1.14056
LOC730909	NA	NA	-1.13878
ZBTB26	zinc finger and BTB domain containing 26 [Source:HGNC Symbol;Acc:HGNC:23383]	ZBTB26	-1.13825
CD8B	CD8b molecule [Source:HGNC Symbol;Acc:HGNC:1707]	CD8B	-1.1382
FAM157A	NA	NA	-1.13818
CREB1	cAMP responsive element binding protein 1 [Source:HGNC Symbol;Acc:HGNC:2345]	CREB1	-1.13797
SELP	selectin P [Source:HGNC Symbol;Acc:HGNC:10721]	SELP	-1.13738
NUP62	nucleoporin 62 [Source:HGNC Symbol;Acc:HGNC:8066]	NUP62	-1.13657
ANTXR1	ANTXR cell adhesion molecule 1 [Source:HGNC Symbol;Acc:HGNC:21014]	ANTXR1	-1.13598
C18orf21	chromosome 18 open reading frame 21 [Source:HGNC Symbol;Acc:HGNC:28802]	C18orf21	-1.13589
POLA1	DNA polymerase alpha 1, catalytic subunit [Source:HGNC Symbol;Acc:HGNC:9173]	POLA1	-1.13546
FAM155B	family with sequence similarity 155 member B [Source:HGNC Symbol;Acc:HGNC:30701]	FAM155B	-1.13545
DDX18	DEAD-box helicase 18 [Source:HGNC Symbol;Acc:HGNC:2741]	DDX18	-1.1352
MALSU1	mitochondrial assembly of ribosomal large subunit 1 [Source:HGNC Symbol;Acc:HGNC:21721]	MALSU1	-1.13447
COMMD10	COMM domain containing 10 [Source:HGNC Symbol;Acc:HGNC:30201]	COMMD10	-1.13438
JUP	junction plakoglobin [Source:HGNC Symbol;Acc:HGNC:6207]	JUP	-1.13347
RASGRP2	RAS guanyl releasing protein 2 [Source:HGNC Symbol;Acc:HGNC:9879]	RASGRP2	-1.13344
KLHL38	kelch like family member 38 [Source:HGNC Symbol;Acc:HGNC:34435]	KLHL38	-1.13344
CCNP	cyclin N-terminal domain containing 2 [Source:HGNC Symbol;Acc:HGNC:25805]	CNTD2	-1.13293
MIR9-1HG	chromosome 1 open reading frame 61 [Source:HGNC Symbol;Acc:HGNC:30780]	C1orf61	-1.13286
ZNF35	zinc finger protein 35 [Source:HGNC Symbol;Acc:HGNC:13099]	ZNF35	-1.13138
PRTFDC1	phosphoribosyl transferase domain containing 1 [Source:HGNC Symbol;Acc:HGNC:23333]	PRTFDC1	-1.13095
LOC650686	NA	NA	-1.13067
CAMTA2	calmodulin binding transcription activator 2 [Source:HGNC Symbol;Acc:HGNC:18807]	CAMTA2	-1.12906
COX7C	cytochrome c oxidase subunit 7C [Source:HGNC Symbol;Acc:HGNC:2292]	COX7C	-1.12883
SH3D19	SH3 domain containing 19 [Source:HGNC Symbol;Acc:HGNC:30418]	SH3D19	-1.12865
VSTM2B	V-set and transmembrane domain containing 2B [Source:HGNC Symbol;Acc:HGNC:33595]	VSTM2B	-1.1275
DNAJC5	DnaJ heat shock protein family (Hsp40) member C5 [Source:HGNC Symbol;Acc:HGNC:16235]	DNAJC5	-1.12734
DLG2	discs large MAGUK scaffold protein 2 [Source:HGNC Symbol;Acc:HGNC:2901]	DLG2	-1.12641
ZNF439	zinc finger protein 439 [Source:HGNC Symbol;Acc:HGNC:20873]	ZNF439	-1.12593
OR2F1	olfactory receptor family 2 subfamily F member 1 (gene/pseudogene) [Source:HGNC Symbol;Acc:HGNC:8246]	OR2F1	-1.12576
OR5H2	olfactory receptor family 5 subfamily H member 2 [Source:HGNC Symbol;Acc:HGNC:14752]	OR5H2	-1.12573
PKDREJ	polycystin family receptor for egg jelly [Source:HGNC Symbol;Acc:HGNC:9015]	PKDREJ	-1.12457
LOC650724	NA	NA	-1.12388
SCD	stearoyl-CoA desaturase [Source:HGNC Symbol;Acc:HGNC:10571]	SCD	-1.12375
CTDSPL2	CTD small phosphatase like 2 [Source:HGNC Symbol;Acc:HGNC:26936]	CTDSPL2	-1.1237
ZC2HC1B	zinc finger C2HC-type containing 1B [Source:HGNC Symbol;Acc:HGNC:21174]	ZC2HC1B	-1.12351
DNAJC28	DnaJ heat shock protein family (Hsp40) member C28 [Source:HGNC Symbol;Acc:HGNC:1297]	DNAJC28	-1.12046
GAGE1	G antigen 1 [Source:HGNC Symbol;Acc:HGNC:4098]	GAGE1	-1.12033
PABPN1	poly(A) binding protein nuclear 1 [Source:HGNC Symbol;Acc:HGNC:8565]	PABPN1	-1.12006
LIN9	lin-9 DREAM MuvB core complex component [Source:HGNC Symbol;Acc:HGNC:30830]	LIN9	-1.11983
C1orf52	chromosome 1 open reading frame 52 [Source:HGNC Symbol;Acc:HGNC:24871]	C1orf52	-1.11956
ILF2	interleukin enhancer binding factor 2 [Source:HGNC Symbol;Acc:HGNC:6037]	ILF2	-1.11878
FNDC10	fibronectin type III domain containing 10 [Source:HGNC Symbol;Acc:HGNC:42951]	FNDC10	-1.11804
OR1J4	olfactory receptor family 1 subfamily J member 4 [Source:HGNC Symbol;Acc:HGNC:8211]	OR1J4	-1.11787
EIF4A1	eukaryotic translation initiation factor 4A1 [Source:HGNC Symbol;Acc:HGNC:3282]	EIF4A1	-1.1176
ARSI	arylsulfatase family member I [Source:HGNC Symbol;Acc:HGNC:32521]	ARSI	-1.11636
POLM	DNA polymerase mu [Source:HGNC Symbol;Acc:HGNC:9185]	POLM	-1.11636
PCDH20	protocadherin 20 [Source:HGNC Symbol;Acc:HGNC:14257]	PCDH20	-1.1163
LOC729729	NA	NA	-1.11602
MOB1B	MOB kinase activator 1B [Source:HGNC Symbol;Acc:HGNC:29801]	MOB1B	-1.11506
ANAPC10	anaphase promoting complex subunit 10 [Source:HGNC Symbol;Acc:HGNC:24077]	ANAPC10	-1.11494
MTFR1L	mitochondrial fission regulator 1 like [Source:HGNC Symbol;Acc:HGNC:28836]	MTFR1L	-1.11471
TULP3	tubby like protein 3 [Source:HGNC Symbol;Acc:HGNC:12425]	TULP3	-1.11455
OR10J1	olfactory receptor family 10 subfamily J member 1 [Source:HGNC Symbol;Acc:HGNC:8175]	OR10J1	-1.11445
LOC730194	NA	NA	-1.11413
CPSF7	cleavage and polyadenylation specific factor 7 [Source:HGNC Symbol;Acc:HGNC:30098]	CPSF7	-1.11372
LOC727771	NA	NA	-1.11331
GUF1	GUF1 homolog, GTPase [Source:HGNC Symbol;Acc:HGNC:25799]	GUF1	-1.11304
ZNF436-AS1	NA	NA	-1.11255
MAP3K12	mitogen-activated protein kinase kinase kinase 12 [Source:HGNC Symbol;Acc:HGNC:6851]	MAP3K12	-1.11227
NUTM2F	NUT family member 2F [Source:HGNC Symbol;Acc:HGNC:23450]	NUTM2F	-1.11161
CSNK2A2	casein kinase 2 alpha 2 [Source:HGNC Symbol;Acc:HGNC:2459]	CSNK2A2	-1.11133
TIGD7	tigger transposable element derived 7 [Source:HGNC Symbol;Acc:HGNC:18331]	TIGD7	-1.11029
BORCS6	BLOC-1 related complex subunit 6 [Source:HGNC Symbol;Acc:HGNC:25939]	BORCS6	-1.1102
LOC401478	NA	NA	-1.11009
CHIC1	cysteine rich hydrophobic domain 1 [Source:HGNC Symbol;Acc:HGNC:1934]	CHIC1	-1.10852
LCE2B	late cornified envelope 2B [Source:HGNC Symbol;Acc:HGNC:16610]	LCE2B	-1.10791
RTBDN	retbindin [Source:HGNC Symbol;Acc:HGNC:30310]	RTBDN	-1.10756
FASTKD1	FAST kinase domains 1 [Source:HGNC Symbol;Acc:HGNC:26150]	FASTKD1	-1.10709
SLC25A29	solute carrier family 25 member 29 [Source:HGNC Symbol;Acc:HGNC:20116]	SLC25A29	-1.10681
ATP5MC2	ATP synthase membrane subunit c locus 2 [Source:HGNC Symbol;Acc:HGNC:842]	ATP5MC2	-1.10615
FAM124B	family with sequence similarity 124 member B [Source:HGNC Symbol;Acc:HGNC:26224]	FAM124B	-1.10601
OR10A5	olfactory receptor family 10 subfamily A member 5 [Source:HGNC Symbol;Acc:HGNC:15131]	OR10A5	-1.10513
MNT	MAX network transcriptional repressor [Source:HGNC Symbol;Acc:HGNC:7188]	MNT	-1.10451
LINC00639	NA	NA	-1.10433
SLCO1B3	solute carrier organic anion transporter family member 1B3 [Source:HGNC Symbol;Acc:HGNC:10961]	SLCO1B3	-1.10432
PANX3	pannexin 3 [Source:HGNC Symbol;Acc:HGNC:20573]	PANX3	-1.10429
NINJ2	ninjurin 2 [Source:HGNC Symbol;Acc:HGNC:7825]	NINJ2	-1.10415
LRRC45	leucine rich repeat containing 45 [Source:HGNC Symbol;Acc:HGNC:28302]	LRRC45	-1.10352
DMAC2L	distal membrane arm assembly complex 2 like [Source:HGNC Symbol;Acc:HGNC:18799]	DMAC2L	-1.102
PKP2	plakophilin 2 [Source:HGNC Symbol;Acc:HGNC:9024]	PKP2	-1.10164
LDHB	lactate dehydrogenase B [Source:HGNC Symbol;Acc:HGNC:6541]	LDHB	-1.10106
MED29	mediator complex subunit 29 [Source:HGNC Symbol;Acc:HGNC:23074]	MED29	-1.10068
ZNF343	zinc finger protein 343 [Source:HGNC Symbol;Acc:HGNC:16017]	ZNF343	-1.10009
ZNRD2	Sjogren syndrome/scleroderma autoantigen 1 [Source:HGNC Symbol;Acc:HGNC:11328]	SSSCA1	-1.09977
LOC729940	NA	NA	-1.09971
PJA2	praja ring finger ubiquitin ligase 2 [Source:HGNC Symbol;Acc:HGNC:17481]	PJA2	-1.09967
SPSB1	splA/ryanodine receptor domain and SOCS box containing 1 [Source:HGNC Symbol;Acc:HGNC:30628]	SPSB1	-1.09961
GTF2H2	general transcription factor IIH subunit 2 [Source:HGNC Symbol;Acc:HGNC:4656]	GTF2H2	-1.09942
GNAI1	G protein subunit alpha i1 [Source:HGNC Symbol;Acc:HGNC:4384]	GNAI1	-1.09912
HLF	HLF, PAR bZIP transcription factor [Source:HGNC Symbol;Acc:HGNC:4977]	HLF	-1.09871
TOR1B	torsin family 1 member B [Source:HGNC Symbol;Acc:HGNC:11995]	TOR1B	-1.09866
CHST15	carbohydrate sulfotransferase 15 [Source:HGNC Symbol;Acc:HGNC:18137]	CHST15	-1.09862
ZMAT2	zinc finger matrin-type 2 [Source:HGNC Symbol;Acc:HGNC:26433]	ZMAT2	-1.09853
FGF1	fibroblast growth factor 1 [Source:HGNC Symbol;Acc:HGNC:3665]	FGF1	-1.09801
COX16	cytochrome c oxidase assembly factor COX16 [Source:HGNC Symbol;Acc:HGNC:20213]	COX16	-1.09794
BMX	BMX non-receptor tyrosine kinase [Source:HGNC Symbol;Acc:HGNC:1079]	BMX	-1.09778
YLPM1	YLP motif containing 1 [Source:HGNC Symbol;Acc:HGNC:17798]	YLPM1	-1.09718
RNF225	ring finger protein 225 [Source:HGNC Symbol;Acc:HGNC:51249]	RNF225	-1.09595
ZFAND6	zinc finger AN1-type containing 6 [Source:HGNC Symbol;Acc:HGNC:30164]	ZFAND6	-1.09588
ESAM	endothelial cell adhesion molecule [Source:HGNC Symbol;Acc:HGNC:17474]	ESAM	-1.09539
PLOD2	procollagen-lysine,2-oxoglutarate 5-dioxygenase 2 [Source:HGNC Symbol;Acc:HGNC:9082]	PLOD2	-1.09532
TBC1D19	TBC1 domain family member 19 [Source:HGNC Symbol;Acc:HGNC:25624]	TBC1D19	-1.09401
ASAH2	N-acylsphingosine amidohydrolase 2 [Source:HGNC Symbol;Acc:HGNC:18860]	ASAH2	-1.09399
USP24	ubiquitin specific peptidase 24 [Source:HGNC Symbol;Acc:HGNC:12623]	USP24	-1.09382
SLAMF6	SLAM family member 6 [Source:HGNC Symbol;Acc:HGNC:21392]	SLAMF6	-1.0938
ADAMTS10	ADAM metallopeptidase with thrombospondin type 1 motif 10 [Source:HGNC Symbol;Acc:HGNC:13201]	ADAMTS10	-1.09326
VEGFC	vascular endothelial growth factor C [Source:HGNC Symbol;Acc:HGNC:12682]	VEGFC	-1.09318
RTL10	retrotransposon Gag like 10 [Source:HGNC Symbol;Acc:HGNC:26112]	RTL10	-1.09197
CPNE8	copine 8 [Source:HGNC Symbol;Acc:HGNC:23498]	CPNE8	-1.09141
LOC728581	NA	NA	-1.09009
H2AC11	histone cluster 1 H2A family member g [Source:HGNC Symbol;Acc:HGNC:4737]	HIST1H2AG	-1.08993
C21orf91	chromosome 21 open reading frame 91 [Source:HGNC Symbol;Acc:HGNC:16459]	C21orf91	-1.08992
LOC732434	NA	NA	-1.08943
NRF1	nuclear respiratory factor 1 [Source:HGNC Symbol;Acc:HGNC:7996]	NRF1	-1.08872
RASGRF2	Ras protein specific guanine nucleotide releasing factor 2 [Source:HGNC Symbol;Acc:HGNC:9876]	RASGRF2	-1.08845
CALML3	calmodulin like 3 [Source:HGNC Symbol;Acc:HGNC:1452]	CALML3	-1.08836
LOC729283	NA	NA	-1.08826
VPS35L	VPS35 endosomal protein sorting factor like [Source:HGNC Symbol;Acc:HGNC:24641]	VPS35L	-1.08824
NECAP2	NECAP endocytosis associated 2 [Source:HGNC Symbol;Acc:HGNC:25528]	NECAP2	-1.08754
LRATD1	family with sequence similarity 84 member A [Source:HGNC Symbol;Acc:HGNC:20743]	FAM84A	-1.0872
LOC731680	NA	NA	-1.08661
CPEB2	cytoplasmic polyadenylation element binding protein 2 [Source:HGNC Symbol;Acc:HGNC:21745]	CPEB2	-1.08637
CPSF3	cleavage and polyadenylation specific factor 3 [Source:HGNC Symbol;Acc:HGNC:2326]	CPSF3	-1.0863
SLC25A39	solute carrier family 25 member 39 [Source:HGNC Symbol;Acc:HGNC:24279]	SLC25A39	-1.08619
CLEC1A	C-type lectin domain family 1 member A [Source:HGNC Symbol;Acc:HGNC:24355]	CLEC1A	-1.0861
SLC44A5	solute carrier family 44 member 5 [Source:HGNC Symbol;Acc:HGNC:28524]	SLC44A5	-1.08596
IGDCC4	immunoglobulin superfamily DCC subclass member 4 [Source:HGNC Symbol;Acc:HGNC:13770]	IGDCC4	-1.08553
THOC2	THO complex 2 [Source:HGNC Symbol;Acc:HGNC:19073]	THOC2	-1.08502
ERI3	ERI1 exoribonuclease family member 3 [Source:HGNC Symbol;Acc:HGNC:17276]	ERI3	-1.08454
SLC25A47	solute carrier family 25 member 47 [Source:HGNC Symbol;Acc:HGNC:20115]	SLC25A47	-1.08393
IRF7	interferon regulatory factor 7 [Source:HGNC Symbol;Acc:HGNC:6122]	IRF7	-1.08369
PRKACA	protein kinase cAMP-activated catalytic subunit alpha [Source:HGNC Symbol;Acc:HGNC:9380]	PRKACA	-1.08348
GPR1	G protein-coupled receptor 1 [Source:HGNC Symbol;Acc:HGNC:4463]	GPR1	-1.08279
ARRB1	arrestin beta 1 [Source:HGNC Symbol;Acc:HGNC:711]	ARRB1	-1.08223
TCF12	transcription factor 12 [Source:HGNC Symbol;Acc:HGNC:11623]	TCF12	-1.08069
CERCAM	cerebral endothelial cell adhesion molecule [Source:HGNC Symbol;Acc:HGNC:23723]	CERCAM	-1.08065
ESRRG	estrogen related receptor gamma [Source:HGNC Symbol;Acc:HGNC:3474]	ESRRG	-1.07996
SLC1A7	solute carrier family 1 member 7 [Source:HGNC Symbol;Acc:HGNC:10945]	SLC1A7	-1.07939
ADAMTS7	ADAM metallopeptidase with thrombospondin type 1 motif 7 [Source:HGNC Symbol;Acc:HGNC:223]	ADAMTS7	-1.07934
CORO6	coronin 6 [Source:HGNC Symbol;Acc:HGNC:21356]	CORO6	-1.07864
SLC9A5	solute carrier family 9 member A5 [Source:HGNC Symbol;Acc:HGNC:11078]	SLC9A5	-1.07856
SDHAF2	succinate dehydrogenase complex assembly factor 2 [Source:HGNC Symbol;Acc:HGNC:26034]	SDHAF2	-1.0785
IDI1	isopentenyl-diphosphate delta isomerase 1 [Source:HGNC Symbol;Acc:HGNC:5387]	IDI1	-1.07805
LHFPL2	LHFPL tetraspan subfamily member 2 [Source:HGNC Symbol;Acc:HGNC:6588]	LHFPL2	-1.07703
CA8	carbonic anhydrase 8 [Source:HGNC Symbol;Acc:HGNC:1382]	CA8	-1.07694
TMEM115	transmembrane protein 115 [Source:HGNC Symbol;Acc:HGNC:30055]	TMEM115	-1.07634
SLC35A5	solute carrier family 35 member A5 [Source:HGNC Symbol;Acc:HGNC:20792]	SLC35A5	-1.07621
DPY19L1	dpy-19 like C-mannosyltransferase 1 [Source:HGNC Symbol;Acc:HGNC:22205]	DPY19L1	-1.07611
DCT	dopachrome tautomerase [Source:HGNC Symbol;Acc:HGNC:2709]	DCT	-1.07594
DNAH7	dynein axonemal heavy chain 7 [Source:HGNC Symbol;Acc:HGNC:18661]	DNAH7	-1.07483
CRY1	cryptochrome circadian regulator 1 [Source:HGNC Symbol;Acc:HGNC:2384]	CRY1	-1.07407
AFDN-DT	NA	NA	-1.07366
CDC16	cell division cycle 16 [Source:HGNC Symbol;Acc:HGNC:1720]	CDC16	-1.07253
SNW1	SNW domain containing 1 [Source:HGNC Symbol;Acc:HGNC:16696]	SNW1	-1.07233
LOC727847	NA	NA	-1.07119
RPS6KA1	ribosomal protein S6 kinase A1 [Source:HGNC Symbol;Acc:HGNC:10430]	RPS6KA1	-1.07068
UTP18	UTP18, small subunit processome component [Source:HGNC Symbol;Acc:HGNC:24274]	UTP18	-1.07034
PLAC1	placenta specific 1 [Source:HGNC Symbol;Acc:HGNC:9044]	PLAC1	-1.06936
CEP350	centrosomal protein 350 [Source:HGNC Symbol;Acc:HGNC:24238]	CEP350	-1.06922
CFAP157	cilia and flagella associated protein 157 [Source:HGNC Symbol;Acc:HGNC:27843]	CFAP157	-1.06903
NOTO	notochord homeobox [Source:HGNC Symbol;Acc:HGNC:31839]	NOTO	-1.06892
HSD17B11	hydroxysteroid 17-beta dehydrogenase 11 [Source:HGNC Symbol;Acc:HGNC:22960]	HSD17B11	-1.06871
SHLD1	shieldin complex subunit 1 [Source:HGNC Symbol;Acc:HGNC:26318]	SHLD1	-1.0687
SRPK3	SRSF protein kinase 3 [Source:HGNC Symbol;Acc:HGNC:11402]	SRPK3	-1.06855
ATP6V1G1	ATPase H+ transporting V1 subunit G1 [Source:HGNC Symbol;Acc:HGNC:864]	ATP6V1G1	-1.06836
APOC2	apolipoprotein C2 [Source:HGNC Symbol;Acc:HGNC:609]	APOC2	-1.06818
MCUR1	mitochondrial calcium uniporter regulator 1 [Source:HGNC Symbol;Acc:HGNC:21097]	MCUR1	-1.06785
TMEM75	NA	NA	-1.06778
KRT17	keratin 17 [Source:HGNC Symbol;Acc:HGNC:6427]	KRT17	-1.06765
FGF23	fibroblast growth factor 23 [Source:HGNC Symbol;Acc:HGNC:3680]	FGF23	-1.06733
LOC728286	NA	NA	-1.06722
OR8B4	olfactory receptor family 8 subfamily B member 4 (gene/pseudogene) [Source:HGNC Symbol;Acc:HGNC:8473]	OR8B4	-1.06687
SUMF1	sulfatase modifying factor 1 [Source:HGNC Symbol;Acc:HGNC:20376]	SUMF1	-1.06537
GRB2	growth factor receptor bound protein 2 [Source:HGNC Symbol;Acc:HGNC:4566]	GRB2	-1.06527
SIRPB1	signal regulatory protein beta 1 [Source:HGNC Symbol;Acc:HGNC:15928]	SIRPB1	-1.06517
GPR161	G protein-coupled receptor 161 [Source:HGNC Symbol;Acc:HGNC:23694]	GPR161	-1.06504
ELOA3P	elongin A3 [Source:HGNC Symbol;Acc:HGNC:24617]	ELOA3	-1.0649
FYCO1	FYVE and coiled-coil domain containing 1 [Source:HGNC Symbol;Acc:HGNC:14673]	FYCO1	-1.0646
LOC390335	NA	NA	-1.06432
IL1RAP	interleukin 1 receptor accessory protein [Source:HGNC Symbol;Acc:HGNC:5995]	IL1RAP	-1.06383
MAMDC4	MAM domain containing 4 [Source:HGNC Symbol;Acc:HGNC:24083]	MAMDC4	-1.0638
RNF40	ring finger protein 40 [Source:HGNC Symbol;Acc:HGNC:16867]	RNF40	-1.06345
EMC4	ER membrane protein complex subunit 4 [Source:HGNC Symbol;Acc:HGNC:28032]	EMC4	-1.06208
GPRC5D	G protein-coupled receptor class C group 5 member D [Source:HGNC Symbol;Acc:HGNC:13310]	GPRC5D	-1.06198
NELFA	negative elongation factor complex member A [Source:HGNC Symbol;Acc:HGNC:12768]	NELFA	-1.06181
GPR173	G protein-coupled receptor 173 [Source:HGNC Symbol;Acc:HGNC:18186]	GPR173	-1.0615
DRC3	dynein regulatory complex subunit 3 [Source:HGNC Symbol;Acc:HGNC:25384]	DRC3	-1.06144
AP1M2	adaptor related protein complex 1 subunit mu 2 [Source:HGNC Symbol;Acc:HGNC:558]	AP1M2	-1.06087
IL1F10	interleukin 1 family member 10 [Source:HGNC Symbol;Acc:HGNC:15552]	IL1F10	-1.06078
FEM1C	fem-1 homolog C [Source:HGNC Symbol;Acc:HGNC:16933]	FEM1C	-1.06068
SNU13	small nuclear ribonucleoprotein 13 [Source:HGNC Symbol;Acc:HGNC:7819]	SNU13	-1.06033
CYP3A7	cytochrome P450 family 3 subfamily A member 7 [Source:HGNC Symbol;Acc:HGNC:2640]	CYP3A7	-1.05994
LOC641859	NA	NA	-1.05984
SNX13	sorting nexin 13 [Source:HGNC Symbol;Acc:HGNC:21335]	SNX13	-1.05956
MCCD1	mitochondrial coiled-coil domain 1 [Source:HGNC Symbol;Acc:HGNC:20668]	MCCD1	-1.05892
LOC728353	NA	NA	-1.05833
STAMBP	STAM binding protein [Source:HGNC Symbol;Acc:HGNC:16950]	STAMBP	-1.05825
TP53BP2	tumor protein p53 binding protein 2 [Source:HGNC Symbol;Acc:HGNC:12000]	TP53BP2	-1.05801
G6PC	glucose-6-phosphatase catalytic subunit [Source:HGNC Symbol;Acc:HGNC:4056]	G6PC	-1.05799
RAB20	RAB20, member RAS oncogene family [Source:HGNC Symbol;Acc:HGNC:18260]	RAB20	-1.05753
FCGBP	Fc fragment of IgG binding protein [Source:HGNC Symbol;Acc:HGNC:13572]	FCGBP	-1.05716
C1orf226	chromosome 1 open reading frame 226 [Source:HGNC Symbol;Acc:HGNC:34351]	C1orf226	-1.05629
MEGF6	multiple EGF like domains 6 [Source:HGNC Symbol;Acc:HGNC:3232]	MEGF6	-1.05622
LOC729943	NA	NA	-1.05575
ATF2	activating transcription factor 2 [Source:HGNC Symbol;Acc:HGNC:784]	ATF2	-1.05521
DHX38	DEAH-box helicase 38 [Source:HGNC Symbol;Acc:HGNC:17211]	DHX38	-1.05498
ASZ1	ankyrin repeat, SAM and basic leucine zipper domain containing 1 [Source:HGNC Symbol;Acc:HGNC:1350]	ASZ1	-1.05451
F12	coagulation factor XII [Source:HGNC Symbol;Acc:HGNC:3530]	F12	-1.05316
LOC731231	NA	NA	-1.05242
PRIM2	DNA primase subunit 2 [Source:HGNC Symbol;Acc:HGNC:9370]	PRIM2	-1.0523
C1orf109	chromosome 1 open reading frame 109 [Source:HGNC Symbol;Acc:HGNC:26039]	C1orf109	-1.05205
BTBD11	BTB domain containing 11 [Source:HGNC Symbol;Acc:HGNC:23844]	BTBD11	-1.05162
LOC727960	NA	NA	-1.05099
LOC727950	NA	NA	-1.05099
KCNT1	potassium sodium-activated channel subfamily T member 1 [Source:HGNC Symbol;Acc:HGNC:18865]	KCNT1	-1.05083
GDF9	growth differentiation factor 9 [Source:HGNC Symbol;Acc:HGNC:4224]	GDF9	-1.05082
PON3	paraoxonase 3 [Source:HGNC Symbol;Acc:HGNC:9206]	PON3	-1.05021
CTSZ	cathepsin Z [Source:HGNC Symbol;Acc:HGNC:2547]	CTSZ	-1.0492
SAR1B	secretion associated Ras related GTPase 1B [Source:HGNC Symbol;Acc:HGNC:10535]	SAR1B	-1.04883
C4orf17	chromosome 4 open reading frame 17 [Source:HGNC Symbol;Acc:HGNC:25274]	C4orf17	-1.04821
KAAG1	kidney associated antigen 1 [Source:HGNC Symbol;Acc:HGNC:21031]	KAAG1	-1.04805
OR14K1	olfactory receptor family 14 subfamily K member 1 [Source:HGNC Symbol;Acc:HGNC:15025]	OR14K1	-1.04801
DENND4A	DENN domain containing 4A [Source:HGNC Symbol;Acc:HGNC:24321]	DENND4A	-1.04776
DMXL1	Dmx like 1 [Source:HGNC Symbol;Acc:HGNC:2937]	DMXL1	-1.0474
OR7D4	olfactory receptor family 7 subfamily D member 4 [Source:HGNC Symbol;Acc:HGNC:8380]	OR7D4	-1.04669
TERF1	telomeric repeat binding factor 1 [Source:HGNC Symbol;Acc:HGNC:11728]	TERF1	-1.04623
LSM11	LSM11, U7 small nuclear RNA associated [Source:HGNC Symbol;Acc:HGNC:30860]	LSM11	-1.04597
LINC00173	NA	NA	-1.04596
IL1RL1	interleukin 1 receptor like 1 [Source:HGNC Symbol;Acc:HGNC:5998]	IL1RL1	-1.04585
LRP8	LDL receptor related protein 8 [Source:HGNC Symbol;Acc:HGNC:6700]	LRP8	-1.04571
TFCP2	transcription factor CP2 [Source:HGNC Symbol;Acc:HGNC:11748]	TFCP2	-1.04554
ZBTB33	zinc finger and BTB domain containing 33 [Source:HGNC Symbol;Acc:HGNC:16682]	ZBTB33	-1.04533
PRELID3B	PRELI domain containing 3B [Source:HGNC Symbol;Acc:HGNC:15892]	PRELID3B	-1.04518
LOC731151	NA	NA	-1.04504
HES7	hes family bHLH transcription factor 7 [Source:HGNC Symbol;Acc:HGNC:15977]	HES7	-1.04463
OR6C4	olfactory receptor family 6 subfamily C member 4 [Source:HGNC Symbol;Acc:HGNC:19632]	OR6C4	-1.04461
SLC19A1	solute carrier family 19 member 1 [Source:HGNC Symbol;Acc:HGNC:10937]	SLC19A1	-1.044
FAM13C	family with sequence similarity 13 member C [Source:HGNC Symbol;Acc:HGNC:19371]	FAM13C	-1.04329
BDP1	B double prime 1, subunit of RNA polymerase III transcription initiation factor IIIB [Source:HGNC Symbol;Acc:HGNC:13652]	BDP1	-1.04307
ZBED3	zinc finger BED-type containing 3 [Source:HGNC Symbol;Acc:HGNC:20711]	ZBED3	-1.04304
TRIP10	thyroid hormone receptor interactor 10 [Source:HGNC Symbol;Acc:HGNC:12304]	TRIP10	-1.04298
HOXB8	homeobox B8 [Source:HGNC Symbol;Acc:HGNC:5119]	HOXB8	-1.0427
ZBTB10	zinc finger and BTB domain containing 10 [Source:HGNC Symbol;Acc:HGNC:30953]	ZBTB10	-1.04269
IGSF10	immunoglobulin superfamily member 10 [Source:HGNC Symbol;Acc:HGNC:26384]	IGSF10	-1.04242
STMN3	stathmin 3 [Source:HGNC Symbol;Acc:HGNC:15926]	STMN3	-1.04216
LOC653560	NA	NA	-1.04189
TRIM51GP	NA	NA	-1.04152
LOC730238	NA	NA	-1.04148
PRR19	proline rich 19 [Source:HGNC Symbol;Acc:HGNC:33728]	PRR19	-1.04128
TAS2R3	taste 2 receptor member 3 [Source:HGNC Symbol;Acc:HGNC:14910]	TAS2R3	-1.04126
SLC39A8	solute carrier family 39 member 8 [Source:HGNC Symbol;Acc:HGNC:20862]	SLC39A8	-1.04117
ZNF230	zinc finger protein 230 [Source:HGNC Symbol;Acc:HGNC:13024]	ZNF230	-1.04035
OR8G1	olfactory receptor family 8 subfamily G member 1 (gene/pseudogene) [Source:HGNC Symbol;Acc:HGNC:8484]	OR8G1	-1.04011
KRTAP9-4	keratin associated protein 9-4 [Source:HGNC Symbol;Acc:HGNC:18902]	KRTAP9-4	-1.03958
OR9Q2	olfactory receptor family 9 subfamily Q member 2 [Source:HGNC Symbol;Acc:HGNC:15328]	OR9Q2	-1.03953
UQCRC1	ubiquinol-cytochrome c reductase core protein 1 [Source:HGNC Symbol;Acc:HGNC:12585]	UQCRC1	-1.03833
OR5H1	olfactory receptor family 5 subfamily H member 1 [Source:HGNC Symbol;Acc:HGNC:8346]	OR5H1	-1.03828
FAM117B	family with sequence similarity 117 member B [Source:HGNC Symbol;Acc:HGNC:14440]	FAM117B	-1.03823
LOC648089	NA	NA	-1.03802
DBNDD1	dysbindin domain containing 1 [Source:HGNC Symbol;Acc:HGNC:28455]	DBNDD1	-1.03797
CDC25C	cell division cycle 25C [Source:HGNC Symbol;Acc:HGNC:1727]	CDC25C	-1.03781
ERICH1	glutamate rich 1 [Source:HGNC Symbol;Acc:HGNC:27234]	ERICH1	-1.03741
MOGS	mannosyl-oligosaccharide glucosidase [Source:HGNC Symbol;Acc:HGNC:24862]	MOGS	-1.0367
BRD3	bromodomain containing 3 [Source:HGNC Symbol;Acc:HGNC:1104]	BRD3	-1.03658
CCL19	C-C motif chemokine ligand 19 [Source:HGNC Symbol;Acc:HGNC:10617]	CCL19	-1.03565
PYROXD2	pyridine nucleotide-disulphide oxidoreductase domain 2 [Source:HGNC Symbol;Acc:HGNC:23517]	PYROXD2	-1.03543
BMP1	bone morphogenetic protein 1 [Source:HGNC Symbol;Acc:HGNC:1067]	BMP1	-1.03529
ABCA9	ATP binding cassette subfamily A member 9 [Source:HGNC Symbol;Acc:HGNC:39]	ABCA9	-1.03364
CELF2	CUGBP Elav-like family member 2 [Source:HGNC Symbol;Acc:HGNC:2550]	CELF2	-1.03355
ACAA2	acetyl-CoA acyltransferase 2 [Source:HGNC Symbol;Acc:HGNC:83]	ACAA2	-1.03231
CCM2L	CCM2 like scaffold protein [Source:HGNC Symbol;Acc:HGNC:16153]	CCM2L	-1.0323
GPR19	G protein-coupled receptor 19 [Source:HGNC Symbol;Acc:HGNC:4473]	GPR19	-1.03222
RCCD1	RCC1 domain containing 1 [Source:HGNC Symbol;Acc:HGNC:30457]	RCCD1	-1.03216
FNDC5	fibronectin type III domain containing 5 [Source:HGNC Symbol;Acc:HGNC:20240]	FNDC5	-1.03215
RBBP6	RB binding protein 6, ubiquitin ligase [Source:HGNC Symbol;Acc:HGNC:9889]	RBBP6	-1.03211
COPS9	COP9 signalosome subunit 9 [Source:HGNC Symbol;Acc:HGNC:21314]	COPS9	-1.03211
TFF1	trefoil factor 1 [Source:HGNC Symbol;Acc:HGNC:11755]	TFF1	-1.0318
COL5A2	collagen type V alpha 2 chain [Source:HGNC Symbol;Acc:HGNC:2210]	COL5A2	-1.03109
TENM3	teneurin transmembrane protein 3 [Source:HGNC Symbol;Acc:HGNC:29944]	TENM3	-1.0306
MS4A10	membrane spanning 4-domains A10 [Source:HGNC Symbol;Acc:HGNC:13368]	MS4A10	-1.03053
ZMYM6	zinc finger MYM-type containing 6 [Source:HGNC Symbol;Acc:HGNC:13050]	ZMYM6	-1.03048
STX3	syntaxin 3 [Source:HGNC Symbol;Acc:HGNC:11438]	STX3	-1.0301
SLC17A1	solute carrier family 17 member 1 [Source:HGNC Symbol;Acc:HGNC:10929]	SLC17A1	-1.02971
TREH	trehalase [Source:HGNC Symbol;Acc:HGNC:12266]	TREH	-1.02942
MYH15	myosin heavy chain 15 [Source:HGNC Symbol;Acc:HGNC:31073]	MYH15	-1.02891
PRR21	NA	NA	-1.02854
GABPA	GA binding protein transcription factor subunit alpha [Source:HGNC Symbol;Acc:HGNC:4071]	GABPA	-1.02847
TMEM161A	transmembrane protein 161A [Source:HGNC Symbol;Acc:HGNC:26020]	TMEM161A	-1.02745
CHPF	chondroitin polymerizing factor [Source:HGNC Symbol;Acc:HGNC:24291]	CHPF	-1.02742
KLK6	kallikrein related peptidase 6 [Source:HGNC Symbol;Acc:HGNC:6367]	KLK6	-1.02704
CAAP1	caspase activity and apoptosis inhibitor 1 [Source:HGNC Symbol;Acc:HGNC:25834]	CAAP1	-1.02681
AKAP17A	A-kinase anchoring protein 17A [Source:HGNC Symbol;Acc:HGNC:18783]	AKAP17A	-1.02675
LINC01822	NA	NA	-1.02646
LOC732450	NA	NA	-1.02644
CNTNAP5	contactin associated protein like 5 [Source:HGNC Symbol;Acc:HGNC:18748]	CNTNAP5	-1.02602
SEPTIN12	septin 12 [Source:HGNC Symbol;Acc:HGNC:26348]	2021-09-12	-1.02586
LOC643599	NA	NA	-1.02572
IPPK	inositol-pentakisphosphate 2-kinase [Source:HGNC Symbol;Acc:HGNC:14645]	IPPK	-1.02543
LOC643652	NA	NA	-1.02525
LOC731102	NA	NA	-1.02521
CDH1	cadherin 1 [Source:HGNC Symbol;Acc:HGNC:1748]	CDH1	-1.02473
COL11A1	collagen type XI alpha 1 chain [Source:HGNC Symbol;Acc:HGNC:2186]	COL11A1	-1.02434
LOC729106	NA	NA	-1.02395
LOC729183	NA	NA	-1.02394
LOC729413	NA	NA	-1.0236
NR0B2	nuclear receptor subfamily 0 group B member 2 [Source:HGNC Symbol;Acc:HGNC:7961]	NR0B2	-1.0226
LOC728508	NA	NA	-1.02208
ZEB1	zinc finger E-box binding homeobox 1 [Source:HGNC Symbol;Acc:HGNC:11642]	ZEB1	-1.02203
CALM3	calmodulin 3 [Source:HGNC Symbol;Acc:HGNC:1449]	CALM3	-1.02101
SDR42E1	short chain dehydrogenase/reductase family 42E, member 1 [Source:HGNC Symbol;Acc:HGNC:29834]	SDR42E1	-1.02078
ZNF397	zinc finger protein 397 [Source:HGNC Symbol;Acc:HGNC:18818]	ZNF397	-1.02075
PAXX	PAXX, non-homologous end joining factor [Source:HGNC Symbol;Acc:HGNC:27849]	PAXX	-1.02002
FGF2	fibroblast growth factor 2 [Source:HGNC Symbol;Acc:HGNC:3676]	FGF2	-1.01977
LRRC20	leucine rich repeat containing 20 [Source:HGNC Symbol;Acc:HGNC:23421]	LRRC20	-1.01966
COQ3	coenzyme Q3, methyltransferase [Source:HGNC Symbol;Acc:HGNC:18175]	COQ3	-1.01938
GTF2A2	general transcription factor IIA subunit 2 [Source:HGNC Symbol;Acc:HGNC:4647]	GTF2A2	-1.01909
CCNH	cyclin H [Source:HGNC Symbol;Acc:HGNC:1594]	CCNH	-1.01901
IFT88	intraflagellar transport 88 [Source:HGNC Symbol;Acc:HGNC:20606]	IFT88	-1.01858
KANSL1	KAT8 regulatory NSL complex subunit 1 [Source:HGNC Symbol;Acc:HGNC:24565]	KANSL1	-1.01845
LOC391258	NA	NA	-1.01761
WDR88	WD repeat domain 88 [Source:HGNC Symbol;Acc:HGNC:26999]	WDR88	-1.01719
LRRN3	leucine rich repeat neuronal 3 [Source:HGNC Symbol;Acc:HGNC:17200]	LRRN3	-1.0168
ANKRD16	ankyrin repeat domain 16 [Source:HGNC Symbol;Acc:HGNC:23471]	ANKRD16	-1.01654
CREM	cAMP responsive element modulator [Source:HGNC Symbol;Acc:HGNC:2352]	CREM	-1.01647
PARM1	prostate androgen-regulated mucin-like protein 1 [Source:HGNC Symbol;Acc:HGNC:24536]	PARM1	-1.01604
COX18	cytochrome c oxidase assembly factor COX18 [Source:HGNC Symbol;Acc:HGNC:26801]	COX18	-1.01594
ZNF140	zinc finger protein 140 [Source:HGNC Symbol;Acc:HGNC:12925]	ZNF140	-1.01585
KCNE5	potassium voltage-gated channel subfamily E regulatory subunit 5 [Source:HGNC Symbol;Acc:HGNC:6241]	KCNE5	-1.01557
SLC5A11	solute carrier family 5 member 11 [Source:HGNC Symbol;Acc:HGNC:23091]	SLC5A11	-1.01542
SYVN1	synoviolin 1 [Source:HGNC Symbol;Acc:HGNC:20738]	SYVN1	-1.01498
EIF4A2	eukaryotic translation initiation factor 4A2 [Source:HGNC Symbol;Acc:HGNC:3284]	EIF4A2	-1.01489
HDAC9	histone deacetylase 9 [Source:HGNC Symbol;Acc:HGNC:14065]	HDAC9	-1.01474
LYPLAL1-DT	NA	NA	-1.01392
LOC728117	NA	NA	-1.0138
ALMS1P1	NA	NA	-1.01233
TFAP2C	transcription factor AP-2 gamma [Source:HGNC Symbol;Acc:HGNC:11744]	TFAP2C	-1.01232
KLF17	Kruppel like factor 17 [Source:HGNC Symbol;Acc:HGNC:18830]	KLF17	-1.01227
ATP2A3	ATPase sarcoplasmic/endoplasmic reticulum Ca2+ transporting 3 [Source:HGNC Symbol;Acc:HGNC:813]	ATP2A3	-1.01185
PRR11	proline rich 11 [Source:HGNC Symbol;Acc:HGNC:25619]	PRR11	-1.01146
RSAD1	radical S-adenosyl methionine domain containing 1 [Source:HGNC Symbol;Acc:HGNC:25634]	RSAD1	-1.01135
LEUTX	leucine twenty homeobox [Source:HGNC Symbol;Acc:HGNC:31953]	LEUTX	-1.01086
TLR9	toll like receptor 9 [Source:HGNC Symbol;Acc:HGNC:15633]	TLR9	-1.01085
A4GNT	alpha-1,4-N-acetylglucosaminyltransferase [Source:HGNC Symbol;Acc:HGNC:17968]	A4GNT	-1.01059
KATNBL1	katanin regulatory subunit B1 like 1 [Source:HGNC Symbol;Acc:HGNC:26199]	KATNBL1	-1.01038
OR1B1	olfactory receptor family 1 subfamily B member 1 (gene/pseudogene) [Source:HGNC Symbol;Acc:HGNC:8181]	OR1B1	-1.01003
CDPF1	cysteine rich DPF motif domain containing 1 [Source:HGNC Symbol;Acc:HGNC:33710]	CDPF1	-1.00862
ELOC	elongin C [Source:HGNC Symbol;Acc:HGNC:11617]	ELOC	-1.00659
KRBOX1	KRAB box domain containing 1 [Source:HGNC Symbol;Acc:HGNC:38708]	KRBOX1	-1.00653
TMEM14C	transmembrane protein 14C [Source:HGNC Symbol;Acc:HGNC:20952]	TMEM14C	-1.00644
ENKD1	enkurin domain containing 1 [Source:HGNC Symbol;Acc:HGNC:25246]	ENKD1	-1.00623
OVGP1	oviductal glycoprotein 1 [Source:HGNC Symbol;Acc:HGNC:8524]	OVGP1	-1.0062
FUT10	fucosyltransferase 10 [Source:HGNC Symbol;Acc:HGNC:19234]	FUT10	-1.00618
LOC732022	NA	NA	-1.00617
LOC730446	NA	NA	-1.00595
RABEPK	Rab9 effector protein with kelch motifs [Source:HGNC Symbol;Acc:HGNC:16896]	RABEPK	-1.00585
MRPS6	mitochondrial ribosomal protein S6 [Source:HGNC Symbol;Acc:HGNC:14051]	MRPS6	-1.00543
KXD1	KxDL motif containing 1 [Source:HGNC Symbol;Acc:HGNC:28420]	KXD1	-1.00524
GAS1	growth arrest specific 1 [Source:HGNC Symbol;Acc:HGNC:4165]	GAS1	-1.0046
PRPH2	peripherin 2 [Source:HGNC Symbol;Acc:HGNC:9942]	PRPH2	-1.00454
NRK	Nik related kinase [Source:HGNC Symbol;Acc:HGNC:25391]	NRK	-1.00443
SLC7A10	solute carrier family 7 member 10 [Source:HGNC Symbol;Acc:HGNC:11058]	SLC7A10	-1.00423
RHCG	Rh family C glycoprotein [Source:HGNC Symbol;Acc:HGNC:18140]	RHCG	-1.00386
APBA3	amyloid beta precursor protein binding family A member 3 [Source:HGNC Symbol;Acc:HGNC:580]	APBA3	-1.00347
SBNO1	strawberry notch homolog 1 [Source:HGNC Symbol;Acc:HGNC:22973]	SBNO1	-1.00333
MED28	mediator complex subunit 28 [Source:HGNC Symbol;Acc:HGNC:24628]	MED28	-1.00242
CAPN11	calpain 11 [Source:HGNC Symbol;Acc:HGNC:1478]	CAPN11	-1.00221
LOC648999	NA	NA	-1.00162
SHANK3	SH3 and multiple ankyrin repeat domains 3 [Source:HGNC Symbol;Acc:HGNC:14294]	SHANK3	-1.00117
MRPL13	mitochondrial ribosomal protein L13 [Source:HGNC Symbol;Acc:HGNC:14278]	MRPL13	-1.00092
CHRAC1	chromatin accessibility complex subunit 1 [Source:HGNC Symbol;Acc:HGNC:13544]	CHRAC1	-1.00025
TBL1Y	transducin beta like 1 Y-linked [Source:HGNC Symbol;Acc:HGNC:18502]	TBL1Y	-1.00025
FAM166C	chromosome 2 open reading frame 70 [Source:HGNC Symbol;Acc:HGNC:27938]	C2orf70	-1.00004
GRIN2C	glutamate ionotropic receptor NMDA type subunit 2C [Source:HGNC Symbol;Acc:HGNC:4587]	GRIN2C	-1.00001
DLEC1	DLEC1, cilia and flagella associated protein [Source:HGNC Symbol;Acc:HGNC:2899]	DLEC1	-0.999816
COMMD6	COMM domain containing 6 [Source:HGNC Symbol;Acc:HGNC:24015]	COMMD6	-0.999598
CENPE	centromere protein E [Source:HGNC Symbol;Acc:HGNC:1856]	CENPE	-0.998627
IGFLR1	IGF like family receptor 1 [Source:HGNC Symbol;Acc:HGNC:23620]	IGFLR1	-0.998621
LOC729132	NA	NA	-0.998231
SPACA1	sperm acrosome associated 1 [Source:HGNC Symbol;Acc:HGNC:14967]	SPACA1	-0.997927
ARID1A	AT-rich interaction domain 1A [Source:HGNC Symbol;Acc:HGNC:11110]	ARID1A	-0.997346
GPX8	glutathione peroxidase 8 (putative) [Source:HGNC Symbol;Acc:HGNC:33100]	GPX8	-0.997248
IRAG2	lymphoid restricted membrane protein [Source:HGNC Symbol;Acc:HGNC:6690]	LRMP	-0.9967
CRH	corticotropin releasing hormone [Source:HGNC Symbol;Acc:HGNC:2355]	CRH	-0.996487
LOC652608	NA	NA	-0.996382
COCH	cochlin [Source:HGNC Symbol;Acc:HGNC:2180]	COCH	-0.996106
USP42	ubiquitin specific peptidase 42 [Source:HGNC Symbol;Acc:HGNC:20068]	USP42	-0.996095
MCFD2P1	NA	NA	-0.995923
SLC26A2	solute carrier family 26 member 2 [Source:HGNC Symbol;Acc:HGNC:10994]	SLC26A2	-0.994248
LOC645915	NA	NA	-0.994048
STAG3L1	NA	NA	-0.99382
LTBP1	latent transforming growth factor beta binding protein 1 [Source:HGNC Symbol;Acc:HGNC:6714]	LTBP1	-0.993417
KDM4A	lysine demethylase 4A [Source:HGNC Symbol;Acc:HGNC:22978]	KDM4A	-0.99325
SPACA9	sperm acrosome associated 9 [Source:HGNC Symbol;Acc:HGNC:1367]	SPACA9	-0.993126
SART1	spliceosome associated factor 1, recruiter of U4/U6.U5 tri-snRNP [Source:HGNC Symbol;Acc:HGNC:10538]	SART1	-0.992727
MMP13	matrix metallopeptidase 13 [Source:HGNC Symbol;Acc:HGNC:7159]	MMP13	-0.992501
ME2	malic enzyme 2 [Source:HGNC Symbol;Acc:HGNC:6984]	ME2	-0.992284
XKRY	XK related, Y-linked [Source:HGNC Symbol;Acc:HGNC:18571]	XKRY	-0.991655
AGRN	agrin [Source:HGNC Symbol;Acc:HGNC:329]	AGRN	-0.991505
DKK2	dickkopf WNT signaling pathway inhibitor 2 [Source:HGNC Symbol;Acc:HGNC:2892]	DKK2	-0.9913
FOXK2	forkhead box K2 [Source:HGNC Symbol;Acc:HGNC:6036]	FOXK2	-0.991129
CPXCR1	CPX chromosome region, candidate 1 [Source:HGNC Symbol;Acc:HGNC:2332]	CPXCR1	-0.990603
ITGA6	integrin subunit alpha 6 [Source:HGNC Symbol;Acc:HGNC:6142]	ITGA6	-0.990598
ITGB5	integrin subunit beta 5 [Source:HGNC Symbol;Acc:HGNC:6160]	ITGB5	-0.990284
LEMD1	LEM domain containing 1 [Source:HGNC Symbol;Acc:HGNC:18725]	LEMD1	-0.990214
CADPS2	calcium dependent secretion activator 2 [Source:HGNC Symbol;Acc:HGNC:16018]	CADPS2	-0.989975
PIGM	phosphatidylinositol glycan anchor biosynthesis class M [Source:HGNC Symbol;Acc:HGNC:18858]	PIGM	-0.989884
SYN3	synapsin III [Source:HGNC Symbol;Acc:HGNC:11496]	SYN3	-0.989413
FAM168B	family with sequence similarity 168 member B [Source:HGNC Symbol;Acc:HGNC:27016]	FAM168B	-0.989044
ZC3H18	zinc finger CCCH-type containing 18 [Source:HGNC Symbol;Acc:HGNC:25091]	ZC3H18	-0.988854
LOC100289470	NA	NA	-0.988839
KLHDC3	kelch domain containing 3 [Source:HGNC Symbol;Acc:HGNC:20704]	KLHDC3	-0.988512
GRAP	GRB2 related adaptor protein [Source:HGNC Symbol;Acc:HGNC:4562]	GRAP	-0.988164
FTCD	formimidoyltransferase cyclodeaminase [Source:HGNC Symbol;Acc:HGNC:3974]	FTCD	-0.987839
TAF10	TATA-box binding protein associated factor 10 [Source:HGNC Symbol;Acc:HGNC:11543]	TAF10	-0.987695
KRT36	keratin 36 [Source:HGNC Symbol;Acc:HGNC:6454]	KRT36	-0.987457
NUPR1	nuclear protein 1, transcriptional regulator [Source:HGNC Symbol;Acc:HGNC:29990]	NUPR1	-0.987314
TMEM175	transmembrane protein 175 [Source:HGNC Symbol;Acc:HGNC:28709]	TMEM175	-0.986815
LOC730733	NA	NA	-0.986681
TCEANC	transcription elongation factor A N-terminal and central domain containing [Source:HGNC Symbol;Acc:HGNC:28277]	TCEANC	-0.986637
LOC730089	NA	NA	-0.986612
SLC35A3	solute carrier family 35 member A3 [Source:HGNC Symbol;Acc:HGNC:11023]	SLC35A3	-0.986446
LBHD1	LBH domain containing 1 [Source:HGNC Symbol;Acc:HGNC:28351]	LBHD1	-0.986301
ORMDL3	ORMDL sphingolipid biosynthesis regulator 3 [Source:HGNC Symbol;Acc:HGNC:16038]	ORMDL3	-0.986114
OXSR1	oxidative stress responsive kinase 1 [Source:HGNC Symbol;Acc:HGNC:8508]	OXSR1	-0.985898
CCHCR1	coiled-coil alpha-helical rod protein 1 [Source:HGNC Symbol;Acc:HGNC:13930]	CCHCR1	-0.985542
CCDC125	coiled-coil domain containing 125 [Source:HGNC Symbol;Acc:HGNC:28924]	CCDC125	-0.985431
CDK20	cyclin dependent kinase 20 [Source:HGNC Symbol;Acc:HGNC:21420]	CDK20	-0.984666
NPVF	neuropeptide VF precursor [Source:HGNC Symbol;Acc:HGNC:13782]	NPVF	-0.984659
CCDC93	coiled-coil domain containing 93 [Source:HGNC Symbol;Acc:HGNC:25611]	CCDC93	-0.984371
AKT2	AKT serine/threonine kinase 2 [Source:HGNC Symbol;Acc:HGNC:392]	AKT2	-0.984114
SLC29A4	solute carrier family 29 member 4 [Source:HGNC Symbol;Acc:HGNC:23097]	SLC29A4	-0.983903
DLST	dihydrolipoamide S-succinyltransferase [Source:HGNC Symbol;Acc:HGNC:2911]	DLST	-0.983581
MMP9	matrix metallopeptidase 9 [Source:HGNC Symbol;Acc:HGNC:7176]	MMP9	-0.982581
LINC01148	NA	NA	-0.98184
DHDDS	dehydrodolichyl diphosphate synthase subunit [Source:HGNC Symbol;Acc:HGNC:20603]	DHDDS	-0.981778
MYB	MYB proto-oncogene, transcription factor [Source:HGNC Symbol;Acc:HGNC:7545]	MYB	-0.981307
TAF11	TATA-box binding protein associated factor 11 [Source:HGNC Symbol;Acc:HGNC:11544]	TAF11	-0.979606
MTFR1	mitochondrial fission regulator 1 [Source:HGNC Symbol;Acc:HGNC:29510]	MTFR1	-0.979425
HPS3	HPS3, biogenesis of lysosomal organelles complex 2 subunit 1 [Source:HGNC Symbol;Acc:HGNC:15597]	HPS3	-0.979386
MRGPRE	MAS related GPR family member E [Source:HGNC Symbol;Acc:HGNC:30694]	MRGPRE	-0.979347
LOC652595	NA	NA	-0.978796
AOC1	amine oxidase, copper containing 1 [Source:HGNC Symbol;Acc:HGNC:80]	AOC1	-0.978486
GPR180	G protein-coupled receptor 180 [Source:HGNC Symbol;Acc:HGNC:28899]	GPR180	-0.978271
WTIP	WT1 interacting protein [Source:HGNC Symbol;Acc:HGNC:20964]	WTIP	-0.978074
KIFAP3	kinesin associated protein 3 [Source:HGNC Symbol;Acc:HGNC:17060]	KIFAP3	-0.977961
M6PR	mannose-6-phosphate receptor, cation dependent [Source:HGNC Symbol;Acc:HGNC:6752]	M6PR	-0.97791
SEPTIN7	septin 7 [Source:HGNC Symbol;Acc:HGNC:1717]	2021-09-07	-0.977632
NRP1	neuropilin 1 [Source:HGNC Symbol;Acc:HGNC:8004]	NRP1	-0.977541
MYCT1	MYC target 1 [Source:HGNC Symbol;Acc:HGNC:23172]	MYCT1	-0.977536
FGFBP1	fibroblast growth factor binding protein 1 [Source:HGNC Symbol;Acc:HGNC:19695]	FGFBP1	-0.976898
FRMPD2	FERM and PDZ domain containing 2 [Source:HGNC Symbol;Acc:HGNC:28572]	FRMPD2	-0.976753
MGAT5	alpha-1,6-mannosylglycoprotein 6-beta-N-acetylglucosaminyltransferase [Source:HGNC Symbol;Acc:HGNC:7049]	MGAT5	-0.976562
VPS51	VPS51, GARP complex subunit [Source:HGNC Symbol;Acc:HGNC:1172]	VPS51	-0.974845
PFN1	profilin 1 [Source:HGNC Symbol;Acc:HGNC:8881]	PFN1	-0.974682
OSER1	oxidative stress responsive serine rich 1 [Source:HGNC Symbol;Acc:HGNC:16105]	OSER1	-0.973645
IL23A	interleukin 23 subunit alpha [Source:HGNC Symbol;Acc:HGNC:15488]	IL23A	-0.973591
RNF34	ring finger protein 34 [Source:HGNC Symbol;Acc:HGNC:17297]	RNF34	-0.973472
OR51B4	olfactory receptor family 51 subfamily B member 4 [Source:HGNC Symbol;Acc:HGNC:14708]	OR51B4	-0.973191
SNRPF	small nuclear ribonucleoprotein polypeptide F [Source:HGNC Symbol;Acc:HGNC:11162]	SNRPF	-0.973039
UNC119	unc-119 lipid binding chaperone [Source:HGNC Symbol;Acc:HGNC:12565]	UNC119	-0.972758
SLCO1C1	solute carrier organic anion transporter family member 1C1 [Source:HGNC Symbol;Acc:HGNC:13819]	SLCO1C1	-0.972714
ZC3H12B	zinc finger CCCH-type containing 12B [Source:HGNC Symbol;Acc:HGNC:17407]	ZC3H12B	-0.972401
ARFGEF2	ADP ribosylation factor guanine nucleotide exchange factor 2 [Source:HGNC Symbol;Acc:HGNC:15853]	ARFGEF2	-0.972247
SRP14	signal recognition particle 14 [Source:HGNC Symbol;Acc:HGNC:11299]	SRP14	-0.971845
PPP1R18	protein phosphatase 1 regulatory subunit 18 [Source:HGNC Symbol;Acc:HGNC:29413]	PPP1R18	-0.971655
IGFALS	insulin like growth factor binding protein acid labile subunit [Source:HGNC Symbol;Acc:HGNC:5468]	IGFALS	-0.971592
LOC645489	NA	NA	-0.971576
CCL21	C-C motif chemokine ligand 21 [Source:HGNC Symbol;Acc:HGNC:10620]	CCL21	-0.969861
ELL2	elongation factor for RNA polymerase II 2 [Source:HGNC Symbol;Acc:HGNC:17064]	ELL2	-0.96919
ENO1	enolase 1 [Source:HGNC Symbol;Acc:HGNC:3350]	ENO1	-0.968748
ALG6	ALG6, alpha-1,3-glucosyltransferase [Source:HGNC Symbol;Acc:HGNC:23157]	ALG6	-0.968234
PCDH19	protocadherin 19 [Source:HGNC Symbol;Acc:HGNC:14270]	PCDH19	-0.967888
TNR	tenascin R [Source:HGNC Symbol;Acc:HGNC:11953]	TNR	-0.967558
PCDH9	protocadherin 9 [Source:HGNC Symbol;Acc:HGNC:8661]	PCDH9	-0.967496
TSEN15	tRNA splicing endonuclease subunit 15 [Source:HGNC Symbol;Acc:HGNC:16791]	TSEN15	-0.966681
DYM	dymeclin [Source:HGNC Symbol;Acc:HGNC:21317]	DYM	-0.966045
ZNF517	zinc finger protein 517 [Source:HGNC Symbol;Acc:HGNC:27984]	ZNF517	-0.965841
LOC730821	NA	NA	-0.965757
IGSF3	immunoglobulin superfamily member 3 [Source:HGNC Symbol;Acc:HGNC:5950]	IGSF3	-0.96457
YWHAZ	tyrosine 3-monooxygenase/tryptophan 5-monooxygenase activation protein zeta [Source:HGNC Symbol;Acc:HGNC:12855]	YWHAZ	-0.964063
KIAA1614	KIAA1614 [Source:HGNC Symbol;Acc:HGNC:29327]	KIAA1614	-0.964028
RNF214	ring finger protein 214 [Source:HGNC Symbol;Acc:HGNC:25335]	RNF214	-0.963963
PRPH	peripherin [Source:HGNC Symbol;Acc:HGNC:9461]	PRPH	-0.963531
CLDN12	claudin 12 [Source:HGNC Symbol;Acc:HGNC:2034]	CLDN12	-0.963138
IL34	interleukin 34 [Source:HGNC Symbol;Acc:HGNC:28529]	IL34	-0.963065
SAR1AP1	NA	NA	-0.962929
ZNF507	zinc finger protein 507 [Source:HGNC Symbol;Acc:HGNC:23783]	ZNF507	-0.962752
CXCL3	C-X-C motif chemokine ligand 3 [Source:HGNC Symbol;Acc:HGNC:4604]	CXCL3	-0.962609
TAF1A	TATA-box binding protein associated factor, RNA polymerase I subunit A [Source:HGNC Symbol;Acc:HGNC:11532]	TAF1A	-0.962574
SLC2A1	solute carrier family 2 member 1 [Source:HGNC Symbol;Acc:HGNC:11005]	SLC2A1	-0.962561
MMP25	matrix metallopeptidase 25 [Source:HGNC Symbol;Acc:HGNC:14246]	MMP25	-0.962299
CCNE2	cyclin E2 [Source:HGNC Symbol;Acc:HGNC:1590]	CCNE2	-0.962204
DNAJC1	DnaJ heat shock protein family (Hsp40) member C1 [Source:HGNC Symbol;Acc:HGNC:20090]	DNAJC1	-0.961918
GDF6	growth differentiation factor 6 [Source:HGNC Symbol;Acc:HGNC:4221]	GDF6	-0.96177
SLITRK6	SLIT and NTRK like family member 6 [Source:HGNC Symbol;Acc:HGNC:23503]	SLITRK6	-0.961702
LMBRD1	LMBR1 domain containing 1 [Source:HGNC Symbol;Acc:HGNC:23038]	LMBRD1	-0.961661
RNF222	ring finger protein 222 [Source:HGNC Symbol;Acc:HGNC:34517]	RNF222	-0.961505
RNF20	ring finger protein 20 [Source:HGNC Symbol;Acc:HGNC:10062]	RNF20	-0.96141
TRIM8	tripartite motif containing 8 [Source:HGNC Symbol;Acc:HGNC:15579]	TRIM8	-0.961337
H4C5	histone cluster 1 H4 family member e [Source:HGNC Symbol;Acc:HGNC:4790]	HIST1H4E	-0.961202
SHOC2	SHOC2, leucine rich repeat scaffold protein [Source:HGNC Symbol;Acc:HGNC:15454]	SHOC2	-0.960895
TERB2	telomere repeat binding bouquet formation protein 2 [Source:HGNC Symbol;Acc:HGNC:28520]	TERB2	-0.960591
MIF4GD	MIF4G domain containing [Source:HGNC Symbol;Acc:HGNC:24030]	MIF4GD	-0.96053
RFTN1	raftlin, lipid raft linker 1 [Source:HGNC Symbol;Acc:HGNC:30278]	RFTN1	-0.960431
KCNK5	potassium two pore domain channel subfamily K member 5 [Source:HGNC Symbol;Acc:HGNC:6280]	KCNK5	-0.960371
SUSD2	sushi domain containing 2 [Source:HGNC Symbol;Acc:HGNC:30667]	SUSD2	-0.960129
PRAMEF2	PRAME family member 2 [Source:HGNC Symbol;Acc:HGNC:28841]	PRAMEF2	-0.959902
KLHL2P1	NA	NA	-0.959563
EPB41L2	erythrocyte membrane protein band 4.1 like 2 [Source:HGNC Symbol;Acc:HGNC:3379]	EPB41L2	-0.959321
EVPL	envoplakin [Source:HGNC Symbol;Acc:HGNC:3503]	EVPL	-0.959274
GBP3	guanylate binding protein 3 [Source:HGNC Symbol;Acc:HGNC:4184]	GBP3	-0.959106
LOC652629	NA	NA	-0.959005
UBE2T	ubiquitin conjugating enzyme E2 T [Source:HGNC Symbol;Acc:HGNC:25009]	UBE2T	-0.958994
RGMB	repulsive guidance molecule BMP co-receptor b [Source:HGNC Symbol;Acc:HGNC:26896]	RGMB	-0.958655
LOC730279	NA	NA	-0.958334
ARIH2	ariadne RBR E3 ubiquitin protein ligase 2 [Source:HGNC Symbol;Acc:HGNC:690]	ARIH2	-0.958289
OTOG	otogelin [Source:HGNC Symbol;Acc:HGNC:8516]	OTOG	-0.957855
TCAP	titin-cap [Source:HGNC Symbol;Acc:HGNC:11610]	TCAP	-0.957792
LSMEM1	leucine rich single-pass membrane protein 1 [Source:HGNC Symbol;Acc:HGNC:22036]	LSMEM1	-0.957374
ORMDL2	ORMDL sphingolipid biosynthesis regulator 2 [Source:HGNC Symbol;Acc:HGNC:16037]	ORMDL2	-0.957236
NKAIN3	sodium/potassium transporting ATPase interacting 3 [Source:HGNC Symbol;Acc:HGNC:26829]	NKAIN3	-0.956768
PPIAP8	NA	NA	-0.956667
CXXC1	CXXC finger protein 1 [Source:HGNC Symbol;Acc:HGNC:24343]	CXXC1	-0.956457
ANGEL2	angel homolog 2 [Source:HGNC Symbol;Acc:HGNC:30534]	ANGEL2	-0.956273
KDM4D	lysine demethylase 4D [Source:HGNC Symbol;Acc:HGNC:25498]	KDM4D	-0.956205
SPTB	spectrin beta, erythrocytic [Source:HGNC Symbol;Acc:HGNC:11274]	SPTB	-0.9561
PCDHGA1	protocadherin gamma subfamily A, 1 [Source:HGNC Symbol;Acc:HGNC:8696]	PCDHGA1	-0.955946
ZNF346	zinc finger protein 346 [Source:HGNC Symbol;Acc:HGNC:16403]	ZNF346	-0.955404
NDUFA8	NADH:ubiquinone oxidoreductase subunit A8 [Source:HGNC Symbol;Acc:HGNC:7692]	NDUFA8	-0.954978
PLEKHA3	pleckstrin homology domain containing A3 [Source:HGNC Symbol;Acc:HGNC:14338]	PLEKHA3	-0.954384
CHRNB1	cholinergic receptor nicotinic beta 1 subunit [Source:HGNC Symbol;Acc:HGNC:1961]	CHRNB1	-0.954198
LOC652134	NA	NA	-0.953766
MYLK2	myosin light chain kinase 2 [Source:HGNC Symbol;Acc:HGNC:16243]	MYLK2	-0.953738
SLC25A51	solute carrier family 25 member 51 [Source:HGNC Symbol;Acc:HGNC:23323]	SLC25A51	-0.953532
MAP1S	microtubule associated protein 1S [Source:HGNC Symbol;Acc:HGNC:15715]	MAP1S	-0.95306
CCDC24	coiled-coil domain containing 24 [Source:HGNC Symbol;Acc:HGNC:28688]	CCDC24	-0.952936
NOS3	nitric oxide synthase 3 [Source:HGNC Symbol;Acc:HGNC:7876]	NOS3	-0.952416
RUNX3	runt related transcription factor 3 [Source:HGNC Symbol;Acc:HGNC:10473]	RUNX3	-0.952356
MAP1LC3C	microtubule associated protein 1 light chain 3 gamma [Source:HGNC Symbol;Acc:HGNC:13353]	MAP1LC3C	-0.952352
CCR1	C-C motif chemokine receptor 1 [Source:HGNC Symbol;Acc:HGNC:1602]	CCR1	-0.951801
LOC643717	NA	NA	-0.951702
AKAP13	A-kinase anchoring protein 13 [Source:HGNC Symbol;Acc:HGNC:371]	AKAP13	-0.95156
PTER	phosphotriesterase related [Source:HGNC Symbol;Acc:HGNC:9590]	PTER	-0.951483
SCCPDH	saccharopine dehydrogenase (putative) [Source:HGNC Symbol;Acc:HGNC:24275]	SCCPDH	-0.951335
ZNF84	zinc finger protein 84 [Source:HGNC Symbol;Acc:HGNC:13159]	ZNF84	-0.951204
CBLN3	cerebellin 3 precursor [Source:HGNC Symbol;Acc:HGNC:20146]	CBLN3	-0.951144
BCAR3	BCAR3, NSP family adaptor protein [Source:HGNC Symbol;Acc:HGNC:973]	BCAR3	-0.951123
NSFL1C	NSFL1 cofactor [Source:HGNC Symbol;Acc:HGNC:15912]	NSFL1C	-0.949538
CD200R1L	CD200 receptor 1 like [Source:HGNC Symbol;Acc:HGNC:24665]	CD200R1L	-0.949464
U2AF1	U2 small nuclear RNA auxiliary factor 1 [Source:HGNC Symbol;Acc:HGNC:12453]	U2AF1	-0.949437
PLAC4	NA	NA	-0.949095
GHSR	growth hormone secretagogue receptor [Source:HGNC Symbol;Acc:HGNC:4267]	GHSR	-0.948983
TYW3	tRNA-yW synthesizing protein 3 homolog [Source:HGNC Symbol;Acc:HGNC:24757]	TYW3	-0.948884
PSME4	proteasome activator subunit 4 [Source:HGNC Symbol;Acc:HGNC:20635]	PSME4	-0.94816
IKBIP	IKBKB interacting protein [Source:HGNC Symbol;Acc:HGNC:26430]	IKBIP	-0.948137
KIAA2026	KIAA2026 [Source:HGNC Symbol;Acc:HGNC:23378]	KIAA2026	-0.948101
LOC729204	NA	NA	-0.94704
ALKBH3	alkB homolog 3, alpha-ketoglutaratedependent dioxygenase [Source:HGNC Symbol;Acc:HGNC:30141]	ALKBH3	-0.946654
PMEL	premelanosome protein [Source:HGNC Symbol;Acc:HGNC:10880]	PMEL	-0.946606
TNF	tumor necrosis factor [Source:HGNC Symbol;Acc:HGNC:11892]	TNF	-0.946479
EPHX4	epoxide hydrolase 4 [Source:HGNC Symbol;Acc:HGNC:23758]	EPHX4	-0.946184
HNF4G	hepatocyte nuclear factor 4 gamma [Source:HGNC Symbol;Acc:HGNC:5026]	HNF4G	-0.945915
CHSY1	chondroitin sulfate synthase 1 [Source:HGNC Symbol;Acc:HGNC:17198]	CHSY1	-0.945632
LOC729380	NA	NA	-0.945522
MNS1	meiosis specific nuclear structural 1 [Source:HGNC Symbol;Acc:HGNC:29636]	MNS1	-0.945338
TAF9	TATA-box binding protein associated factor 9 [Source:HGNC Symbol;Acc:HGNC:11542]	TAF9	-0.945233
DNTT	DNA nucleotidylexotransferase [Source:HGNC Symbol;Acc:HGNC:2983]	DNTT	-0.945141
GP2	glycoprotein 2 [Source:HGNC Symbol;Acc:HGNC:4441]	GP2	-0.945114
ALS2	ALS2, alsin Rho guanine nucleotide exchange factor [Source:HGNC Symbol;Acc:HGNC:443]	ALS2	-0.945052
FAM181A	family with sequence similarity 181 member A [Source:HGNC Symbol;Acc:HGNC:20491]	FAM181A	-0.944887
LOC730056	NA	NA	-0.944643
LOC728660	NA	NA	-0.94462
ERCC5	ERCC excision repair 5, endonuclease [Source:HGNC Symbol;Acc:HGNC:3437]	ERCC5	-0.944247
LOC730271	NA	NA	-0.943947
RPL35P1	NA	NA	-0.943407
MMP28	matrix metallopeptidase 28 [Source:HGNC Symbol;Acc:HGNC:14366]	MMP28	-0.943246
ASNS	asparagine synthetase (glutamine-hydrolyzing) [Source:HGNC Symbol;Acc:HGNC:753]	ASNS	-0.943069
CCP110	centriolar coiled-coil protein 110 [Source:HGNC Symbol;Acc:HGNC:24342]	CCP110	-0.942873
CCL27	C-C motif chemokine ligand 27 [Source:HGNC Symbol;Acc:HGNC:10626]	CCL27	-0.942806
BCOR	BCL6 corepressor [Source:HGNC Symbol;Acc:HGNC:20893]	BCOR	-0.94278
GZMM	granzyme M [Source:HGNC Symbol;Acc:HGNC:4712]	GZMM	-0.942778
KIAA0408	KIAA0408 [Source:HGNC Symbol;Acc:HGNC:21636]	KIAA0408	-0.942598
LRRC27	leucine rich repeat containing 27 [Source:HGNC Symbol;Acc:HGNC:29346]	LRRC27	-0.94207
H2AZ2	H2A histone family member V [Source:HGNC Symbol;Acc:HGNC:20664]	H2AFV	-0.941896
KIF26A	kinesin family member 26A [Source:HGNC Symbol;Acc:HGNC:20226]	KIF26A	-0.941587
LOC728086	NA	NA	-0.941544
HHIP	hedgehog interacting protein [Source:HGNC Symbol;Acc:HGNC:14866]	HHIP	-0.941522
OR10AD1	olfactory receptor family 10 subfamily AD member 1 [Source:HGNC Symbol;Acc:HGNC:14819]	OR10AD1	-0.941483
STIM2	stromal interaction molecule 2 [Source:HGNC Symbol;Acc:HGNC:19205]	STIM2	-0.941391
SLC30A7	solute carrier family 30 member 7 [Source:HGNC Symbol;Acc:HGNC:19306]	SLC30A7	-0.941175
MAP3K1	mitogen-activated protein kinase kinase kinase 1 [Source:HGNC Symbol;Acc:HGNC:6848]	MAP3K1	-0.941132
NEUROG1	neurogenin 1 [Source:HGNC Symbol;Acc:HGNC:7764]	NEUROG1	-0.940938
ACAT1	acetyl-CoA acetyltransferase 1 [Source:HGNC Symbol;Acc:HGNC:93]	ACAT1	-0.940605
LOC728154	NA	NA	-0.940563
POLD2	DNA polymerase delta 2, accessory subunit [Source:HGNC Symbol;Acc:HGNC:9176]	POLD2	-0.940238
VSIG10L2	NA	NA	-0.940104
ZNF177	zinc finger protein 177 [Source:HGNC Symbol;Acc:HGNC:12966]	ZNF177	-0.940021
HOXB9	homeobox B9 [Source:HGNC Symbol;Acc:HGNC:5120]	HOXB9	-0.939946
LOC727948	NA	NA	-0.939796
FLJ40039	NA	NA	-0.939544
H4-16	histone cluster 4 H4 [Source:HGNC Symbol;Acc:HGNC:20510]	HIST4H4	-0.938924
LOC648149	NA	NA	-0.938701
ZBTB14	zinc finger and BTB domain containing 14 [Source:HGNC Symbol;Acc:HGNC:12860]	ZBTB14	-0.938616
PPDPF	pancreatic progenitor cell differentiation and proliferation factor [Source:HGNC Symbol;Acc:HGNC:16142]	PPDPF	-0.938581
FNIP1	folliculin interacting protein 1 [Source:HGNC Symbol;Acc:HGNC:29418]	FNIP1	-0.937774
BEND6	BEN domain containing 6 [Source:HGNC Symbol;Acc:HGNC:20871]	BEND6	-0.937706
LBX1	ladybird homeobox 1 [Source:HGNC Symbol;Acc:HGNC:16960]	LBX1	-0.937319
SIM2	SIM bHLH transcription factor 2 [Source:HGNC Symbol;Acc:HGNC:10883]	SIM2	-0.937217
LOC388780	uncharacterized LOC388780 [Source:NCBI gene;Acc:388780]		-0.936793
DKK1	dickkopf WNT signaling pathway inhibitor 1 [Source:HGNC Symbol;Acc:HGNC:2891]	DKK1	-0.936577
FAM24B	family with sequence similarity 24 member B [Source:HGNC Symbol;Acc:HGNC:23475]	FAM24B	-0.936363
LNX1	ligand of numb-protein X 1 [Source:HGNC Symbol;Acc:HGNC:6657]	LNX1	-0.936286
GUCY1B1	guanylate cyclase 1 soluble subunit beta 1 [Source:HGNC Symbol;Acc:HGNC:4687]	GUCY1B1	-0.93614
LOC729471	NA	NA	-0.9359
PNMA8B	PNMA family member 8B [Source:HGNC Symbol;Acc:HGNC:29206]	PNMA8B	-0.935857
DTD2	D-tyrosyl-tRNA deacylase 2 (putative) [Source:HGNC Symbol;Acc:HGNC:20277]	DTD2	-0.935736
DYRK1B	dual specificity tyrosine phosphorylation regulated kinase 1B [Source:HGNC Symbol;Acc:HGNC:3092]	DYRK1B	-0.935435
SLC5A10	solute carrier family 5 member 10 [Source:HGNC Symbol;Acc:HGNC:23155]	SLC5A10	-0.935412
SYNGR3	synaptogyrin 3 [Source:HGNC Symbol;Acc:HGNC:11501]	SYNGR3	-0.9353
LOC729229	NA	NA	-0.935082
RELL2	RELT like 2 [Source:HGNC Symbol;Acc:HGNC:26902]	RELL2	-0.934909
MCRS1	microspherule protein 1 [Source:HGNC Symbol;Acc:HGNC:6960]	MCRS1	-0.934764
EIF2S2P4	NA	NA	-0.934481
MGST3	microsomal glutathione S-transferase 3 [Source:HGNC Symbol;Acc:HGNC:7064]	MGST3	-0.934369
BMP4	bone morphogenetic protein 4 [Source:HGNC Symbol;Acc:HGNC:1071]	BMP4	-0.933984
PTGR1	prostaglandin reductase 1 [Source:HGNC Symbol;Acc:HGNC:18429]	PTGR1	-0.933669
PLEKHH3	pleckstrin homology, MyTH4 and FERM domain containing H3 [Source:HGNC Symbol;Acc:HGNC:26105]	PLEKHH3	-0.933476
MAP2K6	mitogen-activated protein kinase kinase 6 [Source:HGNC Symbol;Acc:HGNC:6846]	MAP2K6	-0.933208
FEZF2	FEZ family zinc finger 2 [Source:HGNC Symbol;Acc:HGNC:13506]	FEZF2	-0.933161
RPL27P8	NA	NA	-0.933084
CALM2	calmodulin 2 [Source:HGNC Symbol;Acc:HGNC:1445]	CALM2	-0.932888
TRAF6	TNF receptor associated factor 6 [Source:HGNC Symbol;Acc:HGNC:12036]	TRAF6	-0.932862
INTS4	integrator complex subunit 4 [Source:HGNC Symbol;Acc:HGNC:25048]	INTS4	-0.932716
LMBR1	limb development membrane protein 1 [Source:HGNC Symbol;Acc:HGNC:13243]	LMBR1	-0.932715
EHD2	EH domain containing 2 [Source:HGNC Symbol;Acc:HGNC:3243]	EHD2	-0.932489
IKBKE	inhibitor of nuclear factor kappa B kinase subunit epsilon [Source:HGNC Symbol;Acc:HGNC:14552]	IKBKE	-0.932359
LOC729576	NA	NA	-0.931891
STK31	serine/threonine kinase 31 [Source:HGNC Symbol;Acc:HGNC:11407]	STK31	-0.931886
PCDHA2	protocadherin alpha 2 [Source:HGNC Symbol;Acc:HGNC:8668]	PCDHA2	-0.931088
KIF16B	kinesin family member 16B [Source:HGNC Symbol;Acc:HGNC:15869]	KIF16B	-0.930785
STK26	serine/threonine kinase 26 [Source:HGNC Symbol;Acc:HGNC:18174]	STK26	-0.930403
RAC1	Rac family small GTPase 1 [Source:HGNC Symbol;Acc:HGNC:9801]	RAC1	-0.930357
LOC729253	NA	NA	-0.930239
CENPM	centromere protein M [Source:HGNC Symbol;Acc:HGNC:18352]	CENPM	-0.930066
JKAMP	JNK1/MAPK8 associated membrane protein [Source:HGNC Symbol;Acc:HGNC:20184]	JKAMP	-0.929918
LOC441969	NA	NA	-0.929616
XYLT2	xylosyltransferase 2 [Source:HGNC Symbol;Acc:HGNC:15517]	XYLT2	-0.928682
CRTAC1	cartilage acidic protein 1 [Source:HGNC Symbol;Acc:HGNC:14882]	CRTAC1	-0.928612
MMD	monocyte to macrophage differentiation associated [Source:HGNC Symbol;Acc:HGNC:7153]	MMD	-0.928275
ODF3B	outer dense fiber of sperm tails 3B [Source:HGNC Symbol;Acc:HGNC:34388]	ODF3B	-0.927655
TOPAZ1	testis and ovary specific PAZ domain containing 1 [Source:HGNC Symbol;Acc:HGNC:24746]	TOPAZ1	-0.927393
ASIP	agouti signaling protein [Source:HGNC Symbol;Acc:HGNC:745]	ASIP	-0.927167
KAT2B	lysine acetyltransferase 2B [Source:HGNC Symbol;Acc:HGNC:8638]	KAT2B	-0.926841
TEPSIN	TEPSIN, adaptor related protein complex 4 accessory protein [Source:HGNC Symbol;Acc:HGNC:26458]	TEPSIN	-0.926577
RBMX	RNA binding motif protein X-linked [Source:HGNC Symbol;Acc:HGNC:9910]	RBMX	-0.926452
PIKFYVE	phosphoinositide kinase, FYVE-type zinc finger containing [Source:HGNC Symbol;Acc:HGNC:23785]	PIKFYVE	-0.926445
ZC3H3	zinc finger CCCH-type containing 3 [Source:HGNC Symbol;Acc:HGNC:28972]	ZC3H3	-0.926329
LMF2	lipase maturation factor 2 [Source:HGNC Symbol;Acc:HGNC:25096]	LMF2	-0.925444
BCAS3	BCAS3, microtubule associated cell migration factor [Source:HGNC Symbol;Acc:HGNC:14347]	BCAS3	-0.924977
RPS2P8	NA	NA	-0.924522
SFMBT1	Scm like with four mbt domains 1 [Source:HGNC Symbol;Acc:HGNC:20255]	SFMBT1	-0.924239
RPL23AP74	NA	NA	-0.924141
TAS2R10	taste 2 receptor member 10 [Source:HGNC Symbol;Acc:HGNC:14918]	TAS2R10	-0.923613
FAM161A	FAM161A, centrosomal protein [Source:HGNC Symbol;Acc:HGNC:25808]	FAM161A	-0.923517
CEP131	centrosomal protein 131 [Source:HGNC Symbol;Acc:HGNC:29511]	CEP131	-0.923071
CENPC	centromere protein C [Source:HGNC Symbol;Acc:HGNC:1854]	CENPC	-0.922736
TRMT10A	tRNA methyltransferase 10A [Source:HGNC Symbol;Acc:HGNC:28403]	TRMT10A	-0.92273
PCNT	pericentrin [Source:HGNC Symbol;Acc:HGNC:16068]	PCNT	-0.92215
MEAF6	MYST/Esa1 associated factor 6 [Source:HGNC Symbol;Acc:HGNC:25674]	MEAF6	-0.922072
GYG2	glycogenin 2 [Source:HGNC Symbol;Acc:HGNC:4700]	GYG2	-0.922041
ACER2	alkaline ceramidase 2 [Source:HGNC Symbol;Acc:HGNC:23675]	ACER2	-0.921875
RPS26P40	NA	NA	-0.921853
ZRANB1	zinc finger RANBP2-type containing 1 [Source:HGNC Symbol;Acc:HGNC:18224]	ZRANB1	-0.921422
TBP	TATA-box binding protein [Source:HGNC Symbol;Acc:HGNC:11588]	TBP	-0.920932
KLHDC7A	kelch domain containing 7A [Source:HGNC Symbol;Acc:HGNC:26791]	KLHDC7A	-0.920917
MESTP3	NA	NA	-0.920215
LNPK	lunapark, ER junction formation factor [Source:HGNC Symbol;Acc:HGNC:21610]	LNPK	-0.919535
LPL	lipoprotein lipase [Source:HGNC Symbol;Acc:HGNC:6677]	LPL	-0.919158
RHEX	regulator of hemoglobinization and erythroid cell expansion [Source:HGNC Symbol;Acc:HGNC:25341]	RHEX	-0.919092
ZNF813	zinc finger protein 813 [Source:HGNC Symbol;Acc:HGNC:33257]	ZNF813	-0.919044
LOC728828	NA	NA	-0.918376
LOC647521	NA	NA	-0.918217
POGLUT3	KDEL motif containing 2 [Source:HGNC Symbol;Acc:HGNC:28496]	KDELC2	-0.918189
LOC729414	NA	NA	-0.918056
CSF3	colony stimulating factor 3 [Source:HGNC Symbol;Acc:HGNC:2438]	CSF3	-0.917752
ZNF43	zinc finger protein 43 [Source:HGNC Symbol;Acc:HGNC:13109]	ZNF43	-0.917574
LMNA	lamin A/C [Source:HGNC Symbol;Acc:HGNC:6636]	LMNA	-0.917546
HYAL1	hyaluronidase 1 [Source:HGNC Symbol;Acc:HGNC:5320]	HYAL1	-0.916766
GCNT1	glucosaminyl (N-acetyl) transferase 1 [Source:HGNC Symbol;Acc:HGNC:4203]	GCNT1	-0.916722
FKBP7	FKBP prolyl isomerase 7 [Source:HGNC Symbol;Acc:HGNC:3723]	FKBP7	-0.916339
ANKRD44	ankyrin repeat domain 44 [Source:HGNC Symbol;Acc:HGNC:25259]	ANKRD44	-0.915925
LOC729076	NA	NA	-0.915584
ARHGEF25	Rho guanine nucleotide exchange factor 25 [Source:HGNC Symbol;Acc:HGNC:30275]	ARHGEF25	-0.915556
SHQ1	SHQ1, H/ACA ribonucleoprotein assembly factor [Source:HGNC Symbol;Acc:HGNC:25543]	SHQ1	-0.915453
DHODH	dihydroorotate dehydrogenase (quinone) [Source:HGNC Symbol;Acc:HGNC:2867]	DHODH	-0.915169
UBAP2	ubiquitin associated protein 2 [Source:HGNC Symbol;Acc:HGNC:14185]	UBAP2	-0.915078
TRPT1	tRNA phosphotransferase 1 [Source:HGNC Symbol;Acc:HGNC:20316]	TRPT1	-0.914714
CARMIL2	capping protein regulator and myosin 1 linker 2 [Source:HGNC Symbol;Acc:HGNC:27089]	CARMIL2	-0.914625
ZNF79	zinc finger protein 79 [Source:HGNC Symbol;Acc:HGNC:13153]	ZNF79	-0.914615
SMIM10L2A	small integral membrane protein 10 like 2A [Source:HGNC Symbol;Acc:HGNC:34499]	SMIM10L2A	-0.914177
ARMC3	armadillo repeat containing 3 [Source:HGNC Symbol;Acc:HGNC:30964]	ARMC3	-0.914061
HEPACAM2	HEPACAM family member 2 [Source:HGNC Symbol;Acc:HGNC:27364]	HEPACAM2	-0.913685
MED21	mediator complex subunit 21 [Source:HGNC Symbol;Acc:HGNC:11473]	MED21	-0.913638
DNM1L	dynamin 1 like [Source:HGNC Symbol;Acc:HGNC:2973]	DNM1L	-0.913563
FOXF2	forkhead box F2 [Source:HGNC Symbol;Acc:HGNC:3810]	FOXF2	-0.913278
NCK2	NCK adaptor protein 2 [Source:HGNC Symbol;Acc:HGNC:7665]	NCK2	-0.913088
RIMS4	regulating synaptic membrane exocytosis 4 [Source:HGNC Symbol;Acc:HGNC:16183]	RIMS4	-0.912722
TMEM176A	transmembrane protein 176A [Source:HGNC Symbol;Acc:HGNC:24930]	TMEM176A	-0.912568
LOC647049	NA	NA	-0.911767
LOC730188	NA	NA	-0.911366
RAP1GAP2	RAP1 GTPase activating protein 2 [Source:HGNC Symbol;Acc:HGNC:29176]	RAP1GAP2	-0.911297
BUB1	BUB1 mitotic checkpoint serine/threonine kinase [Source:HGNC Symbol;Acc:HGNC:1148]	BUB1	-0.910961
SYCP2L	synaptonemal complex protein 2 like [Source:HGNC Symbol;Acc:HGNC:21537]	SYCP2L	-0.910935
AVPR1A	arginine vasopressin receptor 1A [Source:HGNC Symbol;Acc:HGNC:895]	AVPR1A	-0.910715
GALNT16	polypeptide N-acetylgalactosaminyltransferase 16 [Source:HGNC Symbol;Acc:HGNC:23233]	GALNT16	-0.909896
MAPK1	mitogen-activated protein kinase 1 [Source:HGNC Symbol;Acc:HGNC:6871]	MAPK1	-0.909517
DTL	denticleless E3 ubiquitin protein ligase homolog [Source:HGNC Symbol;Acc:HGNC:30288]	DTL	-0.909436
MDFIC	MyoD family inhibitor domain containing [Source:HGNC Symbol;Acc:HGNC:28870]	MDFIC	-0.908994
CXCL12	C-X-C motif chemokine ligand 12 [Source:HGNC Symbol;Acc:HGNC:10672]	CXCL12	-0.908966
HHLA2	HERV-H LTR-associating 2 [Source:HGNC Symbol;Acc:HGNC:4905]	HHLA2	-0.908798
SHPRH	SNF2 histone linker PHD RING helicase [Source:HGNC Symbol;Acc:HGNC:19336]	SHPRH	-0.908633
PAXBP1	PAX3 and PAX7 binding protein 1 [Source:HGNC Symbol;Acc:HGNC:13579]	PAXBP1	-0.908524
TMEM178A	transmembrane protein 178A [Source:HGNC Symbol;Acc:HGNC:28517]	TMEM178A	-0.907683
DEFB115	defensin beta 115 [Source:HGNC Symbol;Acc:HGNC:18096]	DEFB115	-0.907413
PFKM	phosphofructokinase, muscle [Source:HGNC Symbol;Acc:HGNC:8877]	PFKM	-0.907233
GSPT1	G1 to S phase transition 1 [Source:HGNC Symbol;Acc:HGNC:4621]	GSPT1	-0.907224
KCNA3	potassium voltage-gated channel subfamily A member 3 [Source:HGNC Symbol;Acc:HGNC:6221]	KCNA3	-0.907166
LOC645195	NA	NA	-0.907155
LOC728285	NA	NA	-0.906745
SNAP29	synaptosome associated protein 29 [Source:HGNC Symbol;Acc:HGNC:11133]	SNAP29	-0.906673
C1QL4	complement C1q like 4 [Source:HGNC Symbol;Acc:HGNC:31416]	C1QL4	-0.906558
NCOA4	nuclear receptor coactivator 4 [Source:HGNC Symbol;Acc:HGNC:7671]	NCOA4	-0.906085
RASL12	RAS like family 12 [Source:HGNC Symbol;Acc:HGNC:30289]	RASL12	-0.906007
SPART	spartin [Source:HGNC Symbol;Acc:HGNC:18514]	SPART	-0.905474
MAPT	microtubule associated protein tau [Source:HGNC Symbol;Acc:HGNC:6893]	MAPT	-0.905414
SEMG2	semenogelin 2 [Source:HGNC Symbol;Acc:HGNC:10743]	SEMG2	-0.905405
CHAT	choline O-acetyltransferase [Source:HGNC Symbol;Acc:HGNC:1912]	CHAT	-0.905004
LRP1	LDL receptor related protein 1 [Source:HGNC Symbol;Acc:HGNC:6692]	LRP1	-0.904928
STS	steroid sulfatase [Source:HGNC Symbol;Acc:HGNC:11425]	STS	-0.904896
DCAF6	DDB1 and CUL4 associated factor 6 [Source:HGNC Symbol;Acc:HGNC:30002]	DCAF6	-0.904802
DEFA1	defensin alpha 1 [Source:HGNC Symbol;Acc:HGNC:2761]	DEFA1	-0.904679
IFNAR2	interferon alpha and beta receptor subunit 2 [Source:HGNC Symbol;Acc:HGNC:5433]	IFNAR2	-0.904233
SKIL	SKI like proto-oncogene [Source:HGNC Symbol;Acc:HGNC:10897]	SKIL	-0.904202
WDR35	WD repeat domain 35 [Source:HGNC Symbol;Acc:HGNC:29250]	WDR35	-0.903925
SLC39A6	solute carrier family 39 member 6 [Source:HGNC Symbol;Acc:HGNC:18607]	SLC39A6	-0.903877
PHF6	PHD finger protein 6 [Source:HGNC Symbol;Acc:HGNC:18145]	PHF6	-0.902978
KDELR2	KDEL endoplasmic reticulum protein retention receptor 2 [Source:HGNC Symbol;Acc:HGNC:6305]	KDELR2	-0.9027
ZBTB38	zinc finger and BTB domain containing 38 [Source:HGNC Symbol;Acc:HGNC:26636]	ZBTB38	-0.902668
IFI27	interferon alpha inducible protein 27 [Source:HGNC Symbol;Acc:HGNC:5397]	IFI27	-0.902519
CYLC2	cylicin 2 [Source:HGNC Symbol;Acc:HGNC:2583]	CYLC2	-0.902432
HOXA6	homeobox A6 [Source:HGNC Symbol;Acc:HGNC:5107]	HOXA6	-0.902156
DENND2D	DENN domain containing 2D [Source:HGNC Symbol;Acc:HGNC:26192]	DENND2D	-0.902026
PPCDC	phosphopantothenoylcysteine decarboxylase [Source:HGNC Symbol;Acc:HGNC:28107]	PPCDC	-0.902
LINC00917	NA	NA	-0.901881
SLC35D1	solute carrier family 35 member D1 [Source:HGNC Symbol;Acc:HGNC:20800]	SLC35D1	-0.90182
GBP1	guanylate binding protein 1 [Source:HGNC Symbol;Acc:HGNC:4182]	GBP1	-0.90137
LRG1	leucine rich alpha-2-glycoprotein 1 [Source:HGNC Symbol;Acc:HGNC:29480]	LRG1	-0.901123
TYROBP	TYRO protein tyrosine kinase binding protein [Source:HGNC Symbol;Acc:HGNC:12449]	TYROBP	-0.900935
CTBP2	C-terminal binding protein 2 [Source:HGNC Symbol;Acc:HGNC:2495]	CTBP2	-0.900791
CST9	cystatin 9 [Source:HGNC Symbol;Acc:HGNC:13261]	CST9	-0.900646
TPCN1	two pore segment channel 1 [Source:HGNC Symbol;Acc:HGNC:18182]	TPCN1	-0.900396
KLHL20	kelch like family member 20 [Source:HGNC Symbol;Acc:HGNC:25056]	KLHL20	-0.89987
SLC41A3	solute carrier family 41 member 3 [Source:HGNC Symbol;Acc:HGNC:31046]	SLC41A3	-0.899578
EEF1AKMT2	EEF1A lysine methyltransferase 2 [Source:HGNC Symbol;Acc:HGNC:33787]	EEF1AKMT2	-0.899404
LOC731679	NA	NA	-0.899111
DPM2	dolichyl-phosphate mannosyltransferase subunit 2, regulatory [Source:HGNC Symbol;Acc:HGNC:3006]	DPM2	-0.898811
NCAPD2	non-SMC condensin I complex subunit D2 [Source:HGNC Symbol;Acc:HGNC:24305]	NCAPD2	-0.898809
CD36	CD36 molecule [Source:HGNC Symbol;Acc:HGNC:1663]	CD36	-0.898618
LOC731227	NA	NA	-0.898309
BPTF	bromodomain PHD finger transcription factor [Source:HGNC Symbol;Acc:HGNC:3581]	BPTF	-0.898152
LMAN2	lectin, mannose binding 2 [Source:HGNC Symbol;Acc:HGNC:16986]	LMAN2	-0.897953
LOC729345	NA	NA	-0.897862
CCND2	cyclin D2 [Source:HGNC Symbol;Acc:HGNC:1583]	CCND2	-0.897595
ZNHIT1	zinc finger HIT-type containing 1 [Source:HGNC Symbol;Acc:HGNC:21688]	ZNHIT1	-0.897571
HTR3B	5-hydroxytryptamine receptor 3B [Source:HGNC Symbol;Acc:HGNC:5298]	HTR3B	-0.897152
TMEM99	transmembrane protein 99 [Source:HGNC Symbol;Acc:HGNC:28305]	TMEM99	-0.89641
CMTM5	CKLF like MARVEL transmembrane domain containing 5 [Source:HGNC Symbol;Acc:HGNC:19176]	CMTM5	-0.896307
SMARCD2	SWI/SNF related, matrix associated, actin dependent regulator of chromatin, subfamily d, member 2 [Source:HGNC Symbol;Acc:HGNC:11107]	SMARCD2	-0.896259
SEPTIN9	septin 9 [Source:HGNC Symbol;Acc:HGNC:7323]	2021-09-09	-0.896157
USP44	ubiquitin specific peptidase 44 [Source:HGNC Symbol;Acc:HGNC:20064]	USP44	-0.896152
NXF2B	nuclear RNA export factor 2B [Source:HGNC Symbol;Acc:HGNC:23984]	NXF2B	-0.89615
TRIB2	tribbles pseudokinase 2 [Source:HGNC Symbol;Acc:HGNC:30809]	TRIB2	-0.895932
SGO1	shugoshin 1 [Source:HGNC Symbol;Acc:HGNC:25088]	SGO1	-0.895773
SLC22A4	solute carrier family 22 member 4 [Source:HGNC Symbol;Acc:HGNC:10968]	SLC22A4	-0.895399
RBM20	RNA binding motif protein 20 [Source:HGNC Symbol;Acc:HGNC:27424]	RBM20	-0.895355
MS4A2	membrane spanning 4-domains A2 [Source:HGNC Symbol;Acc:HGNC:7316]	MS4A2	-0.895354
LOC729738	NA	NA	-0.894997
FAAH2	fatty acid amide hydrolase 2 [Source:HGNC Symbol;Acc:HGNC:26440]	FAAH2	-0.89454
ANO3	anoctamin 3 [Source:HGNC Symbol;Acc:HGNC:14004]	ANO3	-0.894376
CLEC3A	C-type lectin domain family 3 member A [Source:HGNC Symbol;Acc:HGNC:2052]	CLEC3A	-0.894139
CHMP1A	charged multivesicular body protein 1A [Source:HGNC Symbol;Acc:HGNC:8740]	CHMP1A	-0.894092
SBDS	SBDS, ribosome maturation factor [Source:HGNC Symbol;Acc:HGNC:19440]	SBDS	-0.894092
IRGQ	immunity related GTPase Q [Source:HGNC Symbol;Acc:HGNC:24868]	IRGQ	-0.893988
NIBAN1	family with sequence similarity 129 member A [Source:HGNC Symbol;Acc:HGNC:16784]	FAM129A	-0.893598
MIEF1	mitochondrial elongation factor 1 [Source:HGNC Symbol;Acc:HGNC:25979]	MIEF1	-0.893592
RPS12P4	NA	NA	-0.893384
PROS1	protein S [Source:HGNC Symbol;Acc:HGNC:9456]	PROS1	-0.893347
P3H2	prolyl 3-hydroxylase 2 [Source:HGNC Symbol;Acc:HGNC:19317]	P3H2	-0.893267
GREM2	gremlin 2, DAN family BMP antagonist [Source:HGNC Symbol;Acc:HGNC:17655]	GREM2	-0.893139
KIF9	kinesin family member 9 [Source:HGNC Symbol;Acc:HGNC:16666]	KIF9	-0.89263
SMR3B	submaxillary gland androgen regulated protein 3B [Source:HGNC Symbol;Acc:HGNC:17326]	SMR3B	-0.892247
NFIB	nuclear factor I B [Source:HGNC Symbol;Acc:HGNC:7785]	NFIB	-0.891942
PNKP	polynucleotide kinase 3'-phosphatase [Source:HGNC Symbol;Acc:HGNC:9154]	PNKP	-0.891877
MRPS11	mitochondrial ribosomal protein S11 [Source:HGNC Symbol;Acc:HGNC:14050]	MRPS11	-0.891873
AMD1P3	NA	NA	-0.891736
CSTF2	cleavage stimulation factor subunit 2 [Source:HGNC Symbol;Acc:HGNC:2484]	CSTF2	-0.89148
GDI1	GDP dissociation inhibitor 1 [Source:HGNC Symbol;Acc:HGNC:4226]	GDI1	-0.890799
RPL26P11	NA	NA	-0.890324
GTF2IP3	NA	NA	-0.890199
LOC730264	NA	NA	-0.889983
TEDDM1	transmembrane epididymal protein 1 [Source:HGNC Symbol;Acc:HGNC:30233]	TEDDM1	-0.889752
DHX58	DExH-box helicase 58 [Source:HGNC Symbol;Acc:HGNC:29517]	DHX58	-0.88967
FBXO24	F-box protein 24 [Source:HGNC Symbol;Acc:HGNC:13595]	FBXO24	-0.889571
PPIP5K1	diphosphoinositol pentakisphosphate kinase 1 [Source:HGNC Symbol;Acc:HGNC:29023]	PPIP5K1	-0.889135
LOC728046	NA	NA	-0.888907
RPS21	ribosomal protein S21 [Source:HGNC Symbol;Acc:HGNC:10409]	RPS21	-0.888634
EIF4B	eukaryotic translation initiation factor 4B [Source:HGNC Symbol;Acc:HGNC:3285]	EIF4B	-0.888409
LOC387927	NA	NA	-0.8884
FNDC7	fibronectin type III domain containing 7 [Source:HGNC Symbol;Acc:HGNC:26668]	FNDC7	-0.888386
ADAM2	ADAM metallopeptidase domain 2 [Source:HGNC Symbol;Acc:HGNC:198]	ADAM2	-0.887591
UGCG	UDP-glucose ceramide glucosyltransferase [Source:HGNC Symbol;Acc:HGNC:12524]	UGCG	-0.887066
GTDC1	glycosyltransferase like domain containing 1 [Source:HGNC Symbol;Acc:HGNC:20887]	GTDC1	-0.88704
CDC123	cell division cycle 123 [Source:HGNC Symbol;Acc:HGNC:16827]	CDC123	-0.886949
NPRL2	NPR2 like, GATOR1 complex subunit [Source:HGNC Symbol;Acc:HGNC:24969]	NPRL2	-0.886919
DPYD	dihydropyrimidine dehydrogenase [Source:HGNC Symbol;Acc:HGNC:3012]	DPYD	-0.886594
LOC645966	NA	NA	-0.88653
MAB21L3	mab-21 like 3 [Source:HGNC Symbol;Acc:HGNC:26787]	MAB21L3	-0.886425
MEIOB	meiosis specific with OB domains [Source:HGNC Symbol;Acc:HGNC:28569]	MEIOB	-0.886319
SCAF11	SR-related CTD associated factor 11 [Source:HGNC Symbol;Acc:HGNC:10784]	SCAF11	-0.88631
RAB3GAP1	RAB3 GTPase activating protein catalytic subunit 1 [Source:HGNC Symbol;Acc:HGNC:17063]	RAB3GAP1	-0.88627
LOC729714	NA	NA	-0.886233
CCDC144NL	coiled-coil domain containing 144 family, N-terminal like [Source:HGNC Symbol;Acc:HGNC:33735]	CCDC144NL	-0.886043
HDAC4	histone deacetylase 4 [Source:HGNC Symbol;Acc:HGNC:14063]	HDAC4	-0.886028
RPL26L1	ribosomal protein L26 like 1 [Source:HGNC Symbol;Acc:HGNC:17050]	RPL26L1	-0.885892
ADGRB3	adhesion G protein-coupled receptor B3 [Source:HGNC Symbol;Acc:HGNC:945]	ADGRB3	-0.885741
PRRX2	paired related homeobox 2 [Source:HGNC Symbol;Acc:HGNC:21338]	PRRX2	-0.885492
LOC645253	NA	NA	-0.885436
POLK	DNA polymerase kappa [Source:HGNC Symbol;Acc:HGNC:9183]	POLK	-0.885115
MASP1	mannan binding lectin serine peptidase 1 [Source:HGNC Symbol;Acc:HGNC:6901]	MASP1	-0.884994
ZC3HAV1L	zinc finger CCCH-type containing, antiviral 1 like [Source:HGNC Symbol;Acc:HGNC:22423]	ZC3HAV1L	-0.884639
OR1N1	olfactory receptor family 1 subfamily N member 1 [Source:HGNC Symbol;Acc:HGNC:8221]	OR1N1	-0.884525
HK2	hexokinase 2 [Source:HGNC Symbol;Acc:HGNC:4923]	HK2	-0.88423
TMEM87A	transmembrane protein 87A [Source:HGNC Symbol;Acc:HGNC:24522]	TMEM87A	-0.883934
LGALS16	galectin 16 [Source:HGNC Symbol;Acc:HGNC:40039]	LGALS16	-0.883872
PKD2L1	polycystin 2 like 1, transient receptor potential cation channel [Source:HGNC Symbol;Acc:HGNC:9011]	PKD2L1	-0.883599
SLC4A7	solute carrier family 4 member 7 [Source:HGNC Symbol;Acc:HGNC:11033]	SLC4A7	-0.883368
LOC651441	NA	NA	-0.882834
SCRIB	scribbled planar cell polarity protein [Source:HGNC Symbol;Acc:HGNC:30377]	SCRIB	-0.882806
C3orf52	chromosome 3 open reading frame 52 [Source:HGNC Symbol;Acc:HGNC:26255]	C3orf52	-0.882514
MRE11	MRE11 homolog, double strand break repair nuclease [Source:HGNC Symbol;Acc:HGNC:7230]	MRE11	-0.882202
SLC5A4	solute carrier family 5 member 4 [Source:HGNC Symbol;Acc:HGNC:11039]	SLC5A4	-0.881895
CASZ1	castor zinc finger 1 [Source:HGNC Symbol;Acc:HGNC:26002]	CASZ1	-0.881817
ENAM	enamelin [Source:HGNC Symbol;Acc:HGNC:3344]	ENAM	-0.881283
CCND3	cyclin D3 [Source:HGNC Symbol;Acc:HGNC:1585]	CCND3	-0.881169
BUD13	BUD13 homolog [Source:HGNC Symbol;Acc:HGNC:28199]	BUD13	-0.8809
GABRA6	gamma-aminobutyric acid type A receptor alpha6 subunit [Source:HGNC Symbol;Acc:HGNC:4080]	GABRA6	-0.880885
MS4A14	membrane spanning 4-domains A14 [Source:NCBI gene;Acc:84689]		-0.880853
ASIC3	acid sensing ion channel subunit 3 [Source:HGNC Symbol;Acc:HGNC:101]	ASIC3	-0.88047
ANXA9	annexin A9 [Source:HGNC Symbol;Acc:HGNC:547]	ANXA9	-0.880429
HMGB3P24	NA	NA	-0.88034
MRPS25	mitochondrial ribosomal protein S25 [Source:HGNC Symbol;Acc:HGNC:14511]	MRPS25	-0.880338
USP7	ubiquitin specific peptidase 7 [Source:HGNC Symbol;Acc:HGNC:12630]	USP7	-0.880195
FFAR4	free fatty acid receptor 4 [Source:HGNC Symbol;Acc:HGNC:19061]	FFAR4	-0.879459
IDE	insulin degrading enzyme [Source:HGNC Symbol;Acc:HGNC:5381]	IDE	-0.879377
KIAA1191	KIAA1191 [Source:HGNC Symbol;Acc:HGNC:29209]	KIAA1191	-0.879061
KRTAP4-11	keratin associated protein 4-11 [Source:HGNC Symbol;Acc:HGNC:18911]	KRTAP4-11	-0.878154
ARVCF	ARVCF, delta catenin family member [Source:HGNC Symbol;Acc:HGNC:728]	ARVCF	-0.878058
TAS2R4	taste 2 receptor member 4 [Source:HGNC Symbol;Acc:HGNC:14911]	TAS2R4	-0.877958
DCAF8L2	DDB1 and CUL4 associated factor 8 like 2 [Source:HGNC Symbol;Acc:HGNC:31811]	DCAF8L2	-0.877024
REELD1	reeler domain containing 1 [Source:HGNC Symbol;Acc:HGNC:53638]	REELD1	-0.876931
ATXN2	ataxin 2 [Source:HGNC Symbol;Acc:HGNC:10555]	ATXN2	-0.876602
FRMD4B	FERM domain containing 4B [Source:HGNC Symbol;Acc:HGNC:24886]	FRMD4B	-0.876311
FAM169B	family with sequence similarity 169 member B [Source:HGNC Symbol;Acc:HGNC:26835]	FAM169B	-0.876129
LOC641765	NA	NA	-0.875863
JPH3	junctophilin 3 [Source:HGNC Symbol;Acc:HGNC:14203]	JPH3	-0.875578
USP25	ubiquitin specific peptidase 25 [Source:HGNC Symbol;Acc:HGNC:12624]	USP25	-0.875554
LAPTM4B	lysosomal protein transmembrane 4 beta [Source:HGNC Symbol;Acc:HGNC:13646]	LAPTM4B	-0.875404
CDR1	cerebellar degeneration related protein 1 [Source:HGNC Symbol;Acc:HGNC:1798]	CDR1	-0.875358
OSCAR	osteoclast associated, immunoglobulin-like receptor [Source:HGNC Symbol;Acc:HGNC:29960]	OSCAR	-0.875247
OGG1	8-oxoguanine DNA glycosylase [Source:HGNC Symbol;Acc:HGNC:8125]	OGG1	-0.875099
LOC643678	NA	NA	-0.875049
ALKBH8	alkB homolog 8, tRNA methyltransferase [Source:HGNC Symbol;Acc:HGNC:25189]	ALKBH8	-0.874975
SPATA45	spermatogenesis associated 45 [Source:HGNC Symbol;Acc:HGNC:33709]	SPATA45	-0.874921
GALNT12	polypeptide N-acetylgalactosaminyltransferase 12 [Source:HGNC Symbol;Acc:HGNC:19877]	GALNT12	-0.874861
ISLR	immunoglobulin superfamily containing leucine rich repeat [Source:HGNC Symbol;Acc:HGNC:6133]	ISLR	-0.874846
MAPK13	mitogen-activated protein kinase 13 [Source:HGNC Symbol;Acc:HGNC:6875]	MAPK13	-0.874684
IFITM1	interferon induced transmembrane protein 1 [Source:HGNC Symbol;Acc:HGNC:5412]	IFITM1	-0.87429
ANKS1B	ankyrin repeat and sterile alpha motif domain containing 1B [Source:HGNC Symbol;Acc:HGNC:24600]	ANKS1B	-0.874143
HMGB4	high mobility group box 4 [Source:HGNC Symbol;Acc:HGNC:24954]	HMGB4	-0.873737
MMADHC	metabolism of cobalamin associated D [Source:HGNC Symbol;Acc:HGNC:25221]	MMADHC	-0.873612
OR8K5	olfactory receptor family 8 subfamily K member 5 [Source:HGNC Symbol;Acc:HGNC:15315]	OR8K5	-0.873591
LOC646865	NA	NA	-0.87338
CCNC	cyclin C [Source:HGNC Symbol;Acc:HGNC:1581]	CCNC	-0.873246
ARTN	artemin [Source:HGNC Symbol;Acc:HGNC:727]	ARTN	-0.873239
BLOC1S4	biogenesis of lysosomal organelles complex 1 subunit 4 [Source:HGNC Symbol;Acc:HGNC:24206]	BLOC1S4	-0.87296
TNRC18	trinucleotide repeat containing 18 [Source:HGNC Symbol;Acc:HGNC:11962]	TNRC18	-0.872761
RND1	Rho family GTPase 1 [Source:HGNC Symbol;Acc:HGNC:18314]	RND1	-0.872579
DLGAP3	DLG associated protein 3 [Source:HGNC Symbol;Acc:HGNC:30368]	DLGAP3	-0.872422
KCNJ15	potassium voltage-gated channel subfamily J member 15 [Source:HGNC Symbol;Acc:HGNC:6261]	KCNJ15	-0.872214
OR2M2	olfactory receptor family 2 subfamily M member 2 [Source:HGNC Symbol;Acc:HGNC:8268]	OR2M2	-0.872006
TAS2R5	taste 2 receptor member 5 [Source:HGNC Symbol;Acc:HGNC:14912]	TAS2R5	-0.871813
FAM166A	family with sequence similarity 166 member A [Source:HGNC Symbol;Acc:HGNC:33818]	FAM166A	-0.871419
EAF1	ELL associated factor 1 [Source:HGNC Symbol;Acc:HGNC:20907]	EAF1	-0.871087
POFUT1	protein O-fucosyltransferase 1 [Source:HGNC Symbol;Acc:HGNC:14988]	POFUT1	-0.870414
PTRH2	peptidyl-tRNA hydrolase 2 [Source:HGNC Symbol;Acc:HGNC:24265]	PTRH2	-0.870362
NSMF	NMDA receptor synaptonuclear signaling and neuronal migration factor [Source:HGNC Symbol;Acc:HGNC:29843]	NSMF	-0.870315
IRS2	insulin receptor substrate 2 [Source:HGNC Symbol;Acc:HGNC:6126]	IRS2	-0.870273
E4F1	E4F transcription factor 1 [Source:HGNC Symbol;Acc:HGNC:3121]	E4F1	-0.870221
SPRED2	sprouty related EVH1 domain containing 2 [Source:HGNC Symbol;Acc:HGNC:17722]	SPRED2	-0.869615
TTC13	tetratricopeptide repeat domain 13 [Source:HGNC Symbol;Acc:HGNC:26204]	TTC13	-0.869529
LOC652675	NA	NA	-0.869147
MAP1LC3B2	microtubule associated protein 1 light chain 3 beta 2 [Source:HGNC Symbol;Acc:HGNC:34390]	MAP1LC3B2	-0.869007
CRYM-AS1	NA	NA	-0.868694
ZMYM3	zinc finger MYM-type containing 3 [Source:HGNC Symbol;Acc:HGNC:13054]	ZMYM3	-0.868481
TANC2	tetratricopeptide repeat, ankyrin repeat and coiled-coil containing 2 [Source:HGNC Symbol;Acc:HGNC:30212]	TANC2	-0.868442
OR6F1	olfactory receptor family 6 subfamily F member 1 [Source:HGNC Symbol;Acc:HGNC:15027]	OR6F1	-0.868322
QPRT	quinolinate phosphoribosyltransferase [Source:HGNC Symbol;Acc:HGNC:9755]	QPRT	-0.868249
ARHGEF5	Rho guanine nucleotide exchange factor 5 [Source:HGNC Symbol;Acc:HGNC:13209]	ARHGEF5	-0.868245
USP34	ubiquitin specific peptidase 34 [Source:HGNC Symbol;Acc:HGNC:20066]	USP34	-0.867847
MFSD5	major facilitator superfamily domain containing 5 [Source:HGNC Symbol;Acc:HGNC:28156]	MFSD5	-0.867567
CMTM1	CKLF like MARVEL transmembrane domain containing 1 [Source:HGNC Symbol;Acc:HGNC:19172]	CMTM1	-0.867527
NCF4	neutrophil cytosolic factor 4 [Source:HGNC Symbol;Acc:HGNC:7662]	NCF4	-0.867517
MAP3K9	mitogen-activated protein kinase kinase kinase 9 [Source:HGNC Symbol;Acc:HGNC:6861]	MAP3K9	-0.867326
HOXA3	homeobox A3 [Source:HGNC Symbol;Acc:HGNC:5104]	HOXA3	-0.866986
GBP5	guanylate binding protein 5 [Source:HGNC Symbol;Acc:HGNC:19895]	GBP5	-0.866739
FAM163A	family with sequence similarity 163 member A [Source:HGNC Symbol;Acc:HGNC:28274]	FAM163A	-0.866711
CIB2	calcium and integrin binding family member 2 [Source:HGNC Symbol;Acc:HGNC:24579]	CIB2	-0.866418
LOC650070	NA	NA	-0.866392
F2R	coagulation factor II thrombin receptor [Source:HGNC Symbol;Acc:HGNC:3537]	F2R	-0.866268
MMP14	matrix metallopeptidase 14 [Source:HGNC Symbol;Acc:HGNC:7160]	MMP14	-0.866244
MAP3K6	mitogen-activated protein kinase kinase kinase 6 [Source:HGNC Symbol;Acc:HGNC:6858]	MAP3K6	-0.865925
RMND5B	required for meiotic nuclear division 5 homolog B [Source:HGNC Symbol;Acc:HGNC:26181]	RMND5B	-0.865728
TAAR9	trace amine associated receptor 9 (gene/pseudogene) [Source:HGNC Symbol;Acc:HGNC:20977]	TAAR9	-0.865556
ACY1	aminoacylase 1 [Source:HGNC Symbol;Acc:HGNC:177]	ACY1	-0.865267
OR2A14	olfactory receptor family 2 subfamily A member 14 [Source:HGNC Symbol;Acc:HGNC:15084]	OR2A14	-0.865153
MRPS14	mitochondrial ribosomal protein S14 [Source:HGNC Symbol;Acc:HGNC:14049]	MRPS14	-0.865074
PLET1	placenta expressed transcript 1 [Source:HGNC Symbol;Acc:HGNC:30053]	PLET1	-0.86503
FAM220A	family with sequence similarity 220 member A [Source:HGNC Symbol;Acc:HGNC:22422]	FAM220A	-0.864576
HLA-DQB1	major histocompatibility complex, class II, DQ beta 1 [Source:HGNC Symbol;Acc:HGNC:4944]	HLA-DQB1	-0.864491
OR51B5	olfactory receptor family 51 subfamily B member 5 [Source:HGNC Symbol;Acc:HGNC:19599]	OR51B5	-0.864324
FAM160B2	family with sequence similarity 160 member B2 [Source:HGNC Symbol;Acc:HGNC:16492]	FAM160B2	-0.864249
NDUFA2	NADH:ubiquinone oxidoreductase subunit A2 [Source:HGNC Symbol;Acc:HGNC:7685]	NDUFA2	-0.864091
POLR2J4	NA	NA	-0.864075
SPATA32	spermatogenesis associated 32 [Source:HGNC Symbol;Acc:HGNC:26349]	SPATA32	-0.863432
KMO	kynurenine 3-monooxygenase [Source:HGNC Symbol;Acc:HGNC:6381]	KMO	-0.862731
MAP2K4	mitogen-activated protein kinase kinase 4 [Source:HGNC Symbol;Acc:HGNC:6844]	MAP2K4	-0.862296
SAP130	Sin3A associated protein 130 [Source:HGNC Symbol;Acc:HGNC:29813]	SAP130	-0.862093
DAAM2	dishevelled associated activator of morphogenesis 2 [Source:HGNC Symbol;Acc:HGNC:18143]	DAAM2	-0.861496
TMEM30B	transmembrane protein 30B [Source:HGNC Symbol;Acc:HGNC:27254]	TMEM30B	-0.861367
CDSN	corneodesmosin [Source:HGNC Symbol;Acc:HGNC:1802]	CDSN	-0.860722
STYK1	serine/threonine/tyrosine kinase 1 [Source:HGNC Symbol;Acc:HGNC:18889]	STYK1	-0.860126
OPTN	optineurin [Source:HGNC Symbol;Acc:HGNC:17142]	OPTN	-0.859848
LOC731289	NA	NA	-0.859827
LOC440084	NA	NA	-0.859268
RBM33	RNA binding motif protein 33 [Source:HGNC Symbol;Acc:HGNC:27223]	RBM33	-0.858803
LOC652531	NA	NA	-0.858433
TNRC18P1	NA	NA	-0.858354
C10orf95	chromosome 10 open reading frame 95 [Source:HGNC Symbol;Acc:HGNC:25880]	C10orf95	-0.858192
OR10S1	olfactory receptor family 10 subfamily S member 1 [Source:HGNC Symbol;Acc:HGNC:14807]	OR10S1	-0.858077
CNNM4	cyclin and CBS domain divalent metal cation transport mediator 4 [Source:HGNC Symbol;Acc:HGNC:105]	CNNM4	-0.857985
UBAP1	ubiquitin associated protein 1 [Source:HGNC Symbol;Acc:HGNC:12461]	UBAP1	-0.857874
NCCRP1	non-specific cytotoxic cell receptor protein 1 homolog (zebrafish) [Source:HGNC Symbol;Acc:HGNC:33739]	NCCRP1	-0.857858
NQO2	N-ribosyldihydronicotinamide:quinone reductase 2 [Source:HGNC Symbol;Acc:HGNC:7856]	NQO2	-0.857837
RPSAP20	NA	NA	-0.857824
NTNG1	netrin G1 [Source:HGNC Symbol;Acc:HGNC:23319]	NTNG1	-0.857692
SPATS2L	spermatogenesis associated serine rich 2 like [Source:HGNC Symbol;Acc:HGNC:24574]	SPATS2L	-0.857453
TRIM52	tripartite motif containing 52 [Source:HGNC Symbol;Acc:HGNC:19024]	TRIM52	-0.857342
CASC16	NA	NA	-0.857251
DIXDC1	DIX domain containing 1 [Source:HGNC Symbol;Acc:HGNC:23695]	DIXDC1	-0.85713
RXFP3	relaxin family peptide receptor 3 [Source:HGNC Symbol;Acc:HGNC:24883]	RXFP3	-0.856953
COL9A1	collagen type IX alpha 1 chain [Source:HGNC Symbol;Acc:HGNC:2217]	COL9A1	-0.856874
SND1	staphylococcal nuclease and tudor domain containing 1 [Source:HGNC Symbol;Acc:HGNC:30646]	SND1	-0.856643
ALKBH5	alkB homolog 5, RNA demethylase [Source:HGNC Symbol;Acc:HGNC:25996]	ALKBH5	-0.8562
DRC1	dynein regulatory complex subunit 1 [Source:HGNC Symbol;Acc:HGNC:24245]	DRC1	-0.855671
BRIP1	BRCA1 interacting protein C-terminal helicase 1 [Source:HGNC Symbol;Acc:HGNC:20473]	BRIP1	-0.855657
SLC20A1	solute carrier family 20 member 1 [Source:HGNC Symbol;Acc:HGNC:10946]	SLC20A1	-0.85551
FST	follistatin [Source:HGNC Symbol;Acc:HGNC:3971]	FST	-0.855357
SLC46A3	solute carrier family 46 member 3 [Source:HGNC Symbol;Acc:HGNC:27501]	SLC46A3	-0.855202
SAMHD1	SAM and HD domain containing deoxynucleoside triphosphate triphosphohydrolase 1 [Source:HGNC Symbol;Acc:HGNC:15925]	SAMHD1	-0.855049
SSX3	SSX family member 3 [Source:HGNC Symbol;Acc:HGNC:11337]	SSX3	-0.854972
PTK7	protein tyrosine kinase 7 (inactive) [Source:HGNC Symbol;Acc:HGNC:9618]	PTK7	-0.854645
BRAT1	BRCA1 associated ATM activator 1 [Source:HGNC Symbol;Acc:HGNC:21701]	BRAT1	-0.854607
FCGR2A	Fc fragment of IgG receptor IIa [Source:HGNC Symbol;Acc:HGNC:3616]	FCGR2A	-0.85454
WFIKKN1	WAP, follistatin/kazal, immunoglobulin, kunitz and netrin domain containing 1 [Source:HGNC Symbol;Acc:HGNC:30912]	WFIKKN1	-0.854167
SNX25	sorting nexin 25 [Source:HGNC Symbol;Acc:HGNC:21883]	SNX25	-0.85401
NIBAN3	family with sequence similarity 129 member C [Source:HGNC Symbol;Acc:HGNC:24130]	FAM129C	-0.854007
TCF3	transcription factor 3 [Source:HGNC Symbol;Acc:HGNC:11633]	TCF3	-0.853797
PTGIS	prostaglandin I2 synthase [Source:HGNC Symbol;Acc:HGNC:9603]	PTGIS	-0.853706
SPATA13	spermatogenesis associated 13 [Source:HGNC Symbol;Acc:HGNC:23222]	SPATA13	-0.853446
RPS17	ribosomal protein S17 [Source:HGNC Symbol;Acc:HGNC:10397]	RPS17	-0.853385
KREMEN1	kringle containing transmembrane protein 1 [Source:HGNC Symbol;Acc:HGNC:17550]	KREMEN1	-0.853382
LOC730135	NA	NA	-0.853265
ELP4	elongator acetyltransferase complex subunit 4 [Source:HGNC Symbol;Acc:HGNC:1171]	ELP4	-0.853255
GINS2	GINS complex subunit 2 [Source:HGNC Symbol;Acc:HGNC:24575]	GINS2	-0.852443
RAP1BL	NA	NA	-0.852169
EP300	E1A binding protein p300 [Source:HGNC Symbol;Acc:HGNC:3373]	EP300	-0.851972
ADIPOR1	adiponectin receptor 1 [Source:HGNC Symbol;Acc:HGNC:24040]	ADIPOR1	-0.851943
H1-6	histone cluster 1 H1 family member t [Source:HGNC Symbol;Acc:HGNC:4720]	HIST1H1T	-0.851794
RARG	retinoic acid receptor gamma [Source:HGNC Symbol;Acc:HGNC:9866]	RARG	-0.851611
CECR2	CECR2, histone acetyl-lysine reader [Source:HGNC Symbol;Acc:HGNC:1840]	CECR2	-0.851588
GGCT	gamma-glutamylcyclotransferase [Source:HGNC Symbol;Acc:HGNC:21705]	GGCT	-0.851424
SDHAF3	succinate dehydrogenase complex assembly factor 3 [Source:HGNC Symbol;Acc:HGNC:21752]	SDHAF3	-0.850918
NPY	neuropeptide Y [Source:HGNC Symbol;Acc:HGNC:7955]	NPY	-0.850762
GZMH	granzyme H [Source:HGNC Symbol;Acc:HGNC:4710]	GZMH	-0.850513
TOP1	DNA topoisomerase I [Source:HGNC Symbol;Acc:HGNC:11986]	TOP1	-0.85023
TRPM4	transient receptor potential cation channel subfamily M member 4 [Source:HGNC Symbol;Acc:HGNC:17993]	TRPM4	-0.850073
NSD1	nuclear receptor binding SET domain protein 1 [Source:HGNC Symbol;Acc:HGNC:14234]	NSD1	-0.849672
KLF2	Kruppel like factor 2 [Source:HGNC Symbol;Acc:HGNC:6347]	KLF2	-0.84953
MTHFD1L	methylenetetrahydrofolate dehydrogenase (NADP+ dependent) 1 like [Source:HGNC Symbol;Acc:HGNC:21055]	MTHFD1L	-0.849399
PURB	purine rich element binding protein B [Source:HGNC Symbol;Acc:HGNC:9702]	PURB	-0.849029
SH3GLB2	SH3 domain containing GRB2 like, endophilin B2 [Source:HGNC Symbol;Acc:HGNC:10834]	SH3GLB2	-0.84871
MILR1	mast cell immunoglobulin like receptor 1 [Source:HGNC Symbol;Acc:HGNC:27570]	MILR1	-0.848442
H3C12	histone cluster 1 H3 family member j [Source:HGNC Symbol;Acc:HGNC:4774]	HIST1H3J	-0.848165
FGFR4	fibroblast growth factor receptor 4 [Source:HGNC Symbol;Acc:HGNC:3691]	FGFR4	-0.847615
CLCNKA	chloride voltage-gated channel Ka [Source:HGNC Symbol;Acc:HGNC:2026]	CLCNKA	-0.847416
SMC2	structural maintenance of chromosomes 2 [Source:HGNC Symbol;Acc:HGNC:14011]	SMC2	-0.847415
ELP1	elongator complex protein 1 [Source:HGNC Symbol;Acc:HGNC:5959]	ELP1	-0.846266
ARHGAP1	Rho GTPase activating protein 1 [Source:HGNC Symbol;Acc:HGNC:673]	ARHGAP1	-0.845892
TXLNA	taxilin alpha [Source:HGNC Symbol;Acc:HGNC:30685]	TXLNA	-0.84588
TPTE2P2	NA	NA	-0.845811
C1orf116	chromosome 1 open reading frame 116 [Source:HGNC Symbol;Acc:HGNC:28667]	C1orf116	-0.845262
CA5B	carbonic anhydrase 5B [Source:HGNC Symbol;Acc:HGNC:1378]	CA5B	-0.84512
TRIM72	tripartite motif containing 72 [Source:HGNC Symbol;Acc:HGNC:32671]	TRIM72	-0.845073
LOC646170	NA	NA	-0.844633
CFAP251	WD repeat domain 66 [Source:HGNC Symbol;Acc:HGNC:28506]	WDR66	-0.84441
GET3	arsA arsenite transporter, ATP-binding, homolog 1 (bacterial) [Source:HGNC Symbol;Acc:HGNC:752]	ASNA1	-0.844369
RASSF7	Ras association domain family member 7 [Source:HGNC Symbol;Acc:HGNC:1166]	RASSF7	-0.844289
CAMK2B	calcium/calmodulin dependent protein kinase II beta [Source:HGNC Symbol;Acc:HGNC:1461]	CAMK2B	-0.844277
ZNF320	zinc finger protein 468 [Source:HGNC Symbol;Acc:HGNC:33105];zinc finger protein 320 [Source:HGNC Symbol;Acc:HGNC:13842]	ZNF468;ZNF320	-0.84423
AP4S1	adaptor related protein complex 4 subunit sigma 1 [Source:HGNC Symbol;Acc:HGNC:575]	AP4S1	-0.844173
FOLR3	folate receptor 3 [Source:HGNC Symbol;Acc:HGNC:3795]	FOLR3	-0.844136
MYL5	myosin light chain 5 [Source:HGNC Symbol;Acc:HGNC:7586]	MYL5	-0.84408
LOC653788	NA	NA	-0.843497
KAT6B	lysine acetyltransferase 6B [Source:HGNC Symbol;Acc:HGNC:17582]	KAT6B	-0.843392
HTATIP2	HIV-1 Tat interactive protein 2 [Source:HGNC Symbol;Acc:HGNC:16637]	HTATIP2	-0.842971
PIK3CB	phosphatidylinositol-4,5-bisphosphate 3-kinase catalytic subunit beta [Source:HGNC Symbol;Acc:HGNC:8976]	PIK3CB	-0.842951
PRLHR	prolactin releasing hormone receptor [Source:HGNC Symbol;Acc:HGNC:4464]	PRLHR	-0.842945
OR1J1	olfactory receptor family 1 subfamily J member 1 [Source:HGNC Symbol;Acc:HGNC:8208]	OR1J1	-0.842881
ANO9	anoctamin 9 [Source:HGNC Symbol;Acc:HGNC:20679]	ANO9	-0.842448
CENPS	centromere protein S [Source:HGNC Symbol;Acc:HGNC:23163]	CENPS	-0.842405
ARHGEF7	Rho guanine nucleotide exchange factor 7 [Source:HGNC Symbol;Acc:HGNC:15607]	ARHGEF7	-0.842388
RP1	RP1, axonemal microtubule associated [Source:HGNC Symbol;Acc:HGNC:10263]	RP1	-0.842355
LOC731447	NA	NA	-0.842232
AMELY	amelogenin X-linked [Source:HGNC Symbol;Acc:HGNC:461];amelogenin Y-linked [Source:HGNC Symbol;Acc:HGNC:462]	AMELX;AMELY	-0.841887
DDX20	DEAD-box helicase 20 [Source:HGNC Symbol;Acc:HGNC:2743]	DDX20	-0.84185
BPNT2	inositol monophosphatase domain containing 1 [Source:HGNC Symbol;Acc:HGNC:26019]	IMPAD1	-0.841711
ENTR1	endosome associated trafficking regulator 1 [Source:HGNC Symbol;Acc:HGNC:10667]	ENTR1	-0.841625
LGALS3	galectin 3 [Source:HGNC Symbol;Acc:HGNC:6563]	LGALS3	-0.841495
CYP4V2	cytochrome P450 family 4 subfamily V member 2 [Source:HGNC Symbol;Acc:HGNC:23198]	CYP4V2	-0.841478
STRN4	striatin 4 [Source:HGNC Symbol;Acc:HGNC:15721]	STRN4	-0.841309
KRT71	keratin 71 [Source:HGNC Symbol;Acc:HGNC:28927]	KRT71	-0.840683
GGA1	golgi associated, gamma adaptin ear containing, ARF binding protein 1 [Source:HGNC Symbol;Acc:HGNC:17842]	GGA1	-0.840526
RPSAP22	NA	NA	-0.840133
ZNF831	zinc finger protein 831 [Source:HGNC Symbol;Acc:HGNC:16167]	ZNF831	-0.840092
PLCL2	phospholipase C like 2 [Source:HGNC Symbol;Acc:HGNC:9064]	PLCL2	-0.839878
PCBP2	poly(rC) binding protein 2 [Source:HGNC Symbol;Acc:HGNC:8648]	PCBP2	-0.839684
LOC732477	NA	NA	-0.839182
SLC22A18AS	solute carrier family 22 member 18 antisense [Source:HGNC Symbol;Acc:HGNC:10965]	SLC22A18AS	-0.839035
LRRC46	leucine rich repeat containing 46 [Source:HGNC Symbol;Acc:HGNC:25047]	LRRC46	-0.838942
ICA1	islet cell autoantigen 1 [Source:HGNC Symbol;Acc:HGNC:5343]	ICA1	-0.838279
MTMR4	myotubularin related protein 4 [Source:HGNC Symbol;Acc:HGNC:7452]	MTMR4	-0.838172
FUNDC1	FUN14 domain containing 1 [Source:HGNC Symbol;Acc:HGNC:28746]	FUNDC1	-0.837358
ZNF619	zinc finger protein 619 [Source:HGNC Symbol;Acc:HGNC:26910]	ZNF619	-0.837286
C1QBP	complement C1q binding protein [Source:HGNC Symbol;Acc:HGNC:1243]	C1QBP	-0.837014
PHYHIPL	phytanoyl-CoA 2-hydroxylase interacting protein like [Source:HGNC Symbol;Acc:HGNC:29378]	PHYHIPL	-0.836934
MEGF9	multiple EGF like domains 9 [Source:HGNC Symbol;Acc:HGNC:3234]	MEGF9	-0.836578
LOC728161	NA	NA	-0.836541
LOC730100	NA	NA	-0.835767
ADSL	adenylosuccinate lyase [Source:HGNC Symbol;Acc:HGNC:291]	ADSL	-0.835743
DEUP1	deuterosome assembly protein 1 [Source:HGNC Symbol;Acc:HGNC:26344]	DEUP1	-0.835494
STAM	signal transducing adaptor molecule [Source:HGNC Symbol;Acc:HGNC:11357]	STAM	-0.835475
STAT5B	signal transducer and activator of transcription 5B [Source:HGNC Symbol;Acc:HGNC:11367]	STAT5B	-0.835289
EVL	Enah/Vasp-like [Source:HGNC Symbol;Acc:HGNC:20234]	EVL	-0.835175
LOC652879	NA	NA	-0.834817
LIN54	lin-54 DREAM MuvB core complex component [Source:HGNC Symbol;Acc:HGNC:25397]	LIN54	-0.834768
TMEM183B	NA	NA	-0.834709
TSNARE1	t-SNARE domain containing 1 [Source:HGNC Symbol;Acc:HGNC:26437]	TSNARE1	-0.834519
ATP1B4	ATPase Na+/K+ transporting family member beta 4 [Source:HGNC Symbol;Acc:HGNC:808]	ATP1B4	-0.834418
TSKU	tsukushi, small leucine rich proteoglycan [Source:HGNC Symbol;Acc:HGNC:28850]	TSKU	-0.834354
TRPC1	transient receptor potential cation channel subfamily C member 1 [Source:HGNC Symbol;Acc:HGNC:12333]	TRPC1	-0.834314
LOC728485	uncharacterized LOC728485 [Source:NCBI gene;Acc:728485]		-0.833997
ZNF580	zinc finger protein 580 [Source:HGNC Symbol;Acc:HGNC:29473]	ZNF580	-0.833975
GRIN2B	glutamate ionotropic receptor NMDA type subunit 2B [Source:HGNC Symbol;Acc:HGNC:4586]	GRIN2B	-0.833393
OTOP2	otopetrin 2 [Source:HGNC Symbol;Acc:HGNC:19657]	OTOP2	-0.83334
NCEH1	neutral cholesterol ester hydrolase 1 [Source:HGNC Symbol;Acc:HGNC:29260]	NCEH1	-0.833129
LOC284009	NA	NA	-0.833097
XKRX	XK related X-linked [Source:HGNC Symbol;Acc:HGNC:29845]	XKRX	-0.833074
GSKIP	GSK3B interacting protein [Source:HGNC Symbol;Acc:HGNC:20343]	GSKIP	-0.83307
ADGRL2	adhesion G protein-coupled receptor L2 [Source:HGNC Symbol;Acc:HGNC:18582]	ADGRL2	-0.833048
TRIML1	tripartite motif family like 1 [Source:HGNC Symbol;Acc:HGNC:26698]	TRIML1	-0.832988
LOC643085	NA	NA	-0.832766
GLRX	glutaredoxin [Source:HGNC Symbol;Acc:HGNC:4330]	GLRX	-0.832677
PGPEP1	pyroglutamyl-peptidase I [Source:HGNC Symbol;Acc:HGNC:13568]	PGPEP1	-0.832611
LOC729286	NA	NA	-0.832524
TSPAN17	tetraspanin 17 [Source:HGNC Symbol;Acc:HGNC:13594]	TSPAN17	-0.832295
NINJ1	ninjurin 1 [Source:HGNC Symbol;Acc:HGNC:7824]	NINJ1	-0.832208
TRPM2	transient receptor potential cation channel subfamily M member 2 [Source:HGNC Symbol;Acc:HGNC:12339]	TRPM2	-0.832091
SDF2L1	stromal cell derived factor 2 like 1 [Source:HGNC Symbol;Acc:HGNC:10676]	SDF2L1	-0.831862
CHM	CHM, Rab escort protein 1 [Source:HGNC Symbol;Acc:HGNC:1940]	CHM	-0.831459
PRXL2CP1	NA	NA	-0.831382
STARD3NL	STARD3 N-terminal like [Source:HGNC Symbol;Acc:HGNC:19169]	STARD3NL	-0.831333
MAGEB16	MAGE family member B16 [Source:HGNC Symbol;Acc:HGNC:21188]	MAGEB16	-0.831249
EPHA6	EPH receptor A6 [Source:HGNC Symbol;Acc:HGNC:19296]	EPHA6	-0.831248
GPR88	G protein-coupled receptor 88 [Source:HGNC Symbol;Acc:HGNC:4539]	GPR88	-0.830979
UBE2D4	ubiquitin conjugating enzyme E2 D4 (putative) [Source:HGNC Symbol;Acc:HGNC:21647]	UBE2D4	-0.830971
MFAP3L	microfibril associated protein 3 like [Source:HGNC Symbol;Acc:HGNC:29083]	MFAP3L	-0.830915
LOC728168	NA	NA	-0.830592
CD72	CD72 molecule [Source:HGNC Symbol;Acc:HGNC:1696]	CD72	-0.830157
NOL4	nucleolar protein 4 [Source:HGNC Symbol;Acc:HGNC:7870]	NOL4	-0.830143
TAS2R1	taste 2 receptor member 1 [Source:HGNC Symbol;Acc:HGNC:14909]	TAS2R1	-0.830115
DDIT3	DNA damage inducible transcript 3 [Source:HGNC Symbol;Acc:HGNC:2726]	DDIT3	-0.830114
S100A5	S100 calcium binding protein A5 [Source:HGNC Symbol;Acc:HGNC:10495]	S100A5	-0.830088
UCN3	urocortin 3 [Source:HGNC Symbol;Acc:HGNC:17781]	UCN3	-0.830028
FAM186B	family with sequence similarity 186 member B [Source:HGNC Symbol;Acc:HGNC:25296]	FAM186B	-0.829255
OCM	oncomodulin [Source:HGNC Symbol;Acc:HGNC:8105]	OCM	-0.829149
URI1	URI1, prefoldin like chaperone [Source:HGNC Symbol;Acc:HGNC:13236]	URI1	-0.828278
PCDHB1	protocadherin beta 1 [Source:HGNC Symbol;Acc:HGNC:8680]	PCDHB1	-0.827902
NCKIPSD	NCK interacting protein with SH3 domain [Source:HGNC Symbol;Acc:HGNC:15486]	NCKIPSD	-0.827861
ANKRD13A	ankyrin repeat domain 13A [Source:HGNC Symbol;Acc:HGNC:21268]	ANKRD13A	-0.82773
SLC52A2	solute carrier family 52 member 2 [Source:HGNC Symbol;Acc:HGNC:30224]	SLC52A2	-0.827633
ARHGEF9	Cdc42 guanine nucleotide exchange factor 9 [Source:HGNC Symbol;Acc:HGNC:14561]	ARHGEF9	-0.827444
TMCC1	transmembrane and coiled-coil domain family 1 [Source:HGNC Symbol;Acc:HGNC:29116]	TMCC1	-0.826935
FBN3	fibrillin 3 [Source:HGNC Symbol;Acc:HGNC:18794]	FBN3	-0.826868
GSTT2	glutathione S-transferase theta 2 (gene/pseudogene) [Source:HGNC Symbol;Acc:HGNC:4642]	GSTT2	-0.826858
LIMS2	LIM zinc finger domain containing 2 [Source:HGNC Symbol;Acc:HGNC:16084]	LIMS2	-0.826845
ATAT1	alpha tubulin acetyltransferase 1 [Source:HGNC Symbol;Acc:HGNC:21186]	ATAT1	-0.826758
ZNF165	zinc finger protein 165 [Source:HGNC Symbol;Acc:HGNC:12953]	ZNF165	-0.826546
TRAFD1	TRAF-type zinc finger domain containing 1 [Source:HGNC Symbol;Acc:HGNC:24808]	TRAFD1	-0.826415
BDH1	3-hydroxybutyrate dehydrogenase 1 [Source:HGNC Symbol;Acc:HGNC:1027]	BDH1	-0.826373
RNPC3	RNA binding region (RNP1, RRM) containing 3 [Source:HGNC Symbol;Acc:HGNC:18666]	RNPC3	-0.826022
C22orf23	chromosome 22 open reading frame 23 [Source:HGNC Symbol;Acc:HGNC:18589]	C22orf23	-0.825778
DMWD	DM1 locus, WD repeat containing [Source:HGNC Symbol;Acc:HGNC:2936]	DMWD	-0.82559
TRMT1	tRNA methyltransferase 1 [Source:HGNC Symbol;Acc:HGNC:25980]	TRMT1	-0.825561
YKT6	YKT6 v-SNARE homolog [Source:HGNC Symbol;Acc:HGNC:16959]	YKT6	-0.825487
TLX3	T cell leukemia homeobox 3 [Source:HGNC Symbol;Acc:HGNC:13532]	TLX3	-0.825383
LOC727818	NA	NA	-0.825305
ARPC3	actin related protein 2/3 complex subunit 3 [Source:HGNC Symbol;Acc:HGNC:706]	ARPC3	-0.824867
NADK2	NAD kinase 2, mitochondrial [Source:HGNC Symbol;Acc:HGNC:26404]	NADK2	-0.824683
SCGB2A2	secretoglobin family 2A member 2 [Source:HGNC Symbol;Acc:HGNC:7050]	SCGB2A2	-0.824542
GCNT2P1	NA	NA	-0.82366
LOC652048	NA	NA	-0.823471
LOC731724	NA	NA	-0.823187
GJB4	gap junction protein beta 4 [Source:HGNC Symbol;Acc:HGNC:4286]	GJB4	-0.822972
ZBED2	zinc finger BED-type containing 2 [Source:HGNC Symbol;Acc:HGNC:20710]	ZBED2	-0.822883
H2BC9	histone cluster 1 H2B family member h [Source:HGNC Symbol;Acc:HGNC:4755]	HIST1H2BH	-0.822763
IRF8	interferon regulatory factor 8 [Source:HGNC Symbol;Acc:HGNC:5358]	IRF8	-0.822698
SLC6A4	solute carrier family 6 member 4 [Source:HGNC Symbol;Acc:HGNC:11050]	SLC6A4	-0.822608
SNX11	sorting nexin 11 [Source:HGNC Symbol;Acc:HGNC:14975]	SNX11	-0.822597
TIAL1	TIA1 cytotoxic granule associated RNA binding protein like 1 [Source:HGNC Symbol;Acc:HGNC:11804]	TIAL1	-0.822285
GAR1	GAR1 ribonucleoprotein [Source:HGNC Symbol;Acc:HGNC:14264]	GAR1	-0.822109
CEPT1	choline/ethanolamine phosphotransferase 1 [Source:HGNC Symbol;Acc:HGNC:24289]	CEPT1	-0.82189
LOC649676	NA	NA	-0.82155
SDF2	stromal cell derived factor 2 [Source:HGNC Symbol;Acc:HGNC:10675]	SDF2	-0.821535
SSUH2	ssu-2 homolog (C. elegans) [Source:HGNC Symbol;Acc:HGNC:24809]	SSUH2	-0.821323
DNAJB7	DnaJ heat shock protein family (Hsp40) member B7 [Source:HGNC Symbol;Acc:HGNC:24986]	DNAJB7	-0.821088
DSE	dermatan sulfate epimerase [Source:HGNC Symbol;Acc:HGNC:21144]	DSE	-0.820945
LOC729636	NA	NA	-0.820777
RPS28P4	NA	NA	-0.820501
UTP4	UTP4, small subunit processome component [Source:HGNC Symbol;Acc:HGNC:1983]	UTP4	-0.820499
ASIC5	acid sensing ion channel subunit family member 5 [Source:HGNC Symbol;Acc:HGNC:17537]	ASIC5	-0.819929
H2BC5	histone cluster 1 H2B family member d [Source:HGNC Symbol;Acc:HGNC:4747]	HIST1H2BD	-0.819876
RHOBTB1	Rho related BTB domain containing 1 [Source:HGNC Symbol;Acc:HGNC:18738]	RHOBTB1	-0.819456
FNDC9	fibronectin type III domain containing 9 [Source:HGNC Symbol;Acc:HGNC:33547]	FNDC9	-0.819366
PPM1G	protein phosphatase, Mg2+/Mn2+ dependent 1G [Source:HGNC Symbol;Acc:HGNC:9278]	PPM1G	-0.819194
ALG1L2	ALG1, chitobiosyldiphosphodolichol beta-mannosyltransferase like 2 [Source:HGNC Symbol;Acc:HGNC:37258]	ALG1L2	-0.819076
RPS16	ribosomal protein S16 [Source:HGNC Symbol;Acc:HGNC:10396]	RPS16	-0.819071
TCTEX1D1	Tctex1 domain containing 1 [Source:HGNC Symbol;Acc:HGNC:26882]	TCTEX1D1	-0.818614
FCGRT	Fc fragment of IgG receptor and transporter [Source:HGNC Symbol;Acc:HGNC:3621]	FCGRT	-0.81843
TBX15	T-box 15 [Source:HGNC Symbol;Acc:HGNC:11594]	TBX15	-0.818059
LOC728647	NA	NA	-0.817998
PCCA	propionyl-CoA carboxylase subunit alpha [Source:HGNC Symbol;Acc:HGNC:8653]	PCCA	-0.817473
PROC	protein C, inactivator of coagulation factors Va and VIIIa [Source:HGNC Symbol;Acc:HGNC:9451]	PROC	-0.81743
TSPY1	testis specific protein Y-linked 1 [Source:HGNC Symbol;Acc:HGNC:12381]	TSPY1	-0.817356
CTNNBIP1	catenin beta interacting protein 1 [Source:HGNC Symbol;Acc:HGNC:16913]	CTNNBIP1	-0.817123
OGDH	oxoglutarate dehydrogenase [Source:HGNC Symbol;Acc:HGNC:8124]	OGDH	-0.816911
DDX11	DEAD/H-box helicase 11 [Source:HGNC Symbol;Acc:HGNC:2736]	DDX11	-0.816899
NAPSA	napsin A aspartic peptidase [Source:HGNC Symbol;Acc:HGNC:13395]	NAPSA	-0.816803
CDC37L1	cell division cycle 37 like 1 [Source:HGNC Symbol;Acc:HGNC:17179]	CDC37L1	-0.816749
SLC52A1	solute carrier family 52 member 1 [Source:HGNC Symbol;Acc:HGNC:30225]	SLC52A1	-0.815911
TST	thiosulfate sulfurtransferase [Source:HGNC Symbol;Acc:HGNC:12388]	TST	-0.815599
FAAH	fatty acid amide hydrolase [Source:HGNC Symbol;Acc:HGNC:3553]	FAAH	-0.815555
TENT5C	terminal nucleotidyltransferase 5C [Source:HGNC Symbol;Acc:HGNC:24712]	TENT5C	-0.815445
ZNF384	zinc finger protein 384 [Source:HGNC Symbol;Acc:HGNC:11955]	ZNF384	-0.814439
C18orf25	chromosome 18 open reading frame 25 [Source:HGNC Symbol;Acc:HGNC:28172]	C18orf25	-0.812987
LEFTY2	left-right determination factor 2 [Source:HGNC Symbol;Acc:HGNC:3122]	LEFTY2	-0.812922
DOCK1	dedicator of cytokinesis 1 [Source:HGNC Symbol;Acc:HGNC:2987]	DOCK1	-0.812901
LINC02167	NA	NA	-0.812227
TBL2	transducin beta like 2 [Source:HGNC Symbol;Acc:HGNC:11586]	TBL2	-0.812134
DNAJC22	DnaJ heat shock protein family (Hsp40) member C22 [Source:HGNC Symbol;Acc:HGNC:25802]	DNAJC22	-0.812082
PAGE4	PAGE family member 4 [Source:HGNC Symbol;Acc:HGNC:4108]	PAGE4	-0.811954
LRRN2	leucine rich repeat neuronal 2 [Source:HGNC Symbol;Acc:HGNC:16914]	LRRN2	-0.811745
XAGE3	X antigen family member 3 [Source:HGNC Symbol;Acc:HGNC:14618]	XAGE3	-0.811046
BANK1	B cell scaffold protein with ankyrin repeats 1 [Source:HGNC Symbol;Acc:HGNC:18233]	BANK1	-0.810736
CAPRIN2	caprin family member 2 [Source:HGNC Symbol;Acc:HGNC:21259]	CAPRIN2	-0.810644
TEKT2	tektin 2 [Source:HGNC Symbol;Acc:HGNC:11725]	TEKT2	-0.8102
LOC732226	NA	NA	-0.81006
CDH12	cadherin 12 [Source:HGNC Symbol;Acc:HGNC:1751]	CDH12	-0.809937
JPX	NA	NA	-0.809735
C17orf77	chromosome 17 open reading frame 77 [Source:HGNC Symbol;Acc:HGNC:26480]	C17orf77	-0.809651
KRIT1	KRIT1, ankyrin repeat containing [Source:HGNC Symbol;Acc:HGNC:1573]	KRIT1	-0.809514
CLDN1	claudin 1 [Source:HGNC Symbol;Acc:HGNC:2032]	CLDN1	-0.809492
IL1RAPL1	interleukin 1 receptor accessory protein like 1 [Source:HGNC Symbol;Acc:HGNC:5996]	IL1RAPL1	-0.809337
NUBP2	nucleotide binding protein 2 [Source:HGNC Symbol;Acc:HGNC:8042]	NUBP2	-0.809285
YAP1	Yes associated protein 1 [Source:HGNC Symbol;Acc:HGNC:16262]	YAP1	-0.809
PITRM1	pitrilysin metallopeptidase 1 [Source:HGNC Symbol;Acc:HGNC:17663]	PITRM1	-0.808775
RPAP2	RNA polymerase II associated protein 2 [Source:HGNC Symbol;Acc:HGNC:25791]	RPAP2	-0.808391
ZNF286B	zinc finger protein 286B [Source:HGNC Symbol;Acc:HGNC:33241]	ZNF286B	-0.80812
LOC643100	NA	NA	-0.807955
FMC1	formation of mitochondrial complex V assembly factor 1 homolog [Source:HGNC Symbol;Acc:HGNC:26946]	FMC1	-0.807912
TMEM236	transmembrane protein 236 [Source:HGNC Symbol;Acc:HGNC:23473]	TMEM236	-0.807588
BATF3	basic leucine zipper ATF-like transcription factor 3 [Source:HGNC Symbol;Acc:HGNC:28915]	BATF3	-0.807125
PRSS58	serine protease 58 [Source:HGNC Symbol;Acc:HGNC:39125]	PRSS58	-0.807024
RNF112	ring finger protein 112 [Source:HGNC Symbol;Acc:HGNC:12968]	RNF112	-0.806982
LRIG3	leucine rich repeats and immunoglobulin like domains 3 [Source:HGNC Symbol;Acc:HGNC:30991]	LRIG3	-0.806959
DKK3	dickkopf WNT signaling pathway inhibitor 3 [Source:HGNC Symbol;Acc:HGNC:2893]	DKK3	-0.806863
[truncated: 19,406 more rows]
