# Supplementary material for: DNAJC9 prevents CENP-A mislocalization and chromosomal instability by maintaining the fidelity of histone supply chains
Source: EMBO J. 2024 Apr 10;43(11):5. doi: 10.1038/s44318-024-00093-6 (PMC11148058; doi:10.1038/s44318-024-00093-6)
Supplement: Supplementary file 6 — Source data Fig. 1 [file 44318_2024_93_MOESM6_ESM.zip › Figure 1/1B/Average YFP-CENP-A Score from primary and secondary screens.xlsx]

## Sheet: Gene level
Symbol	# siRNA	Mean from primary and secondary screen: Z Score Median Intensity Nuclear YFP			Symbol	Library	Norm_Nuclear Count	Z Score_Nuclei Count	Norm_Median_Intensity Nuclear YFP_MeanPerWell	Z Score_Median_Intensity Nuclear YFP
EP400	6	4.8962			EP400	Primary screen	96.673	-0.0894793	162.175	5.04193
DNAJC9	6	4.2964			EP400	Primary screen	99.534	0.0383536	163.847	5.17929
CHAF1B	6	4.15367			EP400	Primary screen	67.071	-1.41213	207.277	8.7472
RFWD2	3	3.47628			EP400	Secondary screen	118.497	0.885643	118.008	1.41347
BRD4	6	3.22907			EP400	Secondary screen	78.613	-0.896422	121.648	1.71251
SMG1	6	3.21249			EP400	Secondary screen	102.027	0.149744	189.452	7.28282
PACSIN1	6	3.08264			DNAJC9	Primary screen	112.651	0.624437	148.448	3.91421
UBR5	6	2.90209			DNAJC9	Primary screen	112.588	0.621622	133.718	2.7041
CHAF1A	6	2.88426			DNAJC9	Primary screen	101.627	0.131871	145.257	3.65206
UPF2	6	2.72231			DNAJC9	Secondary screen	84.393	-0.638165	97.823	-0.244789
UPF1	6	2.56092			DNAJC9	Secondary screen	110.135	0.512019	194.968	7.73597
KAT5	6	2.42723			DNAJC9	Secondary screen	119.595	0.934703	198.387	8.01685
XRCC5	6	2.42464			CHAF1B	Primary screen	66.019	-1.45914	237.354	11.2181
ADAMTSL4	6	2.19279			CHAF1B	Primary screen	82.604	-0.718099	150.314	4.06751
CPSF6	6	2.1649			CHAF1B	Primary screen	90.667	-0.357835	150.824	4.10941
AURKA	5	2.1088			CHAF1B	Secondary screen	122.543	1.06642	115.27	1.18854
TRRAP	6	2.08062			CHAF1B	Secondary screen	100.676	0.0893796	115.537	1.21047
TADA2A	6	2.05618			CHAF1B	Secondary screen	118.919	0.904499	138.878	3.12801
SKP1	6	2.02655			RFWD2	Secondary screen	89.595	-0.405733	157.274	4.63929
CUL3	6	2.01159			RFWD2	Secondary screen	116.892	0.81393	137.133	2.98465
NASP	6	2.00577			RFWD2	Secondary screen	140.541	1.8706	134.945	2.8049
					BRD4	Primary screen	78.597	-0.897137	136.045	2.89527
					BRD4	Primary screen	93.031	-0.252208	123.495	1.86425
					BRD4	Primary screen	61.538	-1.65935	143.855	3.53688
					BRD4	Secondary screen	66.474	-1.43881	126.276	2.09271
					BRD4	Secondary screen	114.865	0.723361	171.659	5.82107
					BRD4	Secondary screen	72.832	-1.15472	139.319	3.16424
					SMG1	Primary screen	101.434	0.123248	158.379	4.73007
					SMG1	Primary screen	102.412	0.166946	119.043	1.4985
					SMG1	Primary screen	84.358	-0.639728	130	2.39865
					SMG1	Secondary screen	114.865	0.723361	164.124	5.20204
					SMG1	Secondary screen	113.514	0.662997	175.517	6.13801
					SMG	Secondary screen	84.393	-0.638165	92.375	-0.692359
					PACSIN1	Primary screen	70.895	-1.24127	98.695	-0.173151
					PACSIN1	Primary screen	71.053	-1.23421	123.517	1.86605
					PACSIN1	Primary screen	85.868	-0.57226	127.042	2.15564
					PACSIN1	Secondary screen	114.865	0.723361	94.9	-0.484922
					PACSIN1	Secondary screen	110.405	0.524083	294.764	15.9345
					PACSIN1	Secondary screen	102.703	0.179948	91.037	-0.80228
					UBR5	Primary screen	68.142	-1.36428	184.27	6.8571
					UBR5	Primary screen	114.918	0.725729	101.445	0.0527696
					UBR5	Primary screen	78.138	-0.917646	134.551	2.77253
					UBR5	Secondary screen	108.108	0.42145	137.212	2.99114
					UBR5	Secondary screen	72.973	-1.14842	127.938	2.22925
					UBR5	Secondary screen	112.162	0.602588	131.352	2.50972
					CHAF1A	Primary screen	42.76	-2.49838	150.88	4.11401
					CHAF1A	Primary screen	81.825	-0.752906	150.308	4.06702
					CHAF1A	Primary screen	79.328	-0.864475	146.693	3.77003
					CHAF1A	Secondary screen	129.73	1.38755	128.046	2.23812
					CHAF1A	Secondary screen	104.054	0.240313	113.797	1.06752
					CHAF1A	Secondary screen	112.838	0.632792	125.742	2.04884
					UPF2	Primary screen	134.857	1.61663	160.854	4.9334
					UPF2	Primary screen	111.225	0.560722	145.142	3.64261
					UPF2	Primary screen	82.554	-0.720333	97.599	-0.263191
					UPF2	Secondary screen	145.946	2.1121	123.251	1.8442
					UPF2	Secondary screen	109.459	0.481815	137.797	3.0392
					UPF2	Secondary screen	94.595	-0.182327	138.995	3.13762
					UPF1	Primary screen	109.615	0.488785	89.658	-0.915569
					UPF1	Primary screen	126.526	1.24439	150.319	4.06792
					UPF1	Primary screen	120.186	0.96111	165.58	5.32166
					UPF1	Secondary screen	112.838	0.632792	132.171	2.57701
					UPF1	Secondary screen	102.89	0.188304	101.953	0.0945034
					UPF1	Secondary screen	101.351	0.119539	152.17	4.21999
					KAT5	Primary screen	95.39	-0.146805	158.308	4.72424
					KAT5	Primary screen	65.89	-1.4649	122.154	1.75408
					KAT5	Primary screen	102.098	0.152916	123.411	1.85734
					KAT5	Secondary screen	111.486	0.572383	132.96	2.64182
					KAT5	Secondary screen	110.811	0.542224	128.5	2.27542
					KAT5	Secondary screen	100.676	0.0893796	116.754	1.31045
					XRCC5	Primary screen	70.874	-1.24221	144.507	3.59045
					XRCC5	Primary screen	77.778	-0.933731	113.722	1.06136
					XRCC5	Primary screen	124.97	1.17486	110.07	0.76134
					XRCC5	Secondary screen	101.156	0.110827	132.626	2.61439
					XRCC5	Secondary screen	99.422	0.0333494	176.955	6.25615
					XRCC5	Secondary screen	86.486	-0.544647	104.018	0.26415
					ADAMTSL4	Primary screen	51.83	-2.09312	174.13	6.02407
					ADAMTSL4	Primary screen	134.146	1.58486	146.736	3.77357
					ADAMTSL4	Primary screen	78.008	-0.923454	120.244	1.59717
					ADAMTSL4	Secondary screen	95.376	-0.147431	119.388	1.52684
					ADAMTSL4	Secondary screen	132.432	1.50828	107.88	0.581425
					ADAMTSL4	Secondary screen	127.703	1.29698	96.587	-0.34633
					CPSF6	Primary screen	109.011	0.461797	126.432	2.10553
					CPSF6	Primary screen	107.374	0.388654	116.433	1.28408
					CPSF6	Primary screen	123.693	1.11781	117.157	1.34356
					CPSF6	Secondary screen	80.405	-0.816353	131.191	2.4965
					CPSF6	Secondary screen	125	1.17621	120.165	1.59068
					CPSF6	Secondary screen	107.432	0.391246	151.55	4.16905
					AURKA	Primary screen	5.496	-4.16338	127.598	2.20132
					AURKA	Primary screen	109.242	0.472119	108.466	0.629566
					AURKA	Secondary screen	54.913	-1.95537	171.454	5.80423
					AURKA	Secondary screen	112.838	0.632792	111.353	0.866742
					AURKA	Secondary screen	106.081	0.330882	113.488	1.04214
					TRRAP	Primary screen	81.553	-0.765059	177.527	6.30314
					TRRAP	Primary screen	88.616	-0.449476	153.074	4.29425
					TRRAP	Primary screen	96.93	-0.0779962	98.752	-0.168469
					TRRAP	Secondary screen	41.04	-2.57523	78.519	-1.83067
					TRRAP	Secondary screen	101.734	0.136652	102.643	0.151189
					TRRAP	Secondary screen	97.973	-0.0313937	146.258	3.7343
					TADA2A	Primary screen	73.171	-1.13958	186.523	7.04219
					TADA2A	Primary screen	107.429	0.391112	116.819	1.31579
					TADA2A	Primary screen	76.735	-0.980333	90.353	-0.858472
					TADA2A	Secondary screen	117.568	0.844135	111.07	0.843493
					TADA2A	Secondary screen	105.405	0.300677	112.6	0.969187
					TADA2A	Secondary screen	109.827	0.498257	137.623	3.0249
					SKP1	Primary screen	142.857	1.97408	118.771	1.47615
					SKP1	Primary screen	86.876	-0.527221	152.659	4.26016
					SKP1	Primary screen	111.314	0.564698	111.956	0.916281
					SKP1	Secondary screen	102.703	0.179948	127.944	2.22974
					SKP1	Secondary screen	103.378	0.210108	119.498	1.53588
					SKP1	Secondary screen	114.865	0.723361	121.996	1.7411
					NASP	Primary screen	102.405	0.166633	101.466	0.0544948
					NASP	Primary screen	120.104	0.957446	112.909	0.994573
					NASP	Primary screen	99.36	0.0305791	101.443	0.0526053
					NASP	Secondary screen	97.973	-0.0313937	143.585	3.5147
					NASP	Secondary screen	126.351	1.23657	147.994	3.87691
					NASP	Secondary screen	109.459	0.481815	143.909	3.54132
					CUL3	Primary screen	104.27	0.249964	116.435	1.28424
					CUL3	Primary screen	58.406	-1.7993	96.334	-0.367115
					CUL3	Primary screen	82.812	-0.708806	126.54	2.1144
					CUL3	Secondary screen	113.873	0.679038	104.361	0.292328
					CUL3	Secondary screen	83.784	-0.665375	169.617	5.65331
					CUL3	Secondary screen	110.811	0.542224	138.444	3.09235
