# Supplementary material for: DNAJC9 prevents CENP-A mislocalization and chromosomal instability by maintaining the fidelity of histone supply chains
Source: EMBO J. 2024 Apr 10;43(11):5. doi: 10.1038/s44318-024-00093-6 (PMC11148058; doi:10.1038/s44318-024-00093-6)
Supplement: Supplementary file 7 — Source data Fig. 2 [file 44318_2024_93_MOESM7_ESM.zip]

Archive with 106 entries (96 files):
- Figure 2/
- __MACOSX/._Figure 2
- Figure 2/.DS_Store
- __MACOSX/Figure 2/._.DS_Store
- Figure 2/2A/
- Figure 2/2C/
- __MACOSX/Figure 2/._2C
- Figure 2/2D/
- Figure 2/2B/
- Figure 2/2A/.DS_Store
- __MACOSX/Figure 2/2A/._.DS_Store
- Figure 2/2A/siNeg_IF/
- Figure 2/2A/siDNAJC9.3_No DOX_IF/
- Figure 2/2A/siDNAJC9.3_DOX_IF/
- Figure 2/2C/.DS_Store
- __MACOSX/Figure 2/2C/._.DS_Store
- Figure 2/2C/siNeg_IF/
- Figure 2/2C/siDNAJC9.3_IF/
- Figure 2/2D/.DS_Store
- __MACOSX/Figure 2/2D/._.DS_Store
- Figure 2/2D/Mean nuclear CENP-A levels.xlsx
- __MACOSX/Figure 2/2D/._Mean nuclear CENP-A levels.xlsx
- Figure 2/2B/Mean nuclear CENP-A levels.xlsx
- __MACOSX/Figure 2/2B/._Mean nuclear CENP-A levels.xlsx
- Figure 2/2A/siNeg_IF/.DS_Store
- __MACOSX/Figure 2/2A/siNeg_IF/._.DS_Store
- Figure 2/2A/siNeg_IF/siNeg_30_R3D_PRJ.dv
- Figure 2/2A/siNeg_IF/siNeg_30_R3D_PRJ_MERGE.tif
- __MACOSX/Figure 2/2A/siNeg_IF/._siNeg_30_R3D_PRJ_MERGE.tif
- Figure 2/2A/siNeg_IF/siNeg_30_R3D_PRJ_CENPA.tif
- __MACOSX/Figure 2/2A/siNeg_IF/._siNeg_30_R3D_PRJ_CENPA.tif
- Figure 2/2A/siNeg_IF/siNeg_30_R3D_PRJ_DNAJC9.tif
- __MACOSX/Figure 2/2A/siNeg_IF/._siNeg_30_R3D_PRJ_DNAJC9.tif
- Figure 2/2A/siDNAJC9.3_No DOX_IF/.DS_Store
- __MACOSX/Figure 2/2A/siDNAJC9.3_No DOX_IF/._.DS_Store
- Figure 2/2A/siDNAJC9.3_No DOX_IF/NODOX_29_R3D_PRJ_JC9.tif
- __MACOSX/Figure 2/2A/siDNAJC9.3_No DOX_IF/._NODOX_29_R3D_PRJ_JC9.tif
- Figure 2/2A/siDNAJC9.3_No DOX_IF/NODOX_29_R3D_PRJ.dv
- __MACOSX/Figure 2/2A/siDNAJC9.3_No DOX_IF/._NODOX_29_R3D_PRJ.dv
- Figure 2/2A/siDNAJC9.3_No DOX_IF/NODOX_29_R3D_PRJ_CENPA.tif
- __MACOSX/Figure 2/2A/siDNAJC9.3_No DOX_IF/._NODOX_29_R3D_PRJ_CENPA.tif
- Figure 2/2A/siDNAJC9.3_No DOX_IF/NODOX_29_R3D_PRJ_MERGE.tif
- __MACOSX/Figure 2/2A/siDNAJC9.3_No DOX_IF/._NODOX_29_R3D_PRJ_MERGE.tif
- Figure 2/2A/siDNAJC9.3_DOX_IF/.DS_Store
- __MACOSX/Figure 2/2A/siDNAJC9.3_DOX_IF/._.DS_Store
- Figure 2/2A/siDNAJC9.3_DOX_IF/DOX_21_R3D_PRJ_MERGE.tif
- __MACOSX/Figure 2/2A/siDNAJC9.3_DOX_IF/._DOX_21_R3D_PRJ_MERGE.tif
- Figure 2/2A/siDNAJC9.3_DOX_IF/DOX_21_R3D_PRJ_CENPA.tif
- __MACOSX/Figure 2/2A/siDNAJC9.3_DOX_IF/._DOX_21_R3D_PRJ_CENPA.tif
- Figure 2/2A/siDNAJC9.3_DOX_IF/DOX_21_R3D_PRJ_JC9.tif
- __MACOSX/Figure 2/2A/siDNAJC9.3_DOX_IF/._DOX_21_R3D_PRJ_JC9.tif
- Figure 2/2A/siDNAJC9.3_DOX_IF/DOX_21_R3D_PRJ.dv
- Figure 2/2C/siNeg_IF/S_siNeg_merged.tif
- __MACOSX/Figure 2/2C/siNeg_IF/._S_siNeg_merged.tif
- Figure 2/2C/siNeg_IF/.DS_Store
- __MACOSX/Figure 2/2C/siNeg_IF/._.DS_Store
- Figure 2/2C/siNeg_IF/G2_siNeg_Merged.tif
- __MACOSX/Figure 2/2C/siNeg_IF/._G2_siNeg_Merged.tif
- Figure 2/2C/siNeg_IF/S_siNeg_EdU.tif
- __MACOSX/Figure 2/2C/siNeg_IF/._S_siNeg_EdU.tif
- Figure 2/2C/siNeg_IF/G1_siNeg_CENPA.tif
- __MACOSX/Figure 2/2C/siNeg_IF/._G1_siNeg_CENPA.tif
- Figure 2/2C/siNeg_IF/G1_siNeg_DAPI.tif
- __MACOSX/Figure 2/2C/siNeg_IF/._G1_siNeg_DAPI.tif
- Figure 2/2C/siNeg_IF/G1_siNeg_EdU.tif
- __MACOSX/Figure 2/2C/siNeg_IF/._G1_siNeg_EdU.tif
- Figure 2/2C/siNeg_IF/G1_siNeg_merged.tif
- __MACOSX/Figure 2/2C/siNeg_IF/._G1_siNeg_merged.tif
- Figure 2/2C/siNeg_IF/S_siNeg_CENPA.tif
- __MACOSX/Figure 2/2C/siNeg_IF/._S_siNeg_CENPA.tif
- Figure 2/2C/siNeg_IF/S_siNeg_DAPI.tif
- __MACOSX/Figure 2/2C/siNeg_IF/._S_siNeg_DAPI.tif
- Figure 2/2C/siNeg_IF/G2_siNeg_Edu.tif
- __MACOSX/Figure 2/2C/siNeg_IF/._G2_siNeg_Edu.tif
- Figure 2/2C/siNeg_IF/G2_siNeg_CENPA.tif
- __MACOSX/Figure 2/2C/siNeg_IF/._G2_siNeg_CENPA.tif
- Figure 2/2C/siNeg_IF/G2_siNeg_DAPI.tif
- __MACOSX/Figure 2/2C/siNeg_IF/._G2_siNeg_DAPI.tif
- Figure 2/2C/siNeg_IF/siNeg_Fieldview_PRJ.dv
- Figure 2/2C/siDNAJC9.3_IF/S_siDNAJC9.3_Merged.tif
- __MACOSX/Figure 2/2C/siDNAJC9.3_IF/._S_siDNAJC9.3_Merged.tif
- Figure 2/2C/siDNAJC9.3_IF/.DS_Store
- __MACOSX/Figure 2/2C/siDNAJC9.3_IF/._.DS_Store
- Figure 2/2C/siDNAJC9.3_IF/G2_siDNAJC9.3_Merged.tif
- __MACOSX/Figure 2/2C/siDNAJC9.3_IF/._G2_siDNAJC9.3_Merged.tif
- Figure 2/2C/siDNAJC9.3_IF/G2_siDNAJC9.3_CENPA.tif
- __MACOSX/Figure 2/2C/siDNAJC9.3_IF/._G2_siDNAJC9.3_CENPA.tif
- Figure 2/2C/siDNAJC9.3_IF/G1_siDNAJC9.3_DAPI.tif
- __MACOSX/Figure 2/2C/siDNAJC9.3_IF/._G1_siDNAJC9.3_DAPI.tif
- Figure 2/2C/siDNAJC9.3_IF/S_siDNAJC9.3_DAPI.tif
- __MACOSX/Figure 2/2C/siDNAJC9.3_IF/._S_siDNAJC9.3_DAPI.tif
- Figure 2/2C/siDNAJC9.3_IF/G2_siDNAJC9.3_DAPI.tif
- __MACOSX/Figure 2/2C/siDNAJC9.3_IF/._G2_siDNAJC9.3_DAPI.tif
- Figure 2/2C/siDNAJC9.3_IF/G1_siDNAJC9.3_EdU.tif
- __MACOSX/Figure 2/2C/siDNAJC9.3_IF/._G1_siDNAJC9.3_EdU.tif
- Figure 2/2C/siDNAJC9.3_IF/S_siDNAJC9.3_EdU.tif
- __MACOSX/Figure 2/2C/siDNAJC9.3_IF/._S_siDNAJC9.3_EdU.tif
- Figure 2/2C/siDNAJC9.3_IF/G1_siDNAJC9.3_CENPA.tif
- __MACOSX/Figure 2/2C/siDNAJC9.3_IF/._G1_siDNAJC9.3_CENPA.tif
- Figure 2/2C/siDNAJC9.3_IF/siDNAJC9.3_fieldview_PRJ.dv
- Figure 2/2C/siDNAJC9.3_IF/G2_siDNAJC9.3_EdU.tif
- __MACOSX/Figure 2/2C/siDNAJC9.3_IF/._G2_siDNAJC9.3_EdU.tif
- Figure 2/2C/siDNAJC9.3_IF/S_siDNAJC9.3_CENPA.tif
- __MACOSX/Figure 2/2C/siDNAJC9.3_IF/._S_siDNAJC9.3_CENPA.tif
- Figure 2/2C/siDNAJC9.3_IF/G1_siDNAJC9.3_Merged.tif
- __MACOSX/Figure 2/2C/siDNAJC9.3_IF/._G1_siDNAJC9.3_Merged.tif
