# Supplementary material for: DNAJC9 prevents CENP-A mislocalization and chromosomal instability by maintaining the fidelity of histone supply chains
Source: EMBO J. 2024 Apr 10;43(11):5. doi: 10.1038/s44318-024-00093-6 (PMC11148058; doi:10.1038/s44318-024-00093-6)
Supplement: Supplementary file 7 — Source data Fig. 2 [file 44318_2024_93_MOESM7_ESM.zip › Figure 2/2D/Mean nuclear CENP-A levels.xlsx]

## Sheet: Sheet 1
	Mean nuclear CENP-A levels
	G1		S		G2
	siNeg	siDNAJC9.3	siNeg	siDNAJC9.3	siNeg	siDNAJC9.3
	21.316	27.738	13.21	22.362	16.684	44.89
	14.662	18.312	16.11	53.386	11.603	36.727
	21.179	24.206	29.086	11.41	22.275	25.766
	23.346	20.763	18.164	23.751	13.979	35.207
	33.999	19.425	22.058	23.84	20	35.89
	28.123	33.101	25.043	32.943	20.302	28.069
	16.275	21.746	22.239	28.937	23.319	16.041
	37.911	21.91	21.88	32.118	21.798	27.955
	31.986	22.585	24.551	40.483	22.727	27.587
	20.981	23.391	21.046	24.367	21.358	38.999
	12.942	17.96	19	25.741	25.648	39.826
	19.551	28.151	16.933	50.371	16.49	41.315
	13.872	62.058	24.996	28.367	23.342	27.993
	19.7	23.447	19.554	46.057	21.889	18.548
	15.796	30.847	13.476	21.536	30.427	25.4
	27.144	35.185	26.114	50.788	22.418	26.173
	26.026	26.066	15.396	33.244	24.325	30.07
	22.422	18.282	21.369	33.206	31.084	36.4
	25.122	23.508	24.443	25.029	21.635	47.874
	24.883	35.182	22.609	16.295	14.511	43.569
	29.023	20.593	17.533	38.375	29.476	13.441
	21.45	31.044	27.05	22.259	31.679	15.658
	31.458	36.937	15.396	18.985	16.93	24.538
	22.125	36.341	17.609	21.661	25.687	22.195
	19.073	31.23	15.307	15.633	25.748	37.994
	15.489	19.269	19.513	25.885	32.708	33.647
	10.776	23.569	20.961	29.334	22.307	27.928
	29.844	34.844	17.763	27.398	19.066	43.209
	21.792	30.48	20.89	27.117	11.996	35.401
	24.274	29.311	14.003	17.994	21.164	26.24
	25.056	28.366	20.092	36.458	21.046	35.598
	23.928	30.052	21.494	39.882	18.403	26.934
	19.288	27.814	22.246	33.919	25.766	28.626
	25.856	29.182	12.969	41.891	16.737	22.375
	13.419	43.738	14.106	63.129	16.921	32.18
	25.639	30.42	11.937	35.098	25.433	24.648
	19.836	22.239	19.974	26.421	23.606	26.216
	18.039	24.358	18.803	25.996	21.603	29.65
	21.563	31.614	24.793	27.319	23.531	29.881
	21.94	26.285	11.728	23.609	24.51	35.636
	19.483	24.039	17.384	84.597	22.736	32.971
	16.24	15.015	15.724	41.595	25.257	15.053
	8.991	30.109	19.931	41.917	33.609	30.565
	18.999	30.259	25.172	41.889	19.146	34.241
	24.932	31.632	30.425	23.562	24.661	29.715
	24.724	29.561	23.08	15.66	24.034	47.312
	32.176	61.481	24.841	53.898	20.097	29.653
	39.311	58.669	29.347	44.924	19.11	45.301
	13.734	41.762	20.787	18.059	22.35	36.348
	21.591	35.099	14.397	31.688	19.299	42.868
	27.988	26.072	20.853	35.559	25.544	32.611
	27.341	43.015	25.507	67.937	24.997	46.904
	18.639	43.277	10.586	53.789	24.68	53.958
	18.693	24.769	16.253	32.222	27.284	29.571
	16.676	25.721	28.801	21.067	24.025	36.663
	16.95	24.762	21.814	27.951	20.432	30.919
	15.53	21.615	16.684	36.787	29.179	32.807
	13.901	23.249	16.347	21.701	35.249	55.106
	23.02	36.152	14.161	52.999	20.977	41.642
	18.604	30.954	14.402	27.19	33.198	47.183
	24.964	25.577	20.538	38.54	27.371	34.572
	15.854	24.387	20.464	38.178	45.372	46.054
	22.836	22.398	21.888	29.751	36.337	36.734
	24.162	25.938	26.558	23.871	24.62	32.781
	21.626	25.166	11.563	20.075	21.157	44.716
	25.828	19.656	11.331	58.763	21.517	44.503
	31.442	43.593	13.959	35.189	30.963	24.693
	20.766	16.075	27.592	88.374	20.59	44.364
	16.773	34.108	29.751	46.026	18.999	51.045
	20.233	45.78	26.046	52.6	23.342	24.091
	23.21	37.698	13.192	17.751	25.032	40.05
	15.903	32.027	29.115	34.182	49.022	29.319
	16.498	16.62	29.015	24.581	20.916	49.567
	22.216	42.586	23.797	24.095	27.961	56.391
	17.823	44.772	13.609	45.314	13.269	35.871
	16.446	27.112	24.225	37.131	11.377	19.4
	30.337	17.772	26.102	19.136	32.96	61.303
	13.455	37.685	18.19	27.274	16.961	42.338
	19.817	16.717	31.372	20.73	28.692	32.578
	18.477	46.075	20.399	30.132	33.768	33.244
	23.808	35.027	38.839	37.733	27.664	23.301
	15.498	32.414	22.699	24.437	22.331	66.661
	18.666	29.649	21.744	41.791	28.071	25.158
	22.345	17.318	19.307	38.879	25.501	32.736
	21.756	16.418	16.808	13.155	29.311	50.686
	17.76	25.581	22.861	47.111	31.742	43.408
	13.75	20.583	16.249	37.941	14.05	36.642
	21.139	35.991	20.532	35.137	24.452	19.666
	20.015	27.593	34.368	40.068	22.591	40.186
	19.307	36.048	21.095	53.01	26.154	29.644
	15.326	16.854	16.624	28.131	30.694	27.536
	15.907	39.257	20.488	31.485	29.801	25.449
	19.433	43.556	25.462	18.119	25.11	53.647
	18.087	39.94	16.625	57.73	25.918	49.199
	16.291	20.942	22.556	25.005	13.004	21.079
	12.546	36.242	15.799	19.677	32.006	18.117
	23.936	25.238	20.064	38.349	18.799	26.919
	16.811	19.185	16.634	33.676	36.617	47.16
	19.913	37.464	21.372	20.984	17.203	27.467
	21.826	29.64	25.609	38.019	22.009	39.727
	12.736	35.406	17.283	39.867	21.666	39.426
	16.456	24.671	18.192	50.068	16.246	54.493
	19.754	53.605	22.44	42.397	21.89	29.711
	20.126	41.669	16.074	24.943	28.757	29.71
	16.607	22.523	20.942	20.173	23.098	32.468
	18.18	29.118	15.256	55.942	21.426	24.641
	25.267	29.203	10.007	37.97	25.251	67.03
	17.484	50.013	23.939	30.156	31.491	57.585
	24.031	39.782	23.923	58.631	25.585	80.976
	19.751	23.924	18.913	20.64	26.204	42.467
	21.493	25.662	23.424	39.962	26.888	40.51
	19.547	43.205	23.241	26.694	36.031	31.962
	23.923	37.701	21.546	21.051	33.921	37.929
	34.79	39.407	23.577	30.569	19.725	57.029
	18.828	21.165	17.075	18.113	37.545	63.789
	19.67	48.91	28.341	24.06	21.42	21.955
	20.966	21.881	10.158	79.023	27.805	40.135
	19.214	26.464	12.431	33.495	30.547	50.795
	22.069	57.362	21.535	17.123	22.15	46.454
	17.148	31.834	28.859	45.506	21.77	33.951
	18.903	47.128	10.085	18.183	21.736	26.308
	18.034	17.802	18.201	19.398	33.819	36.519
	36.673	28.477	18.048	32.867	26.402	47.54
	20.293	37.379	14.818	34.498	20.985	35.245
	23.233	23.202	19.142	56.815	32.641	42.439
	15.235	46.709	19.638	37.809	28.228	22.652
	18.756	19.746	23.565	31.426	23.96	27.751
	14.431	27.571	30.334	26.68	28.8	61.089
	20.591	34.886	17.752	55.934	21.361	54.476
	19.703	36.119	24.205	36.159	25.862	49.771
	23.174	35.993	14.403	20.642	41.052	22.352
	23.325	59.484	22.578	24.553	27.184	38.991
	25.054	23.153	13.156	48.356	27.758	22.633
	21.353	25.38	17.679	28.347	19.774	19.492
	17.212	15.791	13.782	19.357	23.838	43.099
	22.312	45.332	15.214	36.666	19.634	30.341
	23.833	33.636	13.797	31.335	29.984	39.86
	19.457	48.092	16.451	36.548	22.536	62.866
	23.256	35.513	18.189	67.862	26.26	86.807
	22.909	33.81	20.01	23.492	28.197	40.497
	15.676	28.055	7.432	37.63	29.26	21.432
	20.313	23.815	18.37	19.669	22.956	48.124
	18.516	25.437	25.126	18.883	25.94	30.737
	20.381	39.039	23.23	17.962	43.207	36.198
	35.307	31.456	16.352	20.356	24.131	38.745
	25.207	40.63	19.088	32.77	29.34	58.657
	18.652	36.347	16.889	22.204	25.723	67.326
	15.91	33.43	12.629	17.949	35.29	35.624
	24.486	38.337	19.778	33.117	22.55	35.639
	18.23	37.334	20.455	41.192	23.257	41.211
	15.982	32.424	21.072	36.184	22.516	22.993
	17.843	20.949	19.465	19.358	12.811	45.296
	22.129	21.954	21.271	17.141	25.734	25.588
	20.181	21.945	19.783	41.579	23.17	26.996
	24.855	34.52	20.339	38.333	18.943	23.698
	19.037	35.713	19.868	27.787	24.941	32.789
	20.752	29.399	20.515	31.434	27.943	35.611
	24.46	37.277	30.036	30.773	20.331	31.267
	18.758	47.275	17.445	31.768	30.55	32.816
	24.396	22.27	16.814	33.498	28.994	34.007
	25.135	9.802	14.194	32.658		45.233
	19.048	45.81	17.945	15.588		41.344
	16.108	24.545	24.21	19.075		29.679
	17.835	35.514	21.527	31.51		27.909
	17.942	27.161	27.818	32.276		46.173
	23.639	44.683	30.255	42.9		33.351
	20.002	30.213	10.339	38.887		22.753
	25.664	17.451	28.619	19.085		49.719
	21.2	35.946	19.604	42.989		31.172
	14.265	20.536	20.556	58.163		48.781
	24.889	28.544	27.554	17.43		22.586
	20.995	25.21	15.484	66.343		40.3
	20.302	15.265	20.706	38.783		27.647
	18.813	28.775	25.828	20.726		42.385
	21.494	38.489	17.286	63.013		32.404
	19.678	20.181	21.839	48.891		63.45
	16.556	53.994	17.699	39.197		29.577
	18.253	34.431	10.695	25.799		25.613
	24.761	26.041	16.464	37.236		26.081
	19.843	33.992	13.181	49.88		49.25
	25.627	52.55	20.205	16.46		25.541
	19.435	29.486	16.093	41.702		70.661
	22.931	46.564	19.662	26.96		24.024
	20.037	24.903	28.275	31.921		32.481
	22.514	29.687	22.781	22.181		28.065
	22.825	37.977	14.791	89.687		40.821
	20.677	31.406	15.603	18.888		28.189
	15.682	44.974	20.465	16.027		34.143
	24.327	64.171	20.791	22.256		59.999
	27.294	57.636	22.075	49.97		58.647
	17.948	21.231	25.006	56.06		33.789
	23.819	46.326	15.028	34.327		46.801
	14.411	41.655	17.336	32.971		108.39
	24.518	31.132	23.975	19.921		43.929
	28.795	41.266	30.034	33.011		42.933
	18.895	27.457	15.268	44.172		48.415
	22.585	46.639	28.204	18.142		58.515
	22.252	33.742	17.025	42.022		55.649
	21.885	25.883	28.723	14.211		38.438
	23.517	16.574	24.128	54.808		48.806
	15.005	33.641	17.723	43.825		49.223
	14.985	32.952	18.49	19.73		31.071
	26.145	35.028	19.8	14.946		43.985
	18.022	36.637	10.478	27.811		62.742
	27.198	70.095	9.092	17.786		31.367
	22.321	42.369	23.343	69.942		41.53
	23.283	48.845	10.508	30.353		45.633
	25.288	29.707	31.535	30.307		45.455
	27.034	35.478	14.427	19.214		29.682
	17.539	24.772	23.393	30.436		35.72
	25.159	26.854	20.997	38.951		37.266
	20.649	44.394	21.875	43.418		48.095
	29.882	23.76	17.465	47.65		46.008
	19.712	40.179	16.168	22.003		46.559
	19.887	40.928	11.45	28.973		53.315
	28.003	47.158	27.662	23.562		40.332
	21.018	14.322	27.506	35.312		38.628
	20.869	21.33	20.089	46.384		46.86
	23.089	70.096	21.727	48.165		55.235
	20.477	55.384	21.848	25.174		28.683
	20.184	49.69	17.087	24.173		46.839
	28.953	27.121	17.849	50.421		43.031
	16.431	49.851	8.116	27.992		44.21
	20.052	38.592	18.92	32.627		39.068
	17.329	39.984	18.355	28.426		49.763
	20.652	45.502	23.056	23.974		31.543
	15.763	39.717	33.792	15.149		61.68
	16.805	51.517	18.767	33.518		52.727
	22.682	45.972	21.15	45.498		51.617
	24.461	43.111	13.592	37.084		28.247
	20.802	33.74	29.635	32.149		49.261
	19.156	33.657	21.147	57.606		45.554
	20.337	21.241	30.554	24.717		44.861
	21.904	42.238	9.041	47.691		39.235
	19.059	17.469	18.955	40.77		62.547
	14.338	51.31	21.897	17.8		20.356
	28.266	35.171	14.415	74.441		43.612
	20.904	21.401	14.709	37.425		45.814
	18.168	38.929	21.816	34.554		60.053
	24.288	40.277	20.21	29.449		52.882
	22.979	25.177	12.634	16.133		37.917
	19.075	41.508	18.241	29.609		42.457
	14.626	39.337	13.101	69.143		47.77
	22.24	30.247	20.088	49.498		45.587
	23.018	29.362	15.037	19.835		38.095
	28.472	59.661	22.65	62.718
	21.187	29.088	19.194	18.921
	13.356	43.347	10.699	20.697
	15.286	30.36	14.17	32.357
	33.381	29.072	19.674	23.157
	29.25	83.499	19.045	17.049
	16.795	50.099	35.489	38.152
	18.983	46.57	18.64	38.25
	16.369	58.301	17.361	21.626
	18.906	49.794	26.773	46.241
	22.939	41.87	12.097	25.386
	22.637	50.26	17.975	24.4
	22.94	24.79	12.642	54.768
	23.396	31.292	17.968	36.638
	23.885	42.594	10.472	22.182
	19.028	44.169	10.523	51.609
	10.034	38.547	12.882	20.226
	12.514	29.195	18.15	50.265
	27.612	39.34	12.315	46.475
	26.068	35.96	11.24	20.68
	20.861	60.38	12.446	61.583
	13.957	34.99	19.758	47.839
	38.251	40.167	23.26	78.224
	23.004	33.919	16.356	22.645
	21.952	48.766	19.46	58.058
	22.856	43.912	29.158	21.259
	17.078	33.262	13.568	37.608
	33.457	35.952	34.28	32.141
	24.657	51.45	13.561	44.377
	16.051	27.843	19.652	44.791
	20.805	49.182	27.566	35.627
	26.14	40.771	24.577	17.837
	14.439	32.381	22.053	31.374
	22.299	42.441	8.716	29.648
	12.675	53.318	16.691	42.464
	22.292	49.682	12.949	24.184
	23.739	46.001	12.314	27.771
	15.906	29.688	25.822	33.776
	27.691	89.445	24.22	31.871
	18.531	52.426	19.598	89.853
	25.858	26.07	18.109	14.075
	16.626	45.839	23.64	20.074
	10.847	39.841	24.856	64.943
	27.813	48.167	10.869	25.134
	17.399	28.782	18.411	15.606
	23.395	39.76	21.648	42.512
	10.036	54.643	19.32	29.837
	20.413	76.039	26.148	18.998
	16.632	26.197	19.883	39.772
	24.599	14.596	24.9	24.466
	19.548	34.437	24.852	48.042
	24.082	22.42	26.619	34.489
	17.098	28.063	25.403	27.745
	28.191	31.567	19.076	66.153
	15.953	31.907	9.624	19.731
	18.621	28.382	10.807	42.854
	11.696	35.125	29.074	28.69
	16.877	34.719	20.85	49.417
	26.111	39.986	14.421	15.196
	19.892	30.458	16.631	19.676
	25.629	61.967	16.356	46.356
	20.373	47.761	8.149	36.403
	27.78	60.955	23.352	19.294
	15.116	53.852	10.997	43.335
	9.223	68.373	22.157	46.646
	18.985	24.496	10.475	21.117
	21.209	70.845	25.03	37.707
	16.776	67.331	15.699	38.536
	19.027	36.062	15.194	29.989
	18.43	37.796	22.141	37.94
	20.637	27.32	21.077	35.014
	22.914	30.931	16.726	32.807
	19.56	49.603	14.77	23.87
	25.348	69.435	21.787	18.378
	18.984	32.498	24.922	21.821
	10.539	26.195	27.936	61.446
	10.997	57.689	28.438	25.839
	9.427	59.463	25.371	27.176
	21.5	72.989	25.393	25.417
	15.292	50.547	24.15	36.478
	22.955	66.16	24.697	36.256
	17.903	37.823	23.101	43.391
	16.078	78.723	25.98	30.319
	18.607	32.659	16.365	32.868
	23.459	37.435	25.958	22.641
	26.169	29.523	10.078	60.784
	26.507	27.493	9.602	17.801
	33.427	57.99	10.228	24.981
	25.564	27.71	14.701	32.929
	21.031	44.794	27.15	42.192
	29.419	37.785	18.753	30.141
	23.749	43.596	16.514	17.49
	21.608	23.403	20.989	23.515
	27.598	32.108	13.785	31.836
	27.961	39.383	20.209	46.726
	23.647	52.782	10.582	38.574
	25.702	34.453	11.483	55.267
	26.81	21.949	17.797	22.652
	28.536	53.649	16.294	32.566
	26.332	63.902	27.11	41.556
	21.132	24.538	26.706	40.235
	27.888	56.268	15.081	47.742
	23.888	32.611	8.791	29.598
	25.251	28.163	13.074	37.775
	25.602	35.925	25.737	20.569
	18.288	98.524	24.533	30.228
	26.395	43.411	20.561	29.121
	19.848	49.719	36.531	33.19
	20.977	70.92	26.432	34.405
	25.099	56.085	9.297	32.309
	27.576	35.177	23.955	37.901
	20.466	22.745	19.817	37.473
	29.12	52.801	15.881	23.241
	29.917	51.389	27.017	50.259
	22.935	44.012	15.152	27.519
	20.901	24.961	13.843	38.43
	22.087	44.795	16.46	39.201
	23.499	70.223	18.582	47.77
	23.862	63.581	15.045	38.398
	26.479	31.451	18.101	26.68
	28.313	32.528	18.369	22.57
	27.105	25.376	22.727	23.135
	27.429	24.74	14.994	51.169
	21.698	35.79	20.491	25.805
	19.261	34.285	19.469	37.438
	24.533	48.648	16.054	39.801
	29.955	38.014	17.615	24.864
	22.751	26.116	25.252	26.906
	28.778	38.121	19.519	27.637
	31.196	19.909	15.879	29.146
	29.032	36.108	19.872	35.545
	22.886	30.217	21.233	51.35
	16.026	26.38	24.458	46.37
	24.907	37.405	24.193	19.894
	28.907	28.856	21.569	57.708
	24.927	24.804	14.016	54.176
	25.874	51.993	30.508	45.047
	28.969	40.384	23.74	37.996
	28.853	24.399	22.112	39.983
	25.616	36.362	25.09	39.891
	26.601	28.443	22.311	74.374
	21.784	20.37	16.368	39.033
	29.921	28.885	26.52	20.434
	23.905	66.102	17.293	50.921
	24.948	33.433	21.466	18.429
	24.483	37.214	29.058	40.878
	28.322	38.943	16.688	30.024
	29.415	78.508	19.792	73.49
	24.776	35.851	23.509	49.254
	27.789	42.277	26.441	24.893
	21.815	38.799	18.676	22.758
	25.122	37.355	29.104	45.472
	29.323	36.583	24.88	37.612
	30.414	71.543	26.856	38.144
	23.96	34.977	18.366	38.581
	21.067	49.045	20.195	31.012
	18.891	31.21	34.39	50.108
	28.579	43.933	18.364	29.444
	27.937	34.737	21.046	21.328
	28.496	34.587	19.883	28.055
	25.316	37.722	19.616	24.599
	27.062	33.226	22.845	48.023
	26.528	46.453	29.273	51.644
	18.48	59.111	21.307	39.671
	21.016	44.1	24.568	24.888
	26.271	40.031	32.01	39.552
	22.614	27.99	21.726	34.219
	26.529	35.751	18.465	59.706
	27.443	31.507	18.844	41.27
	27.223	46.529	21.312	26.524
	28.188	22.875	19.352	47.492
	17.81	37.978	23.523	41.791
	28.833	22.816	20.496	51.095
	25.976	31.934	21.282	35.582
	28.782	27.665	18.434	52.88
	29.207	26.672	23.887	37.27
	24.533	44.881	21.787	79.258
	27.51	28.819	38.806	70.018
	21.827	30.92	20.986	27.336
	28.779	35.167	25.487	26.246
	22.085	27.983	27.801	43.762
	26.015	34.643	17.287	45.406
	28.951	41.019	22.705	45.83
	28.182	30.109	21.093	42.736
	24.877	29.209	26.56	29.522
	23.832	27.59	21.281	33.404
	27.712	20.377	24.626	26.009
	31.494	50.935	14.738	32.086
	15.981	36.629	21.977	35.638
	17.601	28.196	18.594	43.166
	28.416	58.582	21.566	42.451
	44.588	40.605	14.162	39.781
	26.696	34.529	24.743	40.12
	21.793	67.4	18.329	49.824
	29.491	37.231	19.584	34.14
	16.171	29.615	17.483	47.776
	30.62	32.198	21.716	41.078
	23.541	73.167	28.555	19.167
	20.081	39.978	32.931	39.489
	18.001	18.483	19.699	44.19
	28.545	22.18	18.732	18.823
	17.433	34.554	31.848	55.283
	17.364	40.623	22.928	46.901
	27.685	35.812	20.34	61.503
	27.571	19.366	24.526	28.245
	18.718	36.73	20.269	27.995
	29.988	35.698	22.299	35.722
	17.274	25.945	22.528	22.148
	30.462	58.6	17.386	37.125
	26.114	49.419	31.245	38.654
	25.096	33.448	24.024	60.938
	28.971	37.906	32.327	48.189
	30.759	28.312	17.878	69.905
	28.296	37.2	40.177	40.384
	20.045	34.415	30.679	57.547
	20.538	36.422	35.786	33.202
	24.42	23.458	39.05	35.604
	25.656	51.645	18.296	27.83
	33.859	17.622	16.628	42.321
	28.582	37.304	27.15	41.107
	30.189	58.207	38.69	43.276
	23.7	19.715	21.95	90.022
	29.742	24.393	23.117	34.821
	19.813	26.073	25.635	40.924
	18.423	29.872	19.116	57.039
	33.862	39.805	20.167	34.291
	24.152	47.216	19.728	22.395
	18.173	46.123	30.118	37.71
	25.177	24.227	18.619	32.967
	18.946	44.24	25.082	35.82
	17.387	42.109	17.943	30.722
	22.628	56.71	34.389	40.068
	17.031	42.138	18.875	61.951
	16.06	23.858	25.009	22.346
	31.128	24.799	14.807	91.979
	30.467	48.808	16.319	40.93
	19.861	19.306	22.836	48.875
	20.577	51.906	21.883	22.064
	26.691	18.096	26.44	29.192
	28.623	47.637	12.163	42.064
	27.951	32.158	31.622	22.164
	18.157	38.955	25.217	38.306
	25.412	25.068	22.557	55.662
	17.722	27.042	23.665	33.456
	28.836	31.803	16.997	33.013
	30.103	26.654	23.185	41.922
	27.172	50.38	29.233	45.227
	23.917	27.552	25.642	47.838
	26.176	23.832	30.841	24.637
	31.583	32.326	17.596	52.9
	23.688	19.789	26.266	32.563
	29.338	18.719	37.771	30.641
	33.121	31.741	23.535	33.996
	25.284	90.917	30.566	53.063
	32.166	28.584	26.815	36.138
	27.528	35.413	19.024	24.882
	17.662	36.292	26.64	35.547
	32.336	35.21	15.901	23.378
	20.352	32.557	23.718	57.33
	23.005	25.211	26.521	58.348
	19.951	26.611	21.504	26.512
	20.008	23.908	22.586	53.427
	18.662	20.725	26.085	28.242
	27.179	30.027	17.951	49.162
	17.188	36.16	23.684	53.163
	24.913	35.698	25.223	49.579
	15.21	43.487	29.116	37.569
	26.028	20.869	32.132	64.481
	25.894	43.954	24.415	27.484
	27.162	33.062	13.791	34.374
	29.642	35.072	30.532	49.664
	30.158	50.896	19.811	33.288
	21.855	20.144	17.415	29.848
	25.705	33.277	22.993	38.2
	19.144	36.362	34.251	65.794
	21.177	25.832	24.606	23.885
	26.134	35.584	16.391	43.293
	25.75	20.918	29.624	48.022
	32.572	43.301	16.324	76.625
	15.836	15.744	19.844	49.159
	20.403	24.218	23.538	47.975
	20.56	36.999	26.202	33.161
	31.054	69.729	25.251	64.938
	23.357	34.459	25.978	47.156
	29.285	27.943	20.867	32.336
	18.916	28.706	28.401	27.421
	24.064	39.092	25.952	57.549
	25.269	27.852	22.796	31.698
	32.845	42.997	23.767	31.683
	17.031	30.485	16.879	40.4
	28.895	52.801	21.04	55.07
	20.183	56.985	24.629	39.966
	15.744	25.442	25.411	25.786
	17.43	27.621	21.557	33.843
	32.795	41.488	31.312	32.106
	22.472	67.595	24.056	42.241
	32.275	39.83	22.418	34.921
	22.941	40.318	33.538	33.806
	30.946	17.815	28.328	38.38
	18.636	39.608	28.978	29.396
	31.924	29.606	26.277	60.418
	19.729	25.448	20.033	33.978
	22.127	38.277	23.332	63.061
	29.166	37.897	24.192	29.039
	27.265	51.572	20.551	34.857
	22.025	24.243	24.417	42.924
	22.808	39.945	27.424	34.19
	21.42	27.204	25.452	39.588
	29.111	51.863	29.395	37.174
	20.396	37.989	30.073	28.366
	18.714	44.071	26.153	35.163
	30.583	25.996	19.333	29.458
	32.512	24.867	25.833	36.988
	32.342	39.035	20.201	56.765
	21.293	20.707	17.93	59.132
	25.76	21.833	27.584	44.005
	20.395	32.212	22.52	38.235
	32.504	33.836	23.911	26.222
	19.959	36.41	24.433	60.939
	23.568	34.387	22.51	25.034
	29.667	54.009	17.094	44.98
	30.911	43.202	26.792	35.688
	24.931	31.396	20.274	42.586
	29.889	29.312	26.576	32.894
	25.497	53.427	22.373	46.288
	22.194	36.816	16.616	37.718
	34.878	43.058	17.599	51.6
	20.339	26.837	20.046	41.867
	17.65	28.878	16.091	43.57
	20.631	23.276	17.544	41.487
	15.886	30.033	20.447	36.835
	14.016	20.694	18.313	50.396
	24.023	34.581	22.289	39.755
	22.049	38.211	26.145	36.429
	24.003	29.672	17.237	36.619
	23.954	51.356	24.503	20.404
	17.65	44.25	25.673	36.303
	22.132	18.673	22.12	36.858
	26.963	41.66	20.749	34.033
	22.729	54.011	25.842	40.157
	15.674	24.171	22.317	39.979
	27.195	38.306	16.358	32.205
	22.41	24.251	22.803	20.871
	15.611	36.872	21.824	43.752
	18.332	46.788	23.868	54.566
	34.391	26.142	24.591	30.63
	29.988	45.488	17.971	43.736
	26.241	26.586	15.671	30.076
	35.946	35.291	27.163	32.134
	18.08	27.343	21.878	41.624
	21.991	37.943	17.141	33.929
	23.551	38.946	25.981	40.377
	24.768	22.052	18.459	38.597
	35.447	45.851	20.963	52.302
	18.16	34.511	24.996	26.207
	19.31	36.566	17.617	50.372
	31.462	40.041	14.522	33.942
	27.991	43.117	23.202	64.161
	16.5	41.124	19.473	46.627
	21.551	45.39	21.414	37.231
	17.779	33.231	23.028	54.682
	20.102	33.38	22.434	32.656
	18.805	30.437	20.083	45.355
	21.405	36.954	25.051	35.108
	21.197	35.163	14.781	30.161
	21.964	28.314	14.502	36.327
	22.46	21.272	23.433	25.177
	33.192	20.13	27.169	41.682
	13.653	17.057	23.956	35.054
	22.148	38.301	26.589	38.666
	10.089	37.589	29.155	34.688
	21.362	60.975	17.827	40.255
	21.425	53.937	29.281	33.289
	18.692	35.083	24.558	40.974
	33.33	36.591	24.706	43.746
	28.684	23.773	18.971	43.411
	30.615	27.765	22.145	33.396
	15.022	43.093	23.467	31.207
	20.747	25.069	24.382	39.378
	25.949	33.65	25.944	63.329
	25.817	26.457	26.563	23.087
	19.065	33.919	21.576	71.178
	19.081	31.642	20.25	28.857
	32.177	27.288	22.95	31.173
	22.624	33.168	18.806	61.445
	20.57	45.698	22.64	29.209
	28.346	22.906	27.187	43.565
	18.682	25.089	20.749	36.015
	27.149	25.739	22.571	61.027
	23.447	29.354	23.732	61.506
	20.061	34.19	16.393	42.25
	26.037	54.622	27.237	32.488
	31.916	25.638	21.205	42.861
	19.523	38.302	23.925	45.797
	21.16	31.506	23.676	41.099
	27.328	38.116	23.078	48.999
	24.706	29.399	16.864	47.44
	20.869	46.802	25.702	34.017
	17.437	29.086	20.826	27.931
	24.914	51.971	18.737	64.654
	20.863	38.94	30.589	55.967
	24.597	42.555	23.239	32.576
	16.935	46.264	20.134	33.046
	24.257	37.343	26.378	29.926
	27.554	24.632	21.296	31.028
	22.984	53.19	25.367	33.75
	31.111	38.031	23.862	53.911
	28.339	29.88	22.274	32.021
	24.99	34.97	17.166	50.956
	17.971	38.594	19.095	54.461
	21.275	41.622	18.549	32.727
	29.713	36.674	20.184	33.552
	21.538	26.784	19.59	58.528
	18.808	46.65	19.438	33.026
	25.847	38.722	20.788	28.117
	16.394	36.54	20.568	25.37
	16.452	35.107	37.181	32.711
	24.778	51.443	25.684	32.123
	17.263	45.816	19.882	27.072
	27.907	27.566	16.3	38.008
	29.861	34.915	16.322	28.789
	19.946	20.576	21.661	35.464
	25.658	23.549	18.043	37.791
	29.29	34.954	16.984	35.878
	22.237	56.522	21.939	73.529
	22.803	31.239	19.377	31.93
	26.959	20.207	24.385	29.202
	19.944	39.2	21.562	39.826
	24.932	16.104	27.614	45.29
	17.635	24.012	28.892	33.74
	20.34	31.148	27.81	32.567
	26.463	20.307		42.12
	16.069	36.385		47.233
	25.062	29.544		41.492
	18.012	53.352		21.956
	19.484	38.667		48.134
	33.099	40.309		29.799
	20.119	46.274		41.709
	29.408	33.577		40.158
	30.345	30.181		16.772
	19.24	34.159		53.914
	20.826	52.117		36.9
	33.836	22.106		32.17
	25.91	36.138		39.315
	28.103	35.462		48.527
	23.204	48.623		33.826
	25.454	33.793		41.534
	23.55	28.94		51.897
	21.14	60.006
	28.874	29.423
	13.153	31.013
	22.511	38.832
	22.336	22.69
	20.658	49.056
	28.043	55.307
	21.62	50.367
	28.91	39.06
	24.213	24.511
	28.449	20.761
	27.399	58.411
	19.254	35.216
	17.944	30.794
	27.206	25.119
	20.635	28.425
	27.567	39.111
	18.665	68.644
	31.824	36.735
	22.245	24.318
	22.497	37.955
	20.531	41.547
	25.385	31.456
	25.625	36.149
	25.492	39.148
	21.298	22.574
	21.439	22.243
	23.453	36.95
	23.091	20.752
	21.737	19.433
	18.342	34.001
	22.702	41.311
	23.801	33.572
	18.885	37.133
	25.813	21.323
	24.566	34.861
	37.185	27.136
	33.238	22.493
	26.975	57.058
	19.826	25.986
	25.834	26.606
	20.147	38.816
	25.178	22.136
	25.844	49.285
	25.198	24.919
	21.796	41.126
	21.696	33.118
	19.485	37.592
	28.43	34.248
	19.016	58.306
	22.919	21.897
	20.781	30.809
	22.359	28.862
	13.67	46.041
	21.76	24.996
	22.984	36.91
	25.669	32.792
	16.712	37.132
	18.091	26.978
	20.518	45.123
	23.589	44.548
	18.672	33.439
	33.714	43.321
	22.791	36.308
	22.776	35.396
	20.776	23.312
	17.428	23.06
	25.651	32.24
	27.416	51.539
	35.359	28.081
	19.713	48.998
	19.65	47.67
	23.444	48.621
	19.592	37.478
	18.518	27.373
	20.692	37.293
	24.79	31.025
	18.059	31.41
	28.933	29.205
	30.308	42.018
	24.032	29.834
	24.416	41.434
	20.81	20.53
	25.467	40.052
	16.833	52.234
	26.511	32.786
	20.383	29.055
	23.028	32.063
	26.868	26.539
	20.491	23.627
	26.393	42.628
	15.545	34.04
	17.859	26.336
	26.386	38.488
	24.035	28.576
	21.586	43.956
	27.614	20.046
	23.494	35.504
	30.055	24.343
	24.302	34.575
	22.768	61.921
	16.786	48.213
	22.974	19.716
	23.724	44.576
	20.687	59.959
	19.528	35.044
	24.415	34.608
	25.204	37.022
	20.892	31.947
	26.06	35.749
	17.491	46.654
	17.4	41.377
	23.046	32.472
	19.6	21.546
	20.055	45.674
	18.575	46.644
	22.722	50.063
	18.535	25.962
	22.21	36.354
	18.958	51.509
	16.088	44.013
	19.065	46.825
	18.342	30.175
	20.819	31.376
	16.837	38.295
	16.73	40.477
	18.015	31.573
	17.803	22.517
	24.791	33.836
	22.618	38.134
	24.226	45.149
	26.974	53.691
	23.439	27.44
	20.839	20.362
	17.433	24.156
	24.28	24.501
	21.121	57.696
	22.568	45.82
	20.341	43.156
	21.471	39.665
	23.586	31.464
	16.917	33.573
	24.344	36.029
	27.717	41.941
	32.384	52.751
	19.203	23.713
	17.317	54.167
	16.249	20.294
	24.22	35.366
	17.645	26.625
	20.207	46.297
	18.337	46.436
	15.641	41.801
	21.388	22.332
	21.836	52.846
	21.854	19.194
	30.854	38.335
	18.373	31.156
	22.217	26.728
	23.747	37.211
	22.262	30.761
	21.695	26.839
	20.478	42.578
	21.103	51.601
	21.692	25.932
	24.169	35.139
	22.084	40.703
	23.372	34.001
	21.806	38.166
	30.811	37.414
	31.484	29.98
	21.667	23.723
	20.542	31.594
	24.702	37.377
	20.238	47.636
	16.355	57.27
	20.03	26.514
	20.735	42.087
	24.254	40.806
	16.541	38.581
	23.208	18.931
	19.473	33.13
	27.22	23.271
	18.741	36.366
	21.951	39.279
	28.594	31.746
	24.392	26.721
	19.669	40.388
	18.587	28.401
	30.86	21.905
	24.186	18.755
	30.271	29.315
	27.537	33.346
	22.428	48.088
	29.788	32.103
	23.954	85.233
	29.93	39.517
	23.172	21.479
	17.399	46.077
	22.888	51.546
	24.079	29.937
	26.942	34.064
	23.005	22.136
	26.343	28.529
	22.847	56.503
	21.689	17.611
	20.565	33.953
	27.003	57
	24.642	44.427
	17.525	25.577
	21.379	29.292
	22.712	33.566
	32.75	25.545
	26.307	49.402
	24.373	24.043
	18.218	37.56
	24.583	23.746
	17.908	26.996
	17.536	55.708
	21.027	17.376
	23.817	45.766
	22.646	53.859
	23.977	47.42
	15.943	42.319
	21.988	60.406
	20.262	50.116
	42.393	42.326
	22.471	35.13
	23.015	34.55
	31.681	32.889
	25.5	26.51
	30.01	51.002
	23.829	44.493
	26.658	42.24
	16.455	49.475
	22.726	36.342
	24.992	32.847
	18.139	32.951
	24.143	42.924
	22.055	24.179
	24.587	57.645
	24.876	30.996
	23.631	56.51
	22.533	35.405
	26.995	35.6
	19.803	56.479
	25.819	31.754
	24.636	44.464
	23.736	33.416
	22.427	35.252
	26.318	30.112
	26.245	59.29
	24.879	31.799
	29.414	43.361
	19.917	50.171
	35.483	50.572
	25.694	42.3
	23.323	26.285
	31.33	44.733
	25.027	49.705
	19.578	32.062
	28.446	24.655
	17.813	42.867
	23.997	34.139
	27.357	44.421
	36.457	26.966
	25.24	34.935
	21.913	50.761
	24.787	21.339
	27.261	40.025
	20.85	22.319
	19.846	53.436
	24.23	34.795
	25.127	25.468
	24.9	28.33
	19.079	41.794
	29.033	33.984
	21.066	25.015
	23.775	51.743
	14.153	27.309
	23.134	41.427
	16.388	25.607
	21.521	37.12
	27.927	40.014
	15.798	17.918
	25.054	44.584
	18.914	33.429
	17.128	33.066
	23.182	27.989
	20.849	70.863
	26.101	61.751
	28.349	45.329
	23.176	41.289
	26.355	47.793
	15.426	27.277
	24.722	40.89
	25.738	42.423
	23.353	26.098
	22.262	44.02
	18.687	39.351
	19.845	40.224
	19.545	32.045
	18.825	28.455
	20.499	60.001
	22	33.78
	20.057	28.122
	25.179	42.45
	24.981	35.893
	23.755	37.703
	20.479	38.708
	22.451	42.964
	23.211	42.907
	24.66	23.902
	31.558	47.387
	28.358	33.547
	21.971	36.547
	23.18	44.693
	18.388	28.745
	25.855	28.186
	18.257	29.004
	28.386	26.915
	35.662	26.662
	20.205	67.761
	18.703	35.155
	18.427	46.534
	29.107	21.609
	22.491	46.941
	24.73	48.741
	32.02	59.078
	21.122	30.563
	28.406	40.611
	23.627	41.438
	22.087	31.789
	25.455	43.034
	23.756	45.858
	19.4	40.832
	58.395	56.487
	28.22	33.053
	30.003	55.933
	22.907	37.018
	17.266	30.189
	20.536	44.684
	22.499	29.827
	24.832	43.884
	22.736	38.186
	22.191	40.235
	24.2	27.915
	18.6	33.667
	18.15	40.999
	29.327	37.783
	26.929	45.552
	20.035	34.448
	25.559	48.803
	22.794	31.602
	22.551	28.79
	21.794	39.372
	20.699	30.373
	23.263	50.897
	26.16	26.819
	19.625	19.593
	19.161	37.929
	18.137	51.478
	18.891	32.35
	21.547	34.957
	19.937	43.227
	23.049	50.772
	23.049	27.606
	19.584	28.041
	21.1	43.794
	35.319	40.53
	22.37	36.955
	22.578	35.218
	21.576	52.971
	24.858	32.28
	28.917	33.229
	27.392	29.864
	18.113	83.373
	20.169	35.719
	19.606	67.902
	21.056	57.263
	19.494	29.726
	24.701	87.632
	20.459	25.228
		86.256
		36.147
		65.854
		31.316
		73.623
		29.671
		46.346
		40.249
		80.483
		35.826
		36.998
		39.45
		41.385
		48.485
		50.169
		55.478
		30.428
		21.169
		30.909
		50.582
		48.353
		53.411
		56.153
		69.749
		38.359
		51.801
		38.904
		60.72
		25.266
		85.602
		46.302
		88.07
		38.845
		44.806
		51.379
		43.393
		62.768
		50.756
		48.257
		37.493
		36.02
		79.252
		79.482
		49.5
		26.647
		41.404
		34.199
		32.183
