# Supplementary material for: DNAJC9 prevents CENP-A mislocalization and chromosomal instability by maintaining the fidelity of histone supply chains
Source: EMBO J. 2024 Apr 10;43(11):5. doi: 10.1038/s44318-024-00093-6 (PMC11148058; doi:10.1038/s44318-024-00093-6)
Supplement: Supplementary file 7 — Source data Fig. 2 [file 44318_2024_93_MOESM7_ESM.zip › Figure 2/2B/Mean nuclear CENP-A levels.xlsx]

## Sheet: Sheet1
	Mean nuclear CENP-A levels
	siNeg	siDNAJC9.3 No Dox	siDNAJC9.3 Dox
	17.608	36.784	22.149
	20.164	76.988	22.117
	23.431	58.602	26.435
	25.138	34.499	25.663
	23.951	56.601	31.753
	22.829	42.503	34.124
	20.802	66.107	26.396
	21.79	49.337	22.573
	26.738	42.478	36.755
	20.89	27.567	35.185
	22.972	53.417	23.916
	26.162	55.274	25.555
	21.887	30.581	30.169
	29.464	49.86	28.94
	28.358	28.778	42.849
	23.755	19.198	20.074
	26.596	46.558	42.697
	21.928	43.793	24.457
	30.551	56.13	23.975
	21.096	50.294	39.918
	21.106	51.238	33.256
	22.903	41.543	33.457
	23.93	36.714	28.764
	20.063	32.284	29.477
	19.772	26.914	26.977
	26.984	39.467	24.877
	21.625	28.479	25.046
	21.814	72.672	31.596
	25.456	44.247	24.32
	22.338	49.592	41.406
	23.61	61.293	25.883
	24.316	51.857	23.898
	18.207	26.234	22.335
	21.286	35.22	31.196
	21.404	38.311	18.574
	21.79	56.471	24.372
	24.099	39.129	16.116
	24.778	39.579	26.259
	26.149	40.695	18.708
	23.096	46.255	24.482
	22.391	35.092	18.636
	19.807	58.929	23.049
	23.797	43.676	25.209
	23.242	30.125	30.828
	21.403	50.169	45.763
	20.354	20.732	11.506
	23.017	25.096	11.723
	23.577	71.291	19.009
	28.936	52.62	41.489
	26.776	45.646	29.112
	26.116	36.767	45.315
	21.864	28.628	28.742
	21.411	47.412	11.541
	20.186	39.582	9.494
	21.625	77.355	24.639
	27.238	36.16	11.237
	21.961	47.941	22.773
	17.82	43.413	20.296
	19.449	51.168	12.137
	27.492	32.65	10.606
	21.052	36.255	10.6
	20.525	51.045	14.017
	19.364	32.197	15.952
	21.746	48.637	12.945
	17.119	35.487	16.025
	25.738	38.393	16.102
	21.699	93.632	15.683
	22.472	82.079	13.417
	16.614	65.032	13.478
	16.921	53.148	18.321
	19.595	52.743	20.375
	14.458	64.557	17.412
	27.298	54.749	23.258
	22.098	28.712	16.916
	27.401	26.597	15.944
	31.411	57.826	16.296
	26.775	48.379	16.518
	33.847	41.048	18.514
	29.151	47.719	22.934
	27.799	29.679	19.998
	24.758	28.495	22.099
	31.864	68.279	15.508
	27.635	36.274	23.435
	22.478	29.297	17.463
	32.002	31.485	17.062
	30.077	38.128	21.283
	36.434	61.171	26.102
	26.916	49.57	21.22
	31.021	34.493	18.94
	26.89	23.772	28.74
	36.099	44.376	17.541
	28.394	47.683	17.429
	38.283	68.141	11.69
	35.063	52.461	19.694
	36.278	43.851	19.016
	39.548	31.692	21.939
	27.586	43.675	14.731
	32.285	45.487	14.058
	32.816	31.44	22.69
	33.554	37.29	21.823
	31.562	51.197	22.718
	34.046	36.512	29.027
	32.803	40.85	26.398
	32.753	37.992	25.231
	31.698	51.939	29.348
	33.524	37.682	23.732
	36.294	56.356	31.752
	24.294	37.594	30.914
	36.073	41.468	21.034
	36.542	68.425	23.078
	32.751	75.7	17.265
	31.749	60.575	23.436
	37.165	47.554	21.117
	33.803	49.259	22.516
	31.508	56.963	24.201
	37.226	70.209	19.096
	32.848	53.947	22.637
	49.307	62.516	20.413
	34.865	35.471	21.275
	37.16	51.899	28.226
	35.219	32.766	19.689
	34.497	71.812	20.692
	32.524	45.983	24.438
	32.023	31.334	26.74
	31.677	58.329	21.387
	32.128	36.286	22.064
	28.36	34.973	24.333
	29.972	43.701	26.44
	31.33	49.517	25.319
	30.006	42.185	21.412
	32.485	62.411	24.009
	28.054	42.922	21.298
	26.616	46.428	19.709
	33.926	37.547	24.121
	34.895	50.145	31.871
	27.814	39.5	31.72
	34.198	35.849	32.417
	26.892	36.342	23.194
	26.846	35.618	46.744
	30.967	33.064	27.724
	31.755	32.507	31.666
	25.207	51.319	28.941
	31.408	44.596	28.181
	27.055	38.485	27.525
	24.853	34.845	28.687
	24.562	29.095	48.821
	32.649	33.302	25.56
	32.961	45.251	30.114
	30.217	43.954	46.428
	22.296	41.573	25.976
	30.241	40.063	30.435
	29.669	31.453	31.286
	25.17	45.228	30.849
	28.503	36.468	36.976
	23.805	64.651	32.774
	26.617	46.655	43.343
	30.948	51.692	36.217
	27.248	51.07	20.313
	28.095	47.36	26.138
	30.013	42.957	27.615
	27.824	45.348	25.342
	28.009	51.916	23.938
	27.181	41.943	21.119
	26.138	45.292	21.838
	27.525	67.13	18.222
	27.472	48.056	26.97
	29.959	47.612	41.123
	30.874	60.644	25.745
	28.934	47.645	20.658
	29.786	63.372	26.634
	26.922	52.868	21.898
	25.005	52.683	27.958
	32.765	56.28	26.384
	29.55	58.873	23.467
	30.778	64.004	23.944
	31.982	29.389	23.323
	28.414	37.813	22.616
	29.11	25.959	22.816
	32.311	66.453	21.29
	29.928	35.119	31.073
	30.376	45.819	36.525
	27.622	34.528	25.404
	27.577	43.804	22.264
	36.301	60.012	27.56
	26.212	40.567	24.97
	31.464	56.573	20.627
	22.396	84.661	27.919
	28.198	47.742	27.543
	27.934	35.84	33.812
	28.896	48.823	27.764
	34.223	34.354	23.655
	25.252	34.202	25.306
	37.802	41.17	20.14
	33.964	48.781	17.921
	26.951	30.717	21.858
	22.645	42.433	24.415
	32.233	41.674	18.097
	30.467	39.882	19.276
	32.619	43.956	18.674
	27.406	37.671	19.163
	34.07	32.588	17.265
	30.955	28.268	20.623
	29.561	29.023	23.688
	24.403	38.347	26.403
	30.896	37.55	17.473
	23.016	30.883	19.557
	38.012	45.574	22.985
	29.867	29.439	16.39
	28.721	56.842	24.583
	26.493	35.149	21.604
	29.549	32.24	21.558
	28.283	35.636	18.015
	21.607	33.897	18.341
	20.952	29.104	18.489
	23.073	36.145	20.061
	32.54	42.387	22.838
	35.155	53.739	19.169
	27.793	26.808	21.094
	28.771	56.588	32.537
	28.52	25.654	25.671
	28.54	34.713	35.837
	42.749	49.798	32.318
	32.382	41.331	23.658
	26.298	48.671	29.554
	32.797	31.945	38.447
	28.891	23.069	32.232
	27.593	28.957	29.782
	29.732	35.155	23.09
	35.897	35.191	28.943
	31.392	23.857	29.047
	31.421	33.309	26.918
	33.683	29.405	35.2
	29.661	41.398	44.648
	27.261	31.536	28.429
	29.92	43.33	24.028
	28.587	31.795	20.426
	31.99	39.534	27.636
	26.63	38.046	29.235
	35.306	38.478	37.121
	34.164	40.188	27.607
	26.803	45.683	22.888
	26.958	38.964	27.615
	30.143	36.112	36.525
	29.198	28.9	26.433
	28.469	34.828	19.203
	27.825	33.846	24.836
	33.342	24.884	25.825
	39.361	39.297	21.814
	34.77	59.895	27.522
	32.006	65.186	22.339
	28.411	31.019	23.635
	29.257	53.71	25.294
	28.972	29.042	35.111
	29.781	36.829	22.071
	27.595	58.806	26.625
	32.828	50.016	23.971
	29.313	38.048	22.732
	32.229	36.395	23.415
	27.508	29.297	23.018
	27.632	54.616	27.928
	29.064	39.204	26.444
	21.77	37.78	24.058
	26.347	37.157	21.927
	21.78	37.817	23.515
	24.647	51.418	18.63
	22.464	69.256	23.351
	23.348	36.035	20.572
	22.524	40.702	22.232
	20.439	32.545	25.689
	18.528	28.979	28.026
	21.548	67.534	29.933
	14.782	34.36	26.235
	20.065	39.824	28.832
	19.256	59.998	35.407
	21.013	53.018	24.26
	21.229	47.718	28.204
	20.44	20.929	33.141
	22.314	35.292	26.778
	21.458	51.24	42.411
	22.943	46.974	30.471
	20.927	36.114	26.22
	21.907	55.083	29.437
	22.458	52.661	60.801
	26.337	56.571	28.255
	23.792	37.341	38.502
	22.956	33.652	25.735
	26.434	70.413	31.112
	22.572	34.955	32.125
	25.532	27.439	52.713
	25.787	26.691	28.999
	21.885	33.209	30.555
	23.277	49.778	26.289
	29.812	45.705	52.96
	25.023	63.863	38.171
	22.113	37.118	39.488
	20.257	48.51	48.491
	25.882	49.807	16.871
	24.867	59.343	19.73
	24.311	44.148	21.414
	26.366	38.32	30.751
	23.824	72.496	31.211
	22.999	73.589	34.452
	24.659	46.165	40.688
	23.532	57.551	34.749
	24.447	38.94	27.081
	25.171	47.005	30.074
	23.163	49.078	29.18
	24.001	37.689	24.165
	26.611	40.986	32.237
	22.616	45.057	35.887
	21.159	27.018	30.547
	27.91	49.822	38.656
	19.796	43.797	37.219
	16.585	29.02	26.768
	25.104	64.019	23.659
	25.733	31.492	35.67
	21.667	33.604	32.47
	24.498	52.962	28.36
	21.657	32.677	30.63
	20.364	33.383	29.19
	14.413	33.367	27.94
	22.63	73.872	25.73
	22.42	27.541	28.66
	27.92	32.598	34.64
	26.59	45.394	28.71
	28.69	29.793	29.99
	21.61	46.076	30
	24.66	33.896	31.72
	29.39	63.348	34.79
	26.82	25.82	32.12
	25.95	28.04	28.84
	29.06	32.68	27.9
	31.73	38.89	22.09
	29.11	30.89	20.88
	22.98	34.38	30.74
	32.57	43.45	26.12
	27.34	30.38	24.82
	27.68	51.95	31.7
	29.08	20.37	39.2
	28.39	27.03	28.8
	28.35	39.03	27.96
	33.66	47.43	25.55
	33.48	32.99	23.11
	26.95	39.14	25.93
	22.87	20.8	23.35
	28.65	28.36	26.33
	34.08	33.87	24.51
	29.37	45.53	28.75
	28.2	34.18	26.43
	28.33	32.51	35.46
	26.65	28.78	50.44
	29.1	44.88	22.75
	23.32	24.47	22.26
	26.59	23.04	26.53
	29.76	27.63	26.25
	27.69	28.49	24.32
	24.08	31.03	22.42
	25.88	25.5	39.67
	22.56	44.41	37.89
	36.11	28.3	45.4
	30	27.94	29.09
	24.54	37.88	36.58
	23.78	29.47	28.32
	30.78	30.44	36.38
	26.42	31.52	31.63
	25.64	36.93	26.73
	27.69	30.83	27.97
	28.6	35.03	67.7
	26.96	28.59	26.61
	21.97	30.81	30.78
	24.11	29.54	26.85
	27.21	32.3	25.04
	22.8	30.64	23.66
	21.77	42.65	24.67
	20.87	32.62	27.65
	25.83	46.76	31.95
	20.73	24.91	25.9
	22.48	36.94	27.84
	23.64	34.74	30.83
	29.32	21.69	33.33
	22.43	27.02	32.64
	31.08	25.36	27.32
	31.38	32.48	34.4
	27.17	44.59	23.11
	33.18	34.17	30.34
	29.52	22.92	32.11
	29.18	33.75	27.34
	33.16	27.31	29.81
	30.68	99.37	72.45
	33.55	61.1	34.84
	30.69	69.57	36.31
	28.34	95.68	33.47
	27.53	45.16	40.06
	29.15	64.82	34.72
	24.19	57.07	36.59
	36.58	51.18	29.06
	28.59	104.1	42.61
	32.89	90.44	31.68
	25.34	51.23	36.36
	30.33	59.15	34.28
	24.77	50.08	46.33
	24.24	51.81	34.76
	42.24	74.52	36.17
	30.69	47.77	31.53
	24.96	77.87	39.14
	26.92	55.77	58.42
	35.54	70.32	35.65
	36.14	46.54	39.54
	28.3	57.18	42.91
	33.11	58.67	32.24
	33.12	74.62	28.7
	33.76	77.31	35.02
	29.96	69.59	42.53
	26.44	75.61	36.43
	29.9	50.33	34.34
	30.06	44.13	33.41
	29.52	79.34	43.71
	31.79	72.22	50.1
	29.68	61.89	37.85
	33.65	70.33	34.06
	31.14	53.42	32.98
	30.32	68.57	20.76
	26.59	49.7	19.48
	31.87	38.34	23.88
	26.3	85.22	20.4
	29.89	87.35	19.07
	29.3	82.98	19.72
	24.25	40.62	23.35
	23.09	68.67	29.35
	26.66	51.11	33.83
	30.19	77.49	22.96
	31.65	57.09	21.36
	22.8	37.2	20.86
	25.66	75.53	24
	29.72	53.72	27.66
	28.79	50.49	22.65
	27.46	62.14	26.51
	30.17	72.87	23.22
	23.26	55.36	17.14
	29.2	75.05	36.87
	28.03	104.7	44.97
	27.36	50.05	50.24
	25.68	54.98	46.78
	25.65	53.97	27
	24.72	69.05	38.72
	26.52	59.51	29.25
	30.41	32.14	29.34
	23.07	40.75	27.36
	26.16	52.12	26.02
	22.42	65.08	27.4
	29.37	49.61	33.14
	27.3	30.49	29.01
	21.92	39.12	32.57
	20.34	88.17	25.4
	23.33	45.3	35.42
	21.13	39.37	28.92
	29.13	44.21	22.48
	23.84	27.79	22.21
	28.31	51.72	27.05
	21.94	47.06	27.86
	24.65	47.38	24.04
	22.92	50.03	25.79
	25.36	34.92	25.5
	26.83	47.21	19.26
	22.98	42.97	30.18
	27.47	59.61	30.27
	26.78	56.94	43.07
	29.15	43.6	21.21
	24.12	65.73	43.76
	31.57	66.76	32.58
	30.06	50.5	24.61
	26.02	57.22	26.62
	31.97	44.73	30.409
	30.61	72.91	21.337
	25.86	71.01	20.404
	27.91	28.09	34.247
	28.75	63.42	25.686
	28.61	47.32	18.92
	23.34	52.59	24.591
	28.67	29.81	22.389
	29.5	51.17	26.133
	31.56	41.08	24.783
	25.07	58.1	28.105
	28.65	31.78	20.461
	29.44	35.18	22.818
	25.45	33.32	21.231
	25	28.79	31.034
	29.2	45.65	27.77
	27.82	30.14	23.105
	23.04	40.86	32.239
	27.46	37.65	33.003
	25.98	37.57	20.756
	24.81	51.3	19.366
	25.65	33.67	20.752
	29.49	28.11	23.893
	27.65	42.27	21.158
	31.1	27.42	20.025
	29.05	69.93	24.51
	22.34	22.08	20.653
	22.97	52.48	19.059
	22.98	49.39	20.214
	24.91	49.68	20.799
	24.05	68.32	18.625
	28.21	31.369	20.56
	31.47	21.825	30.019
	31.65	33.176	32.106
	26.06	33.002	28.881
	23.35	31.867	27.249
	22.06	44.32	35.492
	33.3	20.516	42.997
	27.69	32.852	38.034
	27.24	38.876	33.283
	27.46	43.769	32.121
	25.03	22.684	45.663
	19.7	39.848	30.061
	23.04	24.008	37.553
	28.87	22.73	32.606
	25.33	37.418	37.581
	25.68	45.772	44.37
	28.66	34.343	35.495
	19.78	24.713	39.646
	23	34.486	36.047
	23.5	32.231	41.38
	24.68	33.359	27.434
	23.59	41.613	40.858
	26.937	41.119	47.996
	25.768	35.349	19.689
	29.572	27.246	21.262
	31.03	36.471	25.227
	24.559	56.202	29.852
	25.857	31.895	32.748
	32.872	34.98	25.759
	30.404	31.486	20.058
	31.295	28.538	23.756
	35.85	36.774	18.393
	29.99	70.865	18.656
	37.709	31.151	26.644
	28.948	45.578	17.58
	28.605	31.606	17.01
	30.814	24.157	20.696
	29.697	22.912	17.168
	31.377	26.218	15.743
	28.288	34.038	14.866
	31.966	27.517	17.1
	29.829	32.957	16.886
	30.587	24.93	18.326
	33.461	22.95	18.166
	30.903	16.81	23.487
	27.72	26.163	25.356
	24.712	28.239	19.574
	30.822	23.641	19.862
	33.691	31.853	18.506
	28.737	38.686	19.222
	30.5	29.057	25.608
	27.775	39.961	26.103
	27.724	28.938	26.319
	25.036	36.659	13.462
	26.747	43.227	18.564
	30.946	27.058	18.61
	31.166	49.959	18.591
	31.738	42.017	17.769
	29.619	25.724	15.961
	26.903	37.69	15.978
	25.8	43.459	17.178
	27.303	35.184	22.174
	34.503	26.052	22.344
	31.764	43.642	16.066
	26.832	25.131	23.233
	29.685	34.734	14.619
	31.233	28.937	20.133
	30.889	43.278	17.786
	30.986	32.841	20.714
	24.155	32.171	23.572
	27.733	38.766	18.983
	27.232	61.688	20.537
	29.542	37.425	25.609
	27.118	23.811	20.355
	30.583	64.788	21.024
	29.102	20.625	28.296
	26.099	28.336	19.857
	24.926	26.714	21.338
	22.165	52.565	16.384
	28.473	37.791	16.074
	23.787	22.576	16.024
	16.52	23.321	16.557
	22.665	34.889	23.844
	15.544	39.218	19.708
	19.012	25.096	15.883
	21.623	25.249	28.873
	14.035	37.109	20.004
	19.666	56.621	14.972
	21.988	28.661	16.681
	18.991	41.622	15.826
	22.519	44.077	16.074
	18.215	29.188	15.876
	16.93	33.646	15.224
	21.224	36.455	17.856
	24.09	21.236	15.181
	20.746	31.369	16.99
	16.732	43.858	17.316
	20.126	38.01	13.917
	20.29	49.38	16.602
	18.824	69.617	17.636
	22.122	47.272	14.981
	18.554	48.68	19.237
	23.807	54.808	20.209
	21.422	51.147
	20.73	53.397
	18.408	70.42
	20.157	46.853
	23.012	56.135
	18.901	80.046
	17.23	49.22
	16.514	48.86
	22.093	62.869
	20.122	63.562
	19.723	52.289
	19.196	90.105
	16.317	53.225
	19.508	62.104
	18.339	61.418
	20.711	54.331
	18.983	83.59
	21.526	44.671
	17.8	78.567
	17.151	72.172
	17.284	76.332
	16.127	48.751
	17.901	47.333
	22.698	83.032
	18.183	71.386
	18.748	34.649
	26.043	69.618
	19.751	43.673
	26.408	58.996
	25.202	32.812
	23.764	38.014
	29.993	37.486
	31.188	45.634
	28.104	49.399
	23.763	46.658
	27.994	32.733
	28.484	44.809
	27.874	49.017
	27.615	34.386
	28.259	57.842
	24.681	35.206
	28.464	42.3
	25.322
	25.271
	28.685
	30
	29.808
	28.392
	29.22
	26.756
	28.915
	34.08
	29.703
	26.948
	28.496
	29.85
	25.215
	25.473
	25.39
	27.452
	27.945
	23.341
	26.645
	23.764
	24.121
	23.574
	25.42
	26.702
	23.74
	28.578
	21.845
	26.419
	22.481
	26.06
	28.782
	23.576
	26.909
