# Supplementary material for: DNAJC9 prevents CENP-A mislocalization and chromosomal instability by maintaining the fidelity of histone supply chains
Source: EMBO J. 2024 Apr 10;43(11):5. doi: 10.1038/s44318-024-00093-6 (PMC11148058; doi:10.1038/s44318-024-00093-6)
Supplement: Supplementary file 8 — Source data Fig. 3 [file 44318_2024_93_MOESM8_ESM.zip]

Archive with 102 entries (94 files):
- Figure 3/
- __MACOSX/._Figure 3
- Figure 3/3E/
- Figure 3/3B/
- Figure 3/3C/
- Figure 3/3D/
- Figure 3/.DS_Store
- __MACOSX/Figure 3/._.DS_Store
- Figure 3/3A/
- Figure 3/3F/
- __MACOSX/Figure 3/._3F
- Figure 3/3G/
- Figure 3/3E/siNeg_CENPA.tif
- __MACOSX/Figure 3/3E/._siNeg_CENPA.tif
- Figure 3/3E/.DS_Store
- __MACOSX/Figure 3/3E/._.DS_Store
- Figure 3/3E/NUF2 intensity corrected for background.xlsx
- __MACOSX/Figure 3/3E/._NUF2 intensity corrected for background.xlsx
- Figure 3/3E/siDNAJC9_Merged.tif
- __MACOSX/Figure 3/3E/._siDNAJC9_Merged.tif
- Figure 3/3E/siDNAJC9_NUF2.tif
- __MACOSX/Figure 3/3E/._siDNAJC9_NUF2.tif
- Figure 3/3E/siDNAJC9_CENPA.tif
- __MACOSX/Figure 3/3E/._siDNAJC9_CENPA.tif
- Figure 3/3E/siNeg_Merged.tif
- __MACOSX/Figure 3/3E/._siNeg_Merged.tif
- Figure 3/3E/siDNAJC9_R3D_D3D_01_PRJ.dv
- Figure 3/3E/siNeg_NUF2.tif
- __MACOSX/Figure 3/3E/._siNeg_NUF2.tif
- Figure 3/3E/siNeg_R3D_D3D_01_PRJ.dv
- Figure 3/3B/CENP-A intensity corrected for background.xlsx
- __MACOSX/Figure 3/3B/._CENP-A intensity corrected for background.xlsx
- Figure 3/3C/siNeg_CENPC.tif
- __MACOSX/Figure 3/3C/._siNeg_CENPC.tif
- Figure 3/3C/siNeg_CENPA.tif
- __MACOSX/Figure 3/3C/._siNeg_CENPA.tif
- Figure 3/3C/.DS_Store
- __MACOSX/Figure 3/3C/._.DS_Store
- Figure 3/3C/siNeg_CENPA_INSET.tif
- __MACOSX/Figure 3/3C/._siNeg_CENPA_INSET.tif
- Figure 3/3C/siNeg_Merged_INSET.tif
- __MACOSX/Figure 3/3C/._siNeg_Merged_INSET.tif
- Figure 3/3C/siNegative.dv
- Figure 3/3C/siDNAJC9_CENPC_INSET.tif
- __MACOSX/Figure 3/3C/._siDNAJC9_CENPC_INSET.tif
- Figure 3/3C/siDNAJC9_Merged_INSET.tif
- __MACOSX/Figure 3/3C/._siDNAJC9_Merged_INSET.tif
- Figure 3/3C/siDNAJC9_Merged.tif
- __MACOSX/Figure 3/3C/._siDNAJC9_Merged.tif
- Figure 3/3C/siNeg_CENPC_INSET.tif
- __MACOSX/Figure 3/3C/._siNeg_CENPC_INSET.tif
- Figure 3/3C/siDNAJC9_CENPA.tif
- __MACOSX/Figure 3/3C/._siDNAJC9_CENPA.tif
- Figure 3/3C/siNeg_Merged.tif
- __MACOSX/Figure 3/3C/._siNeg_Merged.tif
- Figure 3/3C/siDNAJC9_CENPC.tif
- __MACOSX/Figure 3/3C/._siDNAJC9_CENPC.tif
- Figure 3/3C/siDNAJC9.dv
- Figure 3/3C/siDNAJC9_CENPA_INSET.tif
- __MACOSX/Figure 3/3C/._siDNAJC9_CENPA_INSET.tif
- Figure 3/3D/CENP-C intensity corrected for background.xlsx
- __MACOSX/Figure 3/3D/._CENP-C intensity corrected for background.xlsx
- Figure 3/3D/.DS_Store
- __MACOSX/Figure 3/3D/._.DS_Store
- Figure 3/3A/.DS_Store
- __MACOSX/Figure 3/3A/._.DS_Store
- Figure 3/3A/siNegative.dv
- Figure 3/3A/siNegative_CENPA_INSET.tif
- __MACOSX/Figure 3/3A/._siNegative_CENPA_INSET.tif
- Figure 3/3A/siNegative_Merged_INSET.tif
- __MACOSX/Figure 3/3A/._siNegative_Merged_INSET.tif
- Figure 3/3A/siDNAJC9_Merged_INSET.tif
- __MACOSX/Figure 3/3A/._siDNAJC9_Merged_INSET.tif
- Figure 3/3A/siDNAJC9_Merged.tif
- __MACOSX/Figure 3/3A/._siDNAJC9_Merged.tif
- Figure 3/3A/siNegative_Merged.tif
- __MACOSX/Figure 3/3A/._siNegative_Merged.tif
- Figure 3/3A/siDNAJC9_CENPA.tif
- __MACOSX/Figure 3/3A/._siDNAJC9_CENPA.tif
- Figure 3/3A/siNegative_CENPA.tif
- __MACOSX/Figure 3/3A/._siNegative_CENPA.tif
- Figure 3/3A/siDNAJC9.dv
- Figure 3/3A/siDNAJC9_CENPA_INSET.tif
- __MACOSX/Figure 3/3A/._siDNAJC9_CENPA_INSET.tif
- Figure 3/3F/.DS_Store
- __MACOSX/Figure 3/3F/._.DS_Store
- Figure 3/3F/Representative_Micronuclei.tif
- __MACOSX/Figure 3/3F/._Representative_Micronuclei.tif
- Figure 3/3F/Representative_Micronuclei.dv
- Figure 3/3F/Percent_Micronuclei.xlsx
- __MACOSX/Figure 3/3F/._Percent_Micronuclei.xlsx
- Figure 3/3G/Representative_Segregation_defect_2.tif
- __MACOSX/Figure 3/3G/._Representative_Segregation_defect_2.tif
- Figure 3/3G/Representative_Segregation_defect_1.tif
- __MACOSX/Figure 3/3G/._Representative_Segregation_defect_1.tif
- Figure 3/3G/.DS_Store
- __MACOSX/Figure 3/3G/._.DS_Store
- Figure 3/3G/Representative_Segregation_defect_2.dv
- Figure 3/3G/Percent_Segregation_Defects.xlsx
- __MACOSX/Figure 3/3G/._Percent_Segregation_Defects.xlsx
- Figure 3/3G/Representative_Segregation_defect_1.dv
- __MACOSX/Figure 3/3G/._Representative_Segregation_defect_1.dv
