# Supplementary material for: DNAJC9 prevents CENP-A mislocalization and chromosomal instability by maintaining the fidelity of histone supply chains
Source: EMBO J. 2024 Apr 10;43(11):5. doi: 10.1038/s44318-024-00093-6 (PMC11148058; doi:10.1038/s44318-024-00093-6)
Supplement: Supplementary file 8 — Source data Fig. 3 [file 44318_2024_93_MOESM8_ESM.zip › Figure 3/3E/NUF2 intensity corrected for background.xlsx]

## Sheet: Sheet1
	NUF2 intensity corrected for background
	siNeg	siDNAJC9.3
	11800	-5293
	18539	6585
	2426	49096
	36159	34736
	35131	16877
	33990	37747
	37831	48124
	38647	40929
	22165	28229
	35254	23834
	33379	21151
	46268	16924
	33948	30139
	32482	13845
	28995	18978
	28355	31991
	41306	32460
	14109	42089
	29949	44384
	41596	47647
	53176	30846
	24878	27863
	34329	37389
	40645	6464
	8843	26684
	1582	14913
	-12041	17555
	18731	10653
	24609	12391
	34705	32810
	24376	24532
	20344	20520
	36419	32528
	36683	37846
	22268	717
	44774	21077
	37280	17950
	44302	-2800
	36767	-3642
	34305	847.3
	21547	1792
	55863	-580.8
	57905	35496
	54600	22687
	55200	22449
	13518	18141
	28848	4865
	15271	23847
	27003	11530
	30970	9217
	23330	33128
	26271	2768
	40738	5436
	27038	25916
	24964	28817
	19944	28554
	25361	34669
	27596	29845
	27323	28817
	10464	17523
	19314	32863
	25956	6322
	28356	10259
	23992	13964
	20238	6345
	23537	38842
	24910	37641
	25717	31486
	16542	19521
	18734	23151
	40328	31138
	18232	28214
	45526	26981
	46857	41778
	53916	23565
	34206	16106
	42157	10267
	45222	11664.2
	44530	7926.25
	1202.75	-11812.8
	6622.75	12741.2
	26732.8	32365.2
	31058.8	22997.2
	16314.8	23671.2
	44093.8	39915.2
	70586.8	31437.2
	68053.8	34073.2
	77844.8	38773.2
	42429.8	27761.2
	29630.8	12741.2
	47762.8	35974.2
	68491.8	35976.2
	88752.8	25617.2
	41510.8	5708.25
	70135.8	17095.2
	72329.8	35343.2
	86019.8	35915.2
	44431.8	11229.2
	51602.5	34959.2
	45789.5	1689.25
	41126.5	-1819.75
	41050.5	-11609.8
	22688.5	48417.2
	-15819.5	39580.2
	16294.5	31926.2
	35122.5	12125.2
	25403.5	17733.2
	50834.5	22471.2
	46826.5	39301.2
	35895.5	33808.2
	35012.5	32199.2
	34944.5	31816.2
	40899.5	20333.2
	48176.5	11133.2
	33101.5	23041.2
	46826.5	10140.5
	40899.5	27799.5
	48176.5	-106.5
	40899.5	30771.5
	37045.5	23070.5
	30078	-1762.5
	-3881	19544.5
	-5721	18763.5
	14116	24933.5
	23520	23555.5
	30668	16466.5
	23178	17881.5
	26084	19136.5
	18870	9991.5
	15627	20381.5
	-3665	10290.5
	37255	12910.5
	14504	26536
	-5721	10763
	42655	-4297
	9750	2092
	31876	14458
	32673	49077
	31876	36127
	36350	38453
	50129	58991
	40946	62364
	36200	71105
	40137	48241
	36633	53094
	28241	87140
	41521	6413
	3558	-2410
	3492	-465
	23974	53624
	36774	35098
	43688	22946
	43458	63075
	28241	32668.8
	46528	25317.8
	-2994	24216.8
	7124	39794.8
	31675	27943.8
	24155	42928.8
	73260	25874.8
	83915	31432.8
	83025	31372.8
	88568	44233.8
	83845	20302.8
	46145	49069.8
	47792	21062.2
	80176	26628.2
	47792	22050.2
	80359	28077.2
	72646	28613.2
	83845	35355.2
	87081	24455.2
	-7715.5	29860.2
	3660.5	38431.2
	10545.5	35215.2
	6208.5	32553.2
	19558.5	49658.2
	52024.5	39211.2
	2259.5	50519.2
	13255.5	42522.2
	13468.5	39769.2
	8470.5	66728.2
	42989.5	39921.2
	16923.5	28029.8
	39294.5	28121.8
	23041.5	32517.8
	23323	20875.8
	30394	40920.8
	24019	21227.8
	32382	29815.8
	42779	25410.8
	46926	18960.8
	49857	32356.8
	54913	16757.8
	35287	24021.8
	49411	50028.8
	40731	33093.8
	38150	21431.8
	37673	41386.8
	38181	30646.8
	25720	41621.8
	22865	39518.8
	22139	48084.8
	20981	33544.8
	17713.5	45220.8
	23009.5	29425.8
	32978.5	57969.8
	24729.5	36946.8
	25305.5	28743.8
	33428.5	38822.8
	31233.5	49881.8
	24550.5	40974.8
	26059.5	36718.5
	27670.5	47516.5
	21083.5	41736.5
	22028.5	30603.5
	16661.5	52143.5
	29152.5	42842.5
	31684.5	35883.5
	49890.2	54913.5
	48554.2	20077.5
	53358.2	34320.5
	71269.2	27981.5
	57311.2	20350.5
	39835.2	29221.5
	49009.2	46834.5
	53859.2	35697.5
	57582.2	44476.5
	69456.2
	83950.2
	66088.2
	73883.2
	10426
	4238
	-5003
	20215
	15989
	19105
	13012
	26982
	17641
	20197
	26263
	35906
	40873
	13539
