# Supplementary material for: DNAJC9 prevents CENP-A mislocalization and chromosomal instability by maintaining the fidelity of histone supply chains
Source: EMBO J. 2024 Apr 10;43(11):5. doi: 10.1038/s44318-024-00093-6 (PMC11148058; doi:10.1038/s44318-024-00093-6)
Supplement: Supplementary file 8 — Source data Fig. 3 [file 44318_2024_93_MOESM8_ESM.zip › Figure 3/3B/CENP-A intensity corrected for background.xlsx]

## Sheet: Sheet1
	CENP-A intensity corrected for background
	Centromeric CENP-A		Non-centromeric CENP-A
	siNeg	siDNAJC9.3	siNeg	siDNAJC9.3
	59167	99721	-2369	22992
	60382	106444	-1102	23811
	63484	87159	2612	28098
	66153	119277	4731	29155
	69993	138871	2622	40783
	73917	87612	6390	25698
	56048	124944	5631	34235
	56856	106840	6311	35561
	68392	100840	3125	18473
	49410	107513	1279	24937
	55897	103108	5615	35710
	63041	113518	7709	14688
	85194	96157	8935	9029
	61258	96695	10111	15523
	81804	88236.8	8259	14325.8
	84119	78718.8	10960	11708.8
	64394	75860.8	357	7641.75
	68191.2	103056	-8607.75	5586.75
	69312.2	95862.8	-3547.75	15323.8
	63540.2	103453	-498.75	20428.8
	74144.2	105979	2292.25	8570.75
	61759.2	101535	1752.25	9747.75
	61697.2	118675	4064.25	13293.8
	60880.2	117457	692.25	10767.8
	46977.2	135800	1162.25	18427.2
	69672.2	122632	3309.25	19210.2
	77319.2	122424	5699.25	23019.2
	69389.2	114905	3158.25	13483.2
	75226.2	110029	2052.25	11968.2
	70762.2	109621	1413.25	21289.2
	43434.2	133769	5468.25	28602.2
	49306.2	148978	4407.25	32899.2
	58630.2	133460	9273.25	26388.2
	57145.2	132580	8197.25	35511.2
	47926.2	132287	6611.25	39438.2
	52609.2	120056	6498.25	2235
	54666.2	128118	5373.25	12453
	52231.2	155658	4226.25	13346
	56783.2	137040	5084.25	13716
	46474.2	111892	1136.25	14834
	64799.2	131045	8403.25	10841
	46034.2	135735	2777.25	8583
	48885.2	159156	6113.25	22888
	53520.2	162216	6891.25	21651
	60223.2	175449	1672.25	45511
	53226.2	129891	-2044.75	17689
	98189.8	97604.5	-1746.25	15964.5
	80647.8	115994	571.75	16946.5
	87642.8	139306	640.75	31502.5
	83273.8	116856	1973.75	21917.5
	70213.8	88636.5	4934.75	13643.5
	91649.8	157208	5189.75	26211.5
	102090	148276	5901.75	18189.5
	86267.8	104746	5144.75	19635.5
	100864	151948	8509.75	14155.5
	88302.8	94330.5	1693.75	15093.5
	89133.8	83777.5	4210.75	8835.5
	82760.8	94872.5	-903.25	12324.5
	78106.5	113814	10258.5	12798.5
	96637.5	122356	14026.5	8349.5
	73276.5	125012	13100.5	15563.5
	81456.5	117240	17849.5	28067.5
	90619.5	131252	18677.5	24249.5
	75942.5	176512	17888.5	23297.5
	80761.5	122168	12902.5	22580.5
	75819.5	122220	11879.5	27012.5
	68147.5	155738	8601.5	18111.5
	77143.5	125730	6237.5	20145.5
	69108.5	152594	8336.5	30566.5
	71427.5	116404	12202.5	24416.5
	97096.5	194210	15089.5	17558.5
	65567.5	153374	2044.5	19320.5
	86344.5	131702	4390.5	12340.5
	60160.5	137690	1074.5	16224.5
	73256.5	30616.8	3886.5	4825.75
	60018.5	46756.8	1269.5	9242.75
	60775.5	58636.8	5152.5	7772.75
	70932.5	45223.8	2186.5	4382.75
	66478.5	41379.8	1238.5	3840.75
	60893.5	40694.2	2891.5	4164.25
	66929.5	42466.2	5244.5	11162.2
	67037.5	32203.2	6399.5	5516.25
	88622.5	36918.2	4198.5	6766.25
	80940.5	44312.2	9264.5	8795.25
	75899.5	45225.2	2980.5	12860.2
	60873.5	32923.2	-1241.5	1773.25
	62340.5	29854.2	-857.5	4828.25
	87470.5	41039.2	3131.5	11360.2
	74530.5	41657.2	2656.5	12032.2
	100756	57326.2	1766.5	8308.25
	67855.5	50066.2	149.5	9913.25
	68533.5	45886.2	1142.5	11747.2
	65809.5	53781.2	1395.5	10666.2
	76931.5	52424.2	1039.5	9494.25
	62447.5	49008.2	-611.5	13679.2
	60830.5	48955.2	7957.5	7718.25
	56975	48047.2	2564	9587.25
	43196	38346.2	-844	9242.25
	73639	48699.2	301	11483.2
	47912	45264.2	-641	7725.25
	50981	40332.2	1891	8679.25
	55467	65155.5	3274	10130.5
	43521	82151.5	2376	12763.5
	55466	64425.5	645	4261.5
	57831	63328.5	4715	9811.5
	46215	66224.5	2640	10363.5
	69040	61411.5	2140	6244.5
	55940	63811.5	2493	11936.5
	59164	61726.5	2190	13249.5
	44376	57919.5	24	7696.5
	52935	67621.5	1414	15733.5
	28511.8	64848.5	18.75	6795.5
	37088.8	56988.5	819.75	5499.5
	33946.8	60385.5	1977.75	9974.5
	35157.8	71568.5	678.75	14122.5
	36488.8	49686.5	5616.75	6563.5
	35839.8	42689.5	1563.75	5473.5
	31493.8	43364.5	1677.75	7236.5
	29713.8	57567.5	1361.75	8070.5
	34139.8	52484.5	-149.25	8671.5
	33723.8	51676.5	-1563.25	8758.5
	29394.8	50216.5	3060.75	2847.5
	21866.8	31157.5	408.75	3522.5
	24172.8	35613.5	1347.75	2921.5
	21575.8	112631	3851.75	10567.8
	25132.8	82041.8	3689.75	12246.8
	22236.8	101663	4064.75	9581.75
	17037.8	109189	871.75	11423.8
	26628.8	44542.2	1951.75	4219.25
	29330.8	43154.2	2034.75	9543.25
	48332.8	37129.2	1851.75	6708.25
	59438.8	39015.2	1802.75	4615.25
	54476.8	38375.2	6275.75	5733.25
	41379.8	46709.2	-4114.25	2557.25
	36394.8	48921.2	-884.25	2339.25
	51606.8	97348.8	1804.75	13324.8
	45273.8	90477.8	4849.75	21898.8
	60785.8	66308.8	12652.8	18208.8
	34911.5	82983.8	-2608.5	29042.8
	36023.5	110711	-1588.5	21159.8
	45048.5	79133.8	44.5	25166.8
	36965.5	66493.8	606.5	18586.8
	28989.5	70683.8	-5557.5	10572.8
	26681.5	83447.8	-1686.5	12288.8
	28876.5	77551.8	-3029.5	30020.8
	22579.5	79149.8	-6095.5	25067.8
	42394.5	87349.8	4704.5	21628.8
	38941.5	65206.8	3495.5	22541.8
	39614.5	65758.8	11016.5	22247.8
	35276.5	46354.2	8299.5	11204.2
	33277.5	43078.2	7941.5	15788.2
	34818.5	47732.2	6025.5	17642.2
	36162.5	44691.2	4280.5	13833.2
	27184.5	44429.2	2370.5	12252.2
	29098.5	31713.2	309.5	6878.25
	18354.5	36000.2	-4449.5	7335.25
	30960.5	42766.2	-10.5	8087.25
	22990.5	46285.2	-1594.5	11535.2
	28281.5	37160.2	2246.5	11372.2
	43015.5	43284.2	2187.5	12697.2
	19056.5	43517.2	-5048.5	14635.2
	27969.5	44404.2	-2683.5	12280.2
	28881.5	43296.2	-1971.5	5790.25
	34147.5	28078	-441.5	8673
	31694.5	21899	-204.5	5177
	23264.5	32466	1011.5	7568
	35731.5	28192	1334.5	8152
	26405.5	36960	-1027.5	9547
	41658.5	26094	450.5	6975
	24947.2	30684	422.25	9115
	16790.2	29155	-391.75	9341
	24378.2	26168	372.25	5440
	25659.2	29705	2665.25	6906
	25515.2	20595	5483.25	777
	23975.2	24458	2186.25	4230
	25012.2	22566	3619.25	2361
	24079.2	34911	1082.25	5141
	26985.2	28613	2941.25	7086
	25942.2	40144.5	4389.25	9586.5
	25514.2	47544.5	3117.25	10990.5
	27861.2	55514.5	554.25	2840.5
	48360	42365.5	2486	10957.5
	37802	49581.5	4532	4360.5
	48047	43388.5	3671	7422.5
	42150	49363.5	3898	8895.5
	23906	43822.5	-203	6108.5
	41403	42934.2	3393	9973.25
	44411	61654.2	2207	19738.2
	42535	67074.2	4559	13998.2
	36557	58668.2	877	15089.2
	42900	81904.2	844	16094.2
	51915	57359.2	1971	16196.2
	46986	64373.2	3209	10696.2
	35593	65304.2	1169	15950.2
	38695.2	49816.2	294.25	14532.2
	31950.2	74013.2	451.25	14129.2
	31560.2	68141.8	-59.75	9481.75
	38167.2	76389.8	344.25	14343.8
	30716.2	59040.8	-171.75	14745.8
	41499.2	75367.8	-648.75	8864.75
	27736.2	57872.8	-1735.75	13444.8
	30413.2	77528.8	1003.25	14440.8
	33153.2	69521.8	611.25	16058.8
	38123.2	71784.8	858.25	14361.8
		60903.8		16872.8
		62299.8		6879.75
