# Supplementary material for: DNAJC9 prevents CENP-A mislocalization and chromosomal instability by maintaining the fidelity of histone supply chains
Source: EMBO J. 2024 Apr 10;43(11):5. doi: 10.1038/s44318-024-00093-6 (PMC11148058; doi:10.1038/s44318-024-00093-6)
Supplement: Supplementary file 8 — Source data Fig. 3 [file 44318_2024_93_MOESM8_ESM.zip › Figure 3/3D/CENP-C intensity corrected for background.xlsx]

## Sheet: Sheet1
	CENP-C intensity corrected for background
	Centromeric CENP-C		Non-centromeric CENP-C
	siNeg	siDNAJC9.3	siNeg	siDNAJC9.3
	23115.5	49757.2	854.5	11589.2
	20211.5	54598.2	63.5	12225.2
	35711.5	51727.2	-541.5	11198.2
	22537.5	88277.2	-597.5	13624.2
	35411.5	70071.2	2348.5	10101.2
	32086.5	58197.2	2069.5	6565.25
	33627.5	72025.2	1586.5	12529.2
	35871.5	44275.2	2776.5	15167.2
	27748.5	52699.2	1177.5	5419.25
	45024.5	41876.2	2312.5	5085.25
	34104.5	50980.2	2399.5	7431.25
	32336.5	29246.2	3139.5	2626.25
	51393.5	68486.5	2577.5	7385.5
	33275.5	81766.5	2497.5	14714.5
	35011.5	99628.5	4303.5	2863.5
	43840.5	105244	3856.5	5334.5
	30093.5	77701.5	3453.5	8756.5
	34594.5	76902.5	6227.5	6347.5
	32416.5	72396.5	1616.5	7717.5
	29741.5	79804.5	4239.5	6287.5
	45133.8	83922.5	2572.75	5910.5
	53287.8	93740.5	3837.75	9517.5
	52762.8	124104	3208.75	14102.5
	45444.8	76275.5	1870.75	11301.5
	36774.8	82050.8	4176.75	7692.75
	40900.8	92327.8	1841.75	12910.8
	31452.8	121750	514.75	15513.8
	28437.8	83680.8	1704.75	13468.8
	44853.8	77201.8	3851.75	11637.8
	49482.8	94971.8	3144.75	13128.8
	47056.8	98234.8	4593.75	15017.8
	54868.8	84647.8	1273.75	11519.8
	29578.5	95796.8	1544.5	10458.8
	21445.5	81929.8	1189.5	11479.8
	19980.5	79887.8	1894.5	17169.8
	23302.5	74429.8	1772.5	8047.75
	32823.5	50570	2755.5	10972
	27760.5	72128	999.5	1401
	29399.5	62499	3801.5	4667
	21268.5	55971	1977.5	7785
	23617.5	87008	1081.5	3614
	29268.5	60859	2433.5	4012
	24309.5	77203	2520.5	2915
	41087.8	81122	-428.25	2616
	40583.8	78009	3757.75	7689
	34249.8	66148	2755.75	6573
	37068.8	92366	336.75	4993
	39515.8	81150	4263.75	7510
	35997.8	89076	1667.75	3704
	43652.8	52533	1022.75	1305
	30031.8	70381	1805.75	8574
	35449.8	67203	1510.75	6148
	48147.8	68003	3230.75	5504
	58833	76003	5302	8202
	73307	76277	4681	2277
	68867	80529	2647	8607
	66090	84984	262	4505
	57587	64588	5916	5586
	89213	73186	12715	6322
	78653	61550	7667	9084
	65607	51231	5822	8026
	63795	46091	1517	14308
	61447	50357	2005	11189
	55964.8	56973	1614.75	8123
	53647.8	61651	865.75	12363
	59264.8	58553	2339.75	11901
	72985.8	75481	2495.75	9773
	64604.8	79244	2721.75	20525
	61040.8	68648	2642.75	12623
	56485.8	46531	4842.75	13173
	66722.8	66898	900.75	3831
	70868.8	75658	1544.75	3955
	61870.8	60060	4129.75	8430
	56455.8	45076	2202.75	4336
	78459.8	52070	2745.75	8346
	72172.8	55328	5999.75	5971
	88484.8	82514	3324.75	8875
	63592.8	66957	11304.8	7708
	72172.8	74999	6156.75	15148
	72450.8	37656	2910.75	1081
	74827.8	39672	6059.75	243
	66550.8	27006	1600.75	1591
	62052.8	42372	4154.75	4146
	83806.8	42734	3071.75	6011
	72230.8	37168	5666.75	5848
	75286.8	30419	4417.75	2440
	82916.8	65148	5744.75	6178
	55580.8	46020	5084.75	7490
	63720.8	59623	5506.75	8123
	76669.8	48191	4853.75	6289
	77905.8	42308.2	3436.75	5596.25
	78436	74408.2	5663	10144.2
	63735	62519.2	5696	10390.2
	67764	32748.2	8440	4422.25
	67846	35137.2	7419	13258.2
	52256	44080.2	4084	7860.25
	61231	54148.2	1502	4801.25
	64637	45510.2	2733	8395.25
	76951	61244.8	8880	1260.75
	52908.5	70061.8	4758.5	3851.75
	62791.5	65411.8	4812.5	4758.75
	58872.5	54791.8	3782.5	3844.75
	60078.5	78468.8	4311.5	5473.75
	64056.5	65358.8	3321.5	9093.75
	87184.5	58770.8	7616.5	808.75
	65745.5	71923.8	6670.5	9248.75
	58916.5	74471.8	3061.5	7076.75
	49177	67284.8	1697	3239.75
	65228	70347.8	4504	6379.75
	54125	62490.8	7185	4941.75
	57393	73596.8	3168	7733.75
	53385	65781.8	2880	2837.75
	50938	73048.8	1953	2677.75
	51190	77141.8	4438	4528.75
	56517	68287.8	6143	8760.75
	54275	42544	2691	1541
	55284	42334	2711	423
	49553	52263	1077	1905
	38330	37396	582	3720
	47638	49474	1171	4924
	64867	32682	1040	1853
	52348	41590	4117	-338
	67045	51112	5206	4760
	66421	49495	3627	827
	44039	44072	2940	6055
	56704	40831	4489	4223
	43904	42640	3192	4478
	70998	50034	3130	2157
	54202	53781.8	4025	2297.75
	61039	50248.8	4171	1988.75
	55418	62157.8	2576	-842.25
	52415	36234.8	4109	926.75
	49993	55937.8	2389	4722.75
	47746	61435.8	1176	6941.75
	55591	63203.8	2670	5411.75
	46224.2	63050.8	4032.25	5900.75
	57656.2	68452.8	5484.25	4549.75
	49319.2	70381.8	4071.25	7776.75
	49820.2	64493.8	7049.25	4631.75
	35291.2	62611.8	6952.25	9537.75
	39662.2	53817.8	2795.25	7294.75
	52036.2	57090.8	4611.25	3211.75
	41213.2	65891.2	4821.25	8404.25
	39010.2	66460.2	2867.25	11652.2
	48030.2	63214.2	4897.25	3047.25
	46668.2	46768.2	3223.25	10450.2
	40864.2	63214.2	3150.25	9271.25
	50907.2	49280.2	3240.25	9376.25
	56081.8	62153.2	-2046.25	8247.25
	100034	58020.2	2231.75	6722.25
	67116.8	50466.2	1769.75	6214.25
	91935.8	71949.8	2663.75	14411.8
	76591.8	86879.8	3291.75	17348.8
	67090.8	73854.8	3732.75	13294.8
	81448.8	60324.8	2498.75	8140.75
	68191.8	69595.8	2979.75	7228.75
	81317.8	85175.8	3879.75	9963.75
	74619.8	91668.8	2700.75	20090.8
	71872.8	68010.5	4057.75	2379.5
	75750.8	51459.5	4755.75	2248.5
	68715.8	54852.5	3207.75	1371.5
	66061.8	71391.5	7908.75	3403.5
	63122.8	59251.5	3689.75	10509.5
	56706.8	52621.5	1367.75	4714.5
	58012.8	54765.5	969.75	6441.5
	59136.8	48597.5	1909.75	4168.5
	71010.8	68777.5	-1249.25	7662.5
	75001.8	56693.5	4513.75	6679.5
	72490	50713.5	3797	8860.5
	60205	65835.5	3339	6751.5
	54097	68370.5	2272	4423.5
	54078	77441.5	3424	5100.5
	59197	43766.5	4064	5074.5
	61824	62053.5	3874	6814.5
	76487	44645.8	1346	16032.8
	60562	39145.8	3195	12929.8
	58804	38111.8	1603	8586.75
	71508	38027.8	3343	8639.75
	54845	33972.8	288	9363.75
	73783	40402.8	2677	12930.8
	54706	47683.8	1050	12618.8
	64981	69576.8	977	8544.75
	53109	54594.8	4554	18263.8
	68315	52564.8	3267	10393.8
	41901	83007.8	2275	9041.75
	59317	42144.8	2047	4838.75
	42692	55239.8	488	8555.75
	60511	63838.8	4105	10424.8
	68545	44084.8	3917	12621.8
	70345	42254.8	2542	6073.75
	59561	63965.8	884	10243.8
	61230	50810.8	2546	4421.75
	52269	43637.8	5000	11941.8
	48743	55988.8	4574	6838.75
	52590	54117.8	4379	3519.75
	58404	53883.5	1483	6089.5
	65459	44399.5	2443	6418.5
	51844	64654.5	1888	15303.5
	49082	40519.5	3687	9658.5
	41152	54882.5	1484	12219.5
	49000	44790.5	3182	11193.5
	44822	45262.5	2649	6220.5
	83069	51411.5	579	3302.5
	64877	55084.5	2087	1986.5
	92067	54892.5	1621	8099.5
	90438	58107.5	2849	9410.5
	75116	69415.5	1418	5456.5
	52343	58155.5	-392	5532.5
	63375	53457.5	486	6033.5
	75127	59227.5	3908	7699.5
	70754	25707.2	6552	2045.25
	75542	32206.2	2859	4282.25
	90212	27692.2	3321	3121.25
	67979	27265.2	3925	3488.25
	70167	19888.2	5004	3850.25
	86247	25078.2	5690	5888.25
	59726	29021.2	3409	4053.25
	81032	28767.2	3148	3903.25
	73357	27220.2	3157	3746.25
	70403	39049.2	4684	6118.25
	62535	24097.2	3460	2755.25
	71430	36387.2	4961	3958.25
	75801	26961.2	6173	4860.25
	84232	29792.2	4350	3202.25
	87090	42150.2	3721	3428.25
	67503	38079.2	3758	3553.25
	89041.8	27393.2	2185.75	3749.25
	64366.8	39528.2	5358.75	5103.25
	63396.8	32699.2	3237.75	5012.25
	70249.8	40202.8	6570.75	7153.75
	67954.8	43257.8	3001.75	3680.75
	68979.8	55839.8	2856.75	5856.75
	78717.8	44873.8	1792.75	4767.75
	78420.8	38948.8	935.75	5827.75
	90225.8	47060.8	1826.75	6047.75
	59839.8	61131.8	2465.75	5358.75
		35497.8		6490.75
		40106.8		6193.75
		52752.8		6745.75
		33866.8		2124.75
