# Supplementary material for: DNAJC9 prevents CENP-A mislocalization and chromosomal instability by maintaining the fidelity of histone supply chains
Source: EMBO J. 2024 Apr 10;43(11):5. doi: 10.1038/s44318-024-00093-6 (PMC11148058; doi:10.1038/s44318-024-00093-6)
Supplement: Supplementary file 8 — Source data Fig. 3 [file 44318_2024_93_MOESM8_ESM.zip › Figure 3/3F/Percent_Micronuclei.xlsx]

## Sheet: Sheet1
		Cells scored for segregation events
		Normal	Defective	Total		Percentage
	siNeg - Rep 1	514	14	528		2.65152
	siNeg - Rep 2	433	8	441		1.81406
	siNeg - Rep 3	214	6	220		2.72727
	siDNAJC9.3 - Rep 1	509	35	544		6.43382
	siDNAJC9.3 - Rep 2	413	27	440		6.13636
	siDNAJC9.3 - Rep 3	207	12	219		5.47945
