# Supplementary material for: DNAJC9 prevents CENP-A mislocalization and chromosomal instability by maintaining the fidelity of histone supply chains
Source: EMBO J. 2024 Apr 10;43(11):5. doi: 10.1038/s44318-024-00093-6 (PMC11148058; doi:10.1038/s44318-024-00093-6)
Supplement: Supplementary file 8 — Source data Fig. 3 [file 44318_2024_93_MOESM8_ESM.zip › Figure 3/3G/Percent_Segregation_Defects.xlsx]

## Sheet: Sheet1
		Cells scored for segregation events
		Normal	Defective	Total		Percentage
	siNeg - Rep 1	95	4	99		4.0404
	siNeg - Rep 2	55	5	60		8.33333
	siNeg - Rep 3	26	3	29		10.3448
	siDNAJC9.3 - Rep 1	47	13	60		21.6667
	siDNAJC9.3 - Rep 2	53	11	64		17.1875
	siDNAJC9.3 - Rep 3	36	9	45		20
