# Supplementary material for: DNAJC9 prevents CENP-A mislocalization and chromosomal instability by maintaining the fidelity of histone supply chains
Source: EMBO J. 2024 Apr 10;43(11):5. doi: 10.1038/s44318-024-00093-6 (PMC11148058; doi:10.1038/s44318-024-00093-6)
Supplement: Supplementary file 9 — Source data Fig. 4 [file 44318_2024_93_MOESM9_ESM.zip]

Archive with 28 entries (22 files):
- Figure 4/
- Figure 4/.DS_Store
- __MACOSX/Figure 4/._.DS_Store
- Figure 4/4E/
- Figure 4/4B/
- Figure 4/4C/
- Figure 4/4D/
- Figure 4/4A/
- Figure 4/4E/Western Blot_Quantification.xlsx
- __MACOSX/Figure 4/4E/._Western Blot_Quantification.xlsx
- Figure 4/4E/.DS_Store
- __MACOSX/Figure 4/4E/._.DS_Store
- Figure 4/4B/.DS_Store
- __MACOSX/Figure 4/4B/._.DS_Store
- Figure 4/4B/Western_Fig 4B.tif
- __MACOSX/Figure 4/4B/._Western_Fig 4B.tif
- Figure 4/4C/Western Blot_Quantification.xlsx
- __MACOSX/Figure 4/4C/._Western Blot_Quantification.xlsx
- Figure 4/4C/.DS_Store
- __MACOSX/Figure 4/4C/._.DS_Store
- Figure 4/4D/.DS_Store
- __MACOSX/Figure 4/4D/._.DS_Store
- Figure 4/4D/Western_Fig 4D.tif
- __MACOSX/Figure 4/4D/._Western_Fig 4D.tif
- Figure 4/4A/.DS_Store
- __MACOSX/Figure 4/4A/._.DS_Store
- Figure 4/4A/Transcript levels_RTqPCR.xlsx
- __MACOSX/Figure 4/4A/._Transcript levels_RTqPCR.xlsx
