# Supplementary material for: DNAJC9 prevents CENP-A mislocalization and chromosomal instability by maintaining the fidelity of histone supply chains
Source: EMBO J. 2024 Apr 10;43(11):5. doi: 10.1038/s44318-024-00093-6 (PMC11148058; doi:10.1038/s44318-024-00093-6)
Supplement: Supplementary file 9 — Source data Fig. 4 [file 44318_2024_93_MOESM9_ESM.zip › Figure 4/4E/Western Blot_Quantification.xlsx]

## Sheet: Sheet1
		Subcellular fractionation
			H2B Intensity	Endo CENPA Intensity	YFP-CENP-A Intensity	YFP-CENP-A normalized to H2B	Endo CENP-A normalized to H2B
	R1	siNeg	23087.5	2541.1	5037.71	0.218201	0.110064
		siDNAJC9	21685.9	21353.9	18223.6	0.840342	0.984692
	R2	siNeg	16229.2	6732.59	7083.74	0.436482	0.414845
		siDNAJC9	19798.9	15705.2	13891.6	0.701634	0.793236
	R3	siNeg	19137.4	4147.3	7873.45	0.411416	0.216711
		siDNAJC9	20371.3	15683.6	13140.6	0.645055	0.769886
