# Supplementary material for: DNAJC9 prevents CENP-A mislocalization and chromosomal instability by maintaining the fidelity of histone supply chains
Source: EMBO J. 2024 Apr 10;43(11):5. doi: 10.1038/s44318-024-00093-6 (PMC11148058; doi:10.1038/s44318-024-00093-6)
Supplement: Supplementary file 9 — Source data Fig. 4 [file 44318_2024_93_MOESM9_ESM.zip › Figure 4/4C/Western Blot_Quantification.xlsx]

## Sheet: Sheet1
	CHX assay
			Time (hrs)	Tubulin Intensity	YFP-CENPA Intensity	YFP-CENP-A normalized to tubulin	Percent relative to 0 hr
	Repeat 1	siNeg	0	16295.8	9507.64	0.583442	100
			3	14430.4	4867.08	0.337279	57.8086
			6	15135.2	2672.43	0.17657	30.2635
			9	14746.5	2041.48	0.138438	23.7278
		siDNAJC9	0	11500.4	11822.9	1.02804	100
			3	9330.64	9137.91	0.979345	95.2629
			6	9540.23	8527.38	0.893834	86.9451
			9	9950.3	8356.2	0.839795	81.6886
	Repeat 2	siNeg	0	11388.2	7799.28	0.684856	100
			3	8383.42	2406.38	0.28704	41.9124
			6	8789.83	1866.43	0.212339	31.0049
			9	11540	3416.79	0.296082	43.2328
		siDNAJC9	0	9959.54	12981.3	1.30341	100
			3	12346.5	12335.2	0.999085	76.6519
			6	9479.88	11268.8	1.1887	91.1998
			9	12741.7	10780.6	0.846086	64.9135
	Repeat 3	siNeg	0	16680.2	3000.22	0.179867	100
			3	14573.3	1299.96	0.0892014	49.5929
			6	12085.6	557.335	0.0461155	25.6386
			9	13875.3	334.678	0.0241203	13.4101
		siDNAJC9	0	16211.9	13361	0.824152	100
			3	15623.6	10305	0.659578	80.0312
			6	11675.7	7860.85	0.673267	81.6921
			9	9906.61	3754.71	0.379011	45.988
