# Supplementary material for: DNAJC9 prevents CENP-A mislocalization and chromosomal instability by maintaining the fidelity of histone supply chains
Source: EMBO J. 2024 Apr 10;43(11):5. doi: 10.1038/s44318-024-00093-6 (PMC11148058; doi:10.1038/s44318-024-00093-6)
Supplement: Supplementary file 9 — Source data Fig. 4 [file 44318_2024_93_MOESM9_ESM.zip › Figure 4/4A/Transcript levels_RTqPCR.xlsx]

## Sheet: Sheet2
			TRANSCRIPT LEVELS qPCR
				Individual Ct Values				Average Ct Values				Ct values normalized to GAPDH (dCt)			Mean expression levels (2^-dCt)
			technical replicate	CENP-A	GAPDH	DNAJC9		CENP-A	GAPDH	DNAJC9		CENP-A	DNAJC9		CENP-A	DNAJC9
	Rep1	siNegative	1	22.42	15.55	22.159		22.147	15.56	22.181		6.587	6.621		0.010402	0.0101597
			2	21.874	15.57	22.203
		siDNAJC9.3	1	22.404	15.49	24.337		22.7175	15.496	24.308		7.2215	8.812		0.00670057	0.00222497
			2	23.031	15.502	24.279
	Rep 2	siNegative	1	24.212	16.615	23.306		24.1905	16.612	23.3285		7.5785	6.7165		0.00523172	0.00950894
			2	24.169	16.609	23.351
		siDNAJC9.3	1	21.856	15.271	24.123		21.987	15.3035	24.1765		6.6835	8.873		0.00972895	0.00213285
			2	22.118	15.336	24.23
	Rep 3	siNegative	1	22.19	15.116	21.658		21.864	15.048	21.6785		6.816	6.6305		0.00887523	0.010093
			2	21.538	14.98	21.699
		siDNAJC9.3	1	21.102	15.319	24.585		21.8145	15.358	24.6845		6.4565	9.3265		0.0113868	0.00155756
			2	22.527	15.397	24.784
