# Supplementary material for: DNAJC9 prevents CENP-A mislocalization and chromosomal instability by maintaining the fidelity of histone supply chains
Source: EMBO J. 2024 Apr 10;43(11):5. doi: 10.1038/s44318-024-00093-6 (PMC11148058; doi:10.1038/s44318-024-00093-6)
Supplement: Supplementary file 10 — Source data Fig. 5 [file 44318_2024_93_MOESM10_ESM.zip]

Archive with 9 entries (7 files):
- Figure 5/
- __MACOSX/._Figure 5
- Figure 5/5A/
- Figure 5/.DS_Store
- __MACOSX/Figure 5/._.DS_Store
- Figure 5/5A/Fig 5A MNase DNAGel.tif
- __MACOSX/Figure 5/5A/._Fig 5A MNase DNAGel.tif
- Figure 5/5A/Fig 5A WESTERN Blot.tif
- __MACOSX/Figure 5/5A/._Fig 5A WESTERN Blot.tif
