# Supplementary material for: DNAJC9 prevents CENP-A mislocalization and chromosomal instability by maintaining the fidelity of histone supply chains
Source: EMBO J. 2024 Apr 10;43(11):5. doi: 10.1038/s44318-024-00093-6 (PMC11148058; doi:10.1038/s44318-024-00093-6)
Supplement: Supplementary file 11 — Source data Fig. 6 [file 44318_2024_93_MOESM11_ESM.zip]

Archive with 63 entries (55 files):
- Figure 6/
- Figure 6/6A/
- Figure 6/.DS_Store
- __MACOSX/Figure 6/._.DS_Store
- Figure 6/6B/
- Figure 6/6C/
- Figure 6/6A/Fig 6A.tif
- __MACOSX/Figure 6/6A/._Fig 6A.tif
- Figure 6/6B/.DS_Store
- __MACOSX/Figure 6/6B/._.DS_Store
- Figure 6/6B/siNeg/
- __MACOSX/Figure 6/6B/._siNeg
- Figure 6/6B/siDNAJC9.3/
- Figure 6/6B/siMCM2/
- Figure 6/6B/siMCM2+siDNAJC9.3/
- Figure 6/6C/.DS_Store
- __MACOSX/Figure 6/6C/._.DS_Store
- Figure 6/6C/CENP-A intensity corrected for background.xlsx
- __MACOSX/Figure 6/6C/._CENP-A intensity corrected for background.xlsx
- Figure 6/6B/siNeg/.DS_Store
- __MACOSX/Figure 6/6B/siNeg/._.DS_Store
- Figure 6/6B/siNeg/siNeg.dv
- Figure 6/6B/siNeg/Merged.tif
- __MACOSX/Figure 6/6B/siNeg/._Merged.tif
- Figure 6/6B/siNeg/Merged_INSET.tif
- __MACOSX/Figure 6/6B/siNeg/._Merged_INSET.tif
- Figure 6/6B/siNeg/CENPA_INSET.tif
- __MACOSX/Figure 6/6B/siNeg/._CENPA_INSET.tif
- Figure 6/6B/siNeg/CENPA.tif
- __MACOSX/Figure 6/6B/siNeg/._CENPA.tif
- Figure 6/6B/siDNAJC9.3/.DS_Store
- __MACOSX/Figure 6/6B/siDNAJC9.3/._.DS_Store
- Figure 6/6B/siDNAJC9.3/siDNAJC9.3.dv
- Figure 6/6B/siDNAJC9.3/Merged.tif
- __MACOSX/Figure 6/6B/siDNAJC9.3/._Merged.tif
- Figure 6/6B/siDNAJC9.3/Merged_INSET.tif
- __MACOSX/Figure 6/6B/siDNAJC9.3/._Merged_INSET.tif
- Figure 6/6B/siDNAJC9.3/CENPA_INSET.tif
- __MACOSX/Figure 6/6B/siDNAJC9.3/._CENPA_INSET.tif
- Figure 6/6B/siDNAJC9.3/CENPA.tif
- __MACOSX/Figure 6/6B/siDNAJC9.3/._CENPA.tif
- Figure 6/6B/siMCM2/.DS_Store
- __MACOSX/Figure 6/6B/siMCM2/._.DS_Store
- Figure 6/6B/siMCM2/siMCM2.dv
- Figure 6/6B/siMCM2/Merged.tif
- __MACOSX/Figure 6/6B/siMCM2/._Merged.tif
- Figure 6/6B/siMCM2/Merged_INSET.tif
- __MACOSX/Figure 6/6B/siMCM2/._Merged_INSET.tif
- Figure 6/6B/siMCM2/CENPA_INSET.tif
- __MACOSX/Figure 6/6B/siMCM2/._CENPA_INSET.tif
- Figure 6/6B/siMCM2/CENPA.tif
- __MACOSX/Figure 6/6B/siMCM2/._CENPA.tif
- Figure 6/6B/siMCM2+siDNAJC9.3/siMCM2+siDNAJC9.3.dv
- Figure 6/6B/siMCM2+siDNAJC9.3/.DS_Store
- __MACOSX/Figure 6/6B/siMCM2+siDNAJC9.3/._.DS_Store
- Figure 6/6B/siMCM2+siDNAJC9.3/Merged.tif
- __MACOSX/Figure 6/6B/siMCM2+siDNAJC9.3/._Merged.tif
- Figure 6/6B/siMCM2+siDNAJC9.3/Merged_INSET.tif
- __MACOSX/Figure 6/6B/siMCM2+siDNAJC9.3/._Merged_INSET.tif
- Figure 6/6B/siMCM2+siDNAJC9.3/CENPA_INSET.tif
- __MACOSX/Figure 6/6B/siMCM2+siDNAJC9.3/._CENPA_INSET.tif
- Figure 6/6B/siMCM2+siDNAJC9.3/CENPA.tif
- __MACOSX/Figure 6/6B/siMCM2+siDNAJC9.3/._CENPA.tif
