# Supplementary material for: DNAJC9 prevents CENP-A mislocalization and chromosomal instability by maintaining the fidelity of histone supply chains
Source: EMBO J. 2024 Apr 10;43(11):5. doi: 10.1038/s44318-024-00093-6 (PMC11148058; doi:10.1038/s44318-024-00093-6)
Supplement: Supplementary file 11 — Source data Fig. 6 [file 44318_2024_93_MOESM11_ESM.zip › Figure 6/6C/CENP-A intensity corrected for background.xlsx]

## Sheet: Sheet1
			Centromeric CENP-A Intensity					Non-centromeric CENP-A Intensity
			siNeg	siDNAJC9.3	siMCM2	siMCM2+siDNAJC9.3		siNeg	siDNAJC9.3	siMCM2	siMCM2+siDNAJC9.3
			29294	38878.8	18985.5	19533		1205	6992.75	917.5	1028
			25580	36957.8	21644.5	21028		-59	4495.75	1312.5	1880
			27904	31138.8	20556.5	15473		1918	3866.75	773.5	395
			27689	32145.8	18671.5	17311		1278	7153.75	552.5	259
			31775	39111.8	10928.5	18901		1352	5852.75	870.5	1034
			30030	29150.8	11351.5	17903		458	4586.75	780.5	1078
			30621	52983.8	15031.5	18096		1207	4780.75	1001.5	768
			26609	46910.8	18952.5	21465		17	9167.75	1195.5	1182
			35580	41413.8	15566.5	14297		892	10766.8	1934.5	1597
			32637	37278.8	15589.5	24705		-76	10373.8	1761.5	1556
			28390	31283.8	19285.5	25155		140	7818.75	510.5	1566
			27759	44986.8	19921.5	18604		939	2465.75	798.5	1885
			27930	50943.8	18844.5	20392		1886	11821.8	-94.5	1303
			33409.8	37633.8	20238.5	22536.5		3948.75	15703.8	471.5	1733.5
			35319.8	45660.5	16545.5	20411.5		3163.75	9049.5	261.5	1389.5
			29574.8	54127.5	14173.5	20917.5		2893.75	12721.5	672.5	1622.5
			30687.8	52208.5	14180.5	20794.5		3079.75	18539.5	357.5	673.5
			38056.8	53574.5	16346.5	25904.5		3446.75	10036.5	331.5	1102.5
			34674.8	45633.5	22276	20584.5		2018.75	15232.5	739	381.5
			42754.8	65232.5	19653	26520.5		2844.75	15642.5	365	2099.5
			31327.8	50349.5	23099	26934.5		1441.75	16832.5	880	1038.5
			34999.8	51750.5	21230	20966.5		2476.75	13909.5	-187	974.5
			35028.8	56604.5	23939	21128.5		2751.75	12352.5	1246	1026.5
			36435.8	49530.5	20387	23644.5		3169.75	11528.5	1422	1051.5
			38872.8	58871.5	20041	22862.5		2638.75	12905.5	1037	812.5
			38795.8	56650.5	22125	21276.5			10904.5	737	577.5
			44029.8	55047.5	21291	20630.5			12349.5	836	1383.5
			48326.8	46009.5	20662	24905.5			12799.5	1594	-937.5
			36852.8	50759.5	20880	20560.5			11954.5	911	-1193.5
			34483.8	64019.8	22381	27162.5		858.75	23566.8	1106	95.5
			44935.8	65214.8	21889	20493.5		1413.75	18364.8	805	-318.5
			45020.8	64915.8	21230	24404.5		3909.75	18421.8	-525	549.5
			34483.8	47336.8	23099	19912.5		3215.75	14388.8	171	-118.5
			31422.8	59791.8	16772	22154.5		2267.75	16208.8	308	-90.5
			35425.8	59247.8	19998	23099.5		2388.75	24780.8	-75	922.5
			39030.8	72658.8	15351.8	26996.5		2231.75	20726.8	969.75	282.5
			29144.8	65359.8	15623.8	23010.5		1768.75	31534.8	-260.25	328.5
			58714.5	56551.8	17881.8	21678.5		1206.75	20541.8	820.75	47.5
			43946.5	66143.8	17742.8	21753.5		2316.75	16938.8	820.75	963.5
			42924.5	79943.8	20886.8	19498.5		1416.75	22784.8	1340.75	691.5
			41549.5	69434.8	26459.8	28740.8		979.75	22998.8	1208.75	3139.75
			51473.5	55604	22778.8	28547.8		1773.5	12644	1582.75	1672.75
			39327.5	62376	24376.8	27126.8		1217.5	24871	117.75	2377.75
			45023.5	40457	19341.8	25482.8		846.5	13492	664.75	1605.75
			39284.5	40746	17076.8	23014.8		1348.5	19976	1346.75	772.75
			29787.5	69020	19383.8	31865.8		1680.5	19213	834.75	1445.75
			38610.5	53966	20254.8	27283.8		2296.5	14488	598.75	1024.75
			34049.5	47849	24941.8	27078.8		1660.5	12264	390.75	1563.75
			38786.5	46967	21716.8	24422.8		598.5	19525	1670.75	718.75
			38788.5	50169	17509.8	24495		-439.5	15271	1233.75	1737
			46387.5	42993	20200.8	22651		1339.5	16363	1024.75	1133
			51473.5	42099	29464.5	24048		-53.5	12584	205.5	490
			31317.2	48729.8	23563.5	21232		28.5	5198.75	-7.5	728
			30005.2	47873.8	31550.5	21776		1473.5	5808.75	328.5	731
			24220.2	64675.8	28394.5	16744		693.5	2746.75	525.5	454
			22132.2	56312.8	28598.5	13507		1440.5	4830.75	420.5	391
			25233.2	70761.8	21784.5	20382		1111.25	5934.75	524.5	1040
			27215.2	59616.8	29303.5	19615		872.25	3881.75	148.5	1406
			19336.2	64470.8	22038.5	16634		1401.25	3175.75	230.5	868
			32092.2	49708.8	23758.5	11508		1706.25	2619.75	287.5	478
			23516.2	67874.8	20720.5	19595		1539.25	1591.75	177.5	473
			22482.2	52824.8	19368.5	14756		2391.25	3779.75	149.5	212
			20751.2	50155.8	22799.5	18114		2879.25	2477.75	92.5	-20
			20405.2	56634.8	21693.2	29566		-159.75	3519.75	861.25	852
			22086.2	48407.8	17915.2	24637		593.25	4871.75	944.25	1074
			24079.2	66688.8	21304.2	31749		458.25	4307.75	1225.25	1261
			29461.2	51381.8	20186.2	23627		1324.25	8770.75	1525.25	424
			30676.2	40122.5	21297.2	27621		1299.25	11764.5	976.25	953
			26934.2	34415.5	19804.2	17738		1396.25	9915.5	429.25	263
			26676.2	43733.5	21691.2	34281		1279.25	13839.5	629.25	733
			28558.2	62831.5	19592.2	25054		1292.25	14942.5	960.25	1340
			43672.2	50791.5	21498.2	28909		-689.75	16165.5	1324.25	1493
			33447.2	44749.5	21672	25881		1247.25	13511.5	315	1967
			30566.2	44246.5	26044	19118		-59.75	11466.5	522	1070
			29459.2	58357.5	22750	29567		1737.25	17441.5	155	534
			35003.2	48717.5	21059	23487		3105.25	12622.5	391	2072
			35794.2	55889.5	28328	32238		1589.25	14589.5	779	406
			26384.2	48862.5	24090	24178		1401.25	13312.5	260	1706
			47367	62035.5	28957	21341		1244.25	12341.5	890	1529
			59022	57129.8	34141	21357		3560.25	12552.8	712	1505
			55538	72478.8	25876	17761.2		3347.25	8998.75	927	1437.25
			60274	48216.8	26463	19915.2		3572.25	13946.8	-277	1508.25
			58974	66716.8	34518	16840.2		3741.25	7851.75	1195	2248.25
			60015	46603.8	28410	21575.2		1555	7819.75	-77	2435.25
			60257	63543.8	26804	22302.2		2619	12390.8	831	2226.25
			56498	44337.8	27879	19218.2		2413	9558.75	1900	1968.25
			54954	61186.8	31198.5	20331.2		3267	5662.75	1652.5	1901.25
			52677	43046.8	37281.5	20194.2		1874	10015.8	2559.5	2007.25
			64781	65104.8	26133.5	18196.2		473	7983.75	1279.5	1082.25
			50943	70776.8	29534.5	22327.2		2320	7002.75	3997.5	1698.25
			15398.2	47418.8	35404.5	20468.2		3489	5972.75	1888.5	552.25
			13782.2	74529.2	28308.5	19078.2		3247	4217.25	1450.5	555.25
			16837.2	94168.2	25400.5	20491.2		2968	3457.25	3679.5	826.25
			11376.2	69968.2	29000.5	17693.2		2502	3677.25	3025.5	1547.25
			13444.2	84479.2	31890.5	17890.2		2474	3874.25	3254.5	2044.25
			20565.2	78333.2	31904.5	21747.2		1153.25	4495.25	2107.5	1053.25
			15421.2	71043.2	26288.5	20292.2		3372.25	4007.25	2594.5	1622.25
			14276.2	75303.2	30135.5	21466.2		2236.25	4432.25	1073.5	2043.25
			18779.2	65598.2	17782	35890.2		2226.25	3292.25	974	1373.25
			13654.2	71251.2	18936	21726.2		818.25	5762.25	2214	2106.25
			18903.2	77282.2	17449	25240.2		1194.25	5321.25	2563	1363.25
			17407.2	74716.2	16873	19003.2		1832.25	5655.25	1714	1935.25
			21452.2	70665.2	19156	24760.2		2128.25	4565.25	2835	1523.25
			20763.2	71174.2	15375	27588.2		1982.25	4148.25	3648	2117.25
			17816.2	54792	19089	26788.2		2878.25	5903	1953	2078.25
			17245.2	56759	19193	22787.2		2514.25	4965	3794	311.25
			23360.2	42926	17553	31790.2		2676.25	6355	2034	770.25
			18923.2	52072	15906	21363.2		3011.25	7974	2325	2322.25
			19796.2	59325	20590	25599.8		2886.25	3917	1945	869.75
			16033.2	42615	17201	26575.8		2388.25	5347	1432	1537.75
			13744.2	47957	17545	26085.8		2267.25	6450	1957	1758.75
			20996	45513	17242	34720.8		3268.25	4327	542	1645.75
			18627	34703	35356	23718.8		2040.25	8522	1281	1483.75
			20741	38189	35152	27962.8		1448.25	10565	1822	2534.75
			26313	38821	42638	27622.8		1011.25	13630	440	1633.75
			24789	36027	37946	20220.8		1273.25	9554	2507	1840.75
			20695	38855	41917	21049.8		382	12299	2457	2689.75
			21802	41667	34777	19862.8		841	10798	4005	1703.75
			20627	30896	43873	21363.8		1029	6146	2483	1119.75
			24614	40296	31994	31111.8		1641	8119	2254	3353.75
			20568	42251	39526	27896.8		1174	11065	1382	3052.75
			21714	34807	42321	31374.2		-132	10518	1836	2367.25
			22614	37225	47647	27800.2		1072	9024	1738	2043.25
			29753.2	39859	36729	27567.2		500	13982	232	2287.25
			32956.2	41749	34142	30096.2		1238	5859	873	3306.25
			42281.2	34822	37046	27935.2		2982	10268	1937	715.25
			34401.2	49074	45854	23673.2		2595	20389	1084	1867.25
			43190.2	21889.8	44390	28861.2		1702	2420.75	1659	1992.25
			31001.2	32168.8	36575.8	25920.2		2268.25	3522.75	1505.75	1863.25
			38540.2	26345.8	47274.8	20986		1884.25	3886.75	3757.75	2926
			31118.2	23592.8	48069.8	31950		3385.25	2900.75	1847.75	1592
			41374.2	24907.8	43625.8	23942		1702.25	4554.75	2101.75	2270
			38085.2	33723.8	39058.8	25715		1374.25	3388.75	2455.75	2388
			35058.2	23336.8	44354.8	19679		1886.25	3261.75	2747.75	2532
			42446.2	21110.8	36503.8	27533		1408.25	4469.75	2058.75	2660
			41844.2	24766.8	45486.8	23185		387.25	3463.75	1500.75	3006
			39806.2	27770.8	27808.8	20893		1082.25	2748.75	876.75	3076
			52675.2	29344.8	29037.8	23175		617.25	1366.75	1885.75	1302
			53135.2	21775.8	31075.8	23913		464.25	2536.75	1850.75	1132
			46783.2	29415.8	27689.8	24531		850.25	4690.75	2308.75	2175
			46456.2	26477.8	32282.8	25444		-153.75	4294.75	2548.75	1386
			39309.2	26391.8	38438.8	24914		-929.75	1132.75	2434.75	1367
			48385.2	29911	39440.8	18594		2261.25	1503	1733.75	1370
			48206.2	26060	31440.8	20346		1493.25	3558	2525.75	1255
			54127.2	17211	40010.8	22346		848.25	3348	2145.75	1181
			51044.2	28069	38123.8	29351.2		1811.25	4463	2176.75	533.25
			61127.2	27782	16168.5	22086.2		827.25	2948	2869.5	1909.25
			51606.2	26231	18608.5	32168.2		1369.25	3291	1975.5	1377.25
			51545.2	29745	16168.5	29196.2		837.25	3522	1990.5	740.25
			39925.2	28465	14403.5	25838.2		2201.25	4580	1961.5	653.25
			27810.2	32442	19455.5	31293.2		1538.25	3006	1581.5	1783.25
			40016.2	22695	20628.5	37880.2		750.25	3720	2645.5	2067.25
			32981.2	26277	15196.5	42818.2		1339.25	2555	2962.5	2506.25
			47212.2	23741	19668.5	29871.2		1545.25	2734	2723.5	1524.25
			32262.2	22009	17224.5	27757.2		3582.25	1311	2628.5	2207.25
			38270.2	29102	21295.5	25175.2		3010.25	2776	1678.5	1044.25
			41049.2	23104	16564.5	21572.2		3505.25	3135	2097.5	3098.25
			35828.2	21489.2	21055.5	16032.2		2629.25	5781.25	2018.5	2501.25
			32978.2	28712.2	17861.5	13252.2		3699.25	7906.25	2447.5	917.25
			40913.2	25502.2	22241.8	27311.5		3659.25	9247.25	1754.75	1449.5
			26693.2	37870.2	20395.8	32837.5		2051.25	5517.25	1330.75	1096.5
			34160.2	23536.2	14324.8	26750.5		2913.25	7439.25	1599.75	1445.5
			36282.2	28434.2	27897.8	30788.5		3821.25	4926.25	1335.75	934.5
			40163.2	21369.2	19236.8	28997.5		3702.25	5612.25	1215.75	1607.5
			36600.2	20345.2	23803.8	31202.5		2130.25	9036.25	1877.75	2266.5
			37345.2	25027.2	17643.8	32101.5		1753.25	6017.25	1150.75	1232.5
			40595.2	24438.2	20381.8	28497.5		1540.25	5917.25	294.75	1921.5
			37503.2	31322.2	19505.8	24938.5		1717.25	3356.25	121.75	1208.5
			39762.2	31456.2	21413.8	25488.5		1406.25	4404.25	357.75	1825.5
			37070.2	30768.2	14691.8	27775.5		591.25	4256.25	-199.25	1607.5
			28839.2	27127.2	20467.8	27311.5		1349.25	2948.25	-160.25	1357.5
			40770.2	36350.2	18651.8	28008.5		1659.25	3247.25	52.75	1022.5
			43107.2	28026.2	18579.8	29391.5		1720.25	3055.25	1595.75	1268.5
			43091.2	30862.2	17765.8	19155.2		1516.25	3362.25	1230.75	1248.25
				29651.2	25043.8	22367.2		1381.25	3647.25	1465.75	1018.25
				29450.2	20714	15852.2		2068.25	5008.25	1428	1464.25
				27953.2	15102	18816.2		2673.25	3088.25	831	2013.25
				33822.2	19346	18824.2		-193.75	3315.25	1927	427.25
					17926	19785.2		2271.25		2023	2768.25
					17134	22120.2				1632	951.25
					17636	22101.2				738	1454.25
					12754	20436.2				773	1174.25
					13767	13847.2				955	595.25
					14135	17105.2				1605	393.25
					16490	14418.5				2015	1307.5
					15739	15462.5				1189	768.5
					14469	20373.5				1260	313.5
					9622	15076.5				1215	801.5
					15529.5	11227.5				1693.5	1093.5
					10507.5	10551.5				1192.5	334.5
					13102.5	10388.5				1172.5	-25.5
					12233.5	12259.5				875.5	-174.5
					13946.5	10861.5				1403.5	970.5
					10393.5	12658.5				1653.5	311.5
					13011.5					1478.5
					13321.5					1111.5
