# Supplementary material for: DNAJC9 prevents CENP-A mislocalization and chromosomal instability by maintaining the fidelity of histone supply chains
Source: EMBO J. 2024 Apr 10;43(11):5. doi: 10.1038/s44318-024-00093-6 (PMC11148058; doi:10.1038/s44318-024-00093-6)
Supplement: Supplementary file 12 — Source data Fig. 7 [file 44318_2024_93_MOESM12_ESM.zip]

Archive with 71 entries (63 files):
- Figure 7/
- __MACOSX/._Figure 7
- Figure 7/.DS_Store
- __MACOSX/Figure 7/._.DS_Store
- Figure 7/7C/
- Figure 7/7B/
- __MACOSX/Figure 7/._7B
- Figure 7/7C/Mean nuclear CENPA intensity.xlsx
- __MACOSX/Figure 7/7C/._Mean nuclear CENPA intensity.xlsx
- Figure 7/7B/.DS_Store
- __MACOSX/Figure 7/7B/._.DS_Store
- Figure 7/7B/No vector /
- Figure 7/7B/J/
- Figure 7/7B/4A/
- Figure 7/7B/WT/
- Figure 7/7B/4AJ/
- Figure 7/7B/No vector /.DS_Store
- __MACOSX/Figure 7/7B/No vector /._.DS_Store
- Figure 7/7B/No vector /No_vector_PRJ.dv
- Figure 7/7B/No vector /DAPI.tif
- __MACOSX/Figure 7/7B/No vector /._DAPI.tif
- Figure 7/7B/No vector /Merged.tif
- __MACOSX/Figure 7/7B/No vector /._Merged.tif
- Figure 7/7B/No vector /FLAG-DNAJC9.tif
- __MACOSX/Figure 7/7B/No vector /._FLAG-DNAJC9.tif
- Figure 7/7B/No vector /CENPA.tif
- __MACOSX/Figure 7/7B/No vector /._CENPA.tif
- Figure 7/7B/J/.DS_Store
- __MACOSX/Figure 7/7B/J/._.DS_Store
- Figure 7/7B/J/DAPI.tif
- __MACOSX/Figure 7/7B/J/._DAPI.tif
- Figure 7/7B/J/J_mutant_DNAJC9_PRJ.dv
- Figure 7/7B/J/Merged.tif
- __MACOSX/Figure 7/7B/J/._Merged.tif
- Figure 7/7B/J/FLAG-DNAJC9.tif
- __MACOSX/Figure 7/7B/J/._FLAG-DNAJC9.tif
- Figure 7/7B/J/CENPA.tif
- __MACOSX/Figure 7/7B/J/._CENPA.tif
- Figure 7/7B/4A/.DS_Store
- __MACOSX/Figure 7/7B/4A/._.DS_Store
- Figure 7/7B/4A/4A_mutant_DNAJC9_PRJ.dv
- Figure 7/7B/4A/DAPI.tif
- __MACOSX/Figure 7/7B/4A/._DAPI.tif
- Figure 7/7B/4A/Merged.tif
- __MACOSX/Figure 7/7B/4A/._Merged.tif
- Figure 7/7B/4A/FLAG-DNAJC9.tif
- __MACOSX/Figure 7/7B/4A/._FLAG-DNAJC9.tif
- Figure 7/7B/4A/CENPA.tif
- __MACOSX/Figure 7/7B/4A/._CENPA.tif
- Figure 7/7B/WT/.DS_Store
- __MACOSX/Figure 7/7B/WT/._.DS_Store
- Figure 7/7B/WT/WT_DNAJC9_PRJ.dv
- Figure 7/7B/WT/DAPI.tif
- __MACOSX/Figure 7/7B/WT/._DAPI.tif
- Figure 7/7B/WT/Merged.tif
- __MACOSX/Figure 7/7B/WT/._Merged.tif
- Figure 7/7B/WT/FLAG-DNAJC9.tif
- __MACOSX/Figure 7/7B/WT/._FLAG-DNAJC9.tif
- Figure 7/7B/WT/CENPA.tif
- __MACOSX/Figure 7/7B/WT/._CENPA.tif
- Figure 7/7B/4AJ/.DS_Store
- __MACOSX/Figure 7/7B/4AJ/._.DS_Store
- Figure 7/7B/4AJ/DAPI.tif
- __MACOSX/Figure 7/7B/4AJ/._DAPI.tif
- Figure 7/7B/4AJ/Merged.tif
- __MACOSX/Figure 7/7B/4AJ/._Merged.tif
- Figure 7/7B/4AJ/4AJ_mutant_DNAJC9_PRJ.dv
- Figure 7/7B/4AJ/FLAG-DNAJC9.tif
- __MACOSX/Figure 7/7B/4AJ/._FLAG-DNAJC9.tif
- Figure 7/7B/4AJ/CENPA.tif
- __MACOSX/Figure 7/7B/4AJ/._CENPA.tif
