# Supplementary material for: DNAJC9 prevents CENP-A mislocalization and chromosomal instability by maintaining the fidelity of histone supply chains
Source: EMBO J. 2024 Apr 10;43(11):5. doi: 10.1038/s44318-024-00093-6 (PMC11148058; doi:10.1038/s44318-024-00093-6)
Supplement: Supplementary file 12 — Source data Fig. 7 [file 44318_2024_93_MOESM12_ESM.zip › Figure 7/7C/Mean nuclear CENPA intensity.xlsx]

## Sheet: Sheet1
			Mean nuclear CENP-A levels
			No vector	WT	J	4A	4AJ
			9.439	6.621	34.309	11.333	34.213
			14.369	7.808	47.055	11.38	52.91
			17.443	7.604	38.473	8.906	36.605
			16.284	7.302	41.398	8.497	47.961
			17.335	7.551	36.2	12.073	36.26
			14.885	7.388	59.154	12.656	30.188
			15.883	5.09	24.213	12.657	25.736
			16.288	6.632	23.824	12.876	30.813
			17.706	7.556	35.314	10.73	28.852
			16.742	6.869	34.891	12.045	20.191
			16.036	8.184	24.282	18.999	19.782
			13.788	7.236	23.342	16.415	28.552
			12.68	20.288	18.513	14.438	21.429
			15.117	17.861	23.846	12.425	22.301
			21.577	19.508	27.5	15.756	19.872
			15.628	19.927	13.57	11.065	20.481
			14.953	20.17	8.683	17.875	19.326
			13.812	19.793	19.238	16.419	22.456
			18.954	20.639	18.855	10.847	23.681
			16.205	13.528	10.006	13.337	16.183
			24.359	19.105	14.659	15.476	17.67
			15.22	12.093	20.517	9.433	15.855
			14.148	26.269	25.687	11.123	16.497
			14.015	28.009	8.967	12.2	21.288
			12.001	31.337	40.281	17.018	15.899
			15.937	33.449	22.628	13.606	20.736
			12.072	29.735	56.847	10.813	21.206
			13.888	31.139	30.859	12.174	21.555
			14.558	27.51	25.17	12.551	20.509
			14.864	26.365	13.897	17.136	29.563
			15.757	25.504	21.137	24.303	34.294
			15.938	17.221	27.73	24.23	36.005
			18.483	22.604	13.361	23.797	34.854
			18.92	23.253	12.647	16.563	19.457
			19.167	28.964	22.152	20.975	21.34
			23.973	22.947	25.569	24.737	27.279
			16.183	22.189	16.518	17.679	25.284
			13.575	27.957	48.541	16.671	22.347
			17.32	21.378	37.326	7.764	22.509
			21.452	18.416	41.773	8.943	22.819
			15.075	16.74	16.763	9.877	18.783
			14.157	18.413	24.145	10.333	17.31
			17.778	19.74	21.016	6.888	23.503
			18.144	20.504	32.53	11.21	23.623
			18.858	19.99	21.725	12.929	35.4
			19.059	19.148	17.498	9.73	16.269
			23.288	24.173	21.291	9.09	13.542
			21.319	19.194	20.555	8.616	26.494
			18.998	19.682	31.763	9.979	23.195
			25.496	20.631	28.43	14.465	13.787
			14.566	21.733	34.442	10.187	13.412
			18.114	12.276	20.67	13.128	15.33
			19.296	13.253	13.783	13.548	10.328
			16.181	11.627	37.905	15.293	11.358
			24.151	13.077	22.921	21.963	13.617
			17.959	11.434	21.059	20.37	14.382
			20.508	13.142	45.287	15.925	8.786
			15.306	11.685	32.999	17.946	9.333
			18.747	10.755	30.035	15	12.457
			29.299	10.551	36.61	19.564	13.264
			19.95	9.441	23.661	16.266	11.862
			21.009	13.453	36.487	18.435	11.828
			21.305	16.271	35.696	13.667	9.944
			21.011	16.436	22.64	10.038	13.098
			20.467	14.123	50.843	9.885	13.656
			20.018	19.283	37.029	15.082	16.819
			23.089	16.366	39.583	11.289	16.888
			21.511	17.728	25.169	14.599	15.586
			18.884	16.664	35.944	9.245	25.291
			27.49	15.334	18.831	15.699	11.41
			22.038	18.448	16.537	13.733	10.566
			19.341	16.385	38.574	7.745	17.392
			27.987	16.435	35.135	12.552	16.001
			21.534	13.654	26.754	11.832	25.769
			21.428	12.757	24.661	8.172	13.076
			23.016	16.146	24.119	8.71	12.139
			23.928	12.787	25.644	11.995	13.707
			19.967	10.517	37.297	9.397	36.907
			20.129	11.107	11.996	11.398	19.288
			18.762	9.742	70.684	7.265	14.844
			24.259	12.77	22.7	7.436	9.852
			36.417	11.377	36.651	9.109	11.711
			23.79	17.462	32.844	6.324	26.614
			21.819	12.189	38.577	7.76	32.777
			23.936	11.185	44.585	6.641	18.189
			24.696	9.746	21.334	8.443	24.497
			25.882	12.595	21.172	8.634	18.462
			20.554	10.014	24.571	8.227	19.64
			23.45	7.986	29.301	8.518	16.742
			28.843	8.434	28.955	7.002	15.891
			19.29	11.652	34.264	8.918	14.255
			24.304	11.482	21.916	13.284	14.878
			29.304	12.963	51.483	9.533	15.14
			19.227	10.142	56.754	8.288	14.58
			22.284	12.966	66.293	15.442	16.954
			23.837	11.383	26.593	26.966	11.387
			19.734	14.907	28.118	24.142	16.347
			21.071	15.455	30.458	21.69	27.082
			20.74	12.504	34.874	15.217	30.96
			18.842	11.76	26.197	18.652	31.537
			20.234	13.394	31.691	17.793	35.261
			22.571	15.487	23.782	17.541	27.498
			21.576	12.526	80.23	14.849	41.08
			18.345	11.738	13.071	15.49	27.013
			19.954	14.542	44.883	15.341	18.794
			18.206	14.578	47.924	11.629	20.45
			19.659	14.974	36.758	10.129	21.053
			17.433	23.224	20.705	13.021	18.827
			22.265	17.299	31.753	15.943	47.779
			17.959	17.474	30.355	14.152	24.344
			27.538	13.457	36.202	12.438	34.903
			25.196	13.239	37.305	11.492	30.869
			14.68	13.627	20.216	13.474	30.946
			17.047	14.288	17.621	12.509	22.473
			21.377	13.086	30.732	12.909	24.435
			19.628	14.121	38.586	12.804	20.949
			26.884	15.371	14.163	10.298	18.529
			25.021	16.314	14.939	11.405	20.297
			23.665	14.341	31.221	11.264	20.928
			30.786	14.956	15.246	14.301	21.791
			30.343	16.226	89.041	13.286	15.078
			34.322	16.262	100.166	10.004	15.982
			31.624	13.749	97.614	17.844	16.643
			31.641	18.456	98.868	18.533	17.81
			26.739	17.308	97.338	13.052	18.986
			28.041	19.304	95.204	17.859	23.503
			28.439	13.387	77.941	11.497	16.533
			32.24	12.042	124.322	15.914	12.583
			30.54	12.409	98.088	15.679	13.377
			34.551	15.588	105.585	16.919	16.583
			29.651	15.864	115.915	15.361	18.164
			31.21	17.063	86.342	16.788	12.134
			31.427	15.262	92.816	17.386	12.165
			38.217	15.788	93.437	15.536	14.434
			25.274	18.546	66.554	11.9	32.974
			33.569	14.097	41.455	12.662	23.043
			38.669	14.599	48.066	14.189	23.218
			29.843	15.551	28.387	13.341	27.075
			30.329	19.436	44.588	11.005	27.388
			32.051	16.74	46.487	14.284	25.821
			35.36	18.579	33.441	18.075	25.322
			28.967	17.069	27.674	19.754	24.313
			29.285	16.622	35.831	27.04	34.694
			36.649	16.974	41.255	30.661	30.38
			35.025	16.354	39.586	27.582	26.584
			31.248	13.311	33.358	33.756	27.506
			36.409	13.111	36.246	30.672	27.332
			29.82	13.77	63.657	23.44	26.974
			32.544	12.804	48.72	31.551	23.511
			42.001	23.26	48.249	31.824	23.032
			36.525	16.402	44.127	27.789	70.269
			32.382	29.31	47.298	18.028	45.619
			39.809	16.525	33.771	11.593	65.945
			32.641	18.333	29.971	18.589	33.205
			31.347	18.957	94.417	16.65	68.767
			45.773	24.798	48.165	24.007	53.615
			37.169	34.44	58.045	16.528	39.686
			36.914	18.324	48.718	16.225	52.91
			33.03	25.156	54.532	13.828	38.741
			28.283	26.227	60.82	12.65	34.12
			38.468	14.685	66.615	14.245	38.622
			39.404	13.157	84.013	14.067	45.283
			35.032	21.39	86.981	19.197	32.37
			28.128	15.235	32.816	21.517	34.367
			30.101	15.335	33.979	22.102	45.593
			26.348	12.577	31.037	24.01	28.346
			31.024	18.441	31.693	19.914	27.754
			28.286	14.637	32.13	22.594	25.861
			27.719	15.614	33.695	19.736	26.786
			35.835	23.132	30.947	23.742	31.835
			32.886	13.507	32.145	21.845	31.932
			26.912	13.745	33.413	18.095	29.556
			29.589	13.865	31.748	25.346	24.999
			24.631	13.84	23.235	17.212	25.696
			26.778	14.871	29.239	18.975	27.711
			22.762	14.282	19.05	17.096	23.971
			37.262	15.036	47.207	15.006	24.159
			25.971	16.49	32.995	16.585	23.937
			29.785	17.877	36.396	13.624	20.916
			24.514	17.654	25.841	15.744	20.794
			21.439	16.411	38.77	16.803	18.393
			26.599	17.668	41.288	20.598	22.267
			29.132	17.35	29.315	17.848	21.719
			41.297	14.877	50.299	17.664	19.26
			15.768	9.034	25.676	13.998	18.028
			19.744	10.371	51.122	21.664	16.011
			27.243	10.559	48.368	15.265	9.026
			22.601	24.721	43.548	16.387	12.294
			23.201	10.305	46.271	14.395	12.285
			25.97	24.535	54.037	29.135	17.611
			32.278	13.648	46.729	22.698	23
			23.82	13.016	51.365	20.901	17.988
			21.6	19.692	65.314	21.707	26.973
			28.584	17.468	52.214	20.831	18.493
			27.496	16.158	48.407	18.585	19.286
			23.361	14.372	49.652	18.461	21.783
			30.439	8.617	32.197	20.159	23.545
			23.732	13.862	46.131	18.819	26.54
			22.359	14.965	40.777	19.374	19.981
			32.998	15.335	60.365	31.331	18.974
			34.501	14.856	48.62	34.81	20.779
			32.46	12.817	48.049	22.558
			24.569	14.163	43.954	23.061
			29.809	13.119	65.962	21.12
			30.824	13.526		26.171
			25.093			24.427
			23.086			25.544
			24.283

## Sheet: Sheet2
			TRANSCRIPT LEVELS qPCR																				TRANSCRIPT LEVELS qPCR
				Individual Ct Values				Average Ct Values				Ct values normalized to GAPDH (dCt)			Mean expression levels (2^-dCt)									Individual Ct Values				Average Ct Values				Ct values normalized to GAPDH (dCt)			Mean expression levels (2^-dCt)
			technical replicate	CENP-A	GAPDH	MCM2	DNAJC9	CENP-A	GAPDH	MCM2	DNAJC9	CENP-A	MCM2	DNAJC9	CENP-A	MCM2	DNAJC9						technical replicate	CENP-A	GAPDH	DNAJC9		CENP-A	GAPDH	DNAJC9		CENP-A	DNAJC9		CENP-A	DNAJC9
	Rep1	siNegative	1	22.802	16.095	24.723	22.622	22.853	16.05	24.513	22.6205	6.803	8.463	6.5705	0.00895556	0.00283389	0.0105216				Rep1	siNegative	1	22.42	15.55	22.159		22.147	15.56	22.181		6.587	6.621		0.010402	0.0101597
			2	22.904	16.005	24.303	22.619																2	21.874	15.57	22.203
		siDNAJC9.3	1	23.383	15.953	24.505	24.908	23.4695	15.967	24.7615	24.979	7.5025	8.7945	9.012	0.00551471	0.00225212	0.00193695					siDNAJC9.3	1	22.404	15.49	24.337		22.7175	15.496	24.308		7.2215	8.812		0.00670057	0.00222497
			2	23.556	15.981	25.018	25.05																2	23.031	15.502	24.279
		siMCM2	1	24.496	16.034	29.052	22.645	24.5145	16.0215	28.6855	22.6605	8.493	12.664	6.639	0.00277557	0.000154084	0.0100337
			2	24.533	16.009	28.319	22.676
		siMCM2+siDNAJC9.3	1	24.382	16.142	28.803	25.377	24.3675	16.1345	28.614	25.304	8.233	12.4795	9.1695	0.00332369	0.000175104	0.00173662
			2	24.353	16.127	28.425	25.231
	Rep 2	siNegative	1	22.34	16.133	24.681	22.812	22.3585	16.0795	24.509	22.787	6.279	8.4295	6.7075	0.0128775	0.00290047	0.00956844				Rep 2	siNegative	1	24.212	16.615	23.306		24.1905	16.612	23.3285		7.5785	6.7165		0.00523172	0.00950894
			2	22.377	16.026	24.337	22.762																2	24.169	16.609	23.351
		siDNAJC9.3	1	23.066	15.911	24.365	24.961	23.1575	15.907	24.527	24.9985	7.2505	8.62	9.0915	0.00656723	0.00254168	0.0018331					siDNAJC9.3	1	21.856	15.271	24.123		21.987	15.3035	24.1765		6.6835	8.873		0.00972895	0.00213285
			2	23.249	15.903	24.689	25.036																2	22.118	15.336	24.23
		siMCM2	1	24.145	15.979	28.477	22.722	24.1355	15.9405	28.572	22.7145	8.195	12.6315	6.774	0.00341239	0.000157594	0.0091374
			2	24.126	15.902	28.667	22.707
		siMCM2+siDNAJC9.3	1	23.367	16.033	28.861	25.148	23.2735	16.0365	28.556	25.0925	7.237	12.5195	9.056	0.00662897	0.000170316	0.00187876
			2	23.18	16.04	28.251	25.037																2
	Rep 3	siNegative	1	23.431	15.915	23.798	22.284	23.5045	15.9255	23.659	22.298	7.579	7.7335	6.3725	0.0052299	0.00469877	0.0120694				Rep 3	siNegative	1	22.19	15.116	21.658		21.864	15.048	21.6785		6.816	6.6305		0.00887523	0.010093
			2	23.578	15.936	23.52	22.312																2	21.538	14.98	21.699
		siDNAJC9.3	1	23.234	15.791	24.044	24.599	23.3175	15.8115	24.291	24.718	7.506	8.4795	8.9065	0.00550134	0.00280166	0.0020839					siDNAJC9.3	1	21.102	15.319	24.585		21.8145	15.358	24.6845		6.4565	9.3265		0.0113868	0.00155756
			2	23.401	15.832	24.538	24.837																2	22.527	15.397	24.784
		siMCM2	1	24.267	15.987	27.969	22.394	24.2765	15.9515	27.8995	22.4475	8.325	11.948	6.496	0.00311835	0.000253101	0.0110792
			2	24.286	15.916	27.83	22.501
		siMCM2+siDNAJC9.3	1	24.245	15.832	28.126	24.501	24.1715	15.898	27.927	24.483	8.2735	12.029	8.585	0.00323168	0.000239282	0.0026041
			2	24.098	15.964	27.728	24.465
