# Supplementary material for: DNAJC9 prevents CENP-A mislocalization and chromosomal instability by maintaining the fidelity of histone supply chains
Source: EMBO J. 2024 Apr 10;43(11):5. doi: 10.1038/s44318-024-00093-6 (PMC11148058; doi:10.1038/s44318-024-00093-6)
Supplement: Supplementary file 13 — Source data Fig. 8 [file 44318_2024_93_MOESM13_ESM.zip]

Archive with 16 entries (13 files):
- Figure 8/
- __MACOSX/._Figure 8
- Figure 8/.DS_Store
- __MACOSX/Figure 8/._.DS_Store
- Figure 8/8A/
- __MACOSX/Figure 8/._8A
- Figure 8/8D/
- __MACOSX/Figure 8/._8D
- Figure 8/8A/.DS_Store
- __MACOSX/Figure 8/8A/._.DS_Store
- Figure 8/8A/CENPA_CUTRUNSeq_All_peaks_siNeg_siDNAJC9.xlsx
- __MACOSX/Figure 8/8A/._CENPA_CUTRUNSeq_All_peaks_siNeg_siDNAJC9.xlsx
- Figure 8/8D/.DS_Store
- __MACOSX/Figure 8/8D/._.DS_Store
- Figure 8/8D/Fold enrichment_ChIP-ATLAS analysis.xlsx
- __MACOSX/Figure 8/8D/._Fold enrichment_ChIP-ATLAS analysis.xlsx
