# Supplementary material for: DNAJC9 prevents CENP-A mislocalization and chromosomal instability by maintaining the fidelity of histone supply chains
Source: EMBO J. 2024 Apr 10;43(11):5. doi: 10.1038/s44318-024-00093-6 (PMC11148058; doi:10.1038/s44318-024-00093-6)
Supplement: Supplementary file 13 — Source data Fig. 8 [file 44318_2024_93_MOESM13_ESM.zip › Figure 8/8A/CENPA_CUTRUNSeq_All_peaks_siNeg_siDNAJC9.xlsx]

## Sheet: contrast_sig_siNeg_MsCENPA_vs_s
	peakID	siNeg_MsCENPA_1	siNeg_MsCENPA_3	siDNAJC9_MsCENPA_1	siDNAJC9_MsCENPA_3	baseMean	log2FoldChange (siDNAJC9/siNeg)	pvalue	padj
	chr2:213696000-213701000	295561	296671	4.3348e+06	1.41748e+07	4.77546e+06	4.96595	6.1e-07	0.00533478
	chr4:30940000-30945000	504849	137387	6.5927e+06	11430538	4.66637e+06	4.81059	2.6e-06	0.0106974
	chr6:99887000-99892000	393015	200558	2.51626e+06	1.38407e+07	4.23764e+06	4.78432	8.1e-06	0.0124913
	chr2:210957000-210962000	489672	97856.7	5.52678e+06	9.87226e+06	3.99664e+06	4.71202	7.39e-06	0.0124913
	chr4:21099000-21104000	248430	215866	4.85653e+06	6.90605e+06	3.05672e+06	4.663	1.17e-07	0.00221653
	chr3:181106000-181111000	445737	251327	3.57718e+06	1.39266e+07	4.55022e+06	4.65022	6.35e-06	0.0124913
	chr1:92936000-92941000	294762	207340	6.17332e+06	6.35481e+06	3.25756e+06	4.64103	1.69e-07	0.00221653
	chr9:14429000-14434000	540796	227105	6.31686e+06	1.26523e+07	4.93428e+06	4.62658	2.96e-06	0.0106974
	chrX:102748000-102754000	642245	282719	3.70574e+06	1.88807e+07	5.87784e+06	4.6099	2.06e-05	0.019331
	chr19:32553000-32559000	487275	295702	5.40321e+06	1.27979e+07	4.74603e+06	4.5389	3.26e-06	0.0106974
	chr12:67725000-67731000	464908	436384	8.44369e+06	1.19388e+07	5.32095e+06	4.49918	1.21e-06	0.00632558
	chr14:32950000-32955000	587926	279813	4.79537e+06	1.4664e+07	5.08178e+06	4.48705	1.05e-05	0.0146817
	chr4:32795000-32800000	423371	340852	3.4324e+06	1.30556e+07	4.31306e+06	4.43127	1.15e-05	0.0150772
	chr10:4317000-4322000	481683	471263	5.8151e+06	1.41223e+07	5.22259e+06	4.38692	5.64e-06	0.0124913
	chr17:11992000-11997000	672600	214316	3.44987e+06	1.42369e+07	4.64341e+06	4.31771	6.36e-05	0.0276697
	chr1:161553000-161558000	628665	250165	6.7275e+06	1.05858e+07	4.54803e+06	4.30014	1.06e-05	0.0146817
	chr8:69311000-69316000	532009	233306	2.17551e+06	1.28456e+07	3.94662e+06	4.29478	7.42e-05	0.0279543
	chr12:14723000-14728000	667008	372438	8.55977e+06	1.17193e+07	5.32963e+06	4.28609	5.98e-06	0.0124913
	chr2:107964000-107969000	751683	105608	3.81308e+06	1.26404e+07	4.32769e+06	4.26245	0.000186393	0.0317572
	chr1:198438000-198443000	325915	289114	5.64286e+06	6.14004e+06	3.09948e+06	4.25988	1.07e-06	0.00632558
	chr6:107553000-107558000	917036	262954	8.34884e+06	1.36856e+07	5.80361e+06	4.2229	3.44e-05	0.0241919
	chr3:115079000-115084000	1.00091e+06	127698	6.55525e+06	1.42536e+07	5.48436e+06	4.20456	0.000200335	0.0317572
	chr9:113927000-113932000	421773	641592	4.9439e+06	1.46306e+07	5.15947e+06	4.20225	2.47e-05	0.0206403
	chr14:63856000-63861000	872303	92043.6	6.74123e+06	1.09628e+07	4.6671e+06	4.19836	0.000219883	0.0317572
	chr8:3117000-3122000	295560	331163	3.04672e+06	8.32115e+06	2.99865e+06	4.18098	7.14e-06	0.0124913
	chr17:16923000-16928000	106241	508081	3.67953e+06	7.39048e+06	2.92108e+06	4.1715	4.15e-05	0.0247557
	chr1:144856000-144861000	762865	323800	7.5001e+06	1.20534e+07	5.16003e+06	4.16943	1.94e-05	0.019331
	chr7:115222000-115228000	755676	259272	5.28589e+06	1.29459e+07	4.81167e+06	4.16696	4.72e-05	0.0253787
	chr6:126134000-126140000	893072	450917	7.12441e+06	1.6523e+07	6.24784e+06	4.13707	2.93e-05	0.0225863
	chr1:201688000-201695000	785233	495873	6.46039e+06	1.59407e+07	5.92055e+06	4.12809	2.6e-05	0.0206403
	chr14:26894000-26899000	1.18464e+06	208890	7.40274e+06	1.69549e+07	6.43779e+06	4.12754	0.000166509	0.0313114
	chr8:58576000-58581000	511240	276712	2.06443e+06	1.17074e+07	3.63993e+06	4.12745	9.72e-05	0.0285983
	chr2:180796000-180801000	643843	201721	3.53225e+06	1.12015e+07	3.89482e+06	4.12305	7.57e-05	0.0279543
	chr4:190113000-190118000	556772	186413	5.87626e+06	7.05162e+06	3.41777e+06	4.12061	1.72e-05	0.0188191
	chr15:33460000-33467000	731713	278456	6.43169e+06	1.10797e+07	4.6304e+06	4.11561	3.03e-05	0.0227278
	chr14:44705000-44710000	1.06242e+06	353835	1.01661e+07	1.4213e+07	6.44885e+06	4.10548	3.8e-05	0.0241919
	chr2:54116000-54121000	848339	172073	7.75971e+06	9.7959e+06	4.64401e+06	4.10469	8.8e-05	0.0285983
	chr6:115098000-115105000	993723	381351	7.057e+06	1.63201e+07	6.18805e+06	4.0875	5.41e-05	0.026282
	chr7:79778000-79784000	754079	391428	6.80613e+06	1.25497e+07	5.12534e+06	4.0787	2.5e-05	0.0206403
	chr10:4864000-4871000	807599	309461	5.89249e+06	1.29602e+07	4.99243e+06	4.07697	5.05e-05	0.0253787
	chr2:148336000-148342000	834759	336783	4.64684e+06	1.4979e+07	5.19935e+06	4.06626	8.85e-05	0.0285983
	chr7:96203000-96213000	2.10886e+06	902803	1.82728e+07	3.19912e+07	1.33189e+07	4.06088	3.57e-05	0.0241919
	chr8:117162000-117170000	1.3476e+06	349960	7.79715e+06	2.01979e+07	7.42316e+06	4.04362	0.000141632	0.030569
	chr5:174493000-174498000	476092	376701	6.09344e+06	7.96797e+06	3.72855e+06	4.04339	7.65e-06	0.0124913
	chr1:65403000-65409000	1.29807e+06	381351	8.43496e+06	1.92243e+07	7.33467e+06	4.04171	0.00010098	0.0286499
	chr13:107689000-107694000	589524	340465	6.64137e+06	8.58126e+06	4.03815e+06	4.03285	1.37e-05	0.0163099
	chr17:61827000-61833000	802806	281944	4.86776e+06	1.27215e+07	4.66851e+06	4.01925	8.97e-05	0.0285983
	chr2:144738000-144744000	908249	246096	6.15959e+06	1.25426e+07	4.96413e+06	4.01804	0.000105061	0.0286499
	chr7:77624000-77631000	1.0776e+06	401310	5.37326e+06	1.84893e+07	6.33537e+06	4.01213	0.000137919	0.030569
	chr19:24245000-24250000	601506	304422	6.39799e+06	8.21615e+06	3.88002e+06	4.01181	1.72e-05	0.0188191
	chr1:222371000-222377000	1.01289e+06	353448	6.22324e+06	1.57737e+07	5.84081e+06	4.00889	9.76e-05	0.0285983
	chr3:58629000-58634000	774847	282332	6.37302e+06	1.05858e+07	4.50399e+06	4.00373	5.03e-05	0.0253787
	chr12:17801000-17806000	923426	199783	7.70105e+06	1.02398e+07	4.766e+06	3.99753	0.000123098	0.0296067
	chr1:177313000-177318000	480087	484634	6.32185e+06	9.00602e+06	4.07315e+06	3.98989	1.23e-05	0.0153352
	chr4:98816000-98826000	2.00502e+06	558463	1.47967e+07	2.58034e+07	1.07909e+07	3.98529	0.000106947	0.0286499
	chr3:71109000-71114000	782038	363136	6.29064e+06	1.18458e+07	4.82039e+06	3.98524	4.44e-05	0.0253787
	chr4:12369000-12374000	995320	227687	5.06622e+06	1.42918e+07	5.14524e+06	3.98441	0.000225178	0.0317572
	chr13:76247000-76252000	976947	250940	7.74848e+06	1.16739e+07	5.16258e+06	3.98346	0.00010484	0.0286499
	chr1:120137000-120142000	539997	219548	5.0425e+06	6.95855e+06	3.19015e+06	3.98187	2e-05	0.019331
	chr5:37913000-37920000	1.18144e+06	387552	9.43348e+06	1.52654e+07	6.56696e+06	3.97652	7.57e-05	0.0279543
	chr3:66394000-66400000	1.49618e+06	156765	8.2078e+06	1.77328e+07	6.8984e+06	3.97209	0.000588245	0.0317572
	chr5:68226000-68231000	893072	291052	5.33956e+06	1.31654e+07	4.92227e+06	3.966	0.000118701	0.0290828
	chr2:111889000-111894000	353075	161222	3.28886e+06	4.74403e+06	2.1368e+06	3.96524	4.44e-06	0.0121628
	chr4:160216000-160221000	1.08239e+06	80610.6	4.92268e+06	1.32418e+07	4.83186e+06	3.96516	0.0048429	0.0317572
	chr12:11526000-11531000	983338	239507	6.84732e+06	1.21464e+07	5.05415e+06	3.9572	0.000142539	0.030569
	chr9:110527000-110532000	1.17186e+06	121885	3.85302e+06	1.62318e+07	5.34465e+06	3.95645	0.00712215	0.03208
	chr4:157445000-157450000	568755	346471	8.45119e+06	5.73675e+06	3.77579e+06	3.95438	1.81e-05	0.0190254
	chr6:4717000-4722000	707747	483665	5.31335e+06	1.31463e+07	4.91277e+06	3.95362	5.01e-05	0.0253787
	chr5:92441000-92446000	868309	248615	4.72797e+06	1.2576e+07	4.60522e+06	3.95348	0.000160298	0.0312726
	chr6:99746000-99751000	626269	338139	2.48131e+06	1.24471e+07	3.97321e+06	3.95226	0.000173767	0.0313114
	chr9:32658000-32663000	561564	177305	3.78188e+06	7.64343e+06	3.04104e+06	3.95076	5.13e-05	0.0253787
	chr16:81387000-81393000	1.42588e+06	252102	9.89404e+06	1.60266e+07	6.89966e+06	3.94928	0.000248074	0.0317572
	chr13:106775000-106781000	961770	424951	5.31085e+06	1.60338e+07	5.68284e+06	3.94411	0.000118221	0.0290828
	chr2:181396000-181402000	784434	232919	8.1379e+06	7.46445e+06	4.15493e+06	3.93886	7.01e-05	0.0278417
	chrX:94750000-94755000	594316	268961	2.94312e+06	1.02421e+07	3.51214e+06	3.93294	9.75e-05	0.0285983
	chr12:70233000-70238000	685381	353835	5.67406e+06	1.0192e+07	4.22633e+06	3.93237	3.93e-05	0.0241919
	chr5:77098000-77109000	3.02111e+06	718909	1.92926e+07	3.75776e+07	1.51525e+07	3.92654	0.00018195	0.0317572
	chr8:132163000-132168000	460116	484828	2.67477e+06	1.16477e+07	3.81685e+06	3.92189	0.000109484	0.0286499
	chr7:25084000-25090000	1.52733e+06	488703	9.80667e+06	2.06847e+07	8.12686e+06	3.9188	0.000133255	0.0301157
	chr5:39339000-39345000	1.07999e+06	284851	6.54776e+06	1.40746e+07	5.4968e+06	3.91738	0.000176765	0.0313114
	chr17:15751000-15759000	1.12553e+06	502074	1.0603e+07	1.39815e+07	6.55303e+06	3.91692	4.97e-05	0.0253787
	chr6:63501000-63506000	828368	152114	6.51531e+06	8.17797e+06	3.91844e+06	3.9055	0.000190595	0.0317572
	chr7:17729000-17734000	1.24774e+06	272449	5.95365e+06	1.67425e+07	6.05409e+06	3.9001	0.000332005	0.0317572
	chr11:99528000-99533000	775645	300159	6.00732e+06	1.00512e+07	4.28359e+06	3.89984	6.74e-05	0.0278417
	chr7:156847000-156852000	544790	347828	5.11489e+06	8.16365e+06	3.54279e+06	3.8949	2.16e-05	0.0195709
	chr1:240147000-240153000	1.53372e+06	233306	8.86557e+06	1.74107e+07	7.01082e+06	3.89435	0.000426935	0.0317572
	chr4:159901000-159909000	1.3468e+06	505756	9.90527e+06	1.75061e+07	7.31599e+06	3.88717	9.63e-05	0.0285983
	chr4:89545000-89553000	1.01369e+06	553037	1.19747e+07	1.12062e+07	6.18691e+06	3.8871	3.82e-05	0.0241919
	chr1:92289000-92294000	833960	390652	4.57694e+06	1.35377e+07	4.83481e+06	3.88674	0.000128073	0.0301074
	chr6:84844000-84849000	341891	291633	5.38948e+06	3.95415e+06	2.49429e+06	3.8825	4.64e-06	0.0121628
	chr9:13119000-13127000	1.07999e+06	513700	5.36203e+06	1.81385e+07	6.27356e+06	3.88223	0.000167511	0.0313114
	chr1:144117000-144122000	845143	87199.2	4.68179e+06	9.06091e+06	3.66876e+06	3.88164	0.000580647	0.0317572
	chr21:24864000-24869000	742096	417006	6.91971e+06	1.01181e+07	4.54922e+06	3.87764	3.97e-05	0.0241919
	chr7:12908000-12913000	780440	144751	2.857e+06	1.07242e+07	3.62659e+06	3.8757	0.000454776	0.0317572
	chr4:174026000-174036000	1.97227e+06	739062	1.46557e+07	2.50613e+07	1.06071e+07	3.87267	0.000101031	0.0286499
	chr16:17386000-17392000	940201	423207	5.35329e+06	1.45423e+07	5.31475e+06	3.86714	0.000132433	0.0301157
	chr1:170143000-170148000	1.16227e+06	129830	3.68078e+06	1.50363e+07	5.00229e+06	3.85653	0.00771141	0.0321767
	chr7:117091000-117097000	1.09118e+06	172267	4.92268e+06	1.3373e+07	4.88978e+06	3.85605	0.000561116	0.0317572
	chr12:8169000-8174000	1.38514e+06	298415	7.37279e+06	1.6974e+07	6.50758e+06	3.85413	0.000323219	0.0317572
	chr7:93012000-93017000	1.05523e+06	506531	6.57398e+06	1.59025e+07	6.00957e+06	3.84716	0.000114464	0.0290828
	chr5:149003000-149008000	1.14709e+06	118010	6.90848e+06	1.12754e+07	4.86225e+06	3.84531	0.000751529	0.0317572
	chr4:173854000-173859000	721327	245708	3.34378e+06	1.04617e+07	3.69312e+06	3.83551	0.000189391	0.0317572
	chr11:33666000-33673000	1.32683e+06	516995	6.41546e+06	1.98996e+07	7.03973e+06	3.8351	0.00022346	0.0317572
	chr3:185928000-185933000	845143	164516	5.82384e+06	8.55501e+06	3.84713e+06	3.83199	0.000235766	0.0317572
	chr4:43067000-43072000	934610	546836	7.06699e+06	1.39768e+07	5.6313e+06	3.8283	7.41e-05	0.0279543
	chr10:113922000-113927000	1.40591e+06	146107	6.67008e+06	1.53584e+07	5.89514e+06	3.82714	0.000961232	0.0317572
	chr5:57340000-57345000	813190	352479	7.85208e+06	8.65762e+06	4.41884e+06	3.82407	6.24e-05	0.0276697
	chr3:50054000-50059000	905853	108708	8.08423e+06	6.25697e+06	3.83894e+06	3.82122	0.000509708	0.0317572
	chr9:135459000-135464000	385826	448785	2.76089e+06	9.01795e+06	3.15336e+06	3.81894	6.8e-05	0.0278417
	chr8:126439000-126449000	2.70238e+06	181762	1.49515e+07	2.56817e+07	1.08793e+07	3.81642	0.00146639	0.0317572
	chr16:15463000-15468000	1.09118e+06	221099	6.72001e+06	1.16763e+07	4.92715e+06	3.80926	0.000328221	0.0317572
	chr21:26934000-26939000	740499	276131	3.40868e+06	1.0834e+07	3.81482e+06	3.80833	0.000199773	0.0317572
	chr11:62892000-62897000	1.07041e+06	242414	7.38527e+06	1.09724e+07	4.91761e+06	3.80562	0.000253497	0.0317572
	chr21:26657000-26664000	902658	583072	9.62693e+06	1.11418e+07	5.56361e+06	3.80515	4.53e-05	0.0253787
	chr7:114267000-114272000	776445	426307	3.85801e+06	1.29411e+07	4.50046e+06	3.80396	0.000176239	0.0313114
	chr6:53152000-53157000	638251	457699	6.56773e+06	8.68625e+06	4.08748e+06	3.79892	3.44e-05	0.0241919
	chr2:195535000-195540000	1.03286e+06	201915	4.9052e+06	1.22705e+07	4.60263e+06	3.79803	0.000461872	0.0317572
	chr2:211609000-211614000	901059	488122	6.3206e+06	1.29721e+07	5.17047e+06	3.79573	9.54e-05	0.0285983
	chr8:88161000-88166000	1.01928e+06	249390	3.67703e+06	1.38765e+07	4.70556e+06	3.79035	0.000546761	0.0317572
	chr12:127424000-127430000	1.17505e+06	614270	6.11715e+06	1.86158e+07	6.63057e+06	3.78893	0.000187428	0.0317572
	chr4:113546000-113551000	680588	235632	4.708e+06	7.93456e+06	3.38969e+06	3.78644	9.05e-05	0.0285983
	chr12:46886000-46891000	866711	209084	5.52928e+06	9.28045e+06	3.97138e+06	3.78305	0.000221644	0.0317572
	chr16:53761000-53766000	921829	218192	3.50479e+06	1.21655e+07	4.20258e+06	3.78088	0.00049407	0.0317572
	chr8:108231000-108236000	1.02807e+06	382320	6.24696e+06	1.31344e+07	5.19793e+06	3.78049	0.000171895	0.0313114
	chr12:111052000-111057000	943398	170523	3.13034e+06	1.21727e+07	4.10424e+06	3.78008	0.000758846	0.0317572
	chr4:83689000-83694000	349880	758634	7.91198e+06	7.3165e+06	4.08425e+06	3.78006	6.08e-05	0.0276697
	chr8:58408000-58413000	254022	343759	1.55394e+06	6.61253e+06	2.19106e+06	3.77201	6.32e-05	0.0276697
	chr4:100294000-100299000	905054	363330	6.896e+06	1.04211e+07	4.64638e+06	3.77112	0.000109418	0.0286499
	chr9:92216000-92225000	2.51626e+06	853777	1.70147e+07	2.89462e+07	1.23327e+07	3.76956	0.000175025	0.0313114
	chr6:8567000-8572000	704552	353253	4.4696e+06	9.94385e+06	3.86782e+06	3.76826	9.76e-05	0.0285983
	chr2:230049000-230054000	1.09996e+06	238345	3.88048e+06	14329935	4.88718e+06	3.76626	0.000679023	0.0317572
	chr7:143796000-143801000	1.46183e+06	266442	7.36405e+06	1.61364e+07	6.30718e+06	3.76527	0.000547732	0.0317572
	chr6:105164000-105169000	1.03286e+06	120916	2.88321e+06	1.27884e+07	4.20634e+06	3.76368	0.00994405	0.032894
	chr13:86322000-86332000	1.61041e+06	718134	1.53871e+07	1.61579e+07	8.46838e+06	3.7599	9.53e-05	0.0285983
	chr5:54873000-54878000	805203	420882	4.68553e+06	1.19054e+07	4.45426e+06	3.75825	0.000142417	0.030569
	chr14:24464000-24469000	1.00251e+06	408674	7.48138e+06	1.16071e+07	5.12492e+06	3.75771	0.000121943	0.0296005
	chr6:73356000-73361000	711742	230787	4.11513e+06	8.60273e+06	3.4151e+06	3.75416	0.000147324	0.0306528
	chr1:222224000-222231000	1.50017e+06	430958	8.15288e+06	1.78999e+07	6.99597e+06	3.75391	0.000301115	0.0317572
	chr1:191979000-191984000	1.2086e+06	256172	5.49058e+06	1.42607e+07	5.30402e+06	3.75318	0.000526096	0.0317572
	chr5:114037000-114042000	1.06242e+06	382514	5.02003e+06	1.44469e+07	5.22796e+06	3.75193	0.000293364	0.0317572
	chr12:120835000-120843000	1.31325e+06	548968	1.04357e+07	1.46163e+07	6.72856e+06	3.74982	0.000117927	0.0290828
	chr8:96681000-96690000	2.00182e+06	507306	1.4798e+07	1.88687e+07	9.04397e+06	3.74605	0.000268184	0.0317572
	chr11:9809000-9814000	1.23576e+06	352091	6.59395e+06	1.4707e+07	5.72219e+06	3.74575	0.000312759	0.0317572
	chr2:182552000-182557000	1.17026e+06	537922	7.48262e+06	1.54324e+07	6.15581e+06	3.74575	0.000148729	0.0307013
	chr12:85901000-85906000	596713	303841	6.1159e+06	5.95868e+06	3.24378e+06	3.745	3.75e-05	0.0241919
	chr3:48092000-48098000	1.18863e+06	422238	9.54331e+06	1.2051e+07	5.80129e+06	3.74472	0.000145756	0.030569
	chr3:112789000-112794000	865113	376507	8.13915e+06	8.47864e+06	4.46485e+06	3.74242	8.9e-05	0.0285983
	chr5:8961000-8966000	647037	392784	3.8318e+06	1.00727e+07	3.73608e+06	3.74113	0.000108935	0.0286499
	chr13:73280000-73290000	1.8141e+06	514863	8.93796e+06	2.22048e+07	8.36794e+06	3.74112	0.00037164	0.0317572
	chr3:72630000-72635000	755676	326319	4.01278e+06	1.04474e+07	3.88554e+06	3.7403	0.000166871	0.0313114
	chr4:123052000-123060000	1.50496e+06	553230	8.85933e+06	1.86301e+07	7.38691e+06	3.73941	0.000215708	0.0317572
	chr6:28688000-28694000	1.34041e+06	529009	5.8126e+06	1.90596e+07	6.68542e+06	3.73386	0.000344171	0.0317572
	chr2:145633000-145638000	1.04165e+06	211797	6.62889e+06	1.00465e+07	4.4822e+06	3.73373	0.000376725	0.0317572
	chr5:83791000-83806000	3.37818e+06	1.11789e+06	2.06081e+07	3.91574e+07	1.60654e+07	3.73256	0.000219279	0.0317572
	chr3:179151000-179156000	1.38035e+06	416037	6.45665e+06	1.74083e+07	6.41533e+06	3.73171	0.000375769	0.0317572
	chr17:72968000-72977000	1.11994e+06	495873	1.259e+07	8.87239e+06	5.76956e+06	3.73147	0.000115741	0.0290828
	chr8:108002000-108009000	1.23496e+06	327482	4.16381e+06	1.65445e+07	5.56768e+06	3.72831	0.000681282	0.0317572
	chr8:84618000-84624000	1.08958e+06	581716	8.69582e+06	1.34184e+07	5.94637e+06	3.72592	9.82e-05	0.0285983
	chr12:96506000-96512000	1.30526e+06	428633	6.97588e+06	1.5955e+07	6.1662e+06	3.72519	0.000285335	0.0317572
	chr8:32842000-32847000	1.09278e+06	347634	6.01606e+06	1.3027e+07	5.12087e+06	3.7247	0.000274506	0.0317572
	chr19:32482000-32491000	2.06493e+06	532691	1.40054e+07	2.0334e+07	9.23425e+06	3.72458	0.000298492	0.0317572
	chr5:75062000-75067000	886682	298803	3.00054e+06	1.26571e+07	4.21078e+06	3.7233	0.000508622	0.0317572
	chr12:80735000-80740000	948190	413325	5.95614e+06	1.20152e+07	4.83321e+06	3.7224	0.000161039	0.0312726
	chr16:20996000-21001000	1.10476e+06	131186	5.0425e+06	1.12635e+07	4.38549e+06	3.7217	0.00102692	0.0317572
	chr3:175344000-175349000	752481	546642	7.09944e+06	1.00131e+07	4.60291e+06	3.71943	6.14e-05	0.0276697
	chr6:34478000-34483000	1.076e+06	185637	6.22325e+06	1.03925e+07	4.46934e+06	3.71916	0.000534719	0.0317572
	chr9:128141000-128146000	1.03925e+06	293183	5.43941e+06	1.21011e+07	4.71824e+06	3.71853	0.000331109	0.0317572
	chr2:42837000-42846000	1.78055e+06	444135	1.15378e+07	1.77448e+07	7.87683e+06	3.71835	0.00032851	0.0317572
	chr5:112089000-112098000	2.46913e+06	461768	1.48617e+07	2.36939e+07	1.03716e+07	3.71751	0.000524299	0.0317572
	chr14:67815000-67820000	1.00411e+06	317212	4.44838e+06	1.29244e+07	4.67352e+06	3.71676	0.000380286	0.0317572
	chr12:22779000-22784000	771652	162578	1.98704e+06	1.02875e+07	3.30219e+06	3.71572	0.00610831	0.0317572
	chr6:153095000-153100000	1.23337e+06	121885	1.60012e+06	1.61937e+07	4.78726e+06	3.7147	0.0264204	0.0444161
	chr10:59251000-59258000	1.65993e+06	328063	8.12791e+06	1.79715e+07	7.02185e+06	3.71461	0.000592388	0.0317572
	chr6:106848000-106855000	1.47301e+06	274968	6.13088e+06	1.68117e+07	6.17265e+06	3.71425	0.0007535	0.0317572
	chr3:29512000-29523000	2.18555e+06	1.05976e+06	1.72681e+07	2.53095e+07	1.14557e+07	3.71365	0.000116636	0.0290828
	chr11:39180000-39186000	1.58724e+06	268573	7.99935e+06	1.63345e+07	6.54741e+06	3.71282	0.000691045	0.0317572
	chr15:40076000-40084000	1.4099e+06	606713	9.02907e+06	1.74083e+07	7.1135e+06	3.71255	0.000175141	0.0313114
	chr11:36228000-36233000	1.24774e+06	372437	5.79264e+06	1.54372e+07	5.7125e+06	3.71185	0.000399989	0.0317572
	chr8:99893000-99898000	438548	498780	6.38426e+06	5.89663e+06	3.30455e+06	3.71171	2.57e-05	0.0206403
	chr12:104138000-104144000	832362	298415	5.09867e+06	9.68136e+06	3.9777e+06	3.70825	0.0001733	0.0313114
	chr17:52961000-52966000	780440	374957	2.8233e+06	1.22681e+07	4.06171e+06	3.70725	0.000388616	0.0317572
	chr2:170282000-170287000	1.13351e+06	299578	3.70075e+06	1.50148e+07	5.03716e+06	3.70702	0.000737351	0.0317572
	chr4:77608000-77616000	1.3428e+06	464869	6.72001e+06	1.6869e+07	6.34917e+06	3.70589	0.000317734	0.0317572
	chr9:83069000-83076000	1.92434e+06	519320	1.3933e+07	1.79524e+07	8.58227e+06	3.70577	0.000282312	0.0317572
	chr3:24255000-24262000	1.44665e+06	265280	1.02061e+07	1.21297e+07	6.01194e+06	3.70565	0.000491723	0.0317572
	chr7:40947000-40953000	1.15588e+06	394916	5.14734e+06	1.50673e+07	5.44136e+06	3.7043	0.000383997	0.0317572
	chr14:39843000-39849000	1.38993e+06	338333	5.19977e+06	1.73057e+07	6.05843e+06	3.70286	0.000678445	0.0317572
	chr11:112533000-112538000	1.08079e+06	343759	5.8151e+06	1.27072e+07	4.98672e+06	3.70067	0.000300686	0.0317572
	chr12:110401000-110406000	1.10236e+06	216641	3.95287e+06	1.31964e+07	4.61707e+06	3.70061	0.000833534	0.0317572
	chr4:114932000-114937000	937806	295896	3.88048e+06	1.21512e+07	4.31635e+06	3.69984	0.000414605	0.0317572
	chr11:97968000-97976000	1.57606e+06	536372	1.04357e+07	1.69835e+07	7.38293e+06	3.6982	0.000224528	0.0317572
	chr6:143794000-143803000	2.152e+06	509631	1.10249e+07	2.34887e+07	9.29379e+06	3.69676	0.000487262	0.0317572
	chr18:43316000-43322000	1.19263e+06	347247	5.00381e+06	1.49337e+07	5.36934e+06	3.69458	0.000489546	0.0317572
	chr8:54228000-54233000	720528	570670	3.67578e+06	1.30318e+07	4.49969e+06	3.6937	0.000237445	0.0317572
	chr15:40715000-40720000	925824	159865	3.52476e+06	1.05213e+07	3.78295e+06	3.69347	0.00076538	0.0317572
	chr3:153975000-153984000	1.76058e+06	671822	9.63318e+06	2.18278e+07	8.47334e+06	3.69309	0.000271095	0.0317572
	chr16:76446000-76451000	1.22538e+06	374763	8.54105e+06	1.21441e+07	5.57131e+06	3.69231	0.000241262	0.0317572
	chr13:71412000-71417000	703753	337558	2.00701e+06	1.14401e+07	3.6221e+06	3.6908	0.000534997	0.0317572
	chr2:191719000-191724000	1.39952e+06	344921	6.02604e+06	1.648e+07	6.06262e+06	3.68946	0.000572481	0.0317572
	chr20:49311000-49316000	1.66393e+06	210441	5.96363e+06	1.81958e+07	6.50845e+06	3.68809	0.00141397	0.0317572
	chr14:40469000-40476000	1.09597e+06	568151	5.91745e+06	1.54801e+07	5.76543e+06	3.6846	0.000224898	0.0317572
	chr1:86259000-86264000	1.04005e+06	329225	5.11365e+06	1.24829e+07	4.74146e+06	3.68379	0.000353894	0.0317572
	chr13:46306000-46311000	1.2741e+06	367012	8.16411e+06	1.29172e+07	5.68061e+06	3.6832	0.00029313	0.0317572
	chr1:193637000-193642000	783634	109484	5.9162e+06	5.5172e+06	3.08163e+06	3.67825	0.000484171	0.0317572
	chr12:65646000-65655000	2.18635e+06	893695	1.34325e+07	2.59919e+07	1.06261e+07	3.67805	0.000220341	0.0317572
	chr7:132671000-132676000	753280	547030	3.77314e+06	1.28313e+07	4.47619e+06	3.67463	0.000246238	0.0317572
	chr9:127880000-127891000	2.61212e+06	666590	1.15753e+07	3.02802e+07	1.12835e+07	3.6742	0.000566344	0.0317572
	chr6:54263000-54268000	841948	296283	6.36179e+06	8.16603e+06	3.91651e+06	3.67394	0.000150187	0.0307602
	chr10:35287000-35292000	1.26372e+06	226912	4.28613e+06	1.47308e+07	5.1269e+06	3.67327	0.00107593	0.0317572
	chr7:89369000-89374000	1.076e+06	130605	3.4973e+06	1.18649e+07	4.14219e+06	3.67033	0.00767428	0.0321767
	chr7:86421000-86427000	1.63836e+06	148238	6.23073e+06	1.65063e+07	6.1309e+06	3.66973	0.00194132	0.0317572
	chr6:154154000-154160000	1.1455e+06	465644	4.61813e+06	1.58763e+07	5.52639e+06	3.66906	0.000441901	0.0317572
	chr1:183983000-183988000	569554	564663	4.61189e+06	9.8126e+06	3.88968e+06	3.66874	8.87e-05	0.0285983
	chr2:226816000-226822000	1.20301e+06	446848	7.92447e+06	1.30294e+07	5.65093e+06	3.66679	0.000217564	0.0317572
	chr14:52487000-52492000	1.35399e+06	166453	8.75324e+06	1.055e+07	5.20591e+06	3.66626	0.000982263	0.0317572
	chr6:142505000-142510000	955379	255591	5.35454e+06	1.00178e+07	4.14583e+06	3.66609	0.000334303	0.0317572
	chr15:36796000-36806000	2.52185e+06	664459	1.33002e+07	2.71469e+07	1.09084e+07	3.66606	0.000447147	0.0317572
	chr13:96638000-96643000	1.49458e+06	224586	6.45041e+06	1.53537e+07	5.88081e+06	3.6648	0.00103763	0.0317572
	chr3:171780000-171786000	843546	324575	3.75566e+06	1.10392e+07	3.99074e+06	3.66282	0.000318809	0.0317572
	chr5:62089000-62101000	1.63197e+06	856684	1.28447e+07	1.86731e+07	8.50159e+06	3.66271	0.000131945	0.0301157
	chr1:13746000-13751000	1.43866e+06	228850	8.06052e+06	1.30509e+07	5.69472e+06	3.66223	0.000775481	0.0317572
	chr2:148188000-148193000	1.2765e+06	271480	7.35032e+06	1.22133e+07	5.27789e+06	3.65969	0.000517063	0.0317572
	chr4:146741000-146746000	1.05843e+06	458280	5.97237e+06	1.31845e+07	5.16839e+06	3.65883	0.000239375	0.0317572
	chr1:195647000-195652000	627866	211991	6.53653e+06	4.06154e+06	2.85948e+06	3.6575	0.000110377	0.0286499
	chr1:245847000-245854000	1.55449e+06	466806	1.04882e+07	1.49289e+07	6.85959e+06	3.65243	0.000296201	0.0317572
	chr1:158136000-158141000	1.50496e+06	435996	6.39299e+06	1.80097e+07	6.5859e+06	3.65218	0.000554986	0.0317572
	chr3:31003000-31011000	1.74381e+06	524746	1.09812e+07	1.75038e+07	7.68837e+06	3.65034	0.000322879	0.0317572
	chr16:65420000-65433000	4.34953e+06	1.16111e+06	2.09114e+07	4.82087e+07	1.86577e+07	3.6488	0.00047096	0.0317572
	chrX:65100000-65106000	1.12712e+06	549743	9.05903e+06	1.19484e+07	5.67107e+06	3.64704	0.000137667	0.030569
	chr4:83743000-83748000	1.11035e+06	273224	3.4324e+06	1.39004e+07	4.67909e+06	3.64701	0.000941652	0.0317572
	chr12:75557000-75565000	1.78614e+06	369919	8.29392e+06	1.8716e+07	7.2915e+06	3.647	0.000713991	0.0317572
	chr4:148219000-148226000	1.45384e+06	542379	1.01437e+07	1.48573e+07	6.7493e+06	3.64663	0.00021997	0.0317572
	chr9:128308000-128313000	1.11354e+06	107158	5.80886e+06	9.4642e+06	4.12344e+06	3.64519	0.00138442	0.0317572
	chr14:53103000-53110000	1.48819e+06	419913	9.89154e+06	1.3972e+07	6.44291e+06	3.64458	0.000332646	0.0317572
	chr5:106893000-106898000	1.0768e+06	447235	4.14384e+06	1.48955e+07	5.14084e+06	3.643	0.000496802	0.0317572
	chr18:42373000-42380000	1.04005e+06	515638	7.52007e+06	1.18983e+07	5.2435e+06	3.64178	0.000153816	0.0310216
	chr2:166179000-166184000	879493	258109	5.3433e+06	8.8533e+06	3.83355e+06	3.64146	0.000261892	0.0317572
	chr18:28319000-28324000	639050	232531	5.86628e+06	5.00891e+06	2.93669e+06	3.64125	9.01e-05	0.0285983
	chr1:245405000-245410000	1.03286e+06	275356	8.21528e+06	8.10638e+06	4.40747e+06	3.6411	0.000301681	0.0317572
	chr11:27522000-27538000	4.89592e+06	1.2266e+06	2.66816e+07	4.96811e+07	2.06213e+07	3.64065	0.000428116	0.0317572
	chr4:145776000-145781000	1.37955e+06	321668	8.33885e+06	1.28671e+07	5.7268e+06	3.63981	0.00047018	0.0317572
	chr4:139691000-139696000	716535	434833	6.03353e+06	8.28535e+06	3.86756e+06	3.63649	8.02e-05	0.0285983
	chr12:46564000-46573000	1.44266e+06	1.03554e+06	1.01387e+07	2.06657e+07	8.32063e+06	3.63576	0.00015607	0.0310216
	chr4:126533000-126542000	2.46114e+06	703020	1.51387e+07	2.41569e+07	1.06149e+07	3.63446	0.000373394	0.0317572
	chr7:115107000-115116000	2.05135e+06	641980	1.06529e+07	2.27895e+07	9.03393e+06	3.6342	0.000416239	0.0317572
	chr6:68788000-68797000	2.64567e+06	672791	1.342e+07	2.76385e+07	1.10943e+07	3.62908	0.000539329	0.0317572
	chr8:81400000-81405000	1.2142e+06	490447	5.82384e+06	1.52582e+07	5.69667e+06	3.62846	0.000365868	0.0317572
	chr10:18234000-18239000	1.16227e+06	245902	4.78289e+06	1.26165e+07	4.7019e+06	3.62713	0.000788675	0.0317572
	chr3:108746000-108751000	1.44665e+06	314304	6.96589e+06	1.47905e+07	5.87934e+06	3.62699	0.000668668	0.0317572
	chr6:16392000-16401000	1.94511e+06	507306	1.15466e+07	1.87423e+07	8.18532e+06	3.6265	0.000445619	0.0317572
	chr2:66796000-66802000	1.38274e+06	371662	6.12963e+06	1.55326e+07	5.85417e+06	3.62611	0.000590994	0.0317572
	chr14:52950000-52960000	2.36209e+06	823354	1.44984e+07	2.47892e+07	1.06183e+07	3.6245	0.000303391	0.0317572
	chr15:57115000-57122000	1.21499e+06	328838	7.23799e+06	1.18028e+07	5.14616e+06	3.62449	0.000402048	0.0317572
	chr4:171451000-171462000	2.43238e+06	602644	1.55481e+07	2.18612e+07	1.01111e+07	3.6236	0.000453026	0.0317572
	chr5:74655000-74661000	830764	501492	8.00684e+06	8.41183e+06	4.43773e+06	3.62338	9.48e-05	0.0285983
	chr5:15758000-15766000	1.51455e+06	588885	8.31514e+06	1.75873e+07	7.00146e+06	3.62225	0.000314056	0.0317572
	chr5:90533000-90541000	1.57446e+06	639461	1.06192e+07	1.66375e+07	7.36766e+06	3.62192	0.000227565	0.0317572
	chr6:16270000-16275000	1.23097e+06	290083	5.30211e+06	1.34207e+07	5.06098e+06	3.62164	0.000678594	0.0317572
	chr4:166792000-166797000	751683	343178	6.18331e+06	7.29264e+06	3.6427e+06	3.62156	0.00010459	0.0286499
	chr13:75232000-75243000	2.78386e+06	782274	1.58115e+07	2.80776e+07	1.18638e+07	3.62141	0.000426215	0.0317572
	chr21:14141000-14146000	1.56967e+06	518738	9.46593e+06	1.62295e+07	6.94595e+06	3.62102	0.000325837	0.0317572
	chr6:135093000-135098000	1.19742e+06	98050.5	6.71127e+06	9.22557e+06	4.30808e+06	3.6208	0.00176837	0.0317572
	chr2:148958000-148964000	1.23337e+06	418556	6.30687e+06	1.40149e+07	5.49343e+06	3.6208	0.000386945	0.0317572
	chr13:103361000-103366000	518429	330000	3.48981e+06	6.93469e+06	2.81823e+06	3.61903	6.15e-05	0.0276697
	chr22:27523000-27528000	1.09357e+06	223617	5.20351e+06	1.09795e+07	4.37506e+06	3.61893	0.000677089	0.0317572
	chr4:145884000-145889000	932215	621633	7.17683e+06	1.19126e+07	5.16081e+06	3.61884	0.000128625	0.0301074
	chr6:53277000-53282000	1.09277e+06	587529	7.93695e+06	1.27025e+07	5.57993e+06	3.61859	0.00015738	0.0310216
	chr8:69011000-69016000	1.46342e+06	256947	5.63162e+06	1.54945e+07	5.71162e+06	3.61822	0.00110533	0.0317572
	chr7:7339000-7344000	1.30526e+06	462156	7.82711e+06	1.38574e+07	5.86299e+06	3.61694	0.000302165	0.0317572
	chr20:34067000-34072000	1.15508e+06	135256	5.59918e+06	1.02278e+07	4.27934e+06	3.61655	0.00128199	0.0317572
	chr7:30306000-30315000	2.36049e+06	689068	1.35598e+07	2.38275e+07	1.01092e+07	3.61586	0.000414872	0.0317572
	chr3:96964000-96969000	1.05763e+06	337945	5.91371e+06	1.11943e+07	4.62589e+06	3.61573	0.000345907	0.0317572
	chr13:65158000-65167000	1.62878e+06	744100	9.37481e+06	1.97135e+07	7.8653e+06	3.61571	0.00026665	0.0317572
	chr13:36918000-36925000	1.61041e+06	546642	9.43472e+06	1.7005e+07	7.1492e+06	3.61556	0.000334407	0.0317572
	chr2:201159000-201164000	1.03286e+06	206372	4.06021e+06	1.11036e+07	4.10076e+06	3.61309	0.00083164	0.0317572
	chr6:11059000-11070000	2.02739e+06	517770	1.2263e+07	1.88687e+07	8.41923e+06	3.61254	0.000470438	0.0317572
	chr13:21959000-21964000	1.32443e+06	116266	3.46859e+06	1.41533e+07	4.76566e+06	3.6125	0.0155329	0.0361856
	chr7:82400000-82406000	1.342e+06	406930	7.77219e+06	1.36069e+07	5.782e+06	3.61164	0.000381682	0.0317572
	chr3:149028000-149037000	1.91396e+06	588885	9.99264e+06	2.05845e+07	8.27e+06	3.6108	0.000445948	0.0317572
	chr13:28658000-28663000	1.1407e+06	585204	7.56875e+06	1.35019e+07	5.69913e+06	3.60979	0.000191719	0.0317572
	chr4:83735000-83741000	1.15189e+06	696238	6.31311e+06	1.62414e+07	6.10066e+06	3.60927	0.00025906	0.0317572
	chr2:56959000-56964000	873901	312754	6.10467e+06	8.37603e+06	3.91684e+06	3.60915	0.000197096	0.0317572
	chr6:113241000-113247000	642246	935357	8.48738e+06	1.07433e+07	5.20206e+06	3.60759	0.000106573	0.0286499
	chr6:66440000-66445000	968161	344728	5.92619e+06	1.00656e+07	4.32616e+06	3.6065	0.000263918	0.0317572
	chr5:130737000-130742000	1.06881e+06	247258	4.01528e+06	1.20128e+07	4.33604e+06	3.60628	0.000808901	0.0317572
	chr4:128203000-128212000	1.6144e+06	496842	8.0031e+06	1.76971e+07	6.95285e+06	3.6056	0.000474784	0.0317572
	chr4:133381000-133386000	1.1439e+06	417394	7.27668e+06	1.17241e+07	5.14051e+06	3.60523	0.000274648	0.0317572
	chr18:62980000-62986000	1.55129e+06	433864	8.46367e+06	1.56878e+07	6.53415e+06	3.60477	0.000463997	0.0317572
	chr6:114283000-114288000	1.50896e+06	212572	7.23799e+06	1.36999e+07	5.66487e+06	3.60434	0.00118325	0.0317572
	chr16:67235000-67240000	857925	109096	6.37801e+06	5.38118e+06	3.18155e+06	3.60408	0.000765926	0.0317572
	chr4:17006000-17016000	1.7494e+06	672403	8.79193e+06	2.06489e+07	7.96567e+06	3.60365	0.000389577	0.0317572
	chr9:91088000-91097000	2.10966e+06	523971	1.34151e+07	1.85776e+07	8.65657e+06	3.6026	0.000484977	0.0317572
	chr14:50118000-50123000	1.00091e+06	261598	7.35282e+06	7.98229e+06	4.1494e+06	3.60246	0.000340781	0.0317572
	chr6:73048000-73054000	1.05923e+06	505756	3.94413e+06	1.50602e+07	5.14232e+06	3.60209	0.00055001	0.0317572
	chr17:68916000-68922000	1.43786e+06	495873	7.64738e+06	1.58309e+07	6.35301e+06	3.60185	0.0003844	0.0317572
	chr8:83510000-83515000	909848	307329	4.43965e+06	1.03376e+07	3.99861e+06	3.60175	0.000358306	0.0317572
	chr4:106384000-106393000	1.69588e+06	684805	8.44619e+06	2.04246e+07	7.81288e+06	3.60015	0.00038353	0.0317572
	chr7:153605000-153610000	1.26212e+06	274387	6.45166e+06	1.21417e+07	5.03246e+06	3.59704	0.000665367	0.0317572
	chr20:7666000-7674000	1.68549e+06	544704	8.90426e+06	1.80717e+07	7.30154e+06	3.59642	0.000427486	0.0317572
	chr3:130542000-130547000	584730	256947	5.3121e+06	4.86812e+06	2.75547e+06	3.59635	6.44e-05	0.0276697
	chr13:46829000-46834000	1.0752e+06	126730	5.94491e+06	8.58603e+06	3.93322e+06	3.59568	0.00115814	0.0317572
	chr1:28812000-28820000	1.99304e+06	395109	8.16037e+06	2.0711e+07	7.81488e+06	3.59566	0.000988969	0.0317572
	chr8:106840000-106849000	2.31496e+06	758827	1.40803e+07	2.30639e+07	1.00545e+07	3.59503	0.000361019	0.0317572
	chr6:150134000-150139000	1.11594e+06	257722	6.07347e+06	1.05166e+07	4.49093e+06	3.5942	0.000552573	0.0317572
	chr4:185560000-185565000	1.08958e+06	312173	5.13861e+06	1.17861e+07	4.58162e+06	3.59381	0.000516975	0.0317572
	chr2:167047000-167055000	1.49218e+06	606325	9.7505e+06	1.55851e+07	6.85854e+06	3.59372	0.00025546	0.0317572
	chr2:229249000-229254000	1.25174e+06	473395	7.42895e+06	1.33826e+07	5.63416e+06	3.59259	0.000305922	0.0317572
	chr7:151545000-151550000	471299	435996	2.77712e+06	8.16365e+06	2.96202e+06	3.59198	0.000127354	0.0301074
	chr2:101274000-101280000	855528	380576	7.8995e+06	7.00389e+06	4.03487e+06	3.59176	0.000145272	0.030569
	chr4:130238000-130246000	1.60721e+06	750108	1.21744e+07	1.62366e+07	7.69208e+06	3.59122	0.000193404	0.0317572
	chr11:28963000-28968000	930616	471651	5.50806e+06	1.13876e+07	4.57448e+06	3.5908	0.000226118	0.0317572
	chr1:9573000-9580000	1.60401e+06	447816	1.08713e+07	1.38407e+07	6.69098e+06	3.59022	0.000399534	0.0317572
	chr15:53626000-53631000	864315	401698	8.92548e+06	6.31662e+06	4.12703e+06	3.58968	0.000157376	0.0310216
	chr1:164974000-164982000	1.58724e+06	602256	1.20259e+07	1.4318e+07	7.13334e+06	3.58878	0.000247718	0.0317572
	chr22:32203000-32208000	1.04245e+06	134674	5.63662e+06	8.49058e+06	3.82608e+06	3.58512	0.001048	0.0317572
	chr13:88190000-88195000	941001	278844	4.08393e+06	1.05476e+07	3.96284e+06	3.5843	0.000503871	0.0317572
	chr9:22129000-22134000	1.03047e+06	382514	4.94015e+06	1.19937e+07	4.58671e+06	3.58308	0.000407869	0.0317572
	chr5:119804000-119815000	2.58735e+06	748363	1.47056e+07	2.52331e+07	1.08186e+07	3.5817	0.000466376	0.0317572
	chr3:158076000-158081000	1.66712e+06	289308	5.82509e+06	1.75921e+07	6.34339e+06	3.58125	0.00136476	0.0317572
	chr3:39823000-39830000	885882	439291	8.51109e+06	7.34275e+06	4.29475e+06	3.58057	0.000143519	0.030569
	chr16:77711000-77716000	926622	355773	7.37279e+06	7.94888e+06	4.15101e+06	3.57865	0.000199378	0.0317572
	chr17:61391000-61398000	1.32603e+06	499942	7.76345e+06	1.40507e+07	5.91004e+06	3.57852	0.00032735	0.0317572
	chr11:87113000-87118000	1.13431e+06	461187	6.31186e+06	1.27454e+07	5.16319e+06	3.57825	0.000321502	0.0317572
	chr1:190071000-190076000	1.09118e+06	95725.3	3.67204e+06	1.05046e+07	3.8409e+06	3.57822	0.0103461	0.0330369
	chr11:24714000-24728000	4.28563e+06	884394	1.70135e+07	4.47271e+07	1.67276e+07	3.57796	0.000969403	0.0317572
	chr2:191652000-191666000	4.04998e+06	1.44092e+06	1.99478e+07	4.56028e+07	1.77604e+07	3.57748	0.000418952	0.0317572
	chr4:177891000-177898000	1.19982e+06	487734	7.29665e+06	1.28265e+07	5.45269e+06	3.57584	0.000288378	0.0317572
	chr6:138914000-138922000	2.05934e+06	631516	1.02872e+07	2.17705e+07	8.68714e+06	3.57452	0.000525453	0.0317572
	chr7:43794000-43799000	1.35399e+06	351316	8.65463e+06	1.16596e+07	5.50489e+06	3.57438	0.000474622	0.0317572
	chr7:126107000-126113000	1.11994e+06	511762	6.04601e+06	1.33396e+07	5.25433e+06	3.57053	0.000318237	0.0317572
	chr15:47222000-47228000	1.35878e+06	471070	6.90099e+06	1.48263e+07	5.88928e+06	3.5697	0.000443424	0.0317572
	chr6:8045000-8052000	1.36038e+06	474364	9.20381e+06	1.25617e+07	5.90005e+06	3.56838	0.000314358	0.0317572
	chr17:48063000-48071000	2.18715e+06	381157	9.96893e+06	2.04962e+07	8.25836e+06	3.56825	0.00109856	0.0317572
	chr2:217698000-217709000	2.91966e+06	851452	1.87571e+07	2.59752e+07	1.21259e+07	3.56824	0.000423296	0.0317572
	chr4:159034000-159041000	1.42508e+06	421657	8.55478e+06	1.33229e+07	5.9311e+06	3.56639	0.000434208	0.0317572
	chr15:47451000-47459000	1.17745e+06	384452	6.0822e+06	1.24209e+07	5.01624e+06	3.56637	0.000449612	0.0317572
	chr1:20807000-20812000	1.11275e+06	274968	6.14836e+06	1.02588e+07	4.44873e+06	3.56353	0.000542044	0.0317572
	chr5:60525000-60530000	1.18783e+06	214510	3.79561e+06	1.27812e+07	4.49479e+06	3.56324	0.00141072	0.0317572
	chr4:48010000-48015000	1.07121e+06	228268	4.60565e+06	1.07385e+07	4.16091e+06	3.56167	0.000806156	0.0317572
	chr8:69998000-70006000	1.52653e+06	799326	8.23401e+06	1.92124e+07	7.44306e+06	3.56077	0.000320232	0.0317572
	chr1:162337000-162344000	1.77656e+06	422238	8.90176e+06	1.70432e+07	7.03594e+06	3.56065	0.000703462	0.0317572
	chr15:61399000-61404000	706948	427858	2.16178e+06	1.12182e+07	3.62869e+06	3.55954	0.000635408	0.0317572
	chr6:27535000-27545000	2.66644e+06	566020	1.46208e+07	2.34744e+07	1.03319e+07	3.55889	0.000758299	0.0317572
	chr2:225027000-225032000	1.36437e+06	99988.5	4.69053e+06	12566433	4.68033e+06	3.55881	0.0115435	0.0336724
	chr3:133777000-133786000	1.77177e+06	511763	1.03833e+07	1.6523e+07	7.29745e+06	3.55859	0.000479186	0.0317572
	chr14:46808000-46813000	795617	234469	5.6516e+06	6.48367e+06	3.29134e+06	3.55836	0.000238012	0.0317572
	chr3:115233000-115238000	1.07999e+06	219548	7.09695e+06	8.20421e+06	4.15018e+06	3.55755	0.000605147	0.0317572
	chr4:127731000-127738000	1.83008e+06	428827	1.0447e+07	1.61459e+07	7.21295e+06	3.55733	0.000640468	0.0317572
	chr1:91413000-91418000	1.08718e+06	450917	5.16732e+06	1.29387e+07	4.91103e+06	3.55723	0.000423553	0.0317572
	chr4:136450000-136457000	1.49058e+06	635004	5.96113e+06	1.90596e+07	6.78659e+06	3.55718	0.000584472	0.0317572
	chr12:28768000-28775000	1.91875e+06	436384	6.47287e+06	2.12217e+07	7.51242e+06	3.5557	0.00119188	0.0317572
	chr20:22866000-22872000	1.6807e+06	185444	9.60197e+06	1.2335e+07	5.95077e+06	3.55521	0.00163245	0.0317572
	chr2:157353000-157358000	1.33721e+06	254040	3.28636e+06	1.54038e+07	5.07035e+06	3.55402	0.00192483	0.0317572
	chr11:34572000-34580000	1.92034e+06	413712	7.63115e+06	1.97612e+07	7.43161e+06	3.55285	0.0010396	0.0317572
	chr5:113215000-113222000	1.58724e+06	570477	7.67609e+06	1.76398e+07	6.8684e+06	3.55245	0.000489915	0.0317572
	chr16:86358000-86367000	1.38514e+06	676472	5.33706e+06	1.88449e+07	6.56089e+06	3.55207	0.000596952	0.0317572
	chr9:138068000-138073000	1.13112e+06	263923	3.91168e+06	1.24447e+07	4.43786e+06	3.55146	0.00103545	0.0317572
	chr7:40623000-40632000	2.3565e+06	606132	1.1101e+07	2.36295e+07	9.42328e+06	3.55124	0.000723838	0.0317572
	chr3:138638000-138644000	1.63437e+06	427664	8.01558e+06	1.61555e+07	6.55827e+06	3.55112	0.000657789	0.0317572
	chr12:37237000-37242000	617482	253459	3.58342e+06	6.62446e+06	2.76971e+06	3.55095	0.000133251	0.0301157
	chr16:89595000-89600000	1.17026e+06	463900	7.74848e+06	1.14019e+07	5.19614e+06	3.55074	0.000285129	0.0317572
	chr10:21204000-21209000	1.06482e+06	307329	3.17653e+06	1.29029e+07	4.36289e+06	3.55069	0.00105042	0.0317572
	chr12:985000-992000	1.60641e+06	581909	9.54331e+06	1.6091e+07	6.95567e+06	3.55017	0.000370208	0.0317572
	chr7:86271000-86280000	2.21031e+06	380576	1.0115e+07	2.02266e+07	8.2331e+06	3.54976	0.00116386	0.0317572
	chr3:146797000-146805000	1.4786e+06	383483	1.15478e+07	1.02565e+07	5.91659e+06	3.54961	0.00049937	0.0317572
	chr5:148013000-148022000	2.23588e+06	744100	1.35261e+07	2.13625e+07	9.46714e+06	3.54937	0.000410982	0.0317572
	chr4:25918000-25923000	1.31644e+06	332714	4.60815e+06	1.46927e+07	5.23749e+06	3.54884	0.00102143	0.0317572
	chr18:70611000-70617000	1.10795e+06	482309	7.48262e+06	1.11227e+07	5.0489e+06	3.54837	0.000252028	0.0317572
	chr5:92818000-92826000	1.69428e+06	362749	5.62788e+06	1.84368e+07	6.53043e+06	3.54826	0.0012865	0.0317572
	chr1:40110000-40116000	1.44985e+06	360424	7.82212e+06	1.33492e+07	5.74538e+06	3.54782	0.0006298	0.0317572
	chr2:24997000-25002000	926622	179243	2.10312e+06	1.08244e+07	3.50835e+06	3.54717	0.0100301	0.0329251
	chr18:52772000-52778000	1.13831e+06	485796	7.74473e+06	1.12372e+07	5.15152e+06	3.5469	0.000258267	0.0317572
	chr6:73921000-73931000	3.03309e+06	907066	1.27635e+07	3.3256e+07	1.24899e+07	3.5459	0.000714309	0.0317572
	chr7:46496000-46501000	1.01769e+06	304616	4.55947e+06	1.08769e+07	4.18967e+06	3.54519	0.00056062	0.0317572
	chr5:8765000-8771000	1.70946e+06	529009	9.79544e+06	1.63297e+07	7.0909e+06	3.54484	0.000468542	0.0317572
	chr1:195006000-195011000	1.80452e+06	149401	9.1464e+06	1.3657e+07	6.18933e+06	3.54479	0.0024075	0.0317572
	chr9:131120000-131127000	1.66792e+06	290083	1.02248e+07	1.26189e+07	6.20043e+06	3.54433	0.000932254	0.0317572
	chr1:192315000-192320000	1.11834e+06	248615	7.69606e+06	8.25194e+06	4.32874e+06	3.54433	0.000570799	0.0317572
	chr5:32547000-32552000	821978	388327	2.6186e+06	1.14997e+07	3.83216e+06	3.54411	0.000667833	0.0317572
	chr14:73751000-73759000	1.6168e+06	642174	9.6856e+06	1.66327e+07	7.14433e+06	3.54232	0.000342938	0.0317572
	chr5:57030000-57035000	1.40591e+06	266636	4.67305e+06	1.48024e+07	5.28701e+06	3.54152	0.00143354	0.0317572
	chr9:115346000-115352000	926622	401698	6.52779e+06	8.93682e+06	4.19823e+06	3.54128	0.000213583	0.0317572
	chr3:78923000-78935000	2.54102e+06	755533	9.39728e+06	2.89773e+07	1.04178e+07	3.5411	0.00087741	0.0317572
	chr12:62745000-62751000	1.30286e+06	453048	5.35329e+06	1.50816e+07	5.54771e+06	3.54073	0.00064876	0.0317572
	chr11:38158000-38163000	1.11035e+06	336202	6.97089e+06	9.83647e+06	4.56348e+06	3.53839	0.000407572	0.0317572
	chr1:209783000-209789000	1.09278e+06	498973	3.32006e+06	1.51652e+07	5.01924e+06	3.53767	0.000901907	0.0317572
	chr5:24577000-24582000	955379	420300	4.79412e+06	1.118e+07	4.33744e+06	3.5375	0.000360417	0.0317572
	chr5:85091000-85096000	1.00251e+06	294733	6.50658e+06	8.55501e+06	4.08971e+06	3.53734	0.000372863	0.0317572
	chr5:80221000-80226000	956178	248421	1.72493e+06	1.2261e+07	3.79763e+06	3.53732	0.0102746	0.0329984
	chr4:158912000-158917000	1.28769e+06	331938	7.95193e+06	1.08435e+07	5.10376e+06	3.53664	0.000543676	0.0317572
	chr6:157083000-157088000	1.60242e+06	212960	6.03228e+06	1.50315e+07	5.71979e+06	3.5364	0.00182798	0.0317572
	chr6:145786000-145793000	1.14709e+06	485021	5.38699e+06	1.35496e+07	5.14218e+06	3.53635	0.000458061	0.0317572
	chr4:130286000-130292000	1.37396e+06	349766	7.13564e+06	1.28528e+07	5.42804e+06	3.53555	0.000654063	0.0317572
	chr2:20164000-20169000	1.2781e+06	258497	4.65308e+06	1.31606e+07	4.83758e+06	3.53516	0.00120833	0.0317572
	chr8:118938000-118944000	1.65274e+06	569702	8.84685e+06	1.69143e+07	6.99591e+06	3.53496	0.000464433	0.0317572
	chr6:144274000-144279000	1.39393e+06	270899	7.56001e+06	1.17288e+07	5.23842e+06	3.53431	0.0008754	0.0317572
	chr6:155500000-155507000	1.78215e+06	276906	9.52708e+06	1.43013e+07	6.47186e+06	3.53261	0.00120131	0.0317572
	chr8:83022000-83027000	1.15269e+06	511569	4.95763e+06	1.43013e+07	5.2308e+06	3.53256	0.000523725	0.0317572
	chr6:88921000-88927000	1.26692e+06	495485	7.75971e+06	1.26213e+07	5.53586e+06	3.5316	0.000340074	0.0317572
	chr11:120285000-120290000	538399	342209	4.90021e+06	5.28334e+06	2.76604e+06	3.53159	4.93e-05	0.0253787
	chr8:81456000-81465000	2.46434e+06	715809	1.4461e+07	2.23122e+07	9.98834e+06	3.53148	0.000524704	0.0317572
	chr1:169047000-169052000	1.18624e+06	150564	3.18651e+06	1.22562e+07	4.19488e+06	3.53004	0.0118415	0.0338359
	chr14:28977000-28982000	627866	348797	5.98735e+06	5.2905e+06	3.06363e+06	3.52948	8.01e-05	0.0285983
	chr12:10272000-10277000	850735	352091	2.60113e+06	1.1285e+07	3.77223e+06	3.52913	0.000729256	0.0317572
	chr3:125329000-125334000	1.15748e+06	470294	5.17855e+06	1.36093e+07	5.1039e+06	3.52881	0.000516684	0.0317572
	chr2:157929000-157936000	1.47461e+06	464675	7.00209e+06	1.53728e+07	6.07853e+06	3.52827	0.000596831	0.0317572
	chr3:192379000-192384000	1.73822e+06	243189	7.92697e+06	1.4917e+07	6.20634e+06	3.5272	0.00152275	0.0317572
	chr3:160065000-160070000	1.59044e+06	477464	9.30617e+06	1.44898e+07	6.46597e+06	3.52446	0.000499908	0.0317572
	chr8:62551000-62556000	1.24854e+06	216448	4.5395e+06	1.23159e+07	4.58009e+06	3.52423	0.00141541	0.0317572
	chr21:28164000-28171000	1.23177e+06	518158	5.1124e+06	1.50005e+07	5.4657e+06	3.52274	0.000589869	0.0317572
	chr21:24743000-24753000	2.6217e+06	915205	1.65142e+07	2.41258e+07	1.10442e+07	3.52233	0.000401451	0.0317572
	chr11:88470000-88478000	2.08091e+06	702826	9.421e+06	22538923	8.68591e+06	3.52116	0.000632593	0.0317572
	chr5:126655000-126660000	1.51295e+06	261598	6.48411e+06	1.38503e+07	5.52723e+06	3.51838	0.00128847	0.0317572
	chr5:125607000-125612000	984137	422238	7.17059e+06	8.94159e+06	4.37964e+06	3.51809	0.00023979	0.0317572
	chr5:27241000-27253000	1.85964e+06	705345	1.23853e+07	1.69883e+07	7.98466e+06	3.51749	0.000352713	0.0317572
	chr5:12992000-12997000	1.20621e+06	365462	6.51282e+06	1.14807e+07	4.89128e+06	3.51709	0.000524653	0.0317572
	chr11:23396000-23401000	905054	510212	3.9017e+06	1.22944e+07	4.40284e+06	3.51648	0.000463493	0.0317572
	chr5:106673000-106680000	1.28529e+06	344146	7.20678e+06	1.14377e+07	5.06848e+06	3.51629	0.000593917	0.0317572
	chr1:107172000-107182000	3.14892e+06	658645	1.57778e+07	2.77745e+07	1.184e+07	3.51579	0.000929528	0.0317572
	chr1:182955000-182964000	1.49298e+06	752820	1.01487e+07	1.5535e+07	6.98237e+06	3.51554	0.000257055	0.0317572
	chr8:29360000-29366000	1.18144e+06	578615	9.52708e+06	1.06001e+07	5.47181e+06	3.51544	0.000221662	0.0317572
	chr8:90934000-90939000	1.06482e+06	315661	7.54503e+06	8.24001e+06	4.29138e+06	3.5153	0.000402814	0.0317572
	chr2:234937000-234943000	1.51215e+06	518544	1.01249e+07	1.30819e+07	6.30938e+06	3.51449	0.000389645	0.0317572
	chr8:126282000-126290000	1.92194e+06	476108	1.25788e+07	1.48215e+07	7.44959e+06	3.51424	0.000627677	0.0317572
	chr2:190421000-190428000	1.95789e+06	430571	1.00401e+07	1.72484e+07	7.41924e+06	3.51412	0.000862647	0.0317572
	chr8:32541000-32546000	1.25733e+06	273805	6.17207e+06	1.13208e+07	4.75599e+06	3.51407	0.000850294	0.0317572
	chr16:59061000-59066000	1.05763e+06	273612	3.04173e+06	1.21631e+07	4.13403e+06	3.51368	0.00124757	0.0317572
	chr10:24402000-24407000	1.02807e+06	426889	4.69801e+06	1.19174e+07	4.51758e+06	3.51345	0.000482032	0.0317572
	chr6:7455000-7462000	1.94671e+06	421851	6.64262e+06	2.0396e+07	7.35179e+06	3.51292	0.00135497	0.0317572
	chr2:18955000-18960000	1.63117e+06	167422	9.1152e+06	1.14162e+07	5.5825e+06	3.51287	0.00200088	0.0317572
	chr11:35960000-35965000	1.37236e+06	476301	5.69278e+06	1.54062e+07	5.7369e+06	3.5126	0.000689605	0.0317572
	chr5:88983000-88988000	928220	293183	4.6406e+06	9.29716e+06	3.78979e+06	3.51237	0.000443011	0.0317572
	chr5:123397000-123404000	847540	444135	8.1042e+06	6631621	4.00687e+06	3.512	0.00016491	0.0313114
	chr4:83430000-83436000	1.10156e+06	195908	7.19555e+06	7.60286e+06	4.02397e+06	3.51165	0.000832568	0.0317572
	chr3:156888000-156897000	1.65434e+06	703601	1.0221e+07	1.66662e+07	7.31129e+06	3.51131	0.000340806	0.0317572
	chr3:192083000-192090000	964965	500136	7.00708e+06	9.68851e+06	4.54017e+06	3.51038	0.000210142	0.0317572
	chr12:59599000-59604000	1.35239e+06	148238	3.77813e+06	1.33205e+07	4.64982e+06	3.51022	0.012799	0.0344379
	chr1:167096000-167105000	2.05135e+06	532303	1.20146e+07	1.74202e+07	8.00463e+06	3.51003	0.000642525	0.0317572
	chr7:87079000-87084000	1.09038e+06	364493	6.28565e+06	1.02851e+07	4.50641e+06	3.50966	0.000424446	0.0317572
	chr4:75715000-75722000	1.53612e+06	660389	7.00583e+06	1.80049e+07	6.80181e+06	3.50925	0.000527988	0.0317572
	chr6:150326000-150332000	1.25254e+06	329807	7.7984e+06	1.02159e+07	4.89916e+06	3.50899	0.00056572	0.0317572
	chr8:68764000-68769000	788428	303453	6.95341e+06	5.47425e+06	3.37988e+06	3.50865	0.000200618	0.0317572
	chr18:61784000-61789000	964965	307135	6.36928e+06	8.10876e+06	3.93753e+06	3.50857	0.000346213	0.0317572
	chr2:214558000-214565000	1.63437e+06	322443	9.42973e+06	1.28385e+07	6.05625e+06	3.50839	0.000904217	0.0317572
	chr3:111012000-111017000	661416	394141	6.37926e+06	5.62459e+06	3.26485e+06	3.50741	9.43e-05	0.0285983
	chr1:214100000-214108000	1.92753e+06	518738	1.04782e+07	1.73367e+07	7.56529e+06	3.50718	0.000656247	0.0317572
	chr6:2094000-2100000	1.19982e+06	217417	6.72875e+06	9.37829e+06	4.38107e+06	3.50653	0.000940465	0.0317572
	chr5:143279000-143285000	1.52014e+06	354223	8.41249e+06	1.28886e+07	5.79386e+06	3.50644	0.000753157	0.0317572
	chr5:106594000-106603000	1.78694e+06	425726	9.02907e+06	1.61149e+07	6.83916e+06	3.50634	0.000805397	0.0317572
	chr5:94698000-94707000	1.50656e+06	860560	1.16901e+07	1.52057e+07	7.31574e+06	3.50616	0.000211055	0.0317572
	chr1:57067000-57072000	1.02008e+06	440453	7.0957e+06	9.49284e+06	4.51227e+06	3.5056	0.000265579	0.0317572
	chr21:12878000-12887000	2.14481e+06	777236	1.23117e+07	2.08685e+07	9.02556e+06	3.50526	0.00045303	0.0317572
	chr5:52389000-52394000	587127	424176	2.23043e+06	9.24227e+06	3.121e+06	3.5039	0.000404797	0.0317572
	chr7:146803000-146808000	990527	725885	8.92673e+06	1.05404e+07	5.29589e+06	3.50356	0.000156486	0.0310216
	chr16:53680000-53690000	2.46034e+06	892145	1.29008e+07	2.51162e+07	1.03424e+07	3.50332	0.00050744	0.0317572
	chr4:138563000-138571000	1.8157e+06	611945	6.95965e+06	2.05559e+07	7.48579e+06	3.5026	0.000831158	0.0317572
	chr20:49198000-49206000	2.23667e+06	417781	8.72328e+06	2.13577e+07	8.18386e+06	3.50234	0.00139973	0.0317572
	chr7:125965000-125972000	1.87321e+06	429214	9.91151e+06	1.6177e+07	7.09772e+06	3.50217	0.000822114	0.0317572
	chr4:99962000-99970000	1.62718e+06	641592	1.04794e+07	1.52105e+07	6.98967e+06	3.5012	0.000360085	0.0317572
	chr2:213448000-213455000	1.9531e+06	323025	1.11247e+07	1.46402e+07	7.01025e+06	3.50074	0.00118221	0.0317572
	chr2:157754000-157763000	2.32694e+06	408674	9.83288e+06	2.11e+07	8.41711e+06	3.49918	0.00139521	0.0317572
	chr6:129441000-129447000	1.46981e+06	136225	7.54254e+06	1.06144e+07	4.94075e+06	3.49892	0.00234211	0.0317572
	chr4:180819000-180827000	2.34691e+06	601675	1.00426e+07	2.32906e+07	9.07044e+06	3.49885	0.000932642	0.0317572
	chr16:64650000-64655000	1.02408e+06	460993	4.9077e+06	1.18792e+07	4.56799e+06	3.49872	0.000444631	0.0317572
	chr9:22248000-22257000	1.55768e+06	378057	5.05498e+06	1.68237e+07	5.9536e+06	3.49855	0.00132716	0.0317572
	chr2:167645000-167653000	2.37247e+06	556719	1.09949e+07	2.21094e+07	9.00837e+06	3.49843	0.00093648	0.0317572
	chr5:55344000-55352000	2.25984e+06	511569	1.02523e+07	2.10618e+07	8.52136e+06	3.4981	0.000994136	0.0317572
	chr3:130512000-130517000	1.45144e+06	131380	4.77041e+06	1.31034e+07	4.86415e+06	3.49725	0.00311842	0.0317572
	chr4:12195000-12200000	1.37076e+06	125955	5.20476e+06	1.16954e+07	4.59922e+06	3.49715	0.00273227	0.0317572
	chr1:30877000-30882000	1.28449e+06	250552	5.20476e+06	1.21202e+07	4.715e+06	3.49648	0.0012163	0.0317572
	chr11:108503000-108509000	1.54011e+06	217804	8.71205e+06	1.11227e+07	5.39817e+06	3.49608	0.00143583	0.0317572
	chr5:72872000-72877000	1.59123e+06	98631.8	4.38598e+06	1.46688e+07	5.18616e+06	3.49514	0.0192548	0.0387856
	chr2:63084000-63089000	1.10795e+06	194551	4.75792e+06	9.92715e+06	3.99689e+06	3.49497	0.00115028	0.0317572
	chr3:189102000-189108000	1.63277e+06	447429	8.56102e+06	1.48812e+07	6.3806e+06	3.4943	0.000677732	0.0317572
	chr3:15438000-15444000	1.25094e+06	501105	4.81659e+06	1.49241e+07	5.37319e+06	3.49405	0.000730665	0.0317572
	chr4:167036000-167047000	2.96359e+06	756114	1.59775e+07	2.59323e+07	1.14074e+07	3.49401	0.000733006	0.0317572
	chr7:24708000-24717000	1.74301e+06	820060	1.04832e+07	1.83939e+07	7.86002e+06	3.49396	0.000345973	0.0317572
	chr10:111810000-111816000	1.28848e+06	614077	4.4359e+06	1.69883e+07	5.83169e+06	3.49321	0.00082551	0.0317572
	chr2:166290000-166295000	1.11274e+06	335232	5.73148e+06	1.05715e+07	4.43773e+06	3.49301	0.000563799	0.0317572
	chr4:33337000-33342000	918634	291246	3.95661e+06	9.65272e+06	3.7048e+06	3.49165	0.000561398	0.0317572
	chr4:179837000-179842000	1.46183e+06	422238	7.90699e+06	1.32752e+07	5.76656e+06	3.49092	0.000619095	0.0317572
	chr6:143589000-143594000	1.28289e+06	386583	6.02479e+06	1.27406e+07	5.10873e+06	3.49059	0.000682511	0.0317572
	chr13:67098000-67104000	1.69588e+06	280782	5.95365e+06	1.62605e+07	6.0477e+06	3.49032	0.00175845	0.0317572
	chr1:162399000-162405000	1.71745e+06	362167	6.77492e+06	1.65946e+07	6.36228e+06	3.49022	0.00123306	0.0317572
	chr10:82430000-82435000	845942	401310	3.63959e+06	1.03686e+07	3.81387e+06	3.48943	0.000441797	0.0317572
	chr6:75751000-75756000	1.06162e+06	383870	8.13041e+06	8.09922e+06	4.41878e+06	3.48898	0.000335746	0.0317572
	chr4:73220000-73227000	1.481e+06	349572	8.02681e+06	1.25139e+07	5.59283e+06	3.48811	0.000792418	0.0317572
	chrX:138599000-138604000	668606	265280	4.12636e+06	6.35242e+06	2.85317e+06	3.48807	0.000165661	0.0313114
	chr1:171521000-171527000	1.77975e+06	297252	6.41421e+06	1.68785e+07	6.34244e+06	3.48729	0.00171515	0.0317572
	chr5:99222000-99227000	935409	182537	4.16006e+06	8.37364e+06	3.41291e+06	3.48687	0.000845601	0.0317572
	chr18:68921000-68926000	1.0776e+06	382901	6.59644e+06	9.77681e+06	4.45844e+06	3.48679	0.000394868	0.0317572
	chr21:13743000-13748000	1.08878e+06	190675	6.47912e+06	7.8582e+06	3.90419e+06	3.48616	0.000948194	0.0317572
	chr2:50381000-50386000	1.09517e+06	224586	2.93314e+06	1.18553e+07	4.02705e+06	3.48611	0.00170544	0.0317572
	chr16:12351000-12356000	912244	286401	6.02105e+06	7.40241e+06	3.65552e+06	3.48527	0.000345424	0.0317572
	chr18:67555000-67560000	1.73262e+06	279813	5.29837e+06	1.72365e+07	6.13682e+06	3.48512	0.00208568	0.0317572
	chr3:102263000-102288000	7.37304e+06	1.60931e+06	3.44126e+07	6.61563e+07	2.73878e+07	3.48493	0.000814069	0.0317572
	chr4:158047000-158052000	932214	305003	6.50158e+06	7.34991e+06	3.77218e+06	3.48486	0.000331621	0.0317572
	chr8:33327000-33336000	1.73981e+06	779367	8.37005e+06	1.9828e+07	7.67932e+06	3.48456	0.000512623	0.0317572
	chr11:29293000-29299000	1.03686e+06	237182	5.45064e+06	8.80318e+06	3.88197e+06	3.48385	0.000692098	0.0317572
	chr18:12728000-12733000	1.22138e+06	341240	3.86425e+06	1.36116e+07	4.75963e+06	3.48331	0.00122034	0.0317572
	chr11:96260000-96271000	3.54513e+06	877806	1.82965e+07	3.11584e+07	1.34695e+07	3.48302	0.000798453	0.0317572
	chr6:14592000-14597000	980142	396466	6.78865e+06	8.60273e+06	4.192e+06	3.48292	0.000287912	0.0317572
	chr1:218814000-218821000	1.86842e+06	274193	5.64286e+06	1.83008e+07	6.52157e+06	3.48218	0.0023218	0.0317572
	chr3:165264000-165269000	1.62638e+06	280975	7.88328e+06	1.34303e+07	5.80523e+06	3.48211	0.00128957	0.0317572
	chr5:140092000-140097000	1.07201e+06	310235	4.17878e+06	1.12635e+07	4.20613e+06	3.48179	0.000833821	0.0317572
	chr13:83816000-83822000	1.12633e+06	206759	6.51531e+06	8.36887e+06	4.05432e+06	3.48092	0.000918828	0.0317572
	chr1:243032000-243037000	688576	259272	3.42491e+06	7.15661e+06	2.88234e+06	3.48073	0.000258162	0.0317572
	chr22:49472000-49477000	1.04565e+06	95919.1	2.34651e+06	1.03949e+07	3.47074e+06	3.4804	0.020917	0.0400566
	chr5:143505000-143518000	3.76241e+06	1.05182e+06	2.01438e+07	3.35876e+07	1.46364e+07	3.48038	0.000663941	0.0317572
	chr8:106216000-106222000	1.44425e+06	637523	7.73475e+06	1.54969e+07	6.32834e+06	3.48019	0.000432646	0.0317572
	chr4:183422000-183428000	1.53612e+06	181568	4.69926e+06	1.44683e+07	5.22132e+06	3.48011	0.00274555	0.0317572
	chr12:67772000-67778000	1.39952e+06	281944	5.01005e+06	1.37501e+07	5.11039e+06	3.47986	0.00143555	0.0317572
	chr4:103969000-103976000	906652	687130	7.82587e+06	9.9534e+06	4.84326e+06	3.47966	0.000168601	0.0313114
	chr15:60193000-60199000	1.45943e+06	256560	6.90848e+06	1.22252e+07	5.21241e+06	3.47898	0.00127639	0.0317572
	chr7:108728000-108734000	1.12313e+06	186413	6.63513e+06	7.95604e+06	3.97518e+06	3.47794	0.00103368	0.0317572
	chr3:135188000-135193000	1.57606e+06	289889	5.79014e+06	1.50005e+07	5.66414e+06	3.47794	0.0015565	0.0317572
	chr1:106972000-106977000	1.80611e+06	210828	7.96566e+06	1.45018e+07	6.12109e+06	3.47757	0.00214847	0.0317572
	chr7:40874000-40879000	1.33641e+06	418556	7.42895e+06	1.21154e+07	5.32483e+06	3.47722	0.000564605	0.0317572
	chr13:62175000-62180000	677393	175755	2.39144e+06	7.10889e+06	2.58837e+06	3.4771	0.000552835	0.0317572
	chr3:12430000-12439000	1.79972e+06	763478	7.17183e+06	2.13696e+07	7.77616e+06	3.47702	0.000727567	0.0317572
	chr17:41968000-41973000	1.40591e+06	327094	5.81011e+06	1.34756e+07	5.25469e+06	3.47617	0.00107692	0.0317572
	chr7:57690000-57695000	794818	370306	4.19876e+06	8.76262e+06	3.53162e+06	3.47565	0.00028598	0.0317572
	chr9:12820000-12829000	1.96748e+06	692168	8.9105e+06	2.06704e+07	8.06014e+06	3.47535	0.000684016	0.0317572
	chr1:12051000-12057000	1.12632e+06	543154	8.66461e+06	9.9009e+06	5.05875e+06	3.47514	0.000262364	0.0317572
	chr6:156680000-156688000	1.39073e+06	489672	1.00513e+07	1.08578e+07	5.69738e+06	3.475	0.000413322	0.0317572
	chr13:64144000-64153000	2.58416e+06	259466	1.16564e+07	1.99593e+07	8.61484e+06	3.47482	0.00255427	0.0317572
	chr5:78885000-78892000	2.23508e+06	491804	7.50134e+06	2.27967e+07	8.25622e+06	3.47388	0.00151006	0.0317572
	chr19:54869000-54874000	318726	497036	3.24268e+06	5.81549e+06	2.46848e+06	3.47299	7.15e-05	0.0279543
	chr17:64145000-64151000	1.41629e+06	266830	8.85933e+06	9.80783e+06	5.08757e+06	3.47127	0.00102255	0.0317572
	chr14:55953000-55964000	2.87253e+06	735962	1.28559e+07	2.71636e+07	1.0907e+07	3.47122	0.000943846	0.0317572
	chr7:75042000-75047000	1.30206e+06	266442	7.56999e+06	9.81499e+06	4.73837e+06	3.47036	0.000918623	0.0317572
	chr3:154066000-154071000	1.24615e+06	390846	6.78241e+06	1.13566e+07	4.94399e+06	3.46996	0.000576181	0.0317572
	chr2:28192000-28198000	1.77256e+06	464094	7.74723e+06	1.70289e+07	6.75319e+06	3.46952	0.000936164	0.0317572
	chr13:59726000-59731000	1.05843e+06	140681	4.42467e+06	8.85568e+06	3.61987e+06	3.46924	0.0015723	0.0317572
	chr7:43822000-43836000	3.75761e+06	796614	1.73654e+07	3.30698e+07	1.37474e+07	3.46914	0.0010969	0.0317572
	chr1:206658000-206663000	1.29647e+06	509244	7.61867e+06	1.23779e+07	5.45058e+06	3.4691	0.000428817	0.0317572
	chr8:129250000-129260000	2.63049e+06	818510	1.30968e+07	2.50899e+07	1.04089e+07	3.4688	0.000690676	0.0317572
	chr12:28778000-28785000	2.00422e+06	418944	8.12168e+06	1.87041e+07	7.31223e+06	3.46864	0.00129279	0.0317572
	chr5:109829000-109838000	1.96588e+06	516801	1.09437e+07	1.65206e+07	7.48675e+06	3.46757	0.000741639	0.0317572
	chr7:114063000-114071000	1.93632e+06	571446	8.36756e+06	19360332	7.55891e+06	3.46685	0.000862046	0.0317572
	chr22:46998000-47005000	2.10886e+06	435027	9.93023e+06	1.81863e+07	7.66509e+06	3.46629	0.0011466	0.0317572
	chr7:78691000-78698000	1.91316e+06	808240	9.47591e+06	2.06012e+07	8.19963e+06	3.46623	0.000537483	0.0317572
	chr3:102563000-102586000	6.00228e+06	1.65717e+06	3.06494e+07	5.39884e+07	23074323	3.46597	0.00064139	0.0317572
	chr3:57152000-57157000	1.02887e+06	413325	8.98914e+06	6.94662e+06	4.34449e+06	3.46592	0.000327249	0.0317572
	chr1:197373000-197388000	4.40945e+06	953960	2.39057e+07	3.53416e+07	1.61527e+07	3.46551	0.000921936	0.0317572
	chr4:13634000-13639000	944995	322443	5.75145e+06	8.24478e+06	3.81592e+06	3.46504	0.000372999	0.0317572
	chr7:48794000-48799000	1.58724e+06	322056	8.46741e+06	1.26118e+07	5.74712e+06	3.46469	0.00103837	0.0317572
	chr1:97037000-97043000	2.16878e+06	587141	1.2283e+07	1.81385e+07	8.29436e+06	3.46447	0.000720146	0.0317572
	chr21:26258000-26263000	962569	194939	6.61017e+06	6.16629e+06	3.48349e+06	3.46438	0.000686335	0.0317572
	chr2:221983000-221990000	1.75978e+06	498780	1.04944e+07	1.44325e+07	6.79638e+06	3.46421	0.000639867	0.0317572
	chr18:68210000-68215000	1.08798e+06	262760	3.21522e+06	1.16859e+07	4.06296e+06	3.46358	0.00140751	0.0317572
	chr15:66347000-66354000	1.99623e+06	331938	8.86307e+06	1.68189e+07	7.00253e+06	3.46347	0.00152921	0.0317572
	chr15:88305000-88312000	1.47061e+06	715809	6.03977e+06	1.80741e+07	6.57507e+06	3.4632	0.000663835	0.0317572
	chr3:107460000-107465000	1.11914e+06	219354	4.42217e+06	1.03376e+07	4.02457e+06	3.46297	0.00121078	0.0317572
	chr12:92535000-92541000	1.96987e+06	218967	7.02955e+06	1.71005e+07	6.57971e+06	3.46257	0.00272153	0.0317572
	chr19:5938000-5944000	839552	185444	7.10818e+06	4.18324e+06	3.0791e+06	3.46152	0.000597561	0.0317572
	chr1:21272000-21280000	2.3525e+06	549549	9.38105e+06	2.25843e+07	8.71684e+06	3.46134	0.00121017	0.0317572
	chr3:181947000-181956000	2.83339e+06	682480	1.19922e+07	2.67293e+07	1.05593e+07	3.46116	0.00110055	0.0317572
	chr7:39837000-39845000	1.47061e+06	412743	8.01558e+06	1.27144e+07	5.65333e+06	3.46032	0.000693733	0.0317572
	chr1:111096000-111102000	1.12153e+06	161997	5.25718e+06	8.85807e+06	3.8497e+06	3.45905	0.00142849	0.0317572
	chr11:28971000-28982000	4.99817e+06	1.07856e+06	2.30183e+07	4.37773e+07	1.82181e+07	3.45837	0.00105303	0.0317572
	chr3:104708000-104713000	1.28928e+06	411581	3.99905e+06	1.46855e+07	5.09635e+06	3.45749	0.00124081	0.0317572
	chr5:111523000-111532000	2.77108e+06	473976	1.25176e+07	2.31212e+07	9.72097e+06	3.45712	0.00151417	0.0317572
	chr2:141951000-141956000	941799	191063	5.07496e+06	7.36423e+06	3.39301e+06	3.45683	0.000733079	0.0317572
	chr5:55727000-55735000	1.80372e+06	739062	1.15204e+07	1.63965e+07	7.61491e+06	3.45664	0.000407108	0.0317572
	chr9:95407000-95412000	1.10636e+06	125373	5.96738e+06	7.55036e+06	3.68737e+06	3.45608	0.00172152	0.0317572
	chr12:79225000-79235000	3.08182e+06	1.00628e+06	1.40479e+07	3.08147e+07	1.22377e+07	3.456	0.000749256	0.0317572
	chr1:215863000-215872000	2.25345e+06	425726	1.17737e+07	1.76183e+07	8.01781e+06	3.45555	0.00121458	0.0317572
	chr14:45019000-45025000	1.31724e+06	372437	7.42645e+06	1.1106e+07	5.05553e+06	3.45522	0.000663113	0.0317572
	chr2:190597000-190603000	1.83887e+06	213348	7.04078e+06	1.54491e+07	6.13553e+06	3.454	0.0025228	0.0317572
	chr12:88602000-88608000	1.2805e+06	649925	8.4412e+06	1.27096e+07	5.77031e+06	3.45371	0.000316555	0.0317572
	chr20:7798000-7804000	1.75339e+06	286401	6.68131e+06	1.56543e+07	6.09386e+06	3.45284	0.00180566	0.0317572
	chr12:47080000-47087000	1.94111e+06	434640	1.05581e+07	1.54539e+07	7.09693e+06	3.4527	0.000955589	0.0317572
	chr20:8894000-8905000	3.44688e+06	719490	1.74241e+07	2.81754e+07	1.24415e+07	3.45214	0.0010978	0.0317572
	chr15:83418000-83424000	1.30686e+06	459830	4.97885e+06	1.43562e+07	5.27543e+06	3.45208	0.000888012	0.0317572
	chr3:65929000-65938000	2.45076e+06	518933	1.13406e+07	2.11572e+07	8.86689e+06	3.45194	0.00118814	0.0317572
	chr7:124175000-124180000	1.16067e+06	269542	4.39971e+06	1.12468e+07	4.26918e+06	3.45152	0.00115553	0.0317572
	chr10:132122000-132128000	1.35159e+06	535210	7.76346e+06	1.28647e+07	5.62875e+06	3.45059	0.000464208	0.0317572
	chr15:34159000-34169000	3.07064e+06	589467	1.51575e+07	2.48489e+07	1.09166e+07	3.45026	0.00125618	0.0317572
	chr7:106579000-106587000	2.0162e+06	761734	1.14917e+07	1.88711e+07	8.28518e+06	3.4502	0.00051276	0.0317572
	chr8:130603000-130608000	1.06562e+06	436578	5.62414e+06	1.07934e+07	4.47993e+06	3.45008	0.000459414	0.0317572
	chr14:50473000-50479000	1.70147e+06	255009	6.9272e+06	1.4454e+07	5.83442e+06	3.44999	0.00187199	0.0317572
	chr3:155506000-155511000	1.53532e+06	263923	7.11942e+06	1.25378e+07	5.36411e+06	3.44958	0.00144642	0.0317572
	chr2:172923000-172930000	1.66233e+06	847576	1.10785e+07	1.63297e+07	7.47953e+06	3.44889	0.000326687	0.0317572
	chr12:78168000-78178000	2.75431e+06	752045	1.60611e+07	2.22168e+07	1.04461e+07	3.44845	0.00073139	0.0317572
	chr15:37635000-37640000	1.39073e+06	729567	6.58646e+06	1.65588e+07	6.31638e+06	3.44836	0.000526864	0.0317572
	chr8:6394000-6399000	925024	308104	7.67858e+06	5.7797e+06	3.67285e+06	3.44809	0.000377412	0.0317572
	chr6:131768000-131773000	980142	380964	4.63311e+06	1.02087e+07	4.05074e+06	3.4468	0.00051325	0.0317572
	chr2:18546000-18553000	1.92194e+06	409643	7.74099e+06	1.76803e+07	6.93823e+06	3.44664	0.00131759	0.0317572
	chr5:72785000-72792000	2.02499e+06	474364	1.09662e+07	1.62772e+07	7.43568e+06	3.44626	0.000928751	0.0317572
	chr11:122922000-122927000	1.38434e+06	471457	4.81659e+06	1.54086e+07	5.52024e+06	3.44602	0.00105639	0.0317572
	chr4:146035000-146042000	1.56248e+06	522614	8.35258e+06	1.43657e+07	6.20085e+06	3.44566	0.000611042	0.0317572
	chr2:202663000-202672000	1.65993e+06	560013	9.65939e+06	1.4528e+07	6.60183e+06	3.44564	0.000558068	0.0317572
	chr8:120328000-120338000	3.13214e+06	508275	1.51787e+07	2.44742e+07	1.08233e+07	3.44523	0.00157425	0.0317572
	chr2:174425000-174435000	3.28152e+06	324575	9.6831e+06	2.95953e+07	1.07211e+07	3.4452	0.0132451	0.034677
	chr4:157637000-157642000	1.19502e+06	317793	6.15085e+06	1.03233e+07	4.49674e+06	3.44488	0.00075462	0.0317572
	chr6:39528000-39542000	3.05705e+06	1.25489e+06	1.65254e+07	3.04114e+07	1.28122e+07	3.44429	0.000502872	0.0317572
	chr12:18122000-18127000	1.23496e+06	215091	6.79365e+06	8.98932e+06	4.30826e+06	3.44417	0.00118813	0.0317572
	chr8:53198000-53203000	1.79653e+06	298415	7.31662e+06	1.54849e+07	6.22412e+06	3.44413	0.0017115	0.0317572
	chr1:196439000-196444000	1.4107e+06	456149	4.95014e+06	1.53632e+07	5.54505e+06	3.44373	0.00109528	0.0317572
	chr3:190839000-190844000	879493	486959	3.86925e+06	1.09962e+07	4.05798e+06	3.44344	0.000491951	0.0317572
	chr2:18004000-18015000	3.13933e+06	648956	1.08638e+07	3.0347e+07	1.12498e+07	3.44339	0.00165039	0.0317572
	chr11:19196000-19205000	1.96748e+06	841569	1.13781e+07	1.9179e+07	8.34152e+06	3.44334	0.000459177	0.0317572
	chr16:65676000-65682000	1.58804e+06	493547	6.03602e+06	1.6597e+07	6.17864e+06	3.44265	0.001016	0.0317572
	chr2:33363000-33372000	2.3557e+06	696431	1.18274e+07	2.1341e+07	9.05513e+06	3.44191	0.000781687	0.0317572
	chr2:56660000-56668000	1.25014e+06	462350	9.26997e+06	9.34011e+06	5.08064e+06	3.4419	0.00042492	0.0317572
	chr1:113758000-113763000	1.0728e+06	459443	5.69653e+06	1.09437e+07	4.54313e+06	3.44094	0.000456138	0.0317572
	chr3:181646000-181656000	2.58975e+06	935938	1.38943e+07	2.43812e+07	1.04503e+07	3.44043	0.000590119	0.0317572
	chr18:61968000-61973000	1.23097e+06	383289	4.96886e+06	1.25473e+07	4.78262e+06	3.43973	0.0009	0.0317572
	chr7:93907000-93914000	2.22629e+06	510600	8.88803e+06	2.07874e+07	8.10307e+06	3.43864	0.0013082	0.0317572
	chr21:33576000-33591000	4.22811e+06	1.73701e+06	1.78285e+07	4.68461e+07	1.76599e+07	3.43856	0.000687982	0.0317572
	chr5:90492000-90498000	1.93632e+06	602644	9.62195e+06	1.78713e+07	7.50804e+06	3.43675	0.000748571	0.0317572
	chr18:49519000-49524000	1.15508e+06	462544	4.48833e+06	1.30175e+07	4.78085e+06	3.43587	0.0008016	0.0317572
	chr20:42787000-42792000	1.37715e+06	264311	6.4529e+06	1.13041e+07	4.84961e+06	3.43531	0.00129844	0.0317572
	chrX:113999000-114005000	1.78774e+06	275162	8.26646e+06	1.40483e+07	6.09443e+06	3.43524	0.00172246	0.0317572
	chr6:32803000-32808000	1.10875e+06	548968	6.56399e+06	1.13637e+07	4.89636e+06	3.43491	0.000375579	0.0317572
	chr3:38845000-38851000	1.80292e+06	343565	8.0006e+06	1.52081e+07	6.3388e+06	3.4346	0.00141245	0.0317572
	chr2:152914000-152925000	3.00194e+06	726466	1.31405e+07	2.71708e+07	1.10099e+07	3.43454	0.00112812	0.0317572
	chr14:33136000-33145000	2.38925e+06	806302	1.42538e+07	2.02838e+07	9.4333e+06	3.43402	0.000584889	0.0317572
	chr18:2597000-2603000	1.99943e+06	373794	9.85285e+06	1.57546e+07	6.99516e+06	3.43163	0.00134849	0.0317572
	chr5:87817000-87822000	1.14789e+06	260822	4.15382e+06	1.10463e+07	4.15222e+06	3.43162	0.00127829	0.0317572
	chr3:66482000-66491000	1.8828e+06	846220	1.27161e+07	1.67163e+07	8.04035e+06	3.43093	0.000386721	0.0317572
	chr4:13288000-13297000	2.0873e+06	425338	8.21528e+06	1.88687e+07	7.39917e+06	3.43015	0.00150646	0.0317572
	chr2:68046000-68056000	1.94271e+06	592374	1.27498e+07	1.45733e+07	7.46455e+06	3.43	0.000625714	0.0317572
	chr5:31248000-31253000	1.69029e+06	156958	8.52108e+06	1.13876e+07	5.43898e+06	3.42993	0.00286515	0.0317572
	chr12:46726000-46738000	3.79037e+06	987483	2.26089e+07	2.88699e+07	1.40642e+07	3.42953	0.000783621	0.0317572
	chr11:24626000-24633000	1.33881e+06	621828	6.96963e+06	1.41533e+07	5.7709e+06	3.4294	0.000498689	0.0317572
	chr7:104773000-104779000	1.37556e+06	288145	2.43138e+06	1.54873e+07	4.8956e+06	3.42897	0.0151735	0.0359726
	chr17:56149000-56154000	1.33402e+06	420494	7.01082e+06	1.18839e+07	5.16232e+06	3.42883	0.000679956	0.0317572
	chr3:142930000-142936000	1.2757e+06	168585	5.90497e+06	9.63363e+06	4.24572e+06	3.42741	0.00188362	0.0317572
	chr4:136506000-136515000	2.37966e+06	439678	9.95645e+06	2.03697e+07	8.28638e+06	3.42712	0.00160055	0.0317572
	chr7:25746000-25751000	1.45464e+06	294539	5.09118e+06	1.37214e+07	5.14044e+06	3.42693	0.0016651	0.0317572
	chr8:102740000-102745000	1.15828e+06	204821	7.394e+06	7.25923e+06	4.00408e+06	3.42624	0.00111444	0.0317572
	chr12:107402000-107408000	915439	351122	5.49058e+06	8.11592e+06	3.71827e+06	3.42529	0.000359898	0.0317572
	chr11:95855000-95861000	1.69188e+06	461768	7.33035e+06	1.58047e+07	6.32217e+06	3.42521	0.00101245	0.0317572
	chr17:41270000-41276000	973751	246289	4.28488e+06	8.8175e+06	3.58061e+06	3.42481	0.000792063	0.0317572
	chr12:47466000-47471000	1.31724e+06	406736	8.42497e+06	1.00846e+07	5.0584e+06	3.42445	0.000601571	0.0317572
	chr17:19593000-19602000	2.60093e+06	520095	1.01674e+07	2.33407e+07	9.15728e+06	3.4244	0.00159008	0.0317572
	chr10:35764000-35770000	1.63677e+06	274000	4.98134e+06	1.55279e+07	5.605e+06	3.42403	0.00232241	0.0317572
	chr14:50446000-50455000	2.42519e+06	562919	9.89778e+06	2.21738e+07	8.76493e+06	3.42397	0.00132303	0.0317572
	chr3:107622000-107632000	3.27353e+06	970237	1.7132e+07	2.83998e+07	1.24439e+07	3.42344	0.000768351	0.0317572
	chr5:132265000-132270000	1.58804e+06	300159	5.95614e+06	1.43013e+07	5.53641e+06	3.42335	0.00169184	0.0317572
	chr13:84741000-84747000	992924	219354	4.7417e+06	8.2591e+06	3.55327e+06	3.42279	0.000849691	0.0317572
	chr13:74358000-74363000	2.20472e+06	324381	9.08649e+06	1.80359e+07	7.41288e+06	3.42277	0.00205864	0.0317572
	chr1:48372000-48377000	1.08079e+06	213541	8.04678e+06	5.8322e+06	3.79333e+06	3.42261	0.000963628	0.0317572
	chr7:85930000-85943000	3.39016e+06	1.16963e+06	1.53871e+07	3.34946e+07	1.33604e+07	3.42224	0.000775274	0.0317572
	chr13:42272000-42279000	1.85324e+06	486572	8.72578e+06	1.63392e+07	6.8512e+06	3.42119	0.000979501	0.0317572
	chr2:12947000-12952000	1.29967e+06	177887	3.94788e+06	1.18768e+07	4.32555e+06	3.42087	0.00260203	0.0317572
	chr8:69174000-69191000	3.70969e+06	1.25954e+06	2.39631e+07	2.92445e+07	1.45442e+07	3.42052	0.000545001	0.0317572
	chr1:187998000-188004000	1.9523e+06	486959	1.04956e+07	1.5609e+07	7.13598e+06	3.41978	0.00093041	0.0317572
	chr18:10424000-10429000	1.30206e+06	97081.6	3.58841e+06	1.13828e+07	4.09259e+06	3.41954	0.0185092	0.0382589
	chr3:180704000-180714000	3.77918e+06	745069	1.90517e+07	29354293	1.32326e+07	3.41942	0.00128057	0.0317572
	chr15:69501000-69516000	4.20655e+06	752239	1.43075e+07	3.87421e+07	1.45021e+07	3.41926	0.00197857	0.0317572
	chr13:50704000-50712000	2.17277e+06	435802	8.33885e+06	1.95632e+07	7.62765e+06	3.41902	0.00161799	0.0317572
	chr9:90775000-90780000	1.18704e+06	358292	7.50385e+06	9.02511e+06	4.51857e+06	3.419	0.000599537	0.0317572
	chr22:17592000-17597000	1.12632e+06	414293	6.54776e+06	9.92953e+06	4.50448e+06	3.41888	0.000498774	0.0317572
	chr18:60669000-60674000	1.35319e+06	251327	5.86753e+06	1.12921e+07	4.69104e+06	3.41879	0.00146451	0.0317572
	chr21:24497000-24518000	5.56213e+06	1.38938e+06	2.44474e+07	4.98911e+07	2.03225e+07	3.41869	0.00101289	0.0317572
	chr15:40722000-40732000	2.06972e+06	879550	1.10848e+07	2.04509e+07	8.62123e+06	3.41854	0.000548726	0.0317572
	chr13:62408000-62416000	1.71026e+06	860172	1.15878e+07	1.5893e+07	7.5128e+06	3.41833	0.00035913	0.0317572
	chr6:140715000-140722000	1.62399e+06	338914	5.75145e+06	1.5232e+07	5.73658e+06	3.41817	0.00165702	0.0317572
	chr14:25189000-25194000	1.55129e+06	293958	4.73047e+06	1.49766e+07	5.38809e+06	3.41681	0.00210764	0.0317572
	chr14:34309000-34317000	2.1528e+06	414099	7.07198e+06	2.03387e+07	7.4944e+06	3.41662	0.00197654	0.0317572
	chr10:120743000-120752000	2.88771e+06	776267	1.26499e+07	2.64644e+07	1.06946e+07	3.4162	0.00106525	0.0317572
	chr3:180287000-180292000	1.53052e+06	144169	4.19002e+06	1.36832e+07	4.88699e+06	3.4158	0.0160747	0.0365747
	chr2:28757000-28765000	1.85564e+06	478433	8.26396e+06	1.66423e+07	6.81008e+06	3.41557	0.00107373	0.0317572
	chr4:127004000-127009000	1.45703e+06	302678	5.71401e+06	1.3058e+07	5.13293e+06	3.41516	0.0014865	0.0317572
	chr4:123371000-123376000	1.79094e+06	323025	8.20904e+06	1.43419e+07	6.16622e+06	3.41515	0.00153671	0.0317572
	chr6:101981000-101987000	1.35239e+06	535403	5.65534e+06	1.44803e+07	5.50585e+06	3.41496	0.000790854	0.0317572
	chr1:185490000-185499000	2.98756e+06	346084	1.00488e+07	2.54813e+07	9.71593e+06	3.41385	0.0031246	0.0317572
	chr3:41237000-41243000	1.98425e+06	208697	8.36506e+06	1.49981e+07	6.38903e+06	3.41327	0.00288621	0.0317572
	chr13:44475000-44480000	1.42987e+06	94950.2	4.61813e+06	1.16262e+07	4.44229e+06	3.41319	0.0153481	0.0360607
	chr4:30739000-30749000	2.79105e+06	394334	9.76174e+06	2.4164e+07	9.27778e+06	3.41282	0.00253222	0.0317572
	chr18:8281000-8290000	3.28152e+06	338139	1.17425e+07	2.68057e+07	1.0542e+07	3.41272	0.00332161	0.0317572
	chr9:16345000-16354000	2.03937e+06	594312	1.29682e+07	1.50745e+07	7.66909e+06	3.41246	0.000715972	0.0317572
	chr3:13744000-13750000	1.15668e+06	553037	8.37754e+06	9.82692e+06	4.97854e+06	3.41245	0.000341999	0.0317572
	chr1:192679000-192689000	3.2951e+06	476108	1.38656e+07	2.62807e+07	1.09794e+07	3.41215	0.00213315	0.0317572
	chr1:162509000-162523000	5.13556e+06	1.39248e+06	2.52774e+07	4.42044e+07	1.90025e+07	3.4119	0.000855587	0.0317572
	chr2:177075000-177083000	1.47541e+06	464482	7.74224e+06	1.29005e+07	5.64566e+06	3.41158	0.000728449	0.0317572
	chr3:47109000-47117000	2.76309e+06	452273	1.06779e+07	2.35364e+07	9.35741e+06	3.41153	0.00202393	0.0317572
	chr4:69329000-69337000	2.27662e+06	479790	7.3965e+06	2.19256e+07	8.01964e+06	3.41111	0.00187901	0.0317572
	chr9:93887000-93892000	1.38274e+06	419913	5.29962e+06	1.38336e+07	5.23396e+06	3.40787	0.00109633	0.0317572
	chr7:142326000-142332000	1.4139e+06	348409	5.95739e+06	1.27454e+07	5.11628e+06	3.4077	0.00118191	0.0317572
	chr13:58990000-59001000	2.83578e+06	1.21943e+06	1.48504e+07	2.81731e+07	1.17697e+07	3.40726	0.000568864	0.0317572
	chr12:58430000-58437000	1.73901e+06	626866	6.07846e+06	1.9e+07	6.86108e+06	3.40598	0.00113387	0.0317572
	chr4:167381000-167386000	845942	498586	2.63733e+06	1.16095e+07	3.89784e+06	3.40545	0.000950027	0.0317572
	chr8:19455000-19462000	1.50656e+06	307717	7.49136e+06	1.17312e+07	5.25921e+06	3.40532	0.00126639	0.0317572
	chr21:39569000-39574000	1.43387e+06	344921	5.47561e+06	1.33611e+07	5.15387e+06	3.40456	0.00135377	0.0317572
	chr22:45031000-45036000	1.59683e+06	271868	5.33831e+06	1.44493e+07	5.41406e+06	3.40447	0.0021808	0.0317572
	chr1:208282000-208287000	1.1415e+06	428245	4.25492e+06	1.2366e+07	4.54766e+06	3.40438	0.000933228	0.0317572
	chr1:215457000-215466000	2.40043e+06	442778	1.22069e+07	1.78975e+07	8.23689e+06	3.40436	0.00147179	0.0317572
	chr8:41542000-41549000	1.70946e+06	399760	6.49659e+06	1.58357e+07	6.11038e+06	3.40433	0.00141838	0.0317572
	chr6:29020000-29026000	998515	402861	4.61439e+06	1.02111e+07	4.05672e+06	3.40315	0.000581418	0.0317572
	chr8:79715000-79724000	2.34611e+06	509244	9.74302e+06	2.04461e+07	8.26112e+06	3.40227	0.00146349	0.0317572
	chr3:167002000-167009000	1.97387e+06	258304	8.35258e+06	1.52415e+07	6.45657e+06	3.40189	0.00237568	0.0317572
	chr11:27083000-27095000	3.71528e+06	1.07333e+06	1.7967e+07	3.26355e+07	1.38478e+07	3.40152	0.000896419	0.0317572
	chr2:46013000-46021000	2.22309e+06	499555	9.06652e+06	1.9704e+07	7.87328e+06	3.40149	0.00143535	0.0317572
	chr13:71722000-71730000	2.14002e+06	465450	9.91776e+06	1.76064e+07	7.5324e+06	3.40107	0.0013038	0.0317572
	chr13:96475000-96484000	2.59295e+06	602256	8.48738e+06	2.52403e+07	9.23071e+06	3.39993	0.00177306	0.0317572
	chr8:13629000-13646000	5.09163e+06	1.68372e+06	2.82193e+07	4.32976e+07	1.95731e+07	3.3999	0.000623632	0.0317572
	chr3:178318000-178323000	1.13112e+06	304034	3.77938e+06	1.13685e+07	4.14576e+06	3.39982	0.00127192	0.0317572
	chr5:73574000-73580000	1.35798e+06	486184	6.93968e+06	1.25235e+07	5.32683e+06	3.39969	0.000674545	0.0317572
	chr6:9512000-9521000	2.45635e+06	609620	1.2796e+07	1.95441e+07	8.8515e+06	3.39889	0.0010391	0.0317572
	chr2:47192000-47209000	5.55734e+06	1.52831e+06	3.41605e+07	4.05629e+07	20452256	3.39857	0.000723896	0.0317572
	chr18:63754000-63763000	2.90209e+06	680154	12495172	2.52737e+07	1.03378e+07	3.39825	0.00130966	0.0317572
	chr1:26580000-26588000	2.97797e+06	557300	1.08651e+07	2.64072e+07	1.02019e+07	3.39819	0.00192642	0.0317572
	chr13:83725000-83730000	1.22618e+06	168391	6.10218e+06	8.59796e+06	4.02368e+06	3.39792	0.0018001	0.0317572
	chr2:72548000-72556000	2.59294e+06	395303	8.26771e+06	2.3231e+07	8.62173e+06	3.3979	0.0026426	0.0317572
	chr2:56674000-56689000	4.1706e+06	909004	2.07853e+07	3.27524e+07	1.46543e+07	3.39775	0.00120069	0.0317572
	chr5:62282000-62292000	2.9572e+06	467969	1.08514e+07	2.5245e+07	9.88039e+06	3.39759	0.00225942	0.0317572
	chr9:122183000-122188000	1.13352e+06	267798	5.72773e+06	9.03705e+06	4.04152e+06	3.39729	0.000924408	0.0317572
	chr4:105655000-105663000	2.38925e+06	692168	8.6434e+06	2.38228e+07	8.8869e+06	3.39725	0.00132099	0.0317572
	chr2:224278000-224287000	2.6896e+06	570089	1.41065e+07	2.0229e+07	9.39879e+06	3.39688	0.00125628	0.0317572
	chr8:95383000-95388000	1.72543e+06	384646	7.49011e+06	1.47237e+07	6.08097e+06	3.39607	0.00133901	0.0317572
	chr14:69331000-69336000	1.56407e+06	333489	8.80316e+06	1.11704e+07	5.46779e+06	3.39586	0.00115555	0.0317572
	chr4:154753000-154762000	2.81981e+06	597218	1.23841e+07	2.35818e+07	9.84572e+06	3.3958	0.00144249	0.0317572
	chr5:145590000-145595000	1.37955e+06	328838	4.60191e+06	1.33754e+07	4.92142e+06	3.39545	0.00161776	0.0317572
	chr5:60401000-60410000	2.20712e+06	802040	8.41624e+06	2.32429e+07	8.66707e+06	3.39517	0.00104752	0.0317572
	chrX:7966000-7972000	1.477e+06	476689	5.47186e+06	1.50769e+07	5.6256e+06	3.39476	0.00114093	0.0317572
	chr5:66296000-66310000	4.99977e+06	960549	2.21646e+07	4.05247e+07	1.71624e+07	3.39474	0.0014852	0.0317572
	chr18:28113000-28121000	1.76937e+06	781305	8.57101e+06	1.82435e+07	7.3413e+06	3.39405	0.000645896	0.0317572
	chr7:152654000-152660000	1.25733e+06	275550	6.00731e+06	1.01061e+07	4.41158e+06	3.39393	0.00115549	0.0317572
	chr7:92923000-92929000	1.50736e+06	340658	9.37606e+06	1.00441e+07	5.31704e+06	3.39349	0.00104168	0.0317572
	chr4:103601000-103609000	2.28301e+06	481340	9.66937e+06	1.93746e+07	7.95209e+06	3.39321	0.00151467	0.0317572
	chr9:123119000-123128000	1.86363e+06	570283	1.15453e+07	1.40245e+07	7.00093e+06	3.39308	0.000715875	0.0317572
	chr12:95778000-95790000	3.73684e+06	958029	1.72007e+07	3.21081e+07	1.35009e+07	3.39267	0.00110091	0.0317572
	chr1:234198000-234207000	2.19753e+06	238345	8.85933e+06	1.6721e+07	7.00406e+06	3.3925	0.00304384	0.0317572
	chr1:195743000-195759000	4.83521e+06	1.04833e+06	2.21845e+07	3.95773e+07	1.69114e+07	3.39194	0.00127905	0.0317572
	chr1:97738000-97760000	7.27478e+06	1.44247e+06	3.84903e+07	5.30172e+07	2.50562e+07	3.39193	0.00112501	0.0317572
	chr16:75279000-75284000	839552	504980	4.8403e+06	9.27329e+06	3.86453e+06	3.3919	0.000318953	0.0317572
	chr3:44353000-44358000	1.39073e+06	462737	5.81385e+06	1.36403e+07	5.3269e+06	3.39176	0.000948471	0.0317572
	chr18:58867000-58877000	2.88212e+06	1.15413e+06	1.41552e+07	2.82017e+07	1.15983e+07	3.3915	0.00068482	0.0317572
	chr7:22073000-22085000	2.48191e+06	1.54149e+06	1.73317e+07	2.48895e+07	1.15611e+07	3.39147	0.000332436	0.0317572
	chr3:27146000-27154000	2.11845e+06	339108	1.04832e+07	1.53036e+07	7.06107e+06	3.39131	0.00180074	0.0317572
	chr7:123941000-123946000	992125	313530	2.85201e+06	1.08459e+07	3.75089e+06	3.39109	0.00131714	0.0317572
	chr12:22195000-22204000	2.13682e+06	935163	9.79668e+06	2.24315e+07	8.82505e+06	3.39107	0.000722951	0.0317572
	chr6:23871000-23879000	2.3565e+06	804946	1.21095e+07	2.10522e+07	9.08079e+06	3.39085	0.000759036	0.0317572
	chr11:119253000-119261000	1.89958e+06	388715	6.50158e+06	1.74966e+07	6.57162e+06	3.39056	0.00188354	0.0317572
	chr5:126951000-126956000	955378	502655	5.20975e+06	1.00799e+07	4.18691e+06	3.39044	0.00041035	0.0317572
	chr9:117077000-117089000	2.51866e+06	1.28474e+06	1.42101e+07	2.56722e+07	1.09214e+07	3.39038	0.000486584	0.0317572
	chr1:44025000-44030000	1.30766e+06	195714	3.02924e+06	1.27335e+07	4.31652e+06	3.39022	0.0146095	0.0355652
	chr14:22857000-22862000	1.65354e+06	423788	6.70503e+06	1.50745e+07	5.96421e+06	3.39015	0.00126537	0.0317572
	chr3:21926000-21931000	1.10955e+06	171104	5.37825e+06	8.04672e+06	3.67641e+06	3.38995	0.00149663	0.0317572
	chr4:69994000-70002000	2.13203e+06	531140	1.08726e+07	1.70384e+07	7.64354e+06	3.3896	0.0010676	0.0317572
	chr3:179389000-179394000	1.48819e+06	202302	4.91269e+06	1.27955e+07	4.84968e+06	3.38889	0.00275505	0.0317572
	chr4:171906000-171924000	5.5861e+06	1.05317e+06	2.30682e+07	4.64786e+07	1.90465e+07	3.38887	0.00160353	0.0317572
	chr5:72805000-72811000	1.5449e+06	501686	6.26319e+06	1.51628e+07	5.86813e+06	3.38805	0.00102839	0.0317572
	chr7:127171000-127178000	2.10407e+06	474363	9.09148e+06	1.7888e+07	7.38947e+06	3.38728	0.00138337	0.0317572
	chr6:83480000-83485000	1.2118e+06	419331	6.77118e+06	1.02875e+07	4.67245e+06	3.38655	0.000627907	0.0317572
	chr13:89686000-89693000	2.17437e+06	312173	9.30866e+06	1.66948e+07	7.1225e+06	3.38647	0.00224289	0.0317572
	chr1:161970000-161983000	5.70512e+06	1.02081e+06	2.58591e+07	4.44741e+07	1.92648e+07	3.38638	0.00158454	0.0317572
	chr11:96191000-96200000	3.61383e+06	988645	1.41565e+07	3.39623e+07	1.31803e+07	3.3861	0.00125842	0.0317572
	chr8:80842000-80847000	1.47461e+06	29066.4	3.59216e+06	1.21226e+07	4.3046e+06	3.38552	0.0335375	0.0503797
	chrX:138190000-138198000	1.7462e+06	467388	1.02111e+07	1.29125e+07	6.33428e+06	3.38488	0.000888406	0.0317572
	chr9:2817000-2825000	2.16798e+06	637717	1.13693e+07	1.79381e+07	8.02828e+06	3.38482	0.000879316	0.0317572
	chr9:135959000-135964000	1.09677e+06	283301	4.6693e+06	9.74579e+06	3.94879e+06	3.38475	0.00100095	0.0317572
	chr7:17497000-17504000	2.27342e+06	315080	1.03409e+07	1.669e+07	7.40485e+06	3.3844	0.00226284	0.0317572
	chr6:102901000-102909000	1.65913e+06	668140	9.25748e+06	1.50434e+07	6.65705e+06	3.38428	0.000584825	0.0317572
	chr18:32271000-32280000	1.8844e+06	833819	1.01923e+07	1.81886e+07	7.7748e+06	3.38418	0.00057343	0.0317572
	chr20:59535000-59540000	1.02727e+06	173817	4.98259e+06	7.55036e+06	3.43351e+06	3.38329	0.00126293	0.0317572
	chr11:96750000-96759000	1.59203e+06	871411	7.79466e+06	1.7907e+07	7.04129e+06	3.3831	0.000590279	0.0317572
	chr6:142447000-142455000	2.54182e+06	349378	1.08826e+07	1.92816e+07	8.26384e+06	3.38308	0.00239803	0.0317572
	chr21:16005000-16010000	1.04085e+06	133705	1.9134e+06	1.03352e+07	3.35579e+06	3.3824	0.023371	0.0420034
	chr10:26575000-26585000	1.99463e+06	715809	8.15787e+06	2.0081e+07	7.73733e+06	3.38107	0.000983364	0.0317572
	chr7:138884000-138891000	2.01221e+06	271093	1.07578e+07	1.30294e+07	6.51761e+06	3.38097	0.00217502	0.0317572
	chr16:64834000-64839000	1.55689e+06	169748	7.10943e+06	1.08769e+07	4.92824e+06	3.38085	0.00282058	0.0317572
	chr7:38336000-38342000	1.7494e+06	576484	7.60869e+06	1.6616e+07	6.63765e+06	3.38061	0.000954386	0.0317572
	chr2:132021000-132026000	1.31405e+06	409061	4.76167e+06	1.31845e+07	4.91732e+06	3.38057	0.00121641	0.0317572
	chr12:120332000-120337000	1.33641e+06	193776	3.18152e+06	12752568	4.36607e+06	3.38031	0.0144881	0.0354757
	chr7:146194000-146201000	1.63757e+06	494710	6.22824e+06	1.59646e+07	6.08127e+06	3.37961	0.00121228	0.0317572
	chr5:110457000-110462000	1.06562e+06	404217	7.23424e+06	8.06104e+06	4.19128e+06	3.37935	0.000458837	0.0317572
	chr11:70534000-70541000	1.87162e+06	392590	4.11138e+06	1.94486e+07	6.45605e+06	3.37924	0.00301326	0.0317572
	chr4:161663000-161673000	2.78786e+06	919467	1.48042e+07	2.3756e+07	1.05669e+07	3.37865	0.000782391	0.0317572
	chr9:91343000-91352000	3.27593e+06	740031	1.50763e+07	2.66911e+07	1.14459e+07	3.37855	0.00133814	0.0317572
	chr14:46136000-46141000	1.39792e+06	334070	6.70253e+06	1.13064e+07	4.93524e+06	3.3782	0.00115268	0.0317572
	chr5:74771000-74776000	655825	306941	3.35002e+06	6.66026e+06	2.74326e+06	3.37814	0.000246213	0.0317572
	chr5:121192000-121207000	3.47883e+06	771229	1.45259e+07	2.96454e+07	1.21053e+07	3.37754	0.00148768	0.0317572
	chr2:44270000-44276000	1.79573e+06	200364	5.87127e+06	1.48669e+07	5.68356e+06	3.37701	0.00349408	0.0317572
	chr7:114300000-114319000	4.76572e+06	1.09503e+06	2.52812e+07	3.55874e+07	1.66823e+07	3.37652	0.00112105	0.0317572
	chrX:75430000-75436000	857126	438128	3.5647e+06	9.88658e+06	3.68663e+06	3.37642	0.000582177	0.0317572
	chr10:32402000-32411000	2.24466e+06	650313	1.24952e+07	1.7561e+07	8.23779e+06	3.37602	0.000878033	0.0317572
	chr2:172073000-172078000	1.28848e+06	373600	5.90996e+06	1.13422e+07	4.72857e+06	3.3757	0.000966228	0.0317572
	chr17:40789000-40795000	1.35878e+06	498974	6.61516e+06	1.26667e+07	5.28489e+06	3.3756	0.000746805	0.0317572
	chr2:62663000-62673000	3.14173e+06	778011	1.49316e+07	2.57414e+07	1.11482e+07	3.37522	0.00118975	0.0317572
	chr18:28924000-28929000	1.73502e+06	193195	5.90622e+06	1.40961e+07	5.48263e+06	3.37481	0.00340921	0.0317572
	chr7:85437000-85450000	4.42382e+06	879162	2.25602e+07	3.24422e+07	1.50763e+07	3.3746	0.00140306	0.0317572
	chr5:96817000-96832000	4.07075e+06	1.17816e+06	1.6126e+07	3.8315e+07	1.49225e+07	3.37459	0.00119303	0.0317572
	chr12:20364000-20376000	3.62261e+06	693525	1.65891e+07	2.81707e+07	1.2269e+07	3.37437	0.00161977	0.0317572
	chr4:92810000-92815000	763664	212766	5.69902e+06	4.42665e+06	2.77553e+06	3.37435	0.000412286	0.0317572
	chr3:125395000-125403000	2.6872e+06	519707	1.37708e+07	1.94749e+07	9.11314e+06	3.37389	0.00151709	0.0317572
	chr8:67928000-67933000	1.56328e+06	400341	5.54301e+06	1.48096e+07	5.57905e+06	3.37361	0.00151334	0.0317572
	chr9:93758000-93766000	2.12804e+06	330776	6.9921e+06	1.84893e+07	6.98506e+06	3.37339	0.00263568	0.0317572
	chr15:57986000-57991000	1.72144e+06	394334	9.85784e+06	1.20653e+07	6.00973e+06	3.37318	0.00113215	0.0317572
	chr3:105430000-105437000	1.87401e+06	445104	1.10124e+07	13007905	6.58485e+06	3.37259	0.00107933	0.0317572
	chr6:25990000-25996000	1.99463e+06	388134	9.60447e+06	1.50745e+07	6.76543e+06	3.37255	0.00153501	0.0317572
	chr4:83764000-83770000	1.6815e+06	501299	9.04655e+06	1.35496e+07	6.19474e+06	3.37181	0.000856408	0.0317572
	chr15:52041000-52046000	633458	75378.8	3.45861e+06	3.87779e+06	2.01131e+06	3.37153	0.000897417	0.0317572
	chr3:21280000-21286000	1.8133e+06	326707	8.73826e+06	1.34088e+07	6.07177e+06	3.37141	0.00170798	0.0317572
	chr12:23933000-23942000	2.30617e+06	631904	1.44148e+07	1.5986e+07	8.33474e+06	3.37115	0.000905297	0.0317572
	chr3:151702000-151708000	2.12085e+06	267798	8.07674e+06	1.66327e+07	6.77453e+06	3.37078	0.00286434	0.0317572
	chr12:86111000-86123000	3.34383e+06	793901	1.73642e+07	2.54383e+07	11735057	3.37077	0.00117322	0.0317572
	chr8:11191000-11200000	2.55221e+06	781887	1.2474e+07	2.20139e+07	9.45549e+06	3.37071	0.000944621	0.0317572
	chr15:43395000-43400000	2.04815e+06	417200	1.05056e+07	1.49886e+07	6.98989e+06	3.37029	0.00141179	0.0317572
	chr1:55280000-55288000	1.96508e+06	385808	8.48613e+06	1.58238e+07	6.6652e+06	3.37025	0.00167173	0.0317572
	chr7:47485000-47492000	1.58564e+06	878968	7.51882e+06	1.79643e+07	6.98694e+06	3.3701	0.000640816	0.0317572
	chr1:66135000-66153000	5.95275e+06	1.73042e+06	3.13659e+07	4.80751e+07	2.1781e+07	3.37009	0.000795807	0.0317572
	chr6:20894000-20899000	2.15919e+06	530365	1.07016e+07	1.71005e+07	7.6229e+06	3.36974	0.0011742	0.0317572
	chr3:170854000-170860000	1.37396e+06	469132	7.8009e+06	1.12492e+07	5.22329e+06	3.36958	0.000692256	0.0317572
	chr8:35199000-35206000	2.3525e+06	421657	5.54176e+06	2.31283e+07	7.86107e+06	3.3694	0.00325507	0.0317572
	chr5:57233000-57239000	1.1455e+06	495873	5.89499e+06	1.1063e+07	4.64985e+06	3.36898	0.000588692	0.0317572
	chr2:144872000-144877000	1.25653e+06	167810	7.31412e+06	7.40002e+06	4.03462e+06	3.36882	0.00195095	0.0317572
	chr6:160448000-160453000	1.48978e+06	212960	6.59145e+06	1.09962e+07	4.8226e+06	3.36861	0.00221068	0.0317572
	chr13:92900000-92909000	2.53223e+06	500911	1.34113e+07	1.79166e+07	8.59026e+06	3.36854	0.00147115	0.0317572
	chr4:76630000-76635000	1.10636e+06	412162	3.63459e+06	1.20462e+07	4.29983e+06	3.36825	0.00118295	0.0317572
	chr12:81187000-81192000	1.50017e+06	202302	6.40173e+06	11175201	4.81985e+06	3.36796	0.00240946	0.0317572
	chr4:186508000-186523000	4.07314e+06	1.29384e+06	1.96321e+07	3.57759e+07	1.51937e+07	3.36789	0.00088146	0.0317572
	chr17:68250000-68256000	1.19422e+06	591598	7.60868e+06	1.08268e+07	5.05533e+06	3.36781	0.000428899	0.0317572
	chr8:119471000-119480000	2.58655e+06	684224	1.09712e+07	2.27871e+07	9.25727e+06	3.36752	0.00128141	0.0317572
	chr13:49371000-49380000	2.42519e+06	635586	8.96043e+06	2.26272e+07	8.66211e+06	3.36737	0.00151751	0.0317572
	chr4:91143000-91149000	1.15508e+06	410418	6.44791e+06	9.70761e+06	4.43025e+06	3.36732	0.000623756	0.0317572
	chr5:96441000-96446000	1.17505e+06	381932	5.13112e+06	1.09342e+07	4.40557e+06	3.36711	0.000898676	0.0317572
	chr7:18925000-18930000	1.616e+06	147463	5.43317e+06	1.27597e+07	4.98909e+06	3.36687	0.00411476	0.0317572
	chr12:1309000-1318000	2.38845e+06	722979	1.45321e+07	1.75634e+07	8.80175e+06	3.36671	0.000817565	0.0317572
	chr1:159419000-159426000	1.35798e+06	490060	6.9584e+06	1.21011e+07	5.22688e+06	3.36643	0.000730663	0.0317572
	chr1:70093000-70098000	1.17985e+06	199589	3.71697e+06	1.05094e+07	3.90146e+06	3.3664	0.0021798	0.0317572
	chr8:48744000-48753000	2.8214e+06	773748	9.61945e+06	2.74476e+07	1.01656e+07	3.366	0.00159456	0.0317572
	chr1:218528000-218543000	5.39917e+06	1.23494e+06	2.44424e+07	4.39396e+07	1.8754e+07	3.36562	0.00127847	0.0317572
	chr8:88555000-88560000	1.06482e+06	269349	6.18954e+06	7.55991e+06	3.7709e+06	3.36535	0.000788578	0.0317572
	chr10:93217000-93222000	1.27251e+06	450529	5.39947e+06	1.23564e+07	4.86974e+06	3.36526	0.000923391	0.0317572
	chr12:6477000-6482000	1.40192e+06	257334	5.03002e+06	1.20677e+07	4.68924e+06	3.36518	0.00201366	0.0317572
	chr21:26698000-26703000	843546	394528	4.62063e+06	8.13262e+06	3.49783e+06	3.36468	0.000366186	0.0317572
	chr9:82481000-82487000	1.46183e+06	419913	8.83062e+06	1.055e+07	5.31559e+06	3.36446	0.000838816	0.0317572
	chr2:188963000-188970000	1.99543e+06	463900	8.39751e+06	1.69191e+07	6.94399e+06	3.36373	0.00145209	0.0317572
	chr21:24288000-24298000	2.95321e+06	667946	1.41964e+07	2.30496e+07	1.02168e+07	3.36255	0.00135883	0.0317572
	chr15:90590000-90599000	2.40123e+06	748751	1.11072e+07	2.12909e+07	8.88702e+06	3.36248	0.00100699	0.0317572
	chr7:35977000-35982000	1.57446e+06	197845	4.92143e+06	1.33038e+07	4.99939e+06	3.36222	0.00331233	0.0317572
	chr17:36176000-36181000	1.26612e+06	474945	4.86651e+06	1.30318e+07	4.90984e+06	3.36177	0.00102867	0.0317572
	chr3:20057000-20066000	2.38685e+06	603613	1.26724e+07	1.80645e+07	8.43185e+06	3.36152	0.00111559	0.0317572
	chr2:230838000-230844000	1.37396e+06	469713	6.66633e+06	1.22801e+07	5.19752e+06	3.36126	0.000829633	0.0317572
	chr15:26511000-26518000	872303	591405	6.27941e+06	8.76023e+06	4.12584e+06	3.36106	0.000269749	0.0317572
	chr13:67591000-67596000	1.40831e+06	178468	4.75168e+06	1.15522e+07	4.47267e+06	3.36103	0.00299154	0.0317572
	chr9:120354000-120360000	1.0744e+06	433477	4.85403e+06	1.06383e+07	4.25005e+06	3.36094	0.00070802	0.0317572
	chr5:164426000-164431000	1.33482e+06	504593	5.55798e+06	1.33396e+07	5.18425e+06	3.36087	0.000931024	0.0317572
	chr6:140889000-140897000	2.6872e+06	538891	1.13619e+07	2.17801e+07	9.09201e+06	3.36078	0.00174888	0.0317572
	chr5:121081000-121087000	1.57686e+06	449173	5.1124e+06	1.56973e+07	5.70893e+06	3.36051	0.00161607	0.0317572
	chr12:124804000-124809000	1.13032e+06	332132	6.38301e+06	8.63614e+06	4.1204e+06	3.36033	0.000737804	0.0317572
	chr20:22891000-22900000	2.60812e+06	563113	1.10311e+07	2.15247e+07	8.93177e+06	3.35978	0.0016085	0.0317572
	chr2:122494000-122500000	1.13192e+06	515251	5.97362e+06	1.09318e+07	4.63814e+06	3.35941	0.000562923	0.0317572
	chr1:86045000-86052000	1.50496e+06	863079	5.7165e+06	1.858e+07	6.66613e+06	3.35897	0.000944126	0.0317572
	chr10:94932000-94937000	1.35399e+06	629578	8.30765e+06	1.20438e+07	5.58376e+06	3.35895	0.000494749	0.0317572
	chr1:166269000-166274000	822777	738481	4.33855e+06	1.16787e+07	4.39463e+06	3.35883	0.000537388	0.0317572
	chr21:25924000-25934000	2.95161e+06	870249	1.52735e+07	2.39325e+07	1.0757e+07	3.35871	0.000957237	0.0317572
	chr3:71340000-71346000	1.45384e+06	458668	8.15038e+06	1.14639e+07	5.38171e+06	3.35836	0.00079759	0.0317572
	chr1:87636000-87641000	1.59283e+06	313142	7.47389e+06	1.20725e+07	5.36308e+06	3.35828	0.00157668	0.0317572
	chr21:31169000-31176000	1.481e+06	593924	6.73124e+06	1.45471e+07	5.83831e+06	3.35824	0.000810179	0.0317572
	chr5:25193000-25201000	2.85416e+06	636361	1.261e+07	2.31761e+07	9.81915e+06	3.35787	0.00150174	0.0317572
	chr4:175486000-175495000	2.54901e+06	552650	7.82212e+06	2.39731e+07	8.72422e+06	3.35768	0.00221856	0.0317572
	chr2:134734000-134739000	1.04644e+06	363717	2.63233e+06	1.18195e+07	3.9655e+06	3.35731	0.001706	0.0317572
	chr1:9432000-9438000	2.34052e+06	460024	9.41975e+06	1.92768e+07	7.87427e+06	3.35708	0.00183167	0.0317572
	chr8:99270000-99276000	1.28928e+06	273612	5.85005e+06	1.01634e+07	4.39408e+06	3.35698	0.00138213	0.0317572
	chr4:172197000-172202000	1.30526e+06	223036	3.79436e+06	1.18529e+07	4.29389e+06	3.3559	0.00257134	0.0317572
	chr15:23765000-23771000	1.23736e+06	479790	7.13314e+06	1.04474e+07	4.82442e+06	3.35588	0.000603928	0.0317572
	chr11:5421000-5432000	2.9596e+06	651475	1.3948e+07	2.30186e+07	1.01444e+07	3.3557	0.00144999	0.0317572
	chr2:180526000-180533000	1.9523e+06	462350	7.74348e+06	1.69644e+07	6.78064e+06	3.35507	0.00154297	0.0317572
	chr6:122784000-122789000	1.44505e+06	289308	7.00458e+06	1.07409e+07	4.86996e+06	3.35496	0.00148941	0.0317572
	chr13:40545000-40551000	1.3436e+06	535403	3.67454e+06	1.55422e+07	5.27393e+06	3.3543	0.00165145	0.0317572
	chr3:161578000-161583000	1.38274e+06	326707	6.3231e+06	1.11585e+07	4.79776e+06	3.35422	0.00128659	0.0317572
	chr5:72586000-72591000	1.05843e+06	315661	5.34829e+06	8.69819e+06	3.85514e+06	3.35365	0.000753709	0.0317572
	chr17:49264000-49269000	1.21739e+06	178662	5.15483e+06	9.11102e+06	3.91548e+06	3.35313	0.00202572	0.0317572
	chr2:139390000-139399000	2.87413e+06	535210	1.41203e+07	2.07182e+07	9.56194e+06	3.3531	0.00172109	0.0317572
	chrX:12546000-12552000	1.16307e+06	201721	7.8321e+06	6.10901e+06	3.82648e+06	3.35258	0.00144104	0.0317572
	chr6:53641000-53646000	1.17346e+06	387940	3.59465e+06	1.23541e+07	4.37752e+06	3.35252	0.00147239	0.0317572
	chr1:81713000-81718000	1.28529e+06	428826	5.42568e+06	1.2082e+07	4.80545e+06	3.35244	0.00100314	0.0317572
	chr6:128669000-128676000	2.30537e+06	696238	1.22518e+07	1.84058e+07	8.4148e+06	3.35242	0.000932388	0.0317572
	chr14:68876000-68885000	2.25665e+06	694493	8.79567e+06	2.13434e+07	8.27254e+06	3.35227	0.00127585	0.0317572
	chr4:141282000-141287000	1.55529e+06	629578	6.72875e+06	1.55828e+07	6.12409e+06	3.35216	0.000879435	0.0317572
	chr6:68512000-68517000	915439	248615	5.53677e+06	6.35003e+06	3.26271e+06	3.35212	0.000601821	0.0317572
	chr5:72635000-72644000	2.68161e+06	839244	1.61036e+07	1.98495e+07	9.86848e+06	3.3521	0.000826479	0.0317572
	chr1:230797000-230810000	4.83281e+06	729373	2.29309e+07	3.38573e+07	1.55876e+07	3.35185	0.00212648	0.0317572
	chr14:36328000-36336000	1.57845e+06	621246	7.56625e+06	1.48883e+07	6.16357e+06	3.35162	0.000781767	0.0317572
	chr11:24111000-24118000	2.43718e+06	192807	9.68435e+06	1.71625e+07	7.36921e+06	3.35161	0.004532	0.0317572
	chr7:114971000-114976000	1.66073e+06	477077	5.25593e+06	1.65659e+07	5.98992e+06	3.35155	0.00169506	0.0317572
	chr1:185289000-185294000	1.24375e+06	266830	4.6044e+06	1.08125e+07	4.23187e+06	3.35132	0.00163523	0.0317572
	chr5:40586000-40591000	1.64156e+06	371081	6.00357e+06	1.45352e+07	5.63784e+06	3.35117	0.00171838	0.0317572
	chr4:16662000-16673000	3.42291e+06	778205	1.52885e+07	2.75741e+07	1.17659e+07	3.35086	0.00146529	0.0317572
	chr8:124824000-124831000	1.83407e+06	463125	7.2954e+06	1.61412e+07	6.43344e+06	3.3508	0.00145564	0.0317572
	chr7:35305000-35310000	1.26212e+06	323025	6.91347e+06	9.2542e+06	4.43821e+06	3.35041	0.000988698	0.0317572
	chr16:53073000-53078000	1.44745e+06	108708	4.09516e+06	1.17766e+07	4.35697e+06	3.35037	0.018637	0.038365
	chr10:64407000-64417000	4.28962e+06	1.03573e+06	1.94136e+07	3.48667e+07	1.49014e+07	3.34946	0.0013207	0.0317572
	chr3:186810000-186818000	2.25824e+06	467969	1.01849e+07	1.76016e+07	7.62817e+06	3.3494	0.00161778	0.0317572
	chr4:160199000-160205000	1.64715e+06	322249	8.576e+06	1.1495e+07	5.51009e+06	3.34927	0.00153215	0.0317572
	chr15:50060000-50066000	870705	737512	7.95567e+06	8.43092e+06	4.4987e+06	3.34897	0.000249001	0.0317572
	chr14:56858000-56865000	1.45384e+06	606713	8.42123e+06	1.25712e+07	5.76325e+06	3.34875	0.000598264	0.0317572
	chr8:32548000-32557000	2.33093e+06	753014	9.80417e+06	2.16106e+07	8.62469e+06	3.34858	0.0011297	0.0317572
	chr2:232654000-232662000	1.8804e+06	449754	1.13818e+07	1.23541e+07	6.51651e+06	3.34855	0.00114627	0.0317572
	chr15:30712000-30718000	1.29488e+06	410999	6.74871e+06	1.06263e+07	4.77023e+06	3.34842	0.000835623	0.0317572
	chr12:79032000-79040000	2.85735e+06	258303	1.24814e+07	1.92529e+07	8.71251e+06	3.34842	0.00392589	0.0317572
	chr2:161366000-161372000	1.53931e+06	413712	5.36577e+06	1.45208e+07	5.45991e+06	3.348	0.00159503	0.0317572
	chr2:168985000-168990000	1.84925e+06	200558	8.01558e+06	1.28552e+07	5.73014e+06	3.3479	0.00322699	0.0317572
	chr4:12776000-12781000	1.2757e+06	312561	2.90318e+06	1.32632e+07	4.43867e+06	3.34746	0.00262312	0.0317572
	chr5:174427000-174446000	8.31723e+06	1.31903e+06	3.60926e+07	6.19874e+07	2.69291e+07	3.34739	0.00183152	0.0317572
	chr1:106790000-106796000	1.46023e+06	535985	5.885e+06	1.44325e+07	5.57844e+06	3.34737	0.00104189	0.0317572
	chr8:11115000-11121000	1.98744e+06	238151	7.38402e+06	1.52654e+07	6.21875e+06	3.34719	0.00322295	0.0317572
	chr6:170446000-170455000	2.21351e+06	728792	1.11871e+07	1.87542e+07	8.2209e+06	3.34711	0.0009025	0.0317572
	chr1:68622000-68627000	727718	340077	3.56595e+06	7.29979e+06	2.98338e+06	3.34707	0.000347126	0.0317572
	chr16:65693000-65706000	2.93244e+06	1.05162e+06	1.61597e+07	2.43573e+07	1.11253e+07	3.3462	0.000758854	0.0317572
	chr4:104615000-104620000	1.12633e+06	343758	5.62663e+06	9.32341e+06	4.10503e+06	3.34616	0.000814192	0.0317572
	chr17:46584000-46589000	1.44984e+06	204628	2.81332e+06	1.40078e+07	4.61889e+06	3.3458	0.0209788	0.0400919
	chr5:145997000-146002000	1.06322e+06	318374	3.97534e+06	1.00703e+07	3.85681e+06	3.3457	0.00109987	0.0317572
	chr6:113412000-113426000	4.42941e+06	969268	1.46882e+07	4.01835e+07	1.50676e+07	3.34536	0.00200477	0.0317572
	chr22:42437000-42442000	921829	234856	2.88072e+06	8.87477e+06	3.22804e+06	3.34525	0.0013059	0.0317572
	chr22:46213000-46221000	1.747e+06	538504	6.92969e+06	1.62963e+07	6.37787e+06	3.34514	0.00123708	0.0317572
	chr22:18825000-18831000	2.37966e+06	160834	7.22301e+06	1.85848e+07	7.08707e+06	3.34459	0.0177742	0.0377046
	chr4:159836000-159847000	4.03959e+06	500330	1.76475e+07	2.84618e+07	1.26623e+07	3.3443	0.0028668	0.0317572
	chr9:88477000-88482000	1.00091e+06	253847	4.74919e+06	7.99422e+06	3.49954e+06	3.34425	0.000887034	0.0317572
	chr12:18366000-18372000	1.53532e+06	147463	6.0198e+06	1.10702e+07	4.6932e+06	3.34421	0.00372299	0.0317572
	chr2:37307000-37312000	1.73742e+06	216060	3.77439e+06	1.606e+07	5.44697e+06	3.34386	0.019846	0.0392607
	chr12:95097000-95102000	1.79254e+06	333295	6.29439e+06	1.52892e+07	5.92737e+06	3.34382	0.00223116	0.0317572
	chr7:104142000-104156000	3.14253e+06	590630	1.50589e+07	2.2842e+07	1.04085e+07	3.34374	0.00176697	0.0317572
	chr11:89099000-89108000	3.12176e+06	550324	1.23641e+07	2.49086e+07	1.02362e+07	3.34343	0.00217449	0.0317572
	chr10:59118000-59127000	2.2159e+06	969655	1.25101e+07	1.98233e+07	8.87975e+06	3.34339	0.000626948	0.0317572
	chr4:185577000-185587000	2.79025e+06	719297	1.1634e+07	2.39827e+07	9.78154e+06	3.34318	0.00142275	0.0317572
	chr8:122851000-122856000	1.47141e+06	307523	6.84982e+06	1.11991e+07	4.95695e+06	3.34281	0.00151755	0.0317572
	chr6:126408000-126413000	905853	510987	3.64458e+06	1.0729e+07	3.94759e+06	3.34265	0.000716995	0.0317572
	chr4:44499000-44504000	1.24854e+06	245320	3.58092e+06	1.15737e+07	4.16213e+06	3.34262	0.00233382	0.0317572
	chr21:13042000-13047000	1.70706e+06	220130	5.58545e+06	1.39648e+07	5.36937e+06	3.3426	0.00330392	0.0317572
	chr7:15984000-15990000	1.26612e+06	181374	5.71525e+06	8.96307e+06	4.03145e+06	3.34204	0.00210679	0.0317572
	chr4:151092000-151102000	2.76629e+06	1.02527e+06	1.63881e+07	2.20593e+07	1.05597e+07	3.34201	0.000702945	0.0317572
	chr10:13358000-13364000	1.38834e+06	282332	5.67905e+06	1.12611e+07	4.65271e+06	3.34193	0.00169823	0.0317572
	chr6:167930000-167939000	2.56099e+06	909585	9.78046e+06	2.54049e+07	9.66399e+06	3.34171	0.00121089	0.0317572
	chr4:165111000-165116000	1.69348e+06	238538	5.68654e+06	1.39004e+07	5.37974e+06	3.34169	0.00299608	0.0317572
	chr6:61906000-61912000	1.24615e+06	522808	4.15382e+06	1.37787e+07	4.92537e+06	3.34159	0.00125338	0.0317572
	chr2:150831000-150836000	911445	287370	2.16054e+06	9.99158e+06	3.33773e+06	3.34151	0.00170037	0.0317572
	chr2:206506000-206514000	2.05375e+06	608457	8.90925e+06	1.80765e+07	7.41198e+06	3.34149	0.00118243	0.0317572
	chr1:238678000-238685000	2.37167e+06	147076	8.6072e+06	1.69143e+07	7.01007e+06	3.34091	0.00589886	0.0317572
	chr3:113527000-113540000	4.40145e+06	900283	2.24304e+07	3.12896e+07	1.47554e+07	3.34091	0.00149957	0.0317572
	chr9:122605000-122615000	2.33812e+06	1.15956e+06	1.02223e+07	2.52092e+07	9.7323e+06	3.34055	0.000833135	0.0317572
	chr2:197617000-197626000	2.68321e+06	754564	1.05231e+07	2.42977e+07	9.56463e+06	3.34038	0.00141424	0.0317572
	chr4:161650000-161658000	1.73422e+06	452079	7.03079e+06	1.51127e+07	6.08244e+06	3.3403	0.00141615	0.0317572
	chr12:78416000-78424000	2.74073e+06	401116	8.02557e+06	2.37918e+07	8.73979e+06	3.34011	0.00336097	0.0317572
	chr4:47657000-47662000	541595	494323	3.38996e+06	7.09696e+06	2.88071e+06	3.3396	0.000201814	0.0317572
	chr6:114644000-114650000	1.93552e+06	307910	6.20952e+06	1.64991e+07	6.23802e+06	3.33944	0.00282985	0.0317572
	chr4:141371000-141382000	3.44847e+06	772779	1.97294e+07	2.29971e+07	1.17369e+07	3.33937	0.0013199	0.0317572
	chr5:74732000-74737000	1.48819e+06	372437	4.48957e+06	1.43419e+07	5.17302e+06	3.33927	0.00201603	0.0317572
	chr1:172623000-172631000	2.07851e+06	904547	1.15316e+07	1.86587e+07	8.29335e+06	3.33921	0.000647052	0.0317572
	chrX:125488000-125493000	1.32443e+06	248033	4.35477e+06	1.15594e+07	4.37166e+06	3.3392	0.00220891	0.0317572
	chr7:107662000-107667000	1.50976e+06	382320	7.37403e+06	1.17742e+07	5.26007e+06	3.33915	0.00120619	0.0317572
	chr1:98159000-98181000	8.04803e+06	2.04492e+06	3.52089e+07	6.69247e+07	2.80566e+07	3.33902	0.00106779	0.0317572
	chr3:60652000-60657000	836356	280588	4.39971e+06	6.89889e+06	3.10389e+06	3.3385	0.000480486	0.0317572
	chr13:40913000-40918000	1.71265e+06	192226	7.90824e+06	1.13589e+07	5.29302e+06	3.33836	0.00308299	0.0317572
	chr3:176714000-176723000	1.50736e+06	748945	9.51585e+06	1.33038e+07	6.26899e+06	3.33823	0.000492477	0.0317572
	chr4:105178000-105183000	1.23656e+06	211797	5.37451e+06	9.27091e+06	4.02344e+06	3.33794	0.00178513	0.0317572
	chr10:24453000-24459000	1.66313e+06	330194	6.65011e+06	1.35019e+07	5.53633e+06	3.33766	0.00187998	0.0317572
	chr2:102175000-102183000	2.00422e+06	498974	9.42224e+06	1.58834e+07	6.95222e+06	3.3376	0.00130859	0.0317572
	chr2:192379000-192385000	1.69268e+06	309267	6.74622e+06	1.34852e+07	5.55833e+06	3.3371	0.0020548	0.0317572
	chr12:75149000-75157000	1.96508e+06	306166	9.02533e+06	1.39195e+07	6.30401e+06	3.3366	0.00222243	0.0317572
	chr10:28974000-28984000	3.52835e+06	583266	1.13631e+07	3.01489e+07	1.14059e+07	3.33573	0.00279117	0.0317572
	chr2:188131000-188136000	1.67591e+06	303066	5.65534e+06	1.43228e+07	5.48927e+06	3.33558	0.00240978	0.0317572
	chr16:29622000-29628000	1.01849e+06	327869	4.73546e+06	8.85568e+06	3.73437e+06	3.33552	0.00077014	0.0317572
	chr6:21860000-21873000	3.40214e+06	1.03767e+06	1.47356e+07	3.00821e+07	1.23144e+07	3.33548	0.0011652	0.0317572
	chr8:89389000-89404000	4.32717e+06	1.02488e+06	1.87159e+07	3.53058e+07	1.48434e+07	3.33536	0.0014603	0.0317572
	chr8:16842000-16848000	1.60082e+06	318955	7.75847e+06	11616673	5.32373e+06	3.33518	0.00161833	0.0317572
	chr11:112327000-112334000	2.61851e+06	371856	1.07353e+07	1.94438e+07	8.29237e+06	3.33514	0.00269196	0.0317572
	chr16:66500000-66507000	1.49138e+06	668915	8.068e+06	1.3731e+07	5.98982e+06	3.33494	0.000635078	0.0317572
	chr1:184723000-184736000	3.39096e+06	977601	1.77923e+07	2.62879e+07	1.21122e+07	3.33488	0.00102818	0.0317572
	chr11:28894000-28911000	6.78351e+06	1.12429e+06	2.7388e+07	5.24039e+07	2.19249e+07	3.33488	0.00206558	0.0317572
	chr12:46971000-46976000	1.46981e+06	429020	6.11341e+06	1.30437e+07	5.26399e+06	3.33468	0.00123727	0.0317572
	chr3:161472000-161481000	2.77108e+06	752045	1.06092e+07	2.493e+07	9.76559e+06	3.33447	0.00152086	0.0317572
	chr3:171178000-171184000	1.49058e+06	485215	6.33433e+06	1.35926e+07	5.47567e+06	3.33419	0.00110292	0.0317572
	chr14:68841000-68848000	1.50177e+06	466225	8.01433e+06	1.18314e+07	5.45344e+06	3.33402	0.000911056	0.0317572
	chr21:22910000-22915000	461714	371275	3.46734e+06	4.93255e+06	2.30822e+06	3.33399	7e-05	0.0278417
	chr5:165822000-165827000	554375	360423	5.86628e+06	3.35757e+06	2.53466e+06	3.33383	0.000141256	0.030569
	chr15:37549000-37557000	2.00342e+06	480565	8.61344e+06	1.64323e+07	6.88243e+06	3.33382	0.00148859	0.0317572
	chr3:21301000-21309000	2.08889e+06	509825	7.78343e+06	1.84153e+07	7.19937e+06	3.33361	0.00170968	0.0317572
	chr3:168902000-168907000	962569	504593	7.8346e+06	6.95616e+06	4.06448e+06	3.33358	0.000347123	0.0317572
	chr12:34015000-34020000	1.22777e+06	161803	1.72993e+06	1.22753e+07	3.8487e+06	3.33321	0.0316016	0.0487756
	chr7:107971000-107981000	2.41082e+06	714065	1.37533e+07	1.77376e+07	8.65395e+06	3.33305	0.000965354	0.0317572
	chr8:116686000-116695000	2.47153e+06	658451	1.31567e+07	1.83819e+07	8.66715e+06	3.33288	0.0011422	0.0317572
	chr3:104948000-104954000	1.71825e+06	195714	6.76993e+06	1.25115e+07	5.29886e+06	3.33257	0.00333918	0.0317572
	chr8:122099000-122108000	1.53612e+06	720266	9.19757e+06	1.35329e+07	6.24671e+06	3.33253	0.000553242	0.0317572
	chr3:151615000-151622000	2.03537e+06	492191	9.38854e+06	1.60672e+07	6.99582e+06	3.33215	0.00139433	0.0317572
	chr4:85844000-85849000	1.24695e+06	427664	5.26842e+06	1.15952e+07	4.63456e+06	3.332	0.00101456	0.0317572
	chr1:120124000-120129000	541595	253265	1.63632e+06	6.36674e+06	2.19948e+06	3.33176	0.000495628	0.0317572
	chr10:19831000-19839000	2.83738e+06	599349	1.19273e+07	2.26678e+07	9.50795e+06	3.33144	0.00178005	0.0317572
	chr9:124722000-124733000	3.09859e+06	862110	9.94271e+06	2.99222e+07	1.09564e+07	3.33127	0.00183189	0.0317572
	chr14:59636000-59641000	1.38674e+06	362168	3.78437e+06	1.38169e+07	4.83754e+06	3.33114	0.00219591	0.0317572
	chr13:105782000-105793000	2.70238e+06	599737	1.29345e+07	2.02982e+07	9.1337e+06	3.33112	0.00152515	0.0317572
	chr6:28467000-28472000	1.5489e+06	180405	4.90271e+06	1.24925e+07	4.78112e+06	3.33041	0.00372695	0.0317572
	chr3:178044000-178053000	2.88931e+06	395691	1.15116e+07	2.15295e+07	9.08153e+06	3.33028	0.0028871	0.0317572
	chr3:37939000-37945000	1.91555e+06	514088	8.86557e+06	1.55708e+07	6.71651e+06	3.3302	0.00124513	0.0317572
	chr1:183519000-183529000	3.2264e+06	503236	1.05618e+07	2.69393e+07	1.03077e+07	3.32981	0.00295705	0.0317572
	chr21:33464000-33474000	3.11617e+06	683449	1.53335e+07	2.28587e+07	1.04979e+07	3.32933	0.00151648	0.0317572
	chr20:6475000-6480000	1.19343e+06	170523	5.82509e+06	7.88206e+06	3.76777e+06	3.32905	0.00198701	0.0317572
	chr5:75988000-75999000	2.88851e+06	832075	1.04919e+07	2.68868e+07	1.02748e+07	3.3286	0.0015552	0.0317572
	chr2:54110000-54115000	1.11674e+06	245708	7.70479e+06	5.98254e+06	3.76244e+06	3.32855	0.0011105	0.0317572
	chr4:76236000-76242000	1.43706e+06	305003	6.06224e+06	1.14353e+07	4.8099e+06	3.32827	0.00166387	0.0317572
	chr4:161832000-161840000	2.18475e+06	264698	7.58497e+06	1.70122e+07	6.76165e+06	3.32794	0.00351314	0.0317572
	chr13:44167000-44176000	1.80292e+06	575127	7.81213e+06	1.60648e+07	6.56374e+06	3.32775	0.00113233	0.0317572
	chr5:139367000-139376000	3.23599e+06	369919	9.25374e+06	2.69513e+07	9.95273e+06	3.32773	0.00431764	0.0317572
	chr19:40708000-40714000	1.28769e+06	509050	4.19002e+06	1.38431e+07	4.95747e+06	3.32718	0.0013825	0.0317572
	chr6:159951000-159956000	1.31245e+06	499361	3.35002e+06	1.48335e+07	4.99882e+06	3.32711	0.00196996	0.0317572
	chr5:132592000-132597000	945793	568539	5.39573e+06	9.79351e+06	4.17589e+06	3.32628	0.000436074	0.0317572
	chr8:105477000-105482000	1.13511e+06	466612	3.55097e+06	1.25139e+07	4.41666e+06	3.3262	0.00136288	0.0317572
	chr4:19810000-19819000	2.55061e+06	707283	1.13581e+07	2.13147e+07	8.98268e+06	3.32607	0.00129721	0.0317572
	chr2:233764000-233770000	1.33162e+06	343565	7.99561e+06	8.80318e+06	4.61849e+06	3.32595	0.00104502	0.0317572
	chr3:64380000-64391000	3.30229e+06	1.22408e+06	1.35311e+07	3.18528e+07	1.24776e+07	3.32574	0.0010894	0.0317572
	chr4:172191000-172196000	1.0097e+06	531915	7.44268e+06	8.01092e+06	4.2488e+06	3.32542	0.000375246	0.0317572
	chr4:98601000-98608000	1.89398e+06	366043	8.73076e+06	1.39147e+07	6.22638e+06	3.32479	0.00180454	0.0317572
	chr10:111461000-111466000	1.16387e+06	285238	5.14485e+06	9.37352e+06	3.99187e+06	3.32463	0.0012113	0.0317572
	chr12:76194000-76203000	2.20712e+06	687905	7.58497e+06	2.14078e+07	7.97195e+06	3.32403	0.00157862	0.0317572
	chr3:114814000-114819000	1.73742e+06	577840	7.97814e+06	1.52057e+07	6.37478e+06	3.32386	0.001028	0.0317572
	chr9:90091000-90096000	1.24934e+06	234275	3.38372e+06	1.14711e+07	4.08461e+06	3.32372	0.0026497	0.0317572
	chr2:16652000-16658000	1.64795e+06	410999	8.26646e+06	1.23469e+07	5.66807e+06	3.32358	0.00127063	0.0317572
	chr21:26817000-26822000	1.16547e+06	319149	4.69677e+06	1.01658e+07	4.08679e+06	3.3235	0.00122157	0.0317572
	chr4:109875000-109880000	1.33801e+06	307910	7.19305e+06	9.28284e+06	4.53045e+06	3.32337	0.00125713	0.0317572
	chr3:57017000-57022000	1.83088e+06	431539	7.89202e+06	1.47547e+07	6.22728e+06	3.32335	0.00154199	0.0317572
	chr11:87290000-87297000	2.18315e+06	300353	8.98539e+06	1.58739e+07	6.8357e+06	3.32332	0.00281176	0.0317572
	chr12:19108000-19121000	3.37818e+06	1.05821e+06	1.92813e+07	2.51162e+07	1.22085e+07	3.323	0.000913333	0.0317572
	chr15:79626000-79631000	1.16467e+06	380383	2.58615e+06	1.28743e+07	4.25137e+06	3.32284	0.0023562	0.0317572
	chr20:43204000-43218000	3.74244e+06	1.10801e+06	1.75926e+07	3.09364e+07	1.33449e+07	3.32264	0.00112505	0.0317572
	chr2:161292000-161297000	1.68949e+06	272643	6.13338e+06	1.34971e+07	5.39815e+06	3.32259	0.00259204	0.0317572
	chr2:71608000-71613000	1.3436e+06	191451	3.21771e+06	1.21369e+07	4.22242e+06	3.32228	0.0152505	0.0360208
	chr8:99968000-99974000	1.74301e+06	242026	6.35555e+06	1.34971e+07	5.45942e+06	3.32208	0.00299194	0.0317572
	chr13:66317000-66326000	2.84138e+06	463319	1.14492e+07	2.15892e+07	9.08577e+06	3.32154	0.00246013	0.0317572
	chr2:213214000-213219000	1.0065e+06	565826	6.13712e+06	9.58113e+06	4.32265e+06	3.32145	0.00043098	0.0317572
	chr3:133677000-133682000	1.35958e+06	201721	6.1159e+06	9.49045e+06	4.29191e+06	3.3213	0.00225166	0.0317572
	chr7:131258000-131266000	2.37567e+06	920049	1.22143e+07	2.07229e+07	9.05824e+06	3.32104	0.000823733	0.0317572
	chr5:27957000-27964000	1.8804e+06	431346	8.3401e+06	1.47595e+07	6.35283e+06	3.32079	0.00155986	0.0317572
	chr7:16838000-16846000	3.19205e+06	536178	1.27885e+07	2.44647e+07	10245353	3.32078	0.0023947	0.0317572
	chr17:32730000-32735000	1.17745e+06	349378	5.74271e+06	9.51193e+06	4.19537e+06	3.32062	0.000946914	0.0317572
	chr2:64755000-64765000	2.19274e+06	1.18223e+06	1.67763e+07	1.69406e+07	9.27296e+06	3.32051	0.000458945	0.0317572
	chr11:128740000-128753000	5.02293e+06	621634	1.91515e+07	3.72268e+07	1.55057e+07	3.32019	0.0032253	0.0317572
	chr16:89531000-89541000	2.44197e+06	483278	8.57724e+06	2.06394e+07	8.03547e+06	3.32014	0.00228185	0.0317572
	chr20:37531000-37536000	968161	573383	3.37248e+06	1.20223e+07	4.23409e+06	3.31998	0.00104282	0.0317572
	chrX:61232000-61238000	1.076e+06	357711	2.1156e+06	1.22013e+07	3.93766e+06	3.31988	0.00257575	0.0317572
	chr5:111291000-111297000	2.16718e+06	362749	6.71627e+06	1.85442e+07	6.9476e+06	3.3197	0.00294108	0.0317572
	chr13:40636000-40641000	827569	417587	7.46515e+06	4.96596e+06	3.41907e+06	3.31954	0.000337851	0.0317572
	chr6:138881000-138886000	1.74301e+06	157927	5.85754e+06	1.31105e+07	5.21725e+06	3.31877	0.00464771	0.0317572
	chr7:17363000-17374000	3.73125e+06	726273	1.45958e+07	2.98817e+07	1.22337e+07	3.31874	0.00208888	0.0317572
	chr6:74844000-74849000	1.37156e+06	257722	4.61938e+06	1.16358e+07	4.47111e+06	3.31857	0.00228818	0.0317572
	chr13:61290000-61298000	2.11206e+06	397435	5.29712e+06	1.97374e+07	6.886e+06	3.31843	0.00326662	0.0317572
	chr15:79363000-79370000	1.25893e+06	447817	8.63341e+06	8.39274e+06	4.68322e+06	3.31842	0.000691039	0.0317572
	chr4:133026000-133031000	1.60481e+06	281751	5.92369e+06	1.28957e+07	5.1765e+06	3.31837	0.00236518	0.0317572
	chr4:162299000-162304000	807599	240089	3.93041e+06	6.51708e+06	2.87379e+06	3.31786	0.00056744	0.0317572
	chr11:45162000-45167000	1.07121e+06	245514	3.45861e+06	9.66942e+06	3.61119e+06	3.31761	0.00167614	0.0317572
	chr3:39924000-39929000	1.83567e+06	159284	5.60791e+06	1.42798e+07	5.47067e+06	3.31743	0.00514606	0.0317572
	chr9:119128000-119140000	3.84309e+06	764834	1.60087e+07	2.99127e+07	1.26323e+07	3.31696	0.00195995	0.0317572
	chr9:20883000-20891000	2.26783e+06	479014	8.13041e+06	1.9241e+07	7.52957e+06	3.31681	0.0021131	0.0317572
	chr14:82831000-82840000	3.15451e+06	727242	1.22468e+07	2.64286e+07	1.06393e+07	3.31662	0.00181336	0.0317572
	chr10:124836000-124841000	1.62878e+06	692168	5.64286e+06	1.74799e+07	6.36092e+06	3.31651	0.00129473	0.0317572
	chr4:116773000-116786000	4.15862e+06	853584	1.57066e+07	3.42272e+07	1.37365e+07	3.31648	0.00203035	0.0317572
	chr4:48598000-48603000	945794	530171	5.26217e+06	9.44034e+06	4.04462e+06	3.31632	0.000458794	0.0317572
	chr12:122491000-122498000	1.91156e+06	496648	1.23242e+07	1.16644e+07	6.5992e+06	3.3163	0.00114393	0.0317572
	chr1:243249000-243257000	2.44836e+06	845058	1.06217e+07	2.21834e+07	9.02462e+06	3.31625	0.00112181	0.0317572
	chr18:71568000-71573000	1.10636e+06	256753	3.34627e+06	1.02278e+07	3.7343e+06	3.31587	0.00185484	0.0317572
	chr4:78113000-78118000	901059	465256	6.58646e+06	7.01821e+06	3.74274e+06	3.31573	0.000333622	0.0317572
	chr7:19085000-19093000	2.58176e+06	379607	1.02847e+07	1.91885e+07	8.10865e+06	3.31505	0.00278004	0.0317572
	chr7:142675000-142684000	2.14002e+06	841376	1.11247e+07	1.85442e+07	8.16258e+06	3.31488	0.000812331	0.0317572
	chr5:122482000-122495000	4.11309e+06	849515	1.22905e+07	3.70884e+07	1.35854e+07	3.31471	0.00255354	0.0317572
	chr12:58891000-58909000	7.43854e+06	1.45662e+06	2.77612e+07	6.0737e+07	2.43483e+07	3.31454	0.00188411	0.0317572
	chr13:47449000-47461000	4.55403e+06	1.1458e+06	1.49827e+07	4.17107e+07	1.55983e+07	3.31417	0.00192306	0.0317572
	chr4:44412000-44419000	2.17277e+06	802620	9.42224e+06	2.01717e+07	8.14233e+06	3.31414	0.00106322	0.0317572
	chr3:57833000-57839000	1.02328e+06	604388	4.89397e+06	1.12945e+07	4.45404e+06	3.31408	0.00064423	0.0317572
	chr9:33195000-33204000	2.10088e+06	703601	1.08401e+07	1.70504e+07	7.67374e+06	3.31395	0.000949904	0.0317572
	chr1:233593000-233598000	985734	100376	3.50354e+06	7.29741e+06	2.97176e+06	3.3139	0.00284503	0.0317572
	chr15:41832000-41846000	4.66826e+06	1.00705e+06	2.03373e+07	3.60933e+07	1.55265e+07	3.31369	0.0016846	0.0317572
	chr3:25853000-25862000	3.07063e+06	1.02314e+06	1.67164e+07	2.39827e+07	1.11982e+07	3.31348	0.00091483	0.0317572
	chr5:143704000-143711000	2.5554e+06	981282	1.09375e+07	2.42213e+07	9.67387e+06	3.3134	0.00105909	0.0317572
	chr11:24752000-24759000	2.61052e+06	329613	7.72851e+06	2.14985e+07	8.04178e+06	3.31333	0.00399031	0.0317572
	chr14:53067000-53077000	2.63528e+06	642368	9.67062e+06	2.29112e+07	8.96487e+06	3.31332	0.00186059	0.0317572
	chr10:19861000-19867000	2.15999e+06	341627	8.52233e+06	1.6344e+07	6.84199e+06	3.31324	0.00257816	0.0317572
	chr5:32724000-32729000	2.12165e+06	66271.1	5.69778e+06	1.60481e+07	5.98345e+06	3.31308	0.0292109	0.0467745
	chr3:108773000-108778000	1.19662e+06	247258	7.43894e+06	6.91082e+06	3.94841e+06	3.31299	0.00130236	0.0317572
	chr15:75312000-75323000	3.92776e+06	790606	1.89955e+07	2.78891e+07	1.29007e+07	3.31274	0.00173796	0.0317572
	chr22:37179000-37184000	1.17186e+06	414487	3.70948e+06	1.20534e+07	4.3373e+06	3.31274	0.00148748	0.0317572
	chr13:76607000-76616000	2.63608e+06	637717	8.47614e+06	2.40423e+07	8.94806e+06	3.3122	0.00214861	0.0317572
	chr6:147547000-147556000	2.42839e+06	890208	7.04702e+06	2.59132e+07	9.0697e+06	3.31206	0.00184471	0.0317572
	chr4:120362000-120369000	1.1439e+06	673953	7.05826e+06	1.09962e+07	4.96808e+06	3.31204	0.000472951	0.0317572
	chr1:96985000-96998000	5.07725e+06	1.23707e+06	2.22781e+07	4.04269e+07	1.72548e+07	3.31186	0.00144885	0.0317572
	chr1:202739000-202746000	2.31416e+06	555750	1.05967e+07	1.78999e+07	7.84164e+06	3.3117	0.00151267	0.0317572
	chr2:146569000-146577000	2.14241e+06	428827	1.15453e+07	1.39815e+07	7.02453e+06	3.31146	0.0016752	0.0317572
	chr18:31512000-31520000	1.71505e+06	643530	7.13314e+06	1.62796e+07	6.44282e+06	3.31129	0.0010898	0.0317572
	chr3:160939000-160945000	1.51854e+06	315274	6.34057e+06	1.18625e+07	5.00921e+06	3.31124	0.00181939	0.0317572
	chr3:147926000-147932000	1.33721e+06	621246	4.46586e+06	1.49742e+07	5.34964e+06	3.31123	0.00131895	0.0317572
	chr3:134082000-134087000	1.21579e+06	353835	4.50455e+06	1.1075e+07	4.28729e+06	3.31114	0.00138232	0.0317572
	chr6:17223000-17229000	2.021e+06	254234	6.20078e+06	1.63822e+07	6.21455e+06	3.31113	0.00384668	0.0317572
	chr7:22759000-22773000	4.1043e+06	1.14987e+06	2.14593e+07	3.06906e+07	1.4351e+07	3.31112	0.00111527	0.0317572
	chr2:69171000-69179000	2.45475e+06	569702	1.23154e+07	1.76947e+07	8.25864e+06	3.31069	0.00148165	0.0317572
	chrX:12049000-12054000	1.4762e+06	362361	8.86182e+06	9.37829e+06	5.01967e+06	3.31045	0.00121849	0.0317572
	chr5:33143000-33151000	1.96987e+06	430571	1.10136e+07	1.28003e+07	6.55359e+06	3.31042	0.00148206	0.0317572
	chr2:54473000-54482000	2.39085e+06	756890	1.03309e+07	2.08924e+07	8.59274e+06	3.31022	0.00123004	0.0317572
	chr14:84073000-84084000	3.08981e+06	1.02217e+06	1.28022e+07	2.79798e+07	1.12235e+07	3.31001	0.00123371	0.0317572
	chr14:40986000-40992000	1.24695e+06	648569	4.72672e+06	1.40698e+07	5.17301e+06	3.30979	0.00104934	0.0317572
	chr13:65644000-65649000	1.56327e+06	280006	5.17231e+06	1.31057e+07	5.03033e+06	3.30975	0.00259477	0.0317572
	chr4:144058000-144067000	2.0154e+06	620859	8.35632e+06	1.77686e+07	7.19031e+06	3.30885	0.00130364	0.0317572
	chr1:102764000-102773000	2.14881e+06	680348	9.05653e+06	1.89761e+07	7.71545e+06	3.30865	0.00125948	0.0317572
	chr1:218874000-218879000	872302	432702	4.371e+06	8.55739e+06	3.55835e+06	3.3084	0.000488865	0.0317572
	chr7:46163000-46168000	1.50257e+06	283107	6.83983e+06	1.08483e+07	4.86844e+06	3.30822	0.00189243	0.0317572
	chr9:31555000-31562000	1.56727e+06	477852	9.44595e+06	1.08101e+07	5.57529e+06	3.30808	0.000944617	0.0317572
	chr3:20258000-20265000	1.79014e+06	463125	7.33534e+06	1.49814e+07	6.1425e+06	3.30802	0.0015339	0.0317572
	chr7:108136000-108144000	2.26303e+06	814247	9.02907e+06	2.14484e+07	8.38868e+06	3.308	0.00122891	0.0317572
	chr1:210121000-210131000	2.87173e+06	661939	1.42975e+07	2.06943e+07	9.63136e+06	3.30776	0.00151853	0.0317572
	chr7:85370000-85379000	2.65126e+06	318762	8.03555e+06	2.13625e+07	8.09201e+06	3.30715	0.00414354	0.0317572
	chr3:191133000-191143000	2.2207e+06	917917	1.19772e+07	1.90859e+07	8.55043e+06	3.30699	0.00076837	0.0317572
	chr15:41716000-41725000	2.9588e+06	392784	1.30156e+07	2.0155e+07	9.13055e+06	3.30697	0.00298192	0.0317572
	chr9:123288000-123293000	1.51455e+06	421076	7.59496e+06	1.1557e+07	5.2719e+06	3.30661	0.00116797	0.0317572
	chr2:147752000-147757000	877096	363330	5.27091e+06	7.0015e+06	3.37821e+06	3.3065	0.000420167	0.0317572
	chr3:106850000-106856000	2.03617e+06	273031	7.25796e+06	1.55875e+07	6.28867e+06	3.30642	0.00329042	0.0317572
	chr14:68421000-68426000	837156	243576	3.76315e+06	6.92753e+06	2.94285e+06	3.30626	0.000689873	0.0317572
	chr8:25504000-25511000	1.5449e+06	419331	6.89475e+06	1.25354e+07	5.3486e+06	3.30624	0.00133284	0.0317572
	chr5:40690000-40695000	1.53212e+06	356548	5.39947e+06	1.32823e+07	5.14262e+06	3.30617	0.00192143	0.0317572
	chr11:105134000-105142000	2.11366e+06	711158	1.21744e+07	1.57665e+07	7.69143e+06	3.30614	0.000889709	0.0317572
	chr1:30824000-30831000	2.152e+06	670853	8.94919e+06	1.89642e+07	7.68406e+06	3.30572	0.00130586	0.0317572
	chr12:85237000-85242000	1.82289e+06	506918	8.9105e+06	1.41271e+07	6.34185e+06	3.30569	0.00121708	0.0317572
	chr3:160828000-160833000	1.49937e+06	217417	5.62414e+06	1.13518e+07	4.67318e+06	3.30569	0.00282387	0.0317572
	chr2:218168000-218173000	1.26532e+06	250746	4.76916e+06	1.02207e+07	4.12647e+06	3.30556	0.0019116	0.0317572
	chr12:25520000-25526000	2.44117e+06	649344	1.14318e+07	1.91121e+07	8.4086e+06	3.30495	0.00136404	0.0317572
	chr13:34683000-34704000	9.60412e+06	1.55699e+06	3.50055e+07	7.52936e+07	3.0365e+07	3.30485	0.0021601	0.0317572
	chr4:64094000-64099000	1.30526e+06	219936	6.40298e+06	8.66955e+06	4.14943e+06	3.30484	0.00190188	0.0317572
	chr5:24905000-24915000	3.4285e+06	960936	2.13433e+07	2.2033e+07	1.19414e+07	3.30478	0.00108613	0.0317572
	chr3:153384000-153389000	1.69907e+06	180018	4.8378e+06	1.3731e+07	5.11197e+06	3.30475	0.00467672	0.0317572
	chr3:144772000-144778000	1.80691e+06	562338	8.31389e+06	1.50983e+07	6.44537e+06	3.30474	0.00115145	0.0317572
	chr6:70280000-70285000	901060	47862.6	2.017e+06	7.35945e+06	2.58134e+06	3.30465	0.0314041	0.048592
	chr1:238390000-238395000	949788	427664	7.04328e+06	6.56719e+06	3.74698e+06	3.30463	0.000416915	0.0317572
	chr3:71492000-71498000	1.1447e+06	225361	6.1184e+06	7.41434e+06	3.7257e+06	3.30413	0.00137311	0.0317572
	chr3:178535000-178540000	1.40431e+06	260822	6.94717e+06	9.5e+06	4.52808e+06	3.30411	0.00179794	0.0317572
	chr2:67567000-67576000	3.27833e+06	657288	1.13269e+07	2.75455e+07	1.0702e+07	3.30407	0.00238104	0.0317572
	chr12:64146000-64166000	6.56384e+06	1.65155e+06	3.08317e+07	5.03087e+07	2.23389e+07	3.304	0.0012455	0.0317572
	chr1:185534000-185548000	4.20734e+06	1.03922e+06	2.0849e+07	3.09627e+07	1.42646e+07	3.30382	0.00136886	0.0317572
	chr10:78592000-78597000	1.88999e+06	453630	9.61196e+06	1.35305e+07	6.37152e+06	3.30372	0.001406	0.0317572
	chr2:72176000-72184000	1.62319e+06	568927	9.22628e+06	1.24185e+07	5.95922e+06	3.30361	0.000840742	0.0317572
	chr9:103601000-103606000	1.33162e+06	127892	5.35454e+06	9.05614e+06	3.96755e+06	3.30356	0.00370553	0.0317572
	chr2:68887000-68895000	2.16398e+06	445491	7.2617e+06	1.84989e+07	7.09251e+06	3.30332	0.0023687	0.0317572
	chr3:173972000-173981000	2.4228e+06	945627	1.42338e+07	1.90119e+07	9.15355e+06	3.30301	0.000763453	0.0317572
	chr3:97980000-97985000	1.57126e+06	269930	5.12613e+06	1.30389e+07	5.00156e+06	3.30244	0.00277234	0.0317572
	chr6:1185000-1191000	1.82928e+06	455567	7.02455e+06	1.55159e+07	6.20634e+06	3.30233	0.00172583	0.0317572
	chr3:71152000-71161000	2.30378e+06	555168	1.23591e+07	1.58429e+07	7.76524e+06	3.30223	0.00139315	0.0317572
	chr13:29443000-29451000	1.71265e+06	712321	7.33035e+06	1.65779e+07	6.5833e+06	3.30145	0.00100608	0.0317572
	chr9:6098000-6117000	6.77712e+06	1.73178e+06	3.13671e+07	5.25184e+07	23098614	3.30136	0.00123151	0.0317572
	chr2:151684000-151691000	1.84206e+06	366431	1.00014e+07	1.17694e+07	5.99482e+06	3.30124	0.00171597	0.0317572
	chr2:109139000-109144000	1.31325e+06	313917	6.51531e+06	9.52147e+06	4.41599e+06	3.30094	0.00132277	0.0317572
	chr8:91793000-91799000	1.5449e+06	469907	7.12565e+06	1.27311e+07	5.46789e+06	3.3009	0.00117097	0.0317572
	chr4:26482000-26490000	1.8133e+06	287564	7.56625e+06	1.31368e+07	5.70097e+06	3.30077	0.0025254	0.0317572
	chr12:90656000-90663000	2.30218e+06	375150	8.8094e+06	1.7573e+07	7.26492e+06	3.30069	0.00265525	0.0317572
	chr4:141433000-141439000	2.10567e+06	464481	8.74949e+06	1.65755e+07	6.97378e+06	3.30062	0.00182712	0.0317572
	chr6:156575000-156584000	3.05785e+06	317405	1.05918e+07	2.26654e+07	9.1581e+06	3.30057	0.00437965	0.0317572
	chr6:122702000-122715000	4.66666e+06	1.0026e+06	1.62371e+07	3.96084e+07	1.53787e+07	3.30019	0.00215598	0.0317572
	chr6:73705000-73715000	3.21282e+06	441422	13337671	2.26582e+07	9.91254e+06	3.30017	0.00301786	0.0317572
	chr4:187608000-187613000	1.77816e+06	281750	8.26271e+06	1.20271e+07	5.58744e+06	3.30009	0.00236363	0.0317572
	chr17:30233000-30238000	2.02419e+06	268186	7.74099e+06	1.48382e+07	6.2179e+06	3.30006	0.00321748	0.0317572
	chr13:36409000-36419000	3.90939e+06	504593	1.40429e+07	2.94259e+07	1.19707e+07	3.29981	0.00348052	0.0317572
	chr4:13265000-13270000	2.03697e+06	202690	8.11294e+06	1.39362e+07	6.0722e+06	3.29935	0.00412615	0.0317572
	chr6:113003000-113010000	2.38366e+06	431539	1.07041e+07	1.70098e+07	7.63227e+06	3.29928	0.002193	0.0317572
	chr22:46326000-46332000	1.53931e+06	361780	4.53076e+06	1.4182e+07	5.15346e+06	3.2991	0.00238491	0.0317572
	chr7:36265000-36272000	1.51375e+06	433671	8.97915e+06	1.01825e+07	5.27726e+06	3.29857	0.0010516	0.0317572
	chrX:93598000-93603000	728517	271286	6.16333e+06	3.67257e+06	2.70893e+06	3.29833	0.000390138	0.0317572
	chr2:133066000-133073000	1.55928e+06	526490	5.45688e+06	1.50578e+07	5.65011e+06	3.29799	0.00150721	0.0317572
	chr2:206249000-206254000	1.09118e+06	433283	3.31632e+06	1.16763e+07	4.12928e+06	3.29787	0.00147095	0.0317572
	chr7:103361000-103367000	1.70307e+06	367206	6.79614e+06	1.35639e+07	5.60758e+06	3.29783	0.00192089	0.0317572
	chr14:57192000-57197000	1.5449e+06	178080	7.233e+06	9.70522e+06	4.6653e+06	3.29728	0.0032221	0.0317572
	chr21:36252000-36257000	2.1552e+06	316824	7.2667e+06	1.70241e+07	6.69071e+06	3.29663	0.00323699	0.0317572
	chr6:51771000-51776000	889078	531140	2.98681e+06	1.09652e+07	3.84306e+06	3.29627	0.00106175	0.0317572
	chr17:72873000-72886000	3.66176e+06	755727	1.72731e+07	2.61232e+07	1.19534e+07	3.29626	0.00181148	0.0317572
	chr9:116449000-116459000	3.30948e+06	712321	1.34413e+07	2.60516e+07	1.08787e+07	3.29566	0.0019595	0.0317572
	chr2:75542000-75547000	1.42988e+06	281944	2.5874e+06	1.42035e+07	4.62567e+06	3.29405	0.0177971	0.0377049
	chr6:47973000-47981000	1.96907e+06	464675	5.97611e+06	1.7888e+07	6.57445e+06	3.29357	0.00237959	0.0317572
	chr2:187205000-187210000	1.06721e+06	358486	2.49629e+06	1.14807e+07	3.85066e+06	3.29329	0.0021483	0.0317572
	chr1:171674000-171687000	4.95663e+06	1.05666e+06	1.89793e+07	3.99711e+07	1.62409e+07	3.29326	0.00199372	0.0317572
	chr10:62251000-62260000	3.0251e+06	900865	1.55781e+07	2.29088e+07	1.06032e+07	3.29323	0.00115262	0.0317572
	chr1:94369000-94380000	4.17939e+06	986127	2.00677e+07	3.05618e+07	1.39487e+07	3.29298	0.00152531	0.0317572
	chr4:43420000-43429000	2.09768e+06	822579	1.15229e+07	1.70981e+07	7.8853e+06	3.29289	0.000819524	0.0317572
	chr9:89080000-89087000	1.83327e+06	547417	8.08922e+06	1.52272e+07	6.42428e+06	3.29188	0.00129562	0.0317572
	chr5:84787000-84800000	3.74962e+06	1.01984e+06	1.71033e+07	2.96001e+07	1.28682e+07	3.29161	0.00138332	0.0317572
	chr19:46519000-46527000	2.1496e+06	546061	5.40197e+06	2.09926e+07	7.27255e+06	3.29151	0.00280794	0.0317572
	chr7:43943000-43948000	1.33082e+06	308491	7.0308e+06	9.02034e+06	4.42261e+06	3.2915	0.00136343	0.0317572
	chr2:227178000-227184000	1.73582e+06	252296	5.94865e+06	1.35162e+07	5.36324e+06	3.29138	0.00322384	0.0317572
	chr3:117956000-117961000	1.79493e+06	447623	6.61017e+06	1.53417e+07	6.04862e+06	3.29112	0.00184896	0.0317572
	chr4:31074000-31079000	1.4794e+06	414487	5.59293e+06	1.29459e+07	5.10817e+06	3.29111	0.00158865	0.0317572
	chr7:82189000-82198000	3.21362e+06	1.00822e+06	1.48554e+07	2.64692e+07	1.13866e+07	3.29104	0.00120245	0.0317572
	chr6:42391000-42397000	1.65993e+06	460024	7.50884e+06	1.32418e+07	5.71764e+06	3.29103	0.00135344	0.0317572
	chr12:76397000-76406000	2.96279e+06	588304	1.00476e+07	2.46986e+07	9.5743e+06	3.2905	0.00253745	0.0317572
	chr9:21680000-21707000	1.32227e+07	2.5001e+06	5.83707e+07	9.542e+07	4.23784e+07	3.29002	0.00131566	0.0317572
	chr4:122403000-122409000	1.13591e+06	522227	1.05406e+07	5.6747e+06	4.46835e+06	3.2897	0.000714506	0.0317572
	chr2:117682000-117687000	1.11754e+06	404023	2.32654e+06	1.25521e+07	4.10005e+06	3.2896	0.00255617	0.0317572
	chr1:155706000-155711000	1.14789e+06	671047	8.39876e+06	9.37829e+06	4.899e+06	3.28883	0.000441597	0.0317572
	chr4:116283000-116288000	1.8812e+06	290858	6.45041e+06	1.47762e+07	5.84966e+06	3.28872	0.00308329	0.0317572
	chr5:124429000-124438000	2.04176e+06	633648	8.52857e+06	1.7604e+07	7.20199e+06	3.288	0.00135604	0.0317572
	chrX:99420000-99425000	1.72783e+06	168585	7.88203e+06	1.06383e+07	5.10418e+06	3.28774	0.00403174	0.0317572
	chr8:102076000-102081000	1.82688e+06	464482	6.83983e+06	1.55374e+07	6.16715e+06	3.28774	0.00180284	0.0317572
	chr18:642000-647000	1.2805e+06	410612	5.72024e+06	1.07934e+07	4.55118e+06	3.2876	0.00112159	0.0317572
	chr4:168517000-168522000	829167	442197	2.4863e+06	9.92715e+06	3.4212e+06	3.28744	0.0011477	0.0317572
	chr3:79299000-79307000	2.00262e+06	271868	5.4494e+06	1.67568e+07	6.12018e+06	3.28733	0.00417711	0.0317572
	chr2:219609000-219617000	2.31815e+06	762121	1.0115e+07	1.99545e+07	8.28744e+06	3.28715	0.00124822	0.0317572
	chr8:91590000-91596000	1.82129e+06	639267	1.01849e+07	1.38312e+07	6.61915e+06	3.28693	0.000902409	0.0317572
	chr10:85385000-85395000	3.47563e+06	1.10569e+06	1.78023e+07	2.69083e+07	1.2323e+07	3.28677	0.00108171	0.0317572
	chr10:5563000-5568000	1.17745e+06	418556	3.87299e+06	1.17026e+07	4.29289e+06	3.28673	0.00147184	0.0317572
	chr10:123228000-123233000	1.8852e+06	353641	5.57172e+06	1.62772e+07	6.02193e+06	3.28672	0.00297834	0.0317572
	chr4:113418000-113431000	4.14743e+06	415650	9.99638e+06	3.45326e+07	1.2273e+07	3.28663	0.0208786	0.0400348
	chr11:23195000-23204000	2.90129e+06	779173	1.17263e+07	2.41855e+07	9.89807e+06	3.28648	0.00163441	0.0317572
	chr2:180987000-180992000	1.39552e+06	475333	8.37879e+06	9.87465e+06	5.03107e+06	3.28638	0.000866877	0.0317572
	chr8:16628000-16634000	2.21191e+06	180987	7.74598e+06	1.55995e+07	6.43459e+06	3.28629	0.00539688	0.0317572
	chr7:107853000-107860000	1.8828e+06	478821	5.06746e+06	1.79691e+07	6.34954e+06	3.28606	0.00260427	0.0317572
	chr3:102118000-102123000	1.31964e+06	456924	7.44518e+06	9.88419e+06	4.77648e+06	3.28605	0.000861886	0.0317572
	chr4:72855000-72864000	2.49309e+06	835756	1.12033e+07	2.12598e+07	8.94801e+06	3.28569	0.00119723	0.0317572
	chr7:129182000-129193000	3.40773e+06	640624	1.67226e+07	2.27489e+07	1.088e+07	3.28539	0.0020451	0.0317572
	chr18:62367000-62373000	1.30366e+06	522614	3.03673e+06	1.4769e+07	4.90801e+06	3.28535	0.00237485	0.0317572
	chr5:14946000-14952000	1.4107e+06	424564	9.245e+06	8.64807e+06	4.93209e+06	3.28533	0.00100486	0.0317572
	chr4:173599000-173607000	2.48031e+06	599931	9.40477e+06	2.06227e+07	8.27693e+06	3.28515	0.00192333	0.0317572
	chr2:213626000-213636000	3.228e+06	942334	1.08938e+07	2.976e+07	1.1206e+07	3.28514	0.00185391	0.0317572
	chr5:97885000-97890000	1.08239e+06	444522	4.42467e+06	1.04545e+07	4.10153e+06	3.28459	0.000952913	0.0317572
	chr15:46770000-46776000	2.0825e+06	592374	9.57327e+06	1.6492e+07	7.18502e+06	3.28457	0.00134701	0.0317572
	chr4:99259000-99265000	1.32283e+06	383095	3.93165e+06	1.26881e+07	4.58143e+06	3.28426	0.00201117	0.0317572
	chr4:72744000-72750000	1.23976e+06	317599	2.99554e+06	1.21727e+07	4.1814e+06	3.28387	0.00263827	0.0317572
	chr16:9075000-9085000	3.47963e+06	1.12526e+06	1.33377e+07	3.15092e+07	1.23629e+07	3.28375	0.00145998	0.0317572
	chr20:22678000-22684000	1.03925e+06	448011	2.57367e+06	1.19102e+07	3.99278e+06	3.2837	0.00190173	0.0317572
	chr14:27854000-27859000	909847	289501	6.19703e+06	5.47663e+06	3.21825e+06	3.28292	0.000597693	0.0317572
	chr3:38994000-39001000	2.06493e+06	212960	6.34681e+06	1.58214e+07	6.11152e+06	3.2827	0.00483546	0.0317572
	chr4:152761000-152767000	1.84526e+06	244545	5.58045e+06	1.47547e+07	5.60624e+06	3.28252	0.00394747	0.0317572
	chr9:119389000-119395000	1.85963e+06	640430	5.40072e+06	1.89236e+07	6.7061e+06	3.28235	0.0019979	0.0317572
	chr12:89429000-89437000	2.46434e+06	349960	9.55579e+06	1.78235e+07	7.5484e+06	3.28222	0.00316068	0.0317572
	chr8:116504000-116509000	1.10236e+06	383870	2.8595e+06	1.15976e+07	3.98583e+06	3.28203	0.00194866	0.0317572
	chr2:9697000-9703000	1.57606e+06	466031	8.41e+06	1.1452e+07	5.47602e+06	3.28188	0.00112853	0.0317572
	chr6:81842000-81852000	2.152e+06	907841	9.47466e+06	2.02719e+07	8.2016e+06	3.28118	0.00103708	0.0317572
	chr12:104008000-104015000	2.16478e+06	614076	9.919e+06	1.70933e+07	7.44779e+06	3.28104	0.00137305	0.0317572
	chr12:54375000-54380000	1.15748e+06	264504	6.64761e+06	7.17093e+06	3.81013e+06	3.28061	0.00122022	0.0317572
	chr15:64749000-64758000	2.15999e+06	613107	8.16536e+06	1.87804e+07	7.42973e+06	3.28048	0.00167606	0.0317572
	chr14:91878000-91884000	825173	542186	2.69349e+06	1.05905e+07	3.66285e+06	3.28022	0.00110963	0.0317572
	chr12:89871000-89880000	2.90288e+06	352091	1.06417e+07	2.09806e+07	8.71933e+06	3.28021	0.00385492	0.0317572
	chr13:41132000-41139000	2.08011e+06	826455	9.73927e+06	1.84941e+07	7.78498e+06	3.28	0.000997025	0.0317572
	chr15:99570000-99578000	2.07531e+06	526296	1.12458e+07	1.40197e+07	6.96677e+06	3.27968	0.00138065	0.0317572
	chr2:185392000-185400000	1.84206e+06	519126	9.70681e+06	1.32203e+07	6.32207e+06	3.27945	0.00122584	0.0317572
	chr2:190286000-190291000	1.27411e+06	321087	4.82657e+06	1.06621e+07	4.27098e+06	3.2794	0.00164968	0.0317572
	chr4:57247000-57256000	2.38206e+06	571058	1.12558e+07	1.74178e+07	7.90668e+06	3.2794	0.00161884	0.0317572
	chr20:60808000-60818000	2.65845e+06	708058	1.29557e+07	1.97183e+07	9.01013e+06	3.2788	0.0014244	0.0317572
	chr14:82641000-82650000	1.99623e+06	649344	1.25838e+07	1.30914e+07	7.0802e+06	3.27871	0.000973589	0.0317572
	chr4:60151000-60157000	1.33561e+06	193776	5.55674e+06	9.28523e+06	4.09284e+06	3.27864	0.00260894	0.0317572
	chr12:65663000-65668000	1.27011e+06	495485	6.36304e+06	1.07695e+07	4.72454e+06	3.2785	0.000865213	0.0317572
	chr8:42843000-42852000	2.48271e+06	687518	1.11796e+07	1.95823e+07	8.48303e+06	3.27847	0.00145765	0.0317572
	chr12:104238000-104249000	3.8303e+06	956673	1.51887e+07	3.12562e+07	1.2808e+07	3.27832	0.00178232	0.0317572
	chr9:16679000-16688000	2.79664e+06	575321	1.02173e+07	2.24984e+07	9.02191e+06	3.2783	0.00236482	0.0317572
	chr3:66079000-66095000	4.78888e+06	1.28144e+06	2.29384e+07	3.59501e+07	1.62397e+07	3.27812	0.00134933	0.0317572
	chr17:72309000-72315000	1.52893e+06	640042	7.19181e+06	1.38479e+07	5.80217e+06	3.27802	0.000931038	0.0317572
	chr7:7293000-7308000	5.47186e+06	903384	2.43101e+07	3.75203e+07	1.70514e+07	3.27775	0.00240645	0.0317572
	chr10:113185000-113190000	2.42839e+06	250552	1.05818e+07	1.53942e+07	7.16374e+06	3.27743	0.0040862	0.0317572
	chr2:215074000-215081000	1.69109e+06	279037	6.62016e+06	1.24805e+07	5.2677e+06	3.27725	0.00266748	0.0317572
	chr1:89748000-89757000	3.74883e+06	378251	1.47955e+07	2.5214e+07	1.10341e+07	3.27713	0.004389	0.0317572
	chr3:103603000-103610000	1.51694e+06	619115	8.50111e+06	1.22061e+07	5.71082e+06	3.2771	0.000785987	0.0317572
	chr8:72358000-72367000	2.79904e+06	853584	1.44835e+07	2.0921e+07	9.76427e+06	3.27691	0.00118025	0.0317572
	chr9:13270000-13283000	3.64019e+06	1.08437e+06	1.46669e+07	3.11202e+07	1.26279e+07	3.27667	0.00149957	0.0317572
	chr13:40780000-40789000	2.52744e+06	724917	1.33152e+07	1.81982e+07	8.69144e+06	3.27639	0.0012508	0.0317572
	chr1:161264000-161269000	1.74141e+06	363717	8.1379e+06	1.22538e+07	5.62421e+06	3.27599	0.0018641	0.0317572
	chr2:173154000-173160000	1.8125e+06	188932	8.95169e+06	1.04354e+07	5.34714e+06	3.27597	0.00384298	0.0317572
	chr8:106954000-106961000	1.33961e+06	641980	7.60868e+06	1.15857e+07	5.29398e+06	3.27594	0.000671104	0.0317572
	chr9:103558000-103564000	1.83727e+06	49994	7.34533e+06	1.09342e+07	5.04169e+06	3.27583	0.0188873	0.0385136
	chr13:83670000-83683000	4.43261e+06	607488	1.88395e+07	2.99604e+07	1.346e+07	3.27534	0.0031094	0.0317572
	chr11:28584000-28590000	2.10167e+06	469907	9.19633e+06	1.56997e+07	6.8669e+06	3.27517	0.00184356	0.0317572
	chr2:144899000-144909000	3.40454e+06	432314	1.21419e+07	2.50016e+07	1.02451e+07	3.2751	0.00380023	0.0317572
	chr6:115029000-115034000	1.19822e+06	441422	6.08345e+06	9.78874e+06	4.37796e+06	3.27504	0.000862719	0.0317572
	chr6:153669000-153674000	1.09357e+06	486765	7.02206e+06	8.26865e+06	4.21776e+06	3.27434	0.000568538	0.0317572
	chr2:27994000-28009000	6.20917e+06	1.29849e+06	2.9737e+07	4.28967e+07	2.00354e+07	3.27419	0.0017181	0.0317572
	chr4:32950000-32959000	2.77348e+06	384452	1.00064e+07	2.05392e+07	8.42587e+06	3.27389	0.00348839	0.0317572
	chr2:151086000-151100000	5.36243e+06	892339	2.05432e+07	3.99568e+07	1.66887e+07	3.27389	0.00266602	0.0317572
	chr2:167635000-167644000	2.44756e+06	591211	1.10735e+07	1.83175e+07	8.10745e+06	3.2738	0.00168847	0.0317572
	chr1:51113000-51120000	2.22709e+06	574740	7.01082e+06	2.00882e+07	7.4752e+06	3.27378	0.00225766	0.0317572
	chr3:154645000-154653000	2.98356e+06	510600	8.81564e+06	2.49754e+07	9.32129e+06	3.2736	0.00340226	0.0317572
	chr21:35826000-35840000	4.41983e+06	1.02759e+06	2.00739e+07	3.26021e+07	1.45309e+07	3.27348	0.00169429	0.0317572
	chr2:223383000-223391000	2.32454e+06	688680	7.64863e+06	2.14866e+07	8.0371e+06	3.27337	0.00194972	0.0317572
	chr11:10448000-10453000	1.49617e+06	351704	4.82283e+06	1.30437e+07	4.9286e+06	3.2733	0.00227431	0.0317572
	chr3:161601000-161607000	1.58564e+06	300740	4.98883e+06	1.32489e+07	5.03103e+06	3.27322	0.00281516	0.0317572
	chrX:31093000-31101000	2.0865e+06	1.00124e+06	7.91947e+06	2.19328e+07	8.235e+06	3.2732	0.0012303	0.0317572
	chr15:97415000-97420000	1.85165e+06	175949	5.99733e+06	1.36045e+07	5.40735e+06	3.27313	0.00507986	0.0317572
	chr11:106699000-106706000	1.80851e+06	486959	1.00501e+07	1.21369e+07	6.1206e+06	3.27283	0.00128326	0.0317572
	chr2:151127000-151137000	2.54502e+06	598962	1.14305e+07	1.89547e+07	8.38228e+06	3.27269	0.0017553	0.0317572
	chr2:191535000-191545000	3.17448e+06	520676	1.32653e+07	2.24292e+07	9.8474e+06	3.27197	0.00270259	0.0317572
	chr7:13870000-13879000	2.24147e+06	642368	1.00962e+07	1.77543e+07	7.6836e+06	3.27163	0.00142211	0.0317572
	chr4:359000-364000	1.40032e+06	206759	3.68202e+06	1.18362e+07	4.28133e+06	3.27144	0.0038478	0.0317572
	chr12:116253000-116260000	1.747e+06	510406	8.90176e+06	1.28957e+07	6.01373e+06	3.27141	0.00122887	0.0317572
	chr7:69538000-69546000	2.27422e+06	674728	1.07253e+07	1.77472e+07	7.85535e+06	3.27128	0.00132114	0.0317572
	chr2:18464000-18476000	3.06664e+06	1.11053e+06	1.22805e+07	2.8049e+07	1.11267e+07	3.27122	0.00132709	0.0317572
	chr2:181948000-181957000	2.94682e+06	707089	1.01674e+07	2.5109e+07	9.73257e+06	3.27117	0.00220136	0.0317572
	chr18:36360000-36365000	846740	343371	5.8151e+06	5.66754e+06	3.16819e+06	3.27027	0.000418417	0.0317572
	chr2:175313000-175318000	1.47381e+06	208697	4.93641e+06	1.12945e+07	4.47836e+06	3.27004	0.00336295	0.0317572
	chr3:23494000-23500000	2.10327e+06	152889	6.24571e+06	1.55159e+07	6.00445e+06	3.26982	0.0186843	0.0383836
	chr2:137809000-137816000	2.33733e+06	185250	9.12893e+06	1.51962e+07	6.71192e+06	3.26946	0.00548699	0.0317572
	chr13:67395000-67400000	1.26692e+06	456730	8.1716e+06	8.44285e+06	4.58452e+06	3.26889	0.000805323	0.0317572
	chr2:34904000-34909000	1.59523e+06	247646	5.82509e+06	1.19364e+07	4.9011e+06	3.26871	0.00299764	0.0317572
	chr10:59406000-59413000	2.32694e+06	302097	1.1453e+07	1.38837e+07	6.99142e+06	3.2686	0.0031862	0.0317572
	chr9:106274000-106283000	1.99304e+06	519514	8.23276e+06	1.59741e+07	6.67986e+06	3.26818	0.00168583	0.0317572
	chr7:78039000-78044000	1.32044e+06	367593	6.95965e+06	9.30193e+06	4.4874e+06	3.26804	0.00118462	0.0317572
	chr17:78214000-78222000	1.90756e+06	379026	8.58224e+06	1.34446e+07	6.07836e+06	3.26798	0.00207314	0.0317572
	chr6:26174000-26184000	3.2975e+06	1.16149e+06	1.26911e+07	3.02563e+07	1.18516e+07	3.26777	0.00142683	0.0317572
	chr2:74897000-74907000	3.45247e+06	937295	1.37184e+07	2.85596e+07	1.16669e+07	3.26768	0.00170789	0.0317572
	chr5:97036000-97041000	1.65594e+06	563888	5.59793e+06	1.57689e+07	5.89666e+06	3.26684	0.00169443	0.0317572
	chr6:123507000-123512000	1.42987e+06	669884	4.88399e+06	1.5325e+07	5.57719e+06	3.26669	0.00142011	0.0317572
	chr12:87177000-87183000	1.17346e+06	428051	4.02526e+06	1.13828e+07	4.2524e+06	3.26617	0.00142596	0.0317572
	chr11:102289000-102294000	1.51615e+06	331163	5.12488e+06	1.26476e+07	4.90494e+06	3.26613	0.00234498	0.0317572
	chr9:127451000-127463000	4.07794e+06	997947	1.66827e+07	3.21344e+07	1.34732e+07	3.26564	0.00181173	0.0317572
	chr8:110862000-110868000	1.58964e+06	342790	7.21053e+06	1.13733e+07	5.12906e+06	3.26554	0.00186315	0.0317572
	chr2:159959000-159968000	2.00422e+06	735380	1.08763e+07	1.54682e+07	7.27104e+06	3.26545	0.000951753	0.0317572
	chr1:239350000-239357000	1.82129e+06	270705	8.13915e+06	1.1977e+07	5.55204e+06	3.26539	0.002844	0.0317572
	chr1:94881000-94888000	2.76709e+06	612720	1.00688e+07	2.24244e+07	8.96824e+06	3.26511	0.00228819	0.0317572
	chr8:30936000-30941000	1.63677e+06	481534	5.96238e+06	1.43968e+07	5.61936e+06	3.26468	0.0017248	0.0317572
	chr5:143732000-143741000	2.90288e+06	651475	1.3797e+07	2.03459e+07	9.42431e+06	3.26391	0.00182565	0.0317572
	chr18:39816000-39826000	2.74791e+06	442003	1.43562e+07	1.62843e+07	8.4576e+06	3.26383	0.00255807	0.0317572
	chr12:26691000-26697000	1.2086e+06	311979	7.24048e+06	7.36184e+06	4.03073e+06	3.26349	0.0011561	0.0317572
	chr6:74034000-74044000	3.91418e+06	527652	1.56442e+07	2.70109e+07	1.17742e+07	3.26347	0.00341335	0.0317572
	chr1:183269000-183278000	2.44996e+06	1.06887e+06	9.89528e+06	2.38872e+07	9.32533e+06	3.26309	0.00120604	0.0317572
	chr10:31269000-31277000	2.01221e+06	565051	6.50283e+06	1.82387e+07	6.82971e+06	3.26301	0.00209023	0.0317572
	chr2:75244000-75252000	1.82688e+06	262567	7.0258e+06	1.30318e+07	5.53676e+06	3.26293	0.00322536	0.0317572
	chr5:67828000-67845000	5.67636e+06	1.91877e+06	2.75178e+07	4.53905e+07	2.01259e+07	3.26292	0.00103071	0.0317572
	chr2:138400000-138408000	1.69109e+06	684998	9.16387e+06	1.36403e+07	6.29506e+06	3.26262	0.000859322	0.0317572
	chr4:39554000-39559000	1.56967e+06	230400	6.58147e+06	1.06932e+07	4.76867e+06	3.26252	0.00291283	0.0317572
	chr2:223421000-223430000	2.30617e+06	811922	1.09662e+07	1.8957e+07	8.26033e+06	3.26251	0.00114429	0.0317572
	chr8:57249000-57259000	2.83738e+06	653607	1.58352e+07	1.76613e+07	9.24686e+06	3.26228	0.00165977	0.0317572
	chr3:29641000-29650000	3.3614e+06	486765	1.43112e+07	2.26105e+07	1.01925e+07	3.26221	0.00310741	0.0317572
	chrX:30472000-30477000	1.06242e+06	383870	2.66229e+06	1.12134e+07	3.83049e+06	3.26211	0.00202345	0.0317572
	chr3:146885000-146894000	2.37247e+06	803977	8.87181e+06	2.16011e+07	8.41234e+06	3.26202	0.00156229	0.0317572
	chr6:73726000-73736000	2.84936e+06	995622	1.26836e+07	2.42022e+07	10182706	3.262	0.00124028	0.0317572
	chr3:102707000-102714000	3.01392e+06	670853	1.12832e+07	2.40519e+07	9.75496e+06	3.26144	0.00225707	0.0317572
	chr22:20916000-20921000	1.44345e+06	489866	6.63139e+06	1.19078e+07	5.11813e+06	3.26141	0.00116588	0.0317572
	chr2:60570000-60576000	1.30925e+06	351122	4.80411e+06	1.11155e+07	4.39501e+06	3.26121	0.00172389	0.0317572
	chr6:36868000-36873000	1.14629e+06	251134	6.4242e+06	6.97287e+06	3.69862e+06	3.26106	0.0013404	0.0317572
	chr7:69095000-69100000	1.01369e+06	573383	3.84428e+06	1.13709e+07	4.20056e+06	3.26105	0.00103456	0.0317572
	chr20:6045000-6053000	2.46274e+06	565826	8.0006e+06	2.10308e+07	8.01498e+06	3.26089	0.00248829	0.0317572
	chr15:56990000-56998000	1.58005e+06	607294	6.96339e+06	1.39982e+07	5.78724e+06	3.26048	0.00112678	0.0317572
	chr7:150064000-150069000	915439	194939	4.20125e+06	6.43833e+06	2.93749e+06	3.26031	0.00114253	0.0317572
	chr1:80964000-80969000	902657	209278	5.36702e+06	5.28573e+06	2.94117e+06	3.26007	0.000909486	0.0317572
	chr4:117310000-117315000	1.33242e+06	343565	3.95537e+06	1.21011e+07	4.43311e+06	3.26006	0.00228016	0.0317572
	chr2:40005000-40010000	1.53851e+06	272062	5.35828e+06	1.19842e+07	4.78826e+06	3.25977	0.00278945	0.0317572
	chr2:211885000-211893000	2.16638e+06	515638	8.98788e+06	1.66972e+07	7.09177e+06	3.25952	0.00188926	0.0317572
	chr11:111638000-111649000	3.99007e+06	787119	1.67189e+07	2.90226e+07	1.26297e+07	3.25925	0.00226497	0.0317572
	chr1:171393000-171399000	1.74141e+06	488703	4.9726e+06	1.63798e+07	5.89563e+06	3.25919	0.00231961	0.0317572
	chr10:59551000-59564000	4.88633e+06	1.13146e+06	1.83952e+07	3.92122e+07	1.59063e+07	3.25893	0.00205121	0.0317572
	chr17:72374000-72379000	955378	534628	5.36202e+06	8.89864e+06	3.93767e+06	3.25864	0.000519776	0.0317572
	chr5:54834000-54839000	740499	237957	3.66455e+06	5.69856e+06	2.58539e+06	3.2584	0.000494769	0.0317572
	chr9:122207000-122215000	2.33493e+06	366818	8.75573e+06	1.70957e+07	7.13829e+06	3.25826	0.00309462	0.0317572
	chr4:182536000-182541000	1.53771e+06	230787	6.16583e+06	1.07504e+07	4.67119e+06	3.2578	0.00293785	0.0317572
	chr21:27652000-27659000	2.11605e+06	355773	1.00401e+07	1.36021e+07	6.5285e+06	3.2577	0.00249894	0.0317572
	chr9:101296000-101307000	4.02282e+06	846414	2.04546e+07	2.61137e+07	1.28594e+07	3.25756	0.00188706	0.0317572
	chr20:39793000-39799000	1.71425e+06	269736	6.46289e+06	1.25068e+07	5.23841e+06	3.2572	0.00301482	0.0317572
	chr15:84960000-84967000	1.59363e+06	640817	8.51609e+06	1.2848e+07	5.89964e+06	3.25719	0.000886637	0.0317572
	chr8:136817000-136825000	2.54262e+06	344146	9.78295e+06	1.78164e+07	7.62152e+06	3.25709	0.00354064	0.0317572
	chr5:144514000-144524000	3.70249e+06	833237	1.84638e+07	2.48918e+07	1.19728e+07	3.2568	0.001779	0.0317572
	chr5:132125000-132135000	2.56818e+06	736349	1.04357e+07	2.11429e+07	8.72079e+06	3.25642	0.00165548	0.0317572
	chr2:40286000-40295000	3.02111e+06	692943	1.14754e+07	2.40161e+07	9.80139e+06	3.25639	0.00217346	0.0317572
	chr7:130743000-130754000	4.64669e+06	864048	1.94998e+07	3.31605e+07	1.45427e+07	3.25638	0.00241007	0.0317572
	chr1:189412000-189417000	1.31804e+06	262954	5.99109e+06	9.1158e+06	4.17197e+06	3.25629	0.00187864	0.0317572
	chr14:48432000-48437000	1.4139e+06	154827	3.54598e+06	1.14425e+07	4.13929e+06	3.25616	0.0187296	0.0384116
	chr5:40743000-40749000	2.19673e+06	511569	9.47466e+06	1.63989e+07	7.14546e+06	3.256	0.0018886	0.0317572
	chr6:38388000-38397000	2.27741e+06	759215	1.22468e+07	1.67592e+07	8.01066e+06	3.25579	0.00110432	0.0317572
	chr2:219214000-219222000	2.73833e+06	448398	9.49214e+06	2.09472e+07	8.40653e+06	3.25577	0.00321417	0.0317572
	chr2:189887000-189903000	5.98071e+06	981864	2.57555e+07	4.07395e+07	1.83644e+07	3.25553	0.00257384	0.0317572
	chr6:3665000-3672000	2.14721e+06	590242	1.09924e+07	1.51508e+07	7.22017e+06	3.25552	0.00139768	0.0317572
	chr1:202380000-202385000	1.26053e+06	320699	3.3625e+06	1.1736e+07	4.16993e+06	3.25527	0.00252087	0.0317572
	chr1:196398000-196407000	2.41082e+06	859978	1.35873e+07	1.76422e+07	8.62506e+06	3.25518	0.00100375	0.0317572
	chr2:85002000-85007000	1.05523e+06	377282	3.72571e+06	9.95101e+06	3.77731e+06	3.25509	0.00127061	0.0317572
	chr11:10332000-10337000	887480	217998	3.31881e+06	7.23059e+06	2.91372e+06	3.25441	0.00118519	0.0317572
	chr6:112605000-112614000	3.14013e+06	550906	1.42413e+07	2.09806e+07	9.72825e+06	3.25436	0.00258211	0.0317572
	chr18:28914000-28922000	2.05854e+06	456149	9.06902e+06	1.49241e+07	6.62696e+06	3.25415	0.00195312	0.0317572
	chr1:207446000-207452000	2.17596e+06	475139	7.20928e+06	1.80836e+07	6.98601e+06	3.25405	0.00255805	0.0317572
	chr8:91640000-91649000	2.94282e+06	392009	1.03658e+07	2.14436e+07	8.78607e+06	3.25375	0.00386653	0.0317572
	chr4:14508000-14513000	1.75978e+06	441809	5.46312e+06	1.5535e+07	5.79994e+06	3.25363	0.00240894	0.0317572
	chr1:119089000-119098000	2.91966e+06	630741	1.19922e+07	2.18684e+07	9.35273e+06	3.25353	0.00217175	0.0317572
	chr3:58910000-58926000	4.64989e+06	1.23959e+06	1.93949e+07	3.6771e+07	1.55138e+07	3.25347	0.00165327	0.0317572
	chr19:59947000-59952000	1.11035e+06	258497	2.55245e+06	1.04999e+07	3.60529e+06	3.25326	0.00282909	0.0317572
	chr6:142286000-142296000	2.65685e+06	657870	1.12632e+07	2.03435e+07	8.73037e+06	3.25326	0.00184417	0.0317572
	chr7:77858000-77868000	3.10977e+06	656707	1.16327e+07	2.42666e+07	9.91645e+06	3.25265	0.0023957	0.0317572
	chr21:23726000-23735000	2.82061e+06	592180	1.26237e+07	1.99044e+07	8.98523e+06	3.25265	0.00210491	0.0317572
	chr8:104646000-104651000	1.61839e+06	287757	7.08073e+06	1.10845e+07	5.01785e+06	3.25243	0.00242233	0.0317572
	chr9:26898000-26903000	1.11993e+06	199589	7.50759e+06	5.06619e+06	3.47332e+06	3.25231	0.00182028	0.0317572
	chr4:68217000-68226000	2.60413e+06	456149	9.77047e+06	19384189	8.05373e+06	3.25197	0.00285908	0.0317572
	chr15:46606000-46616000	3.39256e+06	815797	1.45047e+07	2.55648e+07	1.10695e+07	3.25116	0.00188154	0.0317572
	chr7:131152000-131173000	5.90882e+06	1.53975e+06	2.16491e+07	4.92659e+07	1.95909e+07	3.25104	0.00184415	0.0317572
	chr7:138305000-138313000	2.39005e+06	403442	9.40976e+06	1.7184e+07	7.34681e+06	3.25093	0.00284806	0.0317572
	chr5:134393000-134398000	1.17905e+06	293183	6.19329e+06	7.82002e+06	3.87138e+06	3.25071	0.00125883	0.0317572
	chr10:44014000-44021000	2.72395e+06	537728	9.01909e+06	2.20259e+07	8.57666e+06	3.25065	0.00286313	0.0317572
	chr4:76949000-76959000	3.27833e+06	971787	1.81855e+07	2.22645e+07	1.1175e+07	3.25055	0.00125673	0.0317572
	chr7:135895000-135901000	2.13283e+06	451304	1.0613e+07	1.39768e+07	6.79346e+06	3.25029	0.00193487	0.0317572
	chr5:17377000-17385000	2.99954e+06	533853	1.4119e+07	1.95035e+07	9.28898e+06	3.25028	0.00246322	0.0317572
	chr7:46716000-46721000	2.06493e+06	391428	5.32583e+06	1.80478e+07	6.45751e+06	3.25027	0.00365918	0.0317572
	chr1:167635000-167644000	2.3525e+06	664071	1.1277e+07	1.74274e+07	7.93024e+06	3.25027	0.00145721	0.0317572
	chr2:202795000-202800000	806801	526489	4.72547e+06	7.95842e+06	3.5043e+06	3.24992	0.000399466	0.0317572
	chr1:119991000-120006000	4.79767e+06	1.17874e+06	2.34726e+07	3.33729e+07	1.57055e+07	3.24968	0.00159858	0.0317572
	chrX:102595000-102600000	1.56487e+06	202496	3.0592e+06	1.37477e+07	4.64356e+06	3.24935	0.0242088	0.0426868
	chrX:40513000-40518000	1.02168e+06	432508	4.71299e+06	9.11341e+06	3.82015e+06	3.24913	0.000798015	0.0317572
	chr7:86509000-86517000	1.97866e+06	485797	1.09312e+07	1.24996e+07	6.47383e+06	3.24905	0.00155882	0.0317572
	chr7:105317000-105322000	1.22458e+06	359067	8.52607e+06	6.52662e+06	4.15909e+06	3.24869	0.00110242	0.0317572
	chr8:101670000-101677000	1.16946e+06	472814	5.96488e+06	9.64317e+06	4.31258e+06	3.24851	0.000840531	0.0317572
	chr5:91648000-91656000	1.751e+06	610976	1.18973e+07	1.05476e+07	6.20172e+06	3.24831	0.00098649	0.0317572
	chr4:162863000-162872000	2.49948e+06	576290	1.16215e+07	1.7604e+07	8.07531e+06	3.24819	0.00186723	0.0317572
	chr5:60583000-60592000	2.3573e+06	1.102e+06	1.04158e+07	2.2453e+07	9.08202e+06	3.24815	0.00106826	0.0317572
	chr13:44455000-44464000	4.08113e+06	657482	1.38631e+07	3.11608e+07	1.24406e+07	3.24814	0.00333034	0.0317572
	chr2:222485000-222490000	1.40511e+06	184475	3.84179e+06	1.12611e+07	4.17312e+06	3.24808	0.00425487	0.0317572
	chr19:15633000-15638000	917835	299772	6.54527e+06	5.02323e+06	3.19653e+06	3.24807	0.000676401	0.0317572
	chr13:97096000-97101000	1.58404e+06	153858	4.47959e+06	1.20319e+07	4.56235e+06	3.24803	0.00554089	0.0317572
	chr7:12156000-12166000	3.4293e+06	654576	1.50863e+07	2.37106e+07	1.07202e+07	3.24791	0.0023714	0.0317572
	chr1:221564000-221572000	2.16558e+06	545673	1.14218e+07	1.43323e+07	7.11633e+06	3.24775	0.00155593	0.0317572
	chr1:197817000-197825000	1.58085e+06	809015	7.65986e+06	1.50411e+07	6.2727e+06	3.24774	0.000870046	0.0317572
	chr17:47028000-47033000	2.1528e+06	461575	1.00563e+07	1.47762e+07	6.86171e+06	3.24767	0.0019876	0.0317572
	chr5:91467000-91472000	2.00342e+06	254040	6.71377e+06	1.47285e+07	5.92492e+06	3.24766	0.00413636	0.0317572
	chr3:59518000-59527000	2.6904e+06	539085	1.16115e+07	1.9062e+07	8.47575e+06	3.2476	0.00229161	0.0317572
	chr7:84396000-84404000	2.09129e+06	422238	7.80464e+06	1.60648e+07	6.59574e+06	3.24736	0.00249184	0.0317572
	chr15:87599000-87609000	2.67522e+06	1.00047e+06	1.24902e+07	2.24148e+07	9.64518e+06	3.24733	0.00115952	0.0317572
	chr1:112944000-112952000	2.6888e+06	352479	9.53332e+06	1.9346e+07	7.98015e+06	3.24727	0.00394748	0.0317572
	chr11:27419000-27425000	1.93712e+06	502267	1.00738e+07	1.30867e+07	6.39995e+06	3.24706	0.00150221	0.0317572
	chr13:44408000-44431000	9.35409e+06	2.02845e+06	3.75492e+07	7.04995e+07	2.98578e+07	3.24677	0.00172179	0.0317572
	chr7:116872000-116878000	2.23588e+06	731311	9.62444e+06	1.85275e+07	7.77978e+06	3.24605	0.00141114	0.0317572
	chr17:3856000-3861000	1.47061e+06	29453.7	3.91293e+06	1.03185e+07	3.93288e+06	3.24595	0.0339476	0.0507222
	chr8:90317000-90322000	944196	209278	3.45236e+06	7.4907e+06	3.02414e+06	3.24595	0.00146508	0.0317572
	chr10:107489000-107494000	2.29659e+06	590048	1.01274e+07	1.7258e+07	7.56801e+06	3.24593	0.00173248	0.0317572
	chr5:33308000-33314000	2.31656e+06	305391	8.30765e+06	1.65635e+07	6.87329e+06	3.24575	0.00386794	0.0317572
	chr3:89097000-89103000	2.36129e+06	772198	1.0447e+07	1.92744e+07	8.21372e+06	3.24565	0.00137992	0.0317572
	chr6:108670000-108677000	2.13363e+06	587335	7.5675e+06	1.82387e+07	7.1318e+06	3.24551	0.00200337	0.0317572
	chr4:90717000-90725000	2.40363e+06	565632	9.82539e+06	1.83342e+07	7.78221e+06	3.24544	0.00202661	0.0317572
	chr1:53331000-53336000	1052036	413905	6.44916e+06	7.45252e+06	3.84191e+06	3.24535	0.000661997	0.0317572
	chr6:79665000-79670000	1.29567e+06	286401	5.72024e+06	9.27807e+06	4.1451e+06	3.2449	0.00175355	0.0317572
	chr10:21417000-21422000	1.86363e+06	338720	7.45891e+06	1.34184e+07	5.7699e+06	3.2448	0.00261826	0.0317572
	chr9:37210000-37227000	5.39598e+06	1.03709e+06	2.24591e+07	3.85202e+07	1.68531e+07	3.24472	0.0023662	0.0317572
	chr3:34481000-34489000	2.16079e+06	244545	6.30188e+06	1.64943e+07	6.30039e+06	3.24447	0.00505829	0.0317572
	chr13:94879000-94887000	2.60493e+06	460993	1.01586e+07	1.88902e+07	8.0287e+06	3.24407	0.00280561	0.0317572
	chr21:41997000-42005000	2.37966e+06	929350	1.17351e+07	1.96133e+07	8.66434e+06	3.2439	0.00106438	0.0317572
	chr4:41111000-41123000	4.26566e+06	1.03108e+06	1.88432e+07	3.1323e+07	1.38657e+07	3.24352	0.00181468	0.0317572
	chr1:28986000-28991000	1.06322e+06	535209	6.58521e+06	8.55023e+06	4.18347e+06	3.24319	0.000569076	0.0317572
	chr21:32061000-32072000	3.72886e+06	871218	1.48891e+07	2.8667e+07	1.20391e+07	3.24313	0.00208101	0.0317572
	chr18:8956000-8968000	4.29521e+06	685774	1.40716e+07	3.30865e+07	1.30348e+07	3.24298	0.00348041	0.0317572
	chr7:117706000-117716000	3.498e+06	740806	1.38594e+07	2.62688e+07	1.10917e+07	3.24287	0.00232445	0.0317572
	chr7:12774000-12782000	2.58496e+06	139519	9.26497e+06	1.65182e+07	7.12691e+06	3.24236	0.00816716	0.0322436
	chr4:160014000-160022000	1.85644e+06	906872	1.05094e+07	1.564e+07	7.22818e+06	3.24229	0.000763826	0.0317572
	chr5:125825000-125832000	1.91475e+06	374569	8.21403e+06	13449377	5.98818e+06	3.24225	0.00232878	0.0317572
	chr6:118624000-118638000	4.80166e+06	1.14677e+06	1.89918e+07	3.72936e+07	1.55585e+07	3.24216	0.0019914	0.0317572
	chr5:144717000-144727000	3.66335e+06	711933	1.43736e+07	2.70228e+07	1.14429e+07	3.24204	0.00256157	0.0317572
	chr5:93661000-93666000	1.28449e+06	249002	6.74996e+06	7.75558e+06	4.00976e+06	3.2417	0.00183342	0.0317572
	chr3:57433000-57439000	1.55289e+06	444910	7.56001e+06	1.13375e+07	5.22382e+06	3.24169	0.0013929	0.0317572
	chr14:57148000-57154000	1.10955e+06	429408	4.53451e+06	1.00226e+07	4.02402e+06	3.24168	0.00108736	0.0317572
	chr16:25021000-25027000	1.23017e+06	553231	7.42646e+06	9.44272e+06	4.66315e+06	3.24167	0.000712159	0.0317572
	chr5:58999000-59012000	5.07485e+06	1.08127e+06	2.10724e+07	3.71552e+07	1.60959e+07	3.24159	0.00213397	0.0317572
	chr21:41476000-41482000	1.66473e+06	298028	8.07549e+06	1.04879e+07	5.13154e+06	3.2415	0.00236377	0.0317572
	chr4:160105000-160131000	1.08599e+07	1.76549e+06	4.36713e+07	7.57375e+07	3.30085e+07	3.2415	0.00224656	0.0317572
	chr4:73707000-73712000	1.40511e+06	305391	5.12862e+06	1.10487e+07	4.47196e+06	3.24147	0.00222298	0.0317572
	chr8:122564000-122571000	1.96588e+06	485797	7.21178e+06	1.59741e+07	6.40939e+06	3.24139	0.00212467	0.0317572
	chr5:84467000-84472000	1.15748e+06	322637	2.74592e+06	1.12468e+07	3.86821e+06	3.24088	0.00264475	0.0317572
	chr1:170088000-170093000	1.1455e+06	585010	3.90419e+06	1.24519e+07	4.52165e+06	3.24055	0.00138678	0.0317572
	chr11:33887000-33895000	1.70147e+06	667752	7.65986e+06	1.47308e+07	6.18998e+06	3.2404	0.00114621	0.0317572
	chr12:45919000-45938000	5.69074e+06	1.74999e+06	22868494	4.74451e+07	1.94386e+07	3.24027	0.0014793	0.0317572
	chr3:30428000-30434000	1.69508e+06	444135	8.83187e+06	1.13828e+07	5.58847e+06	3.24023	0.00149883	0.0317572
	chr8:107888000-107894000	972154	589079	5.3458e+06	9.40693e+06	4.07849e+06	3.24021	0.000573964	0.0317572
	chr11:46182000-46187000	1.6144e+06	364299	5.58544e+06	1.31105e+07	5.16866e+06	3.24009	0.00237547	0.0317572
	chr11:83205000-83211000	1052036	529977	5.0425e+06	9.90328e+06	4.13195e+06	3.23989	0.00076496	0.0317572
	chr8:56217000-56227000	2.68561e+06	524358	1.32703e+07	1.70527e+07	8.38324e+06	3.23977	0.00223554	0.0317572
	chr3:75358000-75363000	884285	262567	6.46788e+06	4.3646e+06	2.99483e+06	3.2396	0.000767324	0.0317572
	chr13:64248000-64253000	1.5473e+06	263342	3.3937e+06	1.37071e+07	4.72786e+06	3.23947	0.00452982	0.0317572
	chr12:31621000-31629000	1.97866e+06	864241	9.46093e+06	1.73868e+07	7.42266e+06	3.23935	0.00100942	0.0317572
	chr4:104333000-104341000	2.52025e+06	471263	6.8598e+06	2.13816e+07	7.80822e+06	3.23884	0.00366084	0.0317572
	chr1:184191000-184196000	1.45783e+06	509050	6.0173e+06	1.25497e+07	5.13348e+06	3.23875	0.00136589	0.0317572
	chr15:57148000-57154000	1.58245e+06	324769	7.49511e+06	1.0507e+07	4.97734e+06	3.23861	0.00205132	0.0317572
	chr3:151390000-151404000	4.34874e+06	1.23416e+06	1.7801e+07	3.4893e+07	1.45692e+07	3.23854	0.00166718	0.0317572
	chr2:64982000-64989000	2.30218e+06	626672	7.82711e+06	1.98161e+07	7.64302e+06	3.2385	0.0021684	0.0317572
	chr2:212508000-212515000	2.3533e+06	471845	1.09712e+07	1.56925e+07	7.37222e+06	3.23846	0.00221383	0.0317572
	chr21:24523000-24533000	3.08102e+06	689068	1.1795e+07	2.3787e+07	9.83801e+06	3.23846	0.00231176	0.0317572
	chr2:183976000-183982000	1.49298e+06	310429	4.71673e+06	1.22968e+07	4.70423e+06	3.23787	0.00275765	0.0317572
	chr7:78657000-78668000	3.61702e+06	1.26981e+06	1.39742e+07	3.21224e+07	1.27459e+07	3.23767	0.00152143	0.0317572
	chr6:119141000-119147000	1.42189e+06	327094	8.36007e+06	8.1374e+06	4.56161e+06	3.23764	0.00162849	0.0317572
	chr3:191076000-191095000	8.61439e+06	1.62113e+06	3.47696e+07	6.1775e+07	2.6695e+07	3.23759	0.00212975	0.0317572
	chr13:74944000-74950000	1.91236e+06	485409	9.76548e+06	1.28504e+07	6.25341e+06	3.23756	0.00159653	0.0317572
	chr5:9202000-9209000	1.63677e+06	553231	9.60821e+06	1.1044e+07	5.71054e+06	3.23728	0.00106583	0.0317572
	chr4:151075000-151081000	1.93872e+06	564857	9.12643e+06	1.44779e+07	6.52697e+06	3.23697	0.0014557	0.0317572
	chr13:50056000-50065000	2.04496e+06	633066	9.19133e+06	1.60529e+07	6.98056e+06	3.2367	0.00143881	0.0317572
	chr7:127016000-127022000	1.47301e+06	178855	6.55525e+06	9.01557e+06	4.30567e+06	3.23666	0.00351407	0.0317572
	chr4:110336000-110346000	3.38217e+06	1.01829e+06	1.53035e+07	2.61614e+07	1.14663e+07	3.23615	0.00148445	0.0317572
	chr4:29692000-29699000	1.9483e+06	591598	1.04894e+07	1.34422e+07	6.61788e+06	3.23606	0.00127427	0.0317572
	chr2:231239000-231245000	1.45863e+06	573190	5.19977e+06	1.39433e+07	5.29373e+06	3.23597	0.0015422	0.0317572
	chr7:16258000-16267000	3.25676e+06	650894	1.1604e+07	2.52068e+07	1.01796e+07	3.23574	0.00274771	0.0317572
	chr10:53329000-53339000	3.88702e+06	529396	1.33976e+07	2.8185e+07	1.14997e+07	3.23501	0.00398409	0.0317572
	chr12:89691000-89697000	2.02419e+06	424369	1.04607e+07	1.25927e+07	6.37548e+06	3.23496	0.00200612	0.0317572
	chr6:132188000-132196000	1.89958e+06	550712	7.81837e+06	1.52487e+07	6.37933e+06	3.23479	0.00166359	0.0317572
	chr2:11585000-11590000	1.76218e+06	124792	6.5877e+06	11175201	4.91247e+06	3.2347	0.0064755	0.0318741
	chr6:45117000-45123000	1.57446e+06	220517	4.39097e+06	1.25044e+07	4.67258e+06	3.23457	0.00432243	0.0317572
	chr20:6570000-6579000	3.0946e+06	468163	1.12008e+07	2.23337e+07	9.27433e+06	3.23456	0.00353643	0.0317572
	chr2:157918000-157926000	2.47951e+06	270705	8.68708e+06	1.71983e+07	7.1589e+06	3.2345	0.00478633	0.0317572
	chr2:148160000-148166000	1.79653e+06	641592	7.66984e+06	1.52749e+07	6.34572e+06	3.23431	0.0013365	0.0317572
	chr15:36164000-36169000	1.22298e+06	463319	2.9244e+06	1.29435e+07	4.38854e+06	3.23416	0.00249751	0.0317572
	chrX:44306000-44313000	2.08011e+06	549743	8.11918e+06	1.66208e+07	6.84246e+06	3.23378	0.00192643	0.0317572
	chr17:56110000-56115000	1.2789e+06	487541	5.04999e+06	1.15642e+07	4.59515e+06	3.23348	0.00131292	0.0317572
	chr2:56798000-56803000	1.77816e+06	284076	7.79466e+06	1.15976e+07	5.36362e+06	3.23318	0.00288102	0.0317572
	chr6:82955000-82967000	3.18646e+06	1.15587e+06	1.36709e+07	2.71493e+07	1.12906e+07	3.23273	0.00134506	0.0317572
	chr10:87639000-87648000	3.85027e+06	916948	1.26013e+07	3.22131e+07	1.23954e+07	3.23272	0.00249453	0.0317572
	chr5:87870000-87877000	2.25025e+06	457506	1.12171e+07	1.42297e+07	7.03863e+06	3.2323	0.00213881	0.0317572
	chr1:205263000-205270000	2.05375e+06	375538	7.35781e+06	1.54706e+07	6.31442e+06	3.23221	0.0029301	0.0317572
	chr5:111324000-111331000	2.30378e+06	519514	9.34735e+06	1.71816e+07	7.33806e+06	3.2321	0.00218977	0.0317572
	chr10:30240000-30245000	1.25254e+06	352866	4.11263e+06	1.097e+07	4.172e+06	3.23186	0.00194086	0.0317572
	chr6:11890000-11897000	2.04017e+06	479983	8.46491e+06	1.52105e+07	6.54889e+06	3.23179	0.00204063	0.0317572
	chr14:94139000-94144000	1.70626e+06	544898	8.88928e+06	1.22586e+07	5.84976e+06	3.23176	0.00123308	0.0317572
	chr1:190986000-190991000	1.51295e+06	184862	6.85481e+06	9.09432e+06	4.41173e+06	3.23171	0.00356327	0.0317572
	chr5:93754000-93762000	2.09289e+06	882068	9.26997e+06	1.86754e+07	7.73009e+06	3.23166	0.00116601	0.0317572
	chr4:86317000-86322000	1.18863e+06	247065	4.42592e+06	9.05614e+06	3.72944e+06	3.2312	0.00203484	0.0317572
	chr7:78945000-78953000	3.39096e+06	836144	1.61647e+07	2.35293e+07	1.09803e+07	3.23116	0.00178719	0.0317572
	chr9:92478000-92483000	1.54011e+06	154439	4.57944e+06	1.13327e+07	4.40167e+06	3.23114	0.00534648	0.0317572
	chr8:100668000-100677000	2.90927e+06	419331	1.35162e+07	1.77352e+07	8.645e+06	3.23091	0.00327635	0.0317572
	chr2:181003000-181009000	1.43866e+06	512538	8.05552e+06	1.02636e+07	5.06759e+06	3.23091	0.00102386	0.0317572
	chr1:195523000-195531000	2.35889e+06	524164	9.12768e+06	1.79381e+07	7.4872e+06	3.23078	0.00232448	0.0317572
	chr17:38810000-38817000	1.94032e+06	465644	5.84256e+06	1.67425e+07	6.24776e+06	3.23067	0.00273158	0.0317572
	chr7:81335000-81344000	2.72715e+06	671628	1.16065e+07	2.02982e+07	8.82586e+06	3.23066	0.00196299	0.0317572
	chr1:93895000-93901000	1.53612e+06	574546	7.30788e+06	1.25044e+07	5.48073e+06	3.23061	0.00113819	0.0317572
	chr3:66852000-66857000	584730	315080	5.59293e+06	2.85167e+06	2.3361e+06	3.23033	0.000259781	0.0317572
	chr14:44151000-44156000	1.31485e+06	512731	5.84381e+06	1.13017e+07	4.74327e+06	3.22981	0.00114198	0.0317572
	chr16:54159000-54168000	2.97158e+06	925087	1.24415e+07	2.41115e+07	1.01124e+07	3.22966	0.00159507	0.0317572
	chr7:112512000-112519000	2.37727e+06	432702	1.0568e+07	1.57808e+07	7.28971e+06	3.2291	0.00258515	0.0317572
	chr4:74569000-74577000	2.60493e+06	553231	1.04582e+07	1.91551e+07	8.19286e+06	3.22907	0.0023854	0.0317572
	chr13:58962000-58971000	3.36619e+06	688099	1.73804e+07	2.06346e+07	1.05173e+07	3.22903	0.00215148	0.0317572
	chr12:60470000-60477000	2.07851e+06	467969	8.17285e+06	1.57021e+07	6.60535e+06	3.2289	0.00224845	0.0317572
	chr1:167485000-167493000	1.35958e+06	697594	9.14765e+06	1.01395e+07	5.33609e+06	3.22889	0.000656363	0.0317572
	chr4:186541000-186547000	2.04736e+06	577259	7.77094e+06	1.68356e+07	6.80779e+06	3.22885	0.0018937	0.0317572
	chr4:41413000-41418000	1.67831e+06	250165	4.46711e+06	1.36116e+07	5.00181e+06	3.22875	0.00440315	0.0317572
	chr11:79027000-79032000	774048	563113	2.13682e+06	1.03949e+07	3.46721e+06	3.22832	0.00159464	0.0317572
	chr16:85394000-85399000	1.10316e+06	434640	2.73094e+06	1.16811e+07	3.98746e+06	3.22832	0.00221658	0.0317572
	chr4:143504000-143511000	1.6823e+06	492579	7.59371e+06	1.27884e+07	5.63924e+06	3.22828	0.00152234	0.0317572
	chr21:26992000-27005000	4.69142e+06	1.14812e+06	1.82491e+07	3.6468e+07	1.51392e+07	3.22805	0.00205725	0.0317572
	chr3:180773000-180790000	5.99748e+06	1.13766e+06	2.43051e+07	4.25292e+07	1.84924e+07	3.22756	0.00247357	0.0317572
	chr14:47563000-47568000	1.65115e+06	201139	6.81237e+06	1.05357e+07	4.80008e+06	3.22738	0.0038806	0.0317572
	chr13:69926000-69931000	1.50097e+06	223424	6.60892e+06	9.53818e+06	4.46787e+06	3.2271	0.0029894	0.0317572
	chr1:93395000-93406000	3.57548e+06	749720	1.43037e+07	2.61924e+07	1.12053e+07	3.22693	0.00242472	0.0317572
	chr13:75513000-75520000	2.17437e+06	270317	1.05581e+07	1.23302e+07	6.33323e+06	3.22687	0.00372275	0.0317572
	chrX:6564000-6570000	2.17437e+06	416425	9.99015e+06	1.42631e+07	6.71102e+06	3.2267	0.0024026	0.0317572
	chr3:109061000-109069000	2.24706e+06	515638	6.92969e+06	1.89308e+07	7.15579e+06	3.22658	0.00281705	0.0317572
	chr12:68020000-68026000	2.0849e+06	309654	6.30313e+06	1.61101e+07	6.20195e+06	3.22651	0.00408861	0.0317572
	chr17:7790000-7797000	2.27821e+06	462737	7.51133e+06	1.81433e+07	7.09889e+06	3.22645	0.00292598	0.0317572
	chr17:49407000-49412000	596713	436578	2.27037e+06	7.40002e+06	2.67592e+06	3.22632	0.000601869	0.0317572
	chr12:88556000-88567000	3.71128e+06	1.2578e+06	1.54995e+07	3.09985e+07	1.28668e+07	3.2261	0.00146841	0.0317572
	chr1:185502000-185512000	3.33105e+06	1.10375e+06	1.33277e+07	2.81659e+07	1.14821e+07	3.22593	0.00159101	0.0317572
	chr12:20349000-20357000	2.06253e+06	658064	6.65635e+06	1.87852e+07	7.04054e+06	3.22518	0.00209678	0.0317572
	chr7:94843000-94848000	1.12872e+06	441422	3.29759e+06	1.13852e+07	4.06323e+06	3.22514	0.00182566	0.0317572
	chrX:13009000-13019000	3.46684e+06	594312	8.34634e+06	2.96263e+07	1.05085e+07	3.22498	0.0045126	0.0317572
	chr11:77336000-77349000	5.01414e+06	866179	2.00514e+07	3.49264e+07	1.52145e+07	3.22486	0.00286082	0.0317572
	chr5:38755000-38763000	2.5586e+06	207147	9.25125e+06	1.66065e+07	7.15587e+06	3.22484	0.00619893	0.0317572
	chr11:86486000-86496000	2.65845e+06	712902	1.22555e+07	1.92625e+07	8.72234e+06	3.22476	0.00171519	0.0317572
	chr18:31430000-31442000	4.18817e+06	605550	1.82678e+07	2.65456e+07	1.24018e+07	3.22469	0.00334495	0.0317572
	chr3:16446000-16463000	4.5101e+06	1.29908e+06	1.77012e+07	3.65706e+07	1.50202e+07	3.22378	0.00177613	0.0317572
	chr2:144174000-144181000	1.49538e+06	372825	6.37802e+06	1.1075e+07	4.8303e+06	3.22374	0.00184328	0.0317572
	chr6:149386000-149393000	2.24147e+06	334458	5.93617e+06	1.81266e+07	6.65967e+06	3.22362	0.00457416	0.0317572
	chr5:14115000-14135000	7.61747e+06	1.83894e+06	3.61063e+07	5.22297e+07	2.44481e+07	3.22362	0.0015716	0.0317572
	chr3:110376000-110386000	2.64647e+06	740612	1.55369e+07	1.6103e+07	8.75674e+06	3.22362	0.00146445	0.0317572
	chr2:41199000-41204000	978545	180018	2.50752e+06	8.31399e+06	2.99502e+06	3.22348	0.00268927	0.0317572
	chr6:55718000-55727000	2.16318e+06	563113	1.2258e+07	1.3206e+07	7.04757e+06	3.22343	0.00157868	0.0317572
	chr9:115969000-115981000	4.2353e+06	679379	1.92664e+07	2.66339e+07	1.27037e+07	3.22331	0.00295185	0.0317572
	chr16:68981000-68986000	802007	234275	5.30336e+06	4.37415e+06	2.67845e+06	3.22321	0.000631385	0.0317572
	chr3:149003000-149009000	1.51375e+06	460799	5.80637e+06	1.26333e+07	5.10354e+06	3.2232	0.0017279	0.0317572
	chr2:39416000-39425000	3.39335e+06	743131	1.39293e+07	2.46986e+07	1.06911e+07	3.22315	0.00230602	0.0317572
	chr4:112339000-112345000	1.83168e+06	789637	6.04601e+06	1.8432e+07	6.77484e+06	3.22311	0.00172812	0.0317572
	chr5:42000000-42006000	1.85884e+06	319730	7.96815e+06	1.23708e+07	5.62937e+06	3.22277	0.00279527	0.0317572
	chr7:132685000-132690000	1.23656e+06	218192	5.99608e+06	7.58138e+06	3.75805e+06	3.22235	0.0021062	0.0317572
	chr18:55127000-55132000	1.34919e+06	197651	4.49831e+06	9.93669e+06	3.99546e+06	3.22215	0.00341069	0.0317572
	chr13:36135000-36143000	2.66723e+06	484440	8.71329e+06	2.06967e+07	8.14041e+06	3.2221	0.00332328	0.0317572
	chr14:45634000-45642000	2.47472e+06	512925	1.08264e+07	1.70456e+07	7.71491e+06	3.22172	0.00233227	0.0317572
	chr9:36120000-36128000	2.43558e+06	624347	1.30868e+07	1.54563e+07	7.90075e+06	3.22156	0.00165921	0.0317572
	chr5:96563000-96585000	5.80657e+06	1.75484e+06	2.64993e+07	4.40279e+07	1.95222e+07	3.22144	0.00138838	0.0317572
	chr3:146741000-146746000	1.42268e+06	546448	6.19204e+06	1.21703e+07	5.08287e+06	3.2211	0.00124467	0.0317572
	chr1:213804000-213815000	4.80725e+06	654382	1.76325e+07	3.32965e+07	1.40977e+07	3.22107	0.00388215	0.0317572
	chr2:142478000-142491000	5.65879e+06	689262	1.89843e+07	4.02097e+07	1.63855e+07	3.22105	0.00446235	0.0317572
	chrX:76747000-76756000	2.47392e+06	707089	1.13843e+07	1.82769e+07	8.21057e+06	3.22101	0.00161895	0.0317572
	chr4:104466000-104479000	3.35102e+06	753983	1.28496e+07	2.54192e+07	1.05935e+07	3.2207	0.00239161	0.0317572
	chr5:95735000-95744000	2.77108e+06	593536	1.32353e+07	1.81266e+07	8.68163e+06	3.22048	0.00216538	0.0317572
	chr9:12940000-12947000	2.09528e+06	521839	5.17231e+06	1.92219e+07	6.75284e+06	3.22047	0.00337097	0.0317572
	chr4:156302000-156312000	2.74632e+06	736155	1.03658e+07	2.20927e+07	8.98525e+06	3.2204	0.0020795	0.0317572
	chr3:154185000-154193000	2.02739e+06	452661	5.7165e+06	1.73964e+07	6.39823e+06	3.22024	0.00316584	0.0317572
	chr6:81643000-81652000	2.82141e+06	798939	9.35858e+06	2.43812e+07	9.34002e+06	3.22023	0.00228126	0.0317572
	chrX:22670000-22675000	1.22059e+06	299384	5.53801e+06	8.62421e+06	3.92055e+06	3.21992	0.0015577	0.0317572
	chr5:89872000-89877000	1.14709e+06	332520	5.7864e+06	7.99899e+06	3.81625e+06	3.21983	0.0011554	0.0317572
	chr7:104658000-104663000	1.68869e+06	371662	4.703e+06	1.44922e+07	5.31389e+06	3.21977	0.00320122	0.0317572
	chr3:108581000-108592000	3.85826e+06	879937	1.66415e+07	2.74906e+07	1.22176e+07	3.2194	0.00212836	0.0317572
	chr4:33029000-33047000	4.29761e+06	1.2578e+06	2.00627e+07	3.16738e+07	1.4323e+07	3.2192	0.00151431	0.0317572
	chr14:51605000-51610000	2.29978e+06	168198	5.11614e+06	1.78641e+07	6.36205e+06	3.21896	0.0297338	0.0472247
	chr5:110411000-110416000	1.03606e+06	568539	7.87704e+06	7.06355e+06	4.1363e+06	3.21894	0.00053633	0.0317572
	chr7:33176000-33183000	2.39803e+06	463319	8.24274e+06	1.83986e+07	7.37568e+06	3.21888	0.00301364	0.0317572
	chr2:12113000-12122000	2.88132e+06	522808	1.0402e+07	2.12885e+07	8.77366e+06	3.21868	0.00310588	0.0317572
	chr7:131585000-131595000	3.35102e+06	819285	1.34325e+07	2.53834e+07	1.07466e+07	3.21841	0.00213599	0.0317572
	chr16:60140000-60146000	2.06892e+06	382708	8.15413e+06	1.4664e+07	6.31744e+06	3.21835	0.00279612	0.0317572
	chr22:36233000-36241000	2.38605e+06	226718	1.06729e+07	1.36427e+07	6.73208e+06	3.21821	0.00506076	0.0317572
	chr4:150028000-150034000	1.78295e+06	315080	8.43745e+06	1.10869e+07	5.4056e+06	3.21815	0.00260883	0.0317572
	chr7:141952000-141957000	1.55848e+06	408674	6.83983e+06	1.14663e+07	5.06833e+06	3.21813	0.00176137	0.0317572
	chr12:88303000-88312000	3.06824e+06	712515	1.32353e+07	2.19471e+07	9.7408e+06	3.21809	0.00213081	0.0317572
	chr5:122642000-122651000	2.02739e+06	805528	8.51858e+06	1.78402e+07	7.29793e+06	3.21791	0.00133377	0.0317572
	chr1:119980000-119986000	1.71585e+06	321474	5.95864e+06	1.2996e+07	5.24798e+06	3.21778	0.0029999	0.0317572
	chr1:83247000-83252000	702954	222261	6.23822e+06	2.36963e+06	2.38327e+06	3.21778	0.000829959	0.0317572
	chr4:143625000-143630000	1.72783e+06	486572	8.32887e+06	1.22729e+07	5.70405e+06	3.21776	0.00155081	0.0317572
	chr7:115456000-115461000	349880	422238	3.12161e+06	4.06154e+06	1.98882e+06	3.21771	6.66e-05	0.0278417
	chr8:130443000-130453000	2.17037e+06	921793	1.05481e+07	1.82149e+07	7.96378e+06	3.21751	0.0010827	0.0317572
	chr15:70028000-70034000	1.82209e+06	343565	7.87953e+06	1.22634e+07	5.57714e+06	3.21738	0.00256109	0.0317572
	chr15:88268000-88274000	959373	552262	7.78093e+06	6.27844e+06	3.89275e+06	3.21734	0.000488779	0.0317572
	chr7:83300000-83305000	1.19263e+06	316243	7.79092e+06	6.23072e+06	3.88263e+06	3.2161	0.00130195	0.0317572
	chr12:85055000-85060000	1.50017e+06	265861	7.64239e+06	8.76739e+06	4.54395e+06	3.21596	0.00243357	0.0317572
	chr6:136771000-136776000	1.91236e+06	286982	7.37903e+06	1.30532e+07	5.6579e+06	3.21569	0.00347508	0.0317572
	chr3:113284000-113305000	6.03023e+06	1.70213e+06	2.28498e+07	4.89843e+07	1.98916e+07	3.21567	0.00180347	0.0317572
	chr16:55990000-55998000	2.05215e+06	466613	1.08127e+07	1.25855e+07	6.47924e+06	3.2156	0.00192324	0.0317572
	chr12:14277000-14286000	2.51865e+06	407705	1.28496e+07	1.43323e+07	7.52708e+06	3.21545	0.00291035	0.0317572
	chr4:186472000-186477000	1.44265e+06	236019	4.31358e+06	1.12778e+07	4.31752e+06	3.21534	0.00360911	0.0317572
	chr7:121052000-121057000	1.4107e+06	280394	4.34978e+06	1.13566e+07	4.34936e+06	3.2153	0.0029774	0.0317572
	chr1:100741000-100747000	1.69668e+06	521645	6.58396e+06	1.40149e+07	5.70431e+06	3.21501	0.00175677	0.0317572
	chr12:47147000-47154000	1.85085e+06	677247	6.57273e+06	1.69024e+07	6.50081e+06	3.21499	0.00173289	0.0317572
	chr8:99012000-99019000	1.4802e+06	504399	5.96113e+06	1.24638e+07	5.10239e+06	3.21473	0.00152325	0.0317572
	chr1:186326000-186332000	1.94431e+06	333489	8.78943e+06	1.23517e+07	5.85472e+06	3.21432	0.00279763	0.0317572
	chr6:157219000-157229000	2.4867e+06	292214	1.13307e+07	1.44588e+07	7.14209e+06	3.21417	0.00417322	0.0317572
	chr13:100665000-100675000	3.05386e+06	909779	1.21507e+07	2.46317e+07	1.01865e+07	3.2141	0.00181998	0.0317572
	chr3:59403000-59410000	2.33093e+06	454599	1.0794e+07	1.50554e+07	7.15872e+06	3.21409	0.00244375	0.0317572
	chr3:25493000-25516000	6.57582e+06	1.55215e+06	2.83216e+07	4.70967e+07	2.08866e+07	3.21393	0.00188693	0.0317572
	chr1:220327000-220334000	1.92434e+06	649537	1.16052e+07	1.22753e+07	6.61361e+06	3.21381	0.00116217	0.0317572
	chrX:16407000-16412000	1.65194e+06	359261	7.56251e+06	1.10941e+07	5.16694e+06	3.21354	0.00212264	0.0317572
	chr10:45356000-45361000	1.25014e+06	279813	3.05046e+06	1.11418e+07	3.93055e+06	3.21353	0.00320406	0.0317572
	chr10:91296000-91313000	6.96564e+06	1.58838e+06	3.01327e+07	4.92062e+07	2.19732e+07	3.21334	0.00192115	0.0317572
	chr12:80840000-80845000	1.31325e+06	254622	6.39424e+06	8.14694e+06	4.02726e+06	3.21325	0.00205689	0.0317572
	chr5:123257000-123262000	702155	443553	4.18503e+06	6.44071e+06	2.94286e+06	3.21324	0.000314526	0.0317572
	chr6:39315000-39323000	2.44916e+06	667752	1.11235e+07	1.77806e+07	8.00524e+06	3.21307	0.0017515	0.0317572
	chr16:65929000-65939000	2.93084e+06	572996	1.25276e+07	1.99569e+07	8.99709e+06	3.21273	0.00260106	0.0317572
	chr8:107663000-107669000	2.02419e+06	151533	5.01255e+06	1.51556e+07	5.58597e+06	3.21248	0.0255013	0.0437326
	chr9:123456000-123462000	2.45235e+06	311010	8.72203e+06	1.68929e+07	7.09456e+06	3.21247	0.00436947	0.0317572
	chr5:33742000-33748000	1.63117e+06	471263	5.58045e+06	1.39076e+07	5.39761e+06	3.21244	0.00212574	0.0317572
	chr15:60852000-60857000	1.51455e+06	405573	5.74146e+06	1.20558e+07	4.92934e+06	3.21237	0.00199194	0.0317572
	chr16:65763000-65768000	1.49617e+06	484052	5.27216e+06	1.30819e+07	5.08357e+06	3.21235	0.00186511	0.0317572
	chr13:93824000-93829000	1.06002e+06	377475	4.71549e+06	8.60751e+06	3.69012e+06	3.21227	0.00102557	0.0317572
	chr5:83855000-83862000	1.83807e+06	197652	9.20632e+06	9.65749e+06	5.22488e+06	3.21199	0.00441216	0.0317572
	chr4:83632000-83645000	6.2531e+06	1.27388e+06	2.25814e+07	4.71611e+07	1.93174e+07	3.21188	0.00260282	0.0317572
	chr12:104481000-104488000	2.19354e+06	279231	9.12892e+06	1.37811e+07	6.34569e+06	3.21176	0.00398062	0.0317572
	chr7:78595000-78604000	1.83327e+06	615433	9.43098e+06	1.32537e+07	6.28335e+06	3.21161	0.00125946	0.0317572
	chr2:41612000-41620000	2.06972e+06	397047	6.33308e+06	1.65158e+07	6.32892e+06	3.21141	0.0033746	0.0317572
	chr2:224663000-224668000	1.24055e+06	188738	7.6324e+06	5.6055e+06	3.6668e+06	3.21129	0.00259621	0.0317572
	chr17:48926000-48933000	1.53532e+06	364686	8.93172e+06	8.66478e+06	4.87413e+06	3.2112	0.00175793	0.0317572
	chr6:11783000-11794000	3.27833e+06	1.00357e+06	1.60624e+07	2.35913e+07	1.09839e+07	3.21112	0.00147284	0.0317572
	chr6:32077000-32082000	1.0744e+06	354997	5.6179e+06	7.61718e+06	3.66612e+06	3.21087	0.000945873	0.0317572
	chr1:85181000-85186000	1.8844e+06	610782	6.14836e+06	1.69549e+07	6.39961e+06	3.21086	0.00210091	0.0317572
	chr12:78679000-78687000	2.15679e+06	717165	1.10436e+07	1.55637e+07	7.3703e+06	3.21069	0.0013011	0.0317572
	chr9:126149000-126159000	2.98277e+06	1.11867e+06	1.3103e+07	2.4868e+07	1.05181e+07	3.21068	0.00136092	0.0317572
	chr7:112452000-112461000	2.70398e+06	459056	1.23129e+07	1.69668e+07	8.1107e+06	3.21051	0.00291841	0.0317572
	chr9:6071000-6076000	1.59922e+06	300547	5.69278e+06	1.18863e+07	4.86972e+06	3.20995	0.00293793	0.0317572
	chr21:26005000-26013000	3013918	310042	9.34236e+06	2.14126e+07	8.51972e+06	3.20982	0.00577995	0.0317572
	chr1:153122000-153127000	1.1431e+06	527071	5.382e+06	1.00703e+07	4.28062e+06	3.20974	0.000929404	0.0317572
	chr6:1337000-1349000	4.73855e+06	965005	1.80769e+07	3.46877e+07	1.4617e+07	3.20962	0.00265125	0.0317572
	chr4:172549000-172554000	1.35159e+06	550906	5.92119e+06	1.16787e+07	4.8756e+06	3.20959	0.00120287	0.0317572
	chr6:94995000-95007000	3.4956e+06	889820	1.46595e+07	2.59084e+07	1.12383e+07	3.20953	0.00201501	0.0317572
	chr11:5791000-5800000	3.11297e+06	667558	1.2595e+07	2.23743e+07	9.68746e+06	3.20941	0.00247969	0.0317572
	chr15:37101000-37112000	3.82551e+06	530946	1.48105e+07	2.54813e+07	1.11621e+07	3.20924	0.0038782	0.0317572
	chr2:230644000-230649000	1.17665e+06	351898	5.58669e+06	8.55023e+06	3.91637e+06	3.20922	0.00123957	0.0317572
	chr6:48267000-48277000	3.5627e+06	489672	1.05219e+07	2.6956e+07	1.03826e+07	3.20918	0.00470617	0.0317572
	chr22:30454000-30463000	2.80543e+06	406155	9.80542e+06	1.98877e+07	8.22618e+06	3.20875	0.00399593	0.0317572
	chr7:149805000-149811000	1.67751e+06	358098	7.2667e+06	1.15522e+07	5.21364e+06	3.20864	0.00227705	0.0317572
	chr12:783000-793000	2.58735e+06	486184	9.54705e+06	1.8864e+07	7.87114e+06	3.20846	0.00301124	0.0317572
	chr12:43696000-43705000	2.19913e+06	887301	1.1926e+07	1.6597e+07	7.90235e+06	3.2081	0.0010458	0.0317572
	chr10:36517000-36536000	8.08957e+06	2.16215e+06	3.41917e+07	6.05485e+07	2.6248e+07	3.20809	0.00155365	0.0317572
	chr9:20524000-20530000	1.75499e+06	427082	7.20429e+06	1.29554e+07	5.58544e+06	3.20769	0.00209878	0.0317572
	chr13:66586000-66595000	2.36528e+06	676085	8.03181e+06	2.00667e+07	7.78496e+06	3.20768	0.00225437	0.0317572
	chr18:54974000-54983000	2.97957e+06	905516	1.25052e+07	2.33837e+07	9.94348e+06	3.2075	0.00172497	0.0317572
	chr6:141581000-141589000	2.54821e+06	496067	7.64738e+06	2.047e+07	7.79041e+06	3.20727	0.00348017	0.0317572
	chr16:11830000-11837000	1.2805e+06	737124	6.95217e+06	1.16811e+07	5.16272e+06	3.20714	0.000778504	0.0317572
	chr1:246348000-246353000	1.00011e+06	227299	5.67281e+06	5.66038e+06	3.14015e+06	3.20685	0.00124907	0.0317572
	chr7:94001000-94014000	5.16272e+06	916173	2.10113e+07	3.51125e+07	1.55507e+07	3.20671	0.00286222	0.0317572
	chr8:19488000-19496000	3.08981e+06	373794	1.29345e+07	1.90429e+07	8.86027e+06	3.20669	0.00431575	0.0317572
	chr1:199994000-200001000	2.36369e+06	557106	1.02597e+07	1.66996e+07	7.47003e+06	3.20634	0.00213075	0.0317572
	chr1:77346000-77358000	3.58187e+06	904741	1.56467e+07	2.57652e+07	1.14746e+07	3.20633	0.00197811	0.0317572
	chr3:174534000-174541000	1.9499e+06	628803	9.10895e+06	1.46927e+07	6.59508e+06	3.20633	0.00144439	0.0317572
	chrX:105534000-105540000	1.15269e+06	280975	4.27988e+06	8.95114e+06	3.66617e+06	3.20613	0.00182309	0.0317572
	chr6:81996000-82001000	1.10316e+06	502849	5.49932e+06	9.32102e+06	4.10659e+06	3.20601	0.00084328	0.0317572
	chrX:147904000-147909000	1.29887e+06	272062	2.58865e+06	1.19078e+07	4.01685e+06	3.20599	0.00425206	0.0317572
	chr8:110458000-110468000	2.06253e+06	574546	9.10521e+06	1.52272e+07	6.74237e+06	3.20585	0.00175787	0.0317572
	chr8:69051000-69057000	2.07212e+06	366043	6.3568e+06	1.61388e+07	6.23343e+06	3.20576	0.00365652	0.0317572
	chr21:28173000-28178000	1.35079e+06	316630	6.64137e+06	8.74114e+06	4.26248e+06	3.20559	0.00175575	0.0317572
	chr1:215029000-215038000	2.38445e+06	699144	8.64215e+06	1.98042e+07	7.88248e+06	3.20554	0.00207092	0.0317572
	chr4:174987000-174994000	1.99463e+06	288145	8.51484e+06	1.25378e+07	5.83385e+06	3.20512	0.00351784	0.0317572
	chr5:56305000-56313000	1.83088e+06	711352	7.3291e+06	1.61125e+07	6.49596e+06	3.20489	0.00146913	0.0317572
	chr12:84638000-84644000	1.39073e+06	444716	6.5253e+06	1.03973e+07	4.6895e+06	3.20473	0.00137208	0.0317572
	chr7:46303000-46312000	3.19525e+06	520095	1.33863e+07	2.08685e+07	9.49254e+06	3.20472	0.00322966	0.0317572
	chr1:192533000-192538000	2.06093e+06	237763	6.74872e+06	1.44445e+07	5.87297e+06	3.20469	0.00503342	0.0317572
	chr3:151217000-151226000	2.47632e+06	764834	1.06042e+07	1.92744e+07	8.27995e+06	3.20452	0.00167729	0.0317572
	chr8:28898000-28905000	1.9523e+06	357517	5.7814e+06	1.55064e+07	5.8994e+06	3.20416	0.00366121	0.0317572
	chr3:48182000-48187000	2.02259e+06	291439	5.5505e+06	1.57737e+07	5.90955e+06	3.20399	0.00474333	0.0317572
	chr13:26488000-26499000	2.49309e+06	460218	1.01387e+07	1.70694e+07	7.54036e+06	3.20361	0.00292348	0.0317572
	chr20:1462000-1471000	3.13614e+06	547805	1.23591e+07	2.15796e+07	9.40567e+06	3.20359	0.00313462	0.0317572
	chr8:8537000-8545000	2.40442e+06	291827	9.34361e+06	1.54945e+07	6.88358e+06	3.20351	0.00441292	0.0317572
	chr12:55897000-55903000	1.86043e+06	491028	9.73178e+06	1.19293e+07	6.00313e+06	3.20346	0.00166936	0.0317572
	chr2:220669000-220674000	1.09837e+06	296090	5.95739e+06	6.88696e+06	3.5597e+06	3.20335	0.00118491	0.0317572
	chr3:174154000-174185000	9.77107e+06	2.22281e+06	3.93203e+07	7.11557e+07	3.06175e+07	3.20335	0.0017964	0.0317572
	chr6:52510000-52515000	1.17745e+06	327869	3.16404e+06	1.07003e+07	3.84242e+06	3.20323	0.00247438	0.0317572
	chr4:150660000-150669000	2.75111e+06	674147	1.24964e+07	1.90262e+07	8.73698e+06	3.20209	0.00202968	0.0317572
	chr3:152079000-152087000	2.34851e+06	880518	1.16776e+07	1.80383e+07	8.23624e+06	3.20205	0.00122994	0.0317572
	chr3:116865000-116870000	1.58964e+06	427082	8.33136e+06	1.02278e+07	5.14398e+06	3.20204	0.00160984	0.0317572
	chrX:27567000-27572000	1.31485e+06	158315	3.58592e+06	9.9701e+06	3.7573e+06	3.20193	0.00472956	0.0317572
	chr5:41177000-41182000	1.05523e+06	267023	5.69778e+06	6.46935e+06	3.37235e+06	3.2019	0.00121179	0.0317572
	chr3:180242000-180257000	3.66335e+06	1.16847e+06	1.5321e+07	2.91348e+07	1.23219e+07	3.20171	0.00165491	0.0317572
	chr1:120152000-120162000	3.23759e+06	476883	1.01462e+07	2.40256e+07	9.47156e+06	3.20156	0.00433917	0.0317572
	chr1:100441000-100450000	2.91007e+06	447235	1.25563e+07	1.83199e+07	8.55838e+06	3.2011	0.00341601	0.0317572
	chr5:83238000-83243000	996918	426889	4.64934e+06	8.44285e+06	3.629e+06	3.20087	0.000836362	0.0317572
	chr7:117766000-117785000	5.515e+06	1.0927e+06	2.11847e+07	3.95702e+07	1.68407e+07	3.20076	0.00270442	0.0317572
	chr3:18557000-18563000	1.33002e+06	399566	4.88898e+06	1.10129e+07	4.40787e+06	3.20068	0.00182028	0.0317572
	chr5:87776000-87785000	2.6896e+06	696431	1.03022e+07	2.08231e+07	8.62784e+06	3.20041	0.00222065	0.0317572
	chr3:190218000-190226000	2.00901e+06	508663	7.02705e+06	1.61149e+07	6.41491e+06	3.20033	0.00241386	0.0317572
	chr1:51935000-51942000	2.01381e+06	655157	9.51959e+06	1.50029e+07	6.79786e+06	3.19974	0.00144853	0.0317572
	chr6:74123000-74133000	3.64099e+06	544899	1.60898e+07	2.23671e+07	1.06607e+07	3.19962	0.00347882	0.0317572
	chr4:171479000-171488000	2.74232e+06	483084	1.1297e+07	1.83342e+07	8.21414e+06	3.19954	0.00304987	0.0317572
	chr12:75362000-75369000	2.76229e+06	516220	1.0286e+07	1.98328e+07	8.34932e+06	3.19953	0.00308595	0.0317572
	chr8:129534000-129539000	1.68869e+06	122272	7.31412e+06	9.31863e+06	4.61093e+06	3.19918	0.00649345	0.0318973
	chr3:81265000-81276000	4.41823e+06	944465	1.57254e+07	3.35232e+07	1.36528e+07	3.19903	0.0027544	0.0317572
	chr9:94733000-94738000	1.39632e+06	411581	5.33706e+06	1.12659e+07	4.60271e+06	3.19903	0.00182526	0.0317572
	chr5:137597000-137602000	1.21739e+06	244351	5.41695e+06	8.00615e+06	3.72121e+06	3.19894	0.0020023	0.0317572
	chr1:161902000-161910000	2.60892e+06	557300	1.18836e+07	1.71911e+07	8.06024e+06	3.19892	0.00235476	0.0317572
	chrX:29280000-29285000	1.53292e+06	236794	6.90349e+06	9.34727e+06	4.50512e+06	3.1989	0.00307637	0.0317572
	chr6:109620000-109625000	1.52893e+06	410805	3.14283e+06	1.46688e+07	4.93784e+06	3.19887	0.00397379	0.0317572
	chr7:141907000-141915000	1.60961e+06	684611	8.67085e+06	1.23898e+07	5.83873e+06	3.19846	0.00100024	0.0317572
	chr13:43413000-43422000	2.26064e+06	893695	1.28384e+07	1.61173e+07	8.02751e+06	3.19843	0.00106873	0.0317572
	chr8:25751000-25759000	3.39974e+06	470488	1.10798e+07	2.44432e+07	9.84831e+06	3.19824	0.00448194	0.0317572
	chr11:69366000-69373000	2.12324e+06	514476	1.10473e+07	1.31582e+07	6.71082e+06	3.19796	0.00189557	0.0317572
	chr5:89263000-89272000	3.25995e+06	448785	1.3636e+07	2.0396e+07	9.43518e+06	3.19787	0.00389726	0.0317572
	chr6:36739000-36744000	1.51694e+06	178662	6.43543e+06	9.12295e+06	4.3135e+06	3.1978	0.00408564	0.0317572
	chr20:51583000-51588000	1.23017e+06	243964	4.96262e+06	8.56217e+06	3.74973e+06	3.19765	0.00220412	0.0317572
	chr13:85771000-85777000	1.34919e+06	406349	6.34556e+06	9.7601e+06	4.4653e+06	3.19757	0.00144452	0.0317572
	chr4:103809000-103814000	1.86603e+06	329807	4.79038e+06	1.53513e+07	5.58437e+06	3.19732	0.00432207	0.0317572
	chr5:88953000-88958000	1.45224e+06	218579	6.22574e+06	9.09909e+06	4.24891e+06	3.19723	0.00314557	0.0317572
	chr4:112182000-112192000	4.05317e+06	580553	1.82816e+07	2.42141e+07	1.17824e+07	3.19705	0.00359399	0.0317572
	chr13:62426000-62435000	2.80303e+06	410999	9.49837e+06	1.9976e+07	8.1721e+06	3.19699	0.00414682	0.0317572
	chr15:40150000-40157000	2.39963e+06	330194	6.70877e+06	1.83247e+07	6.94081e+06	3.19696	0.00497374	0.0317572
	chr7:55154000-55159000	2.287e+06	375538	8.3401e+06	1.60743e+07	6.76925e+06	3.19684	0.00350348	0.0317572
	chr2:145384000-145396000	4.66506e+06	783631	1.99678e+07	2.99891e+07	1.38514e+07	3.19668	0.00307927	0.0317572
	chr9:18989000-18994000	1.11754e+06	300159	3.70324e+06	9.29477e+06	3.60393e+06	3.19665	0.00188632	0.0317572
	chr13:30778000-30783000	1.87242e+06	432508	6.8623e+06	1.42679e+07	5.85878e+06	3.1965	0.00251588	0.0317572
	chr7:95888000-95897000	2.55221e+06	533660	8.12542e+06	2.01621e+07	7.84335e+06	3.1964	0.00319145	0.0317572
	chr6:114300000-114310000	3.6314e+06	859591	1.46482e+07	2.65193e+07	1.14146e+07	3.19638	0.00231038	0.0317572
	chr3:8433000-8447000	3.63939e+06	1.42251e+06	1.88719e+07	2.75264e+07	1.2865e+07	3.19631	0.00113474	0.0317572
	chr5:9110000-9118000	1.8141e+06	563501	7.27044e+06	1.45208e+07	6.04222e+06	3.19615	0.00177233	0.0317572
	chr3:143397000-143402000	1.42109e+06	311592	4.34479e+06	1.15355e+07	4.40325e+06	3.19615	0.00291134	0.0317572
	chr2:46701000-46716000	4.97101e+06	1.15491e+06	1.8661e+07	3.74822e+07	1.55673e+07	3.1961	0.00241068	0.0317572
	chr13:72557000-72562000	1.51934e+06	90880.8	6.87727e+06	7.87967e+06	4.09179e+06	3.19604	0.00720644	0.0320997
	chr6:148179000-148195000	4.58518e+06	1.09794e+06	1.94648e+07	3.26116e+07	1.44399e+07	3.19586	0.00213731	0.0317572
	chr11:96280000-96290000	3.16489e+06	1.29597e+06	1.58514e+07	2.50207e+07	1.13333e+07	3.19571	0.00114419	0.0317572
	chr7:70397000-70405000	2.51706e+06	646631	8.19531e+06	2.07897e+07	8.03719e+06	3.19561	0.00263756	0.0317572
	chr16:91188000-91194000	1.53931e+06	474945	7.58747e+06	1.0865e+07	5.11668e+06	3.19548	0.00145256	0.0317572
	chr13:89125000-89131000	1.60801e+06	146688	4.2337e+06	1.1841e+07	4.45735e+06	3.19547	0.0207588	0.0399339
	chr3:28972000-28980000	2.72555e+06	542573	1.17475e+07	1.8191e+07	8.30167e+06	3.19546	0.00265028	0.0317572
	chr5:108025000-108031000	1.52493e+06	562726	8.31389e+06	1.08077e+07	5.30231e+06	3.19523	0.00113472	0.0317572
	chr4:34161000-34167000	2.09688e+06	345115	8.28268e+06	1.40841e+07	6.20221e+06	3.19521	0.00331316	0.0317572
	chr5:110883000-110892000	3.08581e+06	559819	1.06991e+07	2.26869e+07	9.2579e+06	3.19498	0.00339763	0.0317572
	chr5:54018000-54027000	2.23428e+06	566214	7.55501e+06	1.80908e+07	7.11158e+06	3.19495	0.00255013	0.0317572
	chr15:96667000-96674000	1.09277e+06	659614	3.97159e+06	1.20748e+07	4.44971e+06	3.19484	0.00135985	0.0317572
	chr8:127757000-127762000	1.67751e+06	260047	4.11388e+06	1.3626e+07	4.91935e+06	3.19467	0.00490417	0.0317572
	chr2:10428000-10436000	2.04816e+06	562144	8.3713e+06	1.55279e+07	6.62737e+06	3.19466	0.00196401	0.0317572
	chr19:56918000-56923000	1.48419e+06	377088	5.47436e+06	1.15642e+07	4.72495e+06	3.19442	0.00221254	0.0317572
	chr10:91331000-91338000	2.71436e+06	565439	8.95543e+06	2.10642e+07	8.32485e+06	3.19421	0.00312974	0.0317572
	chr11:27297000-27305000	2.8949e+06	572608	9.28619e+06	2.24506e+07	8.80108e+06	3.19417	0.00336255	0.0317572
	chr4:142052000-142057000	1.55768e+06	414874	6.28191e+06	1.17718e+07	5.00656e+06	3.19414	0.00198537	0.0317572
	chr11:29583000-29592000	2.46354e+06	783631	6.60892e+06	2.31045e+07	8.24015e+06	3.19384	0.00285145	0.0317572
	chr6:135502000-135511000	3.1585e+06	734024	1.04495e+07	2.51615e+07	9.87588e+06	3.19353	0.00283629	0.0317572
	chr13:76074000-76082000	2.4883e+06	422238	9.86783e+06	1.67592e+07	7.3844e+06	3.19352	0.00326291	0.0317572
	chr16:59583000-59592000	1.63437e+06	719878	8.65838e+06	1.2879e+07	5.97292e+06	3.19349	0.00100237	0.0317572
	chr1:149404000-149410000	1.5497e+06	476689	3.85302e+06	1.46831e+07	5.14063e+06	3.19334	0.00305363	0.0317572
	chr13:48280000-48289000	2.09289e+06	539473	9.36482e+06	1.4707e+07	6.67604e+06	3.1929	0.0019489	0.0317572
	chr15:90689000-90698000	2.83099e+06	587529	9.63193e+06	2.1625e+07	8.66885e+06	3.19271	0.00302525	0.0317572
	chr7:28300000-28309000	2.24386e+06	626284	1.09312e+07	1.53107e+07	7.27803e+06	3.19266	0.00170697	0.0317572
	chr5:144246000-144255000	2.27582e+06	596831	1.23142e+07	1.39505e+07	7.28434e+06	3.19266	0.00174887	0.0317572
	chr11:112311000-112316000	1.56567e+06	284657	4.84529e+06	1.20677e+07	4.69083e+06	3.19226	0.00350868	0.0317572
	chr17:77454000-77462000	3.19605e+06	438515	1.0925e+07	2.22955e+07	9.21377e+06	3.1922	0.00443943	0.0317572
	chr5:33161000-33170000	2.41002e+06	842538	1.05468e+07	1.9179e+07	8.24458e+06	3.19205	0.00152211	0.0317572
	chr4:153890000-153918000	1.2749e+07	2.34217e+06	4.78064e+07	9.00913e+07	3.82472e+07	3.1918	0.00217176	0.0317572
	chr4:69795000-69801000	1.97307e+06	109484	4.56821e+06	1.44612e+07	5.27799e+06	3.19177	0.0325376	0.0495328
	chr8:115215000-115223000	2.2886e+06	770841	8.88803e+06	1.9062e+07	7.75238e+06	3.1915	0.00177844	0.0317572
	chr12:87757000-87765000	1.80771e+06	436190	6.66758e+06	1.38264e+07	5.68448e+06	3.1911	0.00243106	0.0317572
	chr22:34334000-34339000	1.01529e+06	302484	6.53653e+06	5.49811e+06	3.3381e+06	3.191	0.000994056	0.0317572
	chr3:191728000-191737000	3.06664e+06	610589	9.56702e+06	2.40113e+07	9.31389e+06	3.19082	0.00345556	0.0317572
	chr9:122934000-122954000	6.92091e+06	1.10104e+06	2.28048e+07	5.04423e+07	2.03173e+07	3.19073	0.00367026	0.0317572
	chr1:185072000-185078000	1.72783e+06	394528	8.63466e+06	1.07433e+07	5.37507e+06	3.19066	0.00206946	0.0317572
	chr12:26519000-26525000	1.5489e+06	560207	8.36756e+06	1.08888e+07	5.34138e+06	3.19062	0.00118416	0.0317572
	chr4:121582000-121599000	5.09483e+06	1.61881e+06	2.15567e+07	3.97396e+07	1.70025e+07	3.19062	0.00160509	0.0317572
	chr15:34393000-34400000	2.56978e+06	395303	8.86557e+06	1.82053e+07	7.509e+06	3.19058	0.00395974	0.0317572
	chr6:118673000-118685000	4.96302e+06	1.20897e+06	2.04608e+07	3.58857e+07	1.56296e+07	3.1905	0.00215463	0.0317572
	chr12:115351000-115356000	896267	265473	2.29783e+06	8.30683e+06	2.9416e+06	3.19032	0.00193914	0.0317572
	chr14:16657000-16669000	4.79128e+06	1.11983e+06	2.1377e+07	3.25472e+07	1.49588e+07	3.18941	0.00214183	0.0317572
	chr1:97329000-97334000	1.54251e+06	295896	2.77962e+06	1.39887e+07	4.65168e+06	3.18919	0.00550978	0.0317572
	chr7:82459000-82465000	1.64955e+06	160253	6.61891e+06	9.87704e+06	4.57644e+06	3.18819	0.00526922	0.0317572
	chr1:93599000-93605000	1.51934e+06	662908	9.26373e+06	1.06263e+07	5.51808e+06	3.18815	0.000928414	0.0317572
	chr4:106447000-106454000	1.27091e+06	572996	5.6828e+06	1.11227e+07	4.66235e+06	3.18808	0.00113916	0.0317572
	chr15:83079000-83088000	3.00274e+06	630160	1.09412e+07	2.2169e+07	9.18579e+06	3.18807	0.00292664	0.0317572
	chr10:59706000-59716000	2.93084e+06	653413	1.22143e+07	2.04509e+07	9.06237e+06	3.18799	0.00247058	0.0317572
	chr12:51748000-51754000	2.10327e+06	264504	7.31537e+06	1.42607e+07	5.98597e+06	3.18781	0.00468321	0.0317572
	chr17:70634000-70644000	3.60184e+06	825292	1.32416e+07	2.7092e+07	1.11902e+07	3.18752	0.00264136	0.0317572
	chr3:161442000-161451000	2.00901e+06	553812	8.23775e+06	1.51079e+07	6.47711e+06	3.18733	0.0019845	0.0317572
	chr2:189264000-189270000	1.7454e+06	449754	5.58669e+06	1.44087e+07	5.54763e+06	3.18725	0.00265835	0.0317572
	chr4:171986000-172003000	8.65194e+06	1.66086e+06	2.92365e+07	6.46983e+07	2.60619e+07	3.18721	0.0028053	0.0317572
	chr5:154429000-154438000	3.30948e+06	518933	9.70182e+06	2.51663e+07	9.67413e+06	3.18707	0.00447463	0.0317572
	chr3:175492000-175501000	2.53383e+06	601287	1.10785e+07	1.74727e+07	7.9216e+06	3.18695	0.00223096	0.0317572
	chr1:92792000-92800000	2.58975e+06	574546	9.6881e+06	19128852	7.99531e+06	3.18694	0.00269171	0.0317572
	chr21:36814000-36823000	2.63448e+06	895633	1.16165e+07	2.05272e+07	8.91846e+06	3.18673	0.00157658	0.0317572
	chr2:214611000-214616000	952184	613689	2.31281e+06	1.19436e+07	3.95557e+06	3.18656	0.00234549	0.0317572
	chr21:14106000-14115000	3.10418e+06	476495	1.1121e+07	2.1477e+07	9.04466e+06	3.18646	0.00394364	0.0317572
	chr7:136813000-136821000	3.01232e+06	463125	1.20246e+07	1.96133e+07	8.77834e+06	3.18637	0.00368722	0.0317572
	chr20:39768000-39780000	3.46764e+06	735768	1.17375e+07	2.65193e+07	1.06151e+07	3.18607	0.00302669	0.0317572
	chr6:20490000-20497000	2.22389e+06	549355	7.28043e+06	1.79595e+07	7.00331e+06	3.18604	0.00274537	0.0317572
	chr3:110894000-110900000	1.83727e+06	365268	6.30437e+06	1.37405e+07	5.56185e+06	3.18598	0.00312284	0.0317572
	chr8:37223000-37230000	2.72714e+06	568927	9.27371e+06	2.07182e+07	8.32198e+06	3.18574	0.003064	0.0317572
	chr9:5451000-5464000	5.40876e+06	1.08127e+06	2.2348e+07	3.67042e+07	1.63856e+07	3.18568	0.00264244	0.0317572
	chr6:44798000-44804000	1.7462e+06	412549	5.16232e+06	1.44779e+07	5.44974e+06	3.18552	0.00309986	0.0317572
	chr6:37808000-37820000	4.20175e+06	884975	1.74778e+07	2.88007e+07	1.28413e+07	3.18551	0.00257986	0.0317572
	chr11:38116000-38122000	1.67671e+06	338139	6.31311e+06	1.20176e+07	5.08638e+06	3.1855	0.00284255	0.0317572
	chr4:69869000-69875000	1.39393e+06	419138	8.81314e+06	7.68161e+06	4.57695e+06	3.18549	0.00139166	0.0317572
	chr8:108619000-108638000	9.14161e+06	1.77557e+06	4.10939e+07	5.82242e+07	2.75588e+07	3.18544	0.00219934	0.0317572
	chr1:168678000-168683000	1.72943e+06	225555	4.97385e+06	1.28098e+07	4.93467e+06	3.18531	0.00507462	0.0317572
	chr15:27560000-27568000	2.26064e+06	729179	9.49214e+06	1.77042e+07	7.54654e+06	3.18527	0.00171736	0.0317572
	chr17:60709000-60720000	5.47027e+06	1.50157e+06	1.97282e+07	4.3689e+07	1.75973e+07	3.18525	0.00216739	0.0317572
	chr18:68079000-68085000	2.42759e+06	470682	9.3823e+06	1.69764e+07	7.31424e+06	3.185	0.00300704	0.0317572
	chr2:9401000-9407000	1.58005e+06	659807	7.00084e+06	1.33659e+07	5.65164e+06	3.18472	0.00128983	0.0317572
	chr5:55491000-55496000	1.75819e+06	346859	7.9694e+06	1.11704e+07	5.31122e+06	3.18464	0.00258466	0.0317572
	chr9:91764000-91775000	4.40225e+06	544898	1.93125e+07	2.56626e+07	1.24806e+07	3.18444	0.00432471	0.0317572
	chr5:58929000-58934000	1.82289e+06	393172	6.49659e+06	1.36498e+07	5.59062e+06	3.18444	0.00281105	0.0317572
	chr18:31700000-31709000	2.83898e+06	925087	7.24922e+06	2.69656e+07	9.49472e+06	3.18424	0.00303005	0.0317572
	chr6:128649000-128658000	2.33892e+06	788862	1.21944e+07	1.62366e+07	7.88969e+06	3.18424	0.00138317	0.0317572
	chr4:80119000-80128000	3.17688e+06	790025	1.31704e+07	2.28826e+07	1.0005e+07	3.18402	0.00224373	0.0317572
	chr2:215985000-215996000	5.09243e+06	829168	2.19624e+07	3.18528e+07	1.49342e+07	3.18394	0.00324621	0.0317572
	chr2:53852000-53857000	1.62398e+06	320505	3.22395e+06	1.44421e+07	4.90263e+06	3.1835	0.00509872	0.0317572
	chr8:107630000-107635000	1.12393e+06	648181	7.75222e+06	8.3474e+06	4.46793e+06	3.18347	0.00063552	0.0317572
	chr2:86702000-86711000	2.51866e+06	602838	9.40726e+06	1.89499e+07	7.86966e+06	3.18339	0.00253216	0.0317572
	chr16:73857000-73862000	1.25493e+06	342015	6.53528e+06	7.97035e+06	4.02565e+06	3.18321	0.00145117	0.0317572
	chr5:98713000-98720000	1.91795e+06	376895	8.52357e+06	1.23206e+07	5.78477e+06	3.18316	0.00265563	0.0317572
	chr10:113679000-113687000	3.47883e+06	669690	1.43899e+07	2.32906e+07	1.04572e+07	3.18313	0.00290385	0.0317572
	chr5:68867000-68872000	2.53543e+06	281169	8.89427e+06	1.66876e+07	7.09963e+06	3.18308	0.00531251	0.0317572
	chr8:29525000-29532000	3.34223e+06	303453	9.42224e+06	2.36868e+07	9.18867e+06	3.18294	0.00715074	0.03208
	chr8:38569000-38578000	1.70467e+06	896602	9.86408e+06	1.37596e+07	6.55624e+06	3.18293	0.000845293	0.0317572
	chr5:168366000-168371000	1.38035e+06	462931	4.77415e+06	1.19651e+07	4.64563e+06	3.18287	0.00193515	0.0317572
	chr4:145027000-145036000	2.77747e+06	699531	1.32378e+07	1.83366e+07	8.76285e+06	3.18282	0.00201928	0.0317572
	chr14:58098000-58106000	2.7543e+06	814247	1.20995e+07	2.03053e+07	8.99334e+06	3.18278	0.00181786	0.0317572
	chr5:137839000-137844000	1.25254e+06	417006	6.39674e+06	8.76262e+06	4.20723e+06	3.18267	0.00121502	0.0317572
	chr6:81350000-81356000	1.91875e+06	434058	7.81837e+06	1.35448e+07	5.929e+06	3.18266	0.00243527	0.0317572
	chr1:223837000-223843000	1.07999e+06	605744	6.61267e+06	8.69341e+06	4.24795e+06	3.18264	0.000660694	0.0317572
	chr11:102450000-102459000	2.40443e+06	672016	9.8828e+06	1.80502e+07	7.75237e+06	3.18262	0.00201407	0.0317572
	chr8:135021000-135026000	1.24455e+06	368175	7.40274e+06	7.24014e+06	4.0639e+06	3.18261	0.0012876	0.0317572
	chr12:76693000-76703000	4.04359e+06	675116	1.42101e+07	2.86336e+07	1.18906e+07	3.1826	0.00369003	0.0317572
	chr3:113507000-113515000	2.48351e+06	631710	7.06325e+06	2.12193e+07	7.84944e+06	3.18249	0.00315815	0.0317572
	chr9:125329000-125334000	1.5441e+06	132737	2.45385e+06	1.27693e+07	4.22499e+06	3.18241	0.0412067	0.0570779
	chr1:222206000-222212000	2.00342e+06	437547	7.96566e+06	1.41915e+07	6.14954e+06	3.18223	0.00257712	0.0317572
	chr5:134489000-134494000	1.33721e+06	242801	3.61712e+06	1.07242e+07	3.98033e+06	3.18215	0.00368864	0.0317572
	chr6:18215000-18224000	2.13123e+06	868311	9.73927e+06	1.74847e+07	7.55587e+06	3.18205	0.00131147	0.0317572
	chr7:30729000-30737000	2.37247e+06	472620	8.78818e+06	1.70336e+07	7.16673e+06	3.18203	0.00299742	0.0317572
	chr6:28517000-28524000	2.14641e+06	458280	8.52607e+06	1.51127e+07	6.56085e+06	3.18195	0.00264958	0.0317572
	chr1:45802000-45807000	1.24695e+06	324381	7.05576e+06	7.20434e+06	3.95786e+06	3.18192	0.00149087	0.0317572
	chr11:13305000-13315000	3.34702e+06	928769	1.39118e+07	2.48918e+07	1.07699e+07	3.18191	0.00201717	0.0317572
	chr9:18483000-18512000	1.3841e+07	2.20711e+06	5.18392e+07	9.37853e+07	4.04182e+07	3.18176	0.00251917	0.0317572
	chr7:81383000-81393000	3.04427e+06	723948	1.08801e+07	2.33073e+07	9.4889e+06	3.18149	0.00268248	0.0317572
	chr10:48444000-48454000	2.34611e+06	306941	8.27395e+06	1.57951e+07	6.68054e+06	3.18144	0.00457702	0.0317572
	chr2:165615000-165626000	2.8909e+06	660195	1.10249e+07	2.11883e+07	8.94105e+06	3.18129	0.00263097	0.0317572
	chr12:28577000-28588000	4.38628e+06	730148	1.66066e+07	2.98053e+07	1.28821e+07	3.18127	0.00350276	0.0317572
	chr2:39428000-39433000	1.53292e+06	287564	8.11668e+06	8.39512e+06	4.58307e+06	3.18109	0.0025267	0.0317572
	chr1:44290000-44299000	2.40442e+06	674341	8.72577e+06	1.91957e+07	7.75005e+06	3.18093	0.00227624	0.0317572
	chr12:122879000-122894000	6.58381e+06	1.07255e+06	2.7267e+07	4.21665e+07	1.92725e+07	3.18088	0.00319501	0.0317572
	chr8:72423000-72428000	1.46103e+06	447235	6.39175e+06	1.09127e+07	4.80318e+06	3.1808	0.00164825	0.0317572
	chr10:73434000-73443000	4.038e+06	998528	1.35012e+07	3.21678e+07	1.26764e+07	3.1807	0.00273149	0.0317572
	chr13:22993000-23006000	4.00525e+06	977213	1.37184e+07	3.14567e+07	1.25394e+07	3.18058	0.00268561	0.0317572
	chr11:88894000-88904000	3.12016e+06	867729	1.25139e+07	2.3639e+07	1.00352e+07	3.1804	0.00209647	0.0317572
	chr4:10974000-10979000	1.49138e+06	455374	5.50057e+06	1.21441e+07	4.89784e+06	3.18007	0.00198384	0.0317572
	chr6:4224000-4229000	1.12153e+06	610782	5.78515e+06	9.91522e+06	4.35817e+06	3.18001	0.000835346	0.0317572
	chr13:96394000-96400000	1.55609e+06	299772	1.05618e+07	6.25458e+06	4.66806e+06	3.17969	0.00282854	0.0317572
	chr2:186365000-186370000	1.22298e+06	265667	3.04797e+06	1.04402e+07	3.74421e+06	3.1796	0.00332655	0.0317572
	chr10:59380000-59387000	1.74061e+06	569702	5.86503e+06	1.50649e+07	5.81007e+06	3.17939	0.0021532	0.0317572
	chr13:96315000-96327000	3.79755e+06	787700	1.26986e+07	2.88388e+07	1.15307e+07	3.17932	0.00319289	0.0317572
	chr2:12518000-12523000	2.12804e+06	206565	7.41772e+06	1.3731e+07	5.87082e+06	3.1793	0.00596449	0.0317572
	chr6:149717000-149729000	3.37259e+06	1.00647e+06	1.24964e+07	2.71684e+07	1.1011e+07	3.17915	0.00212862	0.0317572
	chr6:137853000-137861000	2.40762e+06	180212	7.01582e+06	1.64228e+07	6.5066e+06	3.17905	0.00803068	0.0322327
	chr11:88394000-88407000	4.16101e+06	933226	2.02499e+07	2.58822e+07	12806578	3.17881	0.00225026	0.0317572
	chr1:217707000-217738000	1.12792e+07	2.58439e+06	4.57395e+07	7.97966e+07	3.48499e+07	3.17871	0.00175224	0.0317572
	chr15:66316000-66323000	2.42759e+06	579003	1.26125e+07	1.46091e+07	7.55706e+06	3.17854	0.00207486	0.0317572
	chr3:105761000-105774000	3.66974e+06	1.04484e+06	1.53484e+07	2.73355e+07	1.18496e+07	3.17847	0.00195894	0.0317572
	chr16:62534000-62539000	1.12153e+06	372050	4.41219e+06	9.10864e+06	3.7536e+06	3.17832	0.00141411	0.0317572
	chr1:72268000-72277000	2.53383e+06	482502	9.44595e+06	1.78569e+07	7.57981e+06	3.17817	0.00317099	0.0317572
	chr6:114361000-114372000	4.18897e+06	853778	1.43437e+07	3.13015e+07	1.2672e+07	3.17816	0.00315919	0.0317572
	chr7:132271000-132282000	4.55962e+06	990777	1.34987e+07	3.674e+07	1.39473e+07	3.17812	0.00337793	0.0317572
	chr15:75139000-75147000	2.0865e+06	558463	9.58949e+06	1.4349e+07	6.64587e+06	3.178	0.00191608	0.0317572
	chr14:25388000-25396000	2.94203e+06	526683	1.261e+07	1.87828e+07	8.71539e+06	3.17795	0.00311614	0.0317572
	chrX:66874000-66880000	2.21591e+06	388908	7.0258e+06	1.65468e+07	6.54436e+06	3.17784	0.0038263	0.0317572
	chr2:227959000-227965000	2.3525e+06	288339	8.90051e+06	1.49886e+07	6.63248e+06	3.17726	0.00471285	0.0317572
	chr6:106353000-106359000	1.74381e+06	531334	6.20203e+06	1.43777e+07	5.71371e+06	3.17718	0.00214211	0.0317572
	chr4:128688000-128697000	3.0259e+06	624734	9.11894e+06	2.39015e+07	9.16777e+06	3.17712	0.00357149	0.0317572
	chr22:27972000-27977000	1.46822e+06	473201	5.56797e+06	1.19913e+07	4.87518e+06	3.17704	0.00185296	0.0317572
	chr15:97083000-97093000	2.76309e+06	639267	1.25239e+07	18248294	8.54363e+06	3.177	0.00231344	0.0317572
	chr1:67556000-67574000	7.43215e+06	1.11111e+06	2.84227e+07	4.88363e+07	2.14506e+07	3.17683	0.00358273	0.0317572
	chr1:217929000-217934000	1.27091e+06	313142	6.66883e+06	7.65536e+06	3.97706e+06	3.17675	0.00165457	0.0317572
	chr3:162625000-162633000	3.2927e+06	583266	1.12345e+07	2.38061e+07	9.72915e+06	3.17638	0.0036702	0.0317572
	chr5:58857000-58863000	1.66712e+06	335427	7.92197e+06	1.01777e+07	5.02556e+06	3.17604	0.00250805	0.0317572
	chr9:90863000-90877000	4.0348e+06	1.12448e+06	1.93425e+07	2.72806e+07	1.29456e+07	3.17579	0.00179742	0.0317572
	chr3:34005000-34017000	3.51318e+06	1.13107e+06	1.49827e+07	2.69823e+07	1.16523e+07	3.17565	0.00173604	0.0317572
	chr17:43216000-43226000	3.18726e+06	509631	1.4984e+07	1.84177e+07	9.27465e+06	3.17552	0.00340201	0.0317572
	chr4:148446000-148453000	2.07451e+06	535791	8.68833e+06	1.48955e+07	6.54853e+06	3.17549	0.00214288	0.0317572
	chr7:69258000-69263000	1.1455e+06	619890	5.32708e+06	1.06216e+07	4.42851e+06	3.17536	0.000989696	0.0317572
	chr1:215420000-215427000	1.43387e+06	437353	7.49012e+06	9.41409e+06	4.69386e+06	3.17532	0.00146376	0.0317572
	chr2:143843000-143849000	1.98185e+06	492191	7.91823e+06	1.44302e+07	6.20561e+06	3.17521	0.00230812	0.0317572
	chr12:75630000-75647000	5.96314e+06	936326	2.35388e+07	3.87827e+07	1.73052e+07	3.17515	0.00353044	0.0317572
	chr3:193158000-193166000	3.06025e+06	683836	1.20221e+07	2.17944e+07	9.39015e+06	3.17503	0.00266498	0.0317572
	chr16:25311000-25316000	2.00821e+06	256560	6.00357e+06	1.44516e+07	5.68e+06	3.17501	0.00523091	0.0317572
	chr8:77319000-77327000	2.56978e+06	528621	9.10396e+06	1.88735e+07	7.76897e+06	3.17465	0.00309832	0.0317572
	chr6:143882000-143891000	2.73034e+06	753208	1.24415e+07	1.90119e+07	8.73424e+06	3.17457	0.0019328	0.0317572
	chr3:18060000-18068000	1.97946e+06	408867	7.54378e+06	1.40173e+07	5.98736e+06	3.17434	0.00286389	0.0317572
	chr1:235134000-235140000	1.98265e+06	275937	7.44892e+06	1.29387e+07	5.66155e+06	3.17418	0.0042044	0.0317572
	chr20:8226000-8231000	1.59603e+06	324963	7.47514e+06	9.86033e+06	4.81411e+06	3.17379	0.00247588	0.0317572
	chr1:41642000-41647000	1.71984e+06	276131	4.90146e+06	1.31105e+07	5.00199e+06	3.17377	0.0044335	0.0317572
	chr4:81394000-81402000	2.39324e+06	701470	1.03296e+07	1.75968e+07	7.75529e+06	3.17374	0.00188852	0.0317572
	chr6:136678000-136683000	1.17745e+06	393753	6.64886e+06	7.52888e+06	3.93724e+06	3.17367	0.00110291	0.0317572
	chr11:86736000-86764000	1.17545e+07	2.22726e+06	4.08305e+07	8.5321e+07	3.50333e+07	3.17352	0.00247867	0.0317572
	chr8:131401000-131410000	1.91156e+06	829750	9.71805e+06	1.50148e+07	6.86854e+06	3.17348	0.00113319	0.0317572
	chr6:48617000-48622000	1.42508e+06	287370	7.62616e+06	7.8224e+06	4.29025e+06	3.17332	0.00228079	0.0317572
	chr7:144145000-144151000	1.48339e+06	393559	6.17207e+06	1.076e+07	4.70225e+06	3.17328	0.00200351	0.0317572
	chr1:57343000-57353000	3.24557e+06	952797	1.40379e+07	2.38299e+07	1.05165e+07	3.17305	0.00189458	0.0317572
	chr4:117862000-117871000	2.76948e+06	874705	1.1614e+07	2.12527e+07	9.12772e+06	3.17294	0.00183348	0.0317572
	chr20:10900000-10909000	3.78957e+06	919274	1.35299e+07	2.89271e+07	1.17915e+07	3.17254	0.00266269	0.0317572
	chr14:45006000-45012000	1.89958e+06	473977	8.1354e+06	1.32585e+07	5.94186e+06	3.17206	0.00218652	0.0317572
	chr2:160209000-160215000	1.88999e+06	165485	5.27965e+06	1.32465e+07	5.14542e+06	3.172	0.00732635	0.032166
	chr6:15118000-15123000	2.14002e+06	634810	8.34509e+06	1.66614e+07	6.94533e+06	3.17182	0.00204221	0.0317572
	chr3:45168000-45175000	1.83966e+06	866760	8.94545e+06	1.54444e+07	6.77406e+06	3.1718	0.00112524	0.0317572
	chr2:141264000-141273000	2.36688e+06	510987	1.10249e+07	1.49098e+07	7.20314e+06	3.17179	0.00245704	0.0317572
	chr8:17017000-17027000	3.14173e+06	786925	1.50763e+07	2.03196e+07	9.83116e+06	3.17146	0.00209131	0.0317572
	chr8:89235000-89248000	3.99246e+06	980507	1.74927e+07	2.72997e+07	12441343	3.17106	0.0022186	0.0317572
	chr13:66364000-66372000	2.58655e+06	553231	8.53107e+06	1.97493e+07	7.85504e+06	3.17105	0.00316949	0.0317572
	chr1:85200000-85210000	2.68081e+06	1.01481e+06	1.05593e+07	2.27274e+07	9.24559e+06	3.17104	0.00171172	0.0317572
	chr1:221403000-221413000	3.04667e+06	613108	1.16589e+07	2.13028e+07	9.15537e+06	3.17095	0.00303759	0.0317572
	chr14:26887000-26892000	1.08878e+06	465450	5.65159e+06	8.34501e+06	3.88771e+06	3.17079	0.000886177	0.0317572
	chr2:225361000-225370000	3.19844e+06	721235	1.20146e+07	2.32811e+07	9.80385e+06	3.17067	0.00276602	0.0317572
	chr16:14490000-14495000	1.21659e+06	437546	7.04702e+06	7.84627e+06	4.13686e+06	3.1705	0.00106812	0.0317572
	chr6:122851000-122859000	2.72155e+06	559625	7.24298e+06	2.22931e+07	8.20432e+06	3.17018	0.00406357	0.0317572
	chr5:31216000-31231000	5.24101e+06	1.29578e+06	2.33029e+07	3.55349e+07	1.63436e+07	3.17007	0.00210302	0.0317572
	chr1:230558000-230563000	881888	283688	7.05576e+06	3.43393e+06	2.91382e+06	3.16984	0.00107279	0.0317572
	chr8:100065000-100074000	2.45715e+06	834594	1.05643e+07	1.90573e+07	8.22832e+06	3.16971	0.00168633	0.0317572
	chr1:206480000-206489000	2.22789e+06	726660	1.10274e+07	1.55517e+07	7.38341e+06	3.16927	0.00153786	0.0317572
	chr4:171262000-171267000	1.81011e+06	242608	5.76018e+06	1.27048e+07	5.12944e+06	3.16917	0.00482905	0.0317572
	chr8:105302000-105308000	1.69588e+06	274000	4.01902e+06	1.36999e+07	4.92221e+06	3.1691	0.00517082	0.0317572
	chr19:55771000-55778000	1.79014e+06	387940	7.16809e+06	1.24233e+07	5.44236e+06	3.16907	0.00264958	0.0317572
	chr12:112825000-112830000	1.52334e+06	305779	3.82806e+06	1.26237e+07	4.57022e+06	3.16901	0.00408593	0.0317572
	chr13:92616000-92623000	2.25505e+06	373213	9.91027e+06	1.37286e+07	6.56678e+06	3.16896	0.0033468	0.0317572
	chr7:108129000-108134000	1.55848e+06	298803	5.19477e+06	1.15093e+07	4.64034e+06	3.16892	0.00330913	0.0317572
	chr6:130521000-130529000	2.31096e+06	402473	6.47163e+06	1.79285e+07	6.7784e+06	3.16868	0.00436777	0.0317572
	chr8:102069000-102074000	1.2765e+06	225361	4.97385e+06	8.53114e+06	3.75171e+06	3.16865	0.00274873	0.0317572
	chr2:164080000-164087000	1.5505e+06	550324	9.08898e+06	9.80067e+06	5.24762e+06	3.16856	0.00125358	0.0317572
	chr6:106631000-106638000	1.90117e+06	560788	6.21451e+06	1.59192e+07	6.14893e+06	3.16835	0.00247361	0.0317572
	chr8:124760000-124771000	3.73684e+06	907260	1.27211e+07	2.90274e+07	1.15981e+07	3.16823	0.00281586	0.0317572
	chr6:75846000-75853000	2.29179e+06	294927	7.70854e+06	1.55446e+07	6.45996e+06	3.16821	0.00492064	0.0317572
	chr7:47449000-47459000	3.03948e+06	897377	1.12583e+07	2.41282e+07	9.83084e+06	3.16807	0.00222352	0.0317572
	chr5:79993000-80001000	2.04017e+06	1.25993e+06	1.25114e+07	1.71482e+07	8.23992e+06	3.1679	0.000794224	0.0317572
	chr13:113112000-113123000	4.27604e+06	662908	1.55119e+07	2.88746e+07	1.23314e+07	3.16783	0.00399502	0.0317572
	chr12:29895000-29903000	2.23348e+06	766772	9.70182e+06	1.72604e+07	7.49061e+06	3.16777	0.00164736	0.0317572
	chr5:160107000-160115000	2.52345e+06	596637	9.71805e+06	1.83199e+07	7.78951e+06	3.16771	0.00259311	0.0317572
	chr8:117862000-117871000	1.86283e+06	858040	9.11894e+06	1.53298e+07	6.7924e+06	3.16761	0.00114688	0.0317572
	chr6:148103000-148112000	2.65765e+06	867535	9.84661e+06	2.18254e+07	8.7993e+06	3.16742	0.00205907	0.0317572
	chr2:126456000-126461000	1.56727e+06	202690	3.5959e+06	1.23039e+07	4.41745e+06	3.16721	0.00605163	0.0317572
	chr6:126186000-126194000	3.05466e+06	751270	1.2142e+07	2.2045e+07	9.49821e+06	3.16711	0.00245783	0.0317572
	chr9:5511000-5528000	5.96234e+06	1.09329e+06	2.57991e+07	3.75681e+07	1.76057e+07	3.16687	0.00292095	0.0317572
	chr5:30209000-30219000	4.12986e+06	715034	1.52461e+07	2.82661e+07	1.20893e+07	3.16687	0.0035776	0.0317572
	chr11:44361000-44366000	1.39153e+06	403442	4.27364e+06	1.18434e+07	4.478e+06	3.16654	0.00251141	0.0317572
	chr5:109152000-109158000	1.85005e+06	442197	6.21825e+06	1.43633e+07	5.71846e+06	3.1665	0.00285677	0.0317572
	chr9:133394000-133399000	1.22538e+06	648762	3.21771e+06	1.36069e+07	4.67468e+06	3.16626	0.00243739	0.0317572
	chr11:76629000-76636000	2.4188e+06	356742	8.33261e+06	1.65826e+07	6.9227e+06	3.16617	0.00433471	0.0317572
	chr3:156024000-156029000	1.80532e+06	328838	6.06224e+06	1.30914e+07	5.32195e+06	3.16587	0.00359124	0.0317572
	chr19:45781000-45792000	3.13214e+06	645856	1.43349e+07	19570324	9.42081e+06	3.1658	0.00269018	0.0317572
	chr14:45050000-45055000	1.56727e+06	247840	6.78866e+06	9.5e+06	4.52594e+06	3.16572	0.0033409	0.0317572
	chr3:179268000-179275000	2.18076e+06	626672	7.75597e+06	1.74346e+07	6.99949e+06	3.16554	0.00234341	0.0317572
	chr14:25363000-25368000	1.40511e+06	477464	5.06996e+06	1.18219e+07	4.69361e+06	3.16553	0.00191109	0.0317572
	chr16:54204000-54209000	1.47461e+06	332520	4.79911e+06	1.14138e+07	4.50502e+06	3.16536	0.00286328	0.0317572
	chr11:38859000-38867000	1.89798e+06	305391	7.88827e+06	1.18792e+07	5.4927e+06	3.16533	0.00352217	0.0317572
	chr5:103929000-103945000	5.9839e+06	1.64865e+06	2.50378e+07	4.34337e+07	1.9026e+07	3.16525	0.0019347	0.0317572
	chr2:207546000-207551000	1.83168e+06	321087	6.27442e+06	1.30342e+07	5.36533e+06	3.16496	0.00367252	0.0317572
	chr10:28691000-28696000	1.65194e+06	382514	6.52155e+06	1.17241e+07	5.07002e+06	3.16482	0.00250696	0.0317572
	chr4:140688000-140695000	1.59044e+06	441809	8.42247e+06	9.80306e+06	5.06444e+06	3.1648	0.00172588	0.0317572
	chr1:197435000-197441000	1.82049e+06	428633	9.03781e+06	1.11299e+07	5.6042e+06	3.16459	0.00217538	0.0317572
	chrX:45004000-45009000	1.7502e+06	547224	5.96862e+06	1.46306e+07	5.72416e+06	3.16449	0.00227175	0.0317572
	chr7:108685000-108692000	2.1496e+06	356160	7.13439e+06	1.53322e+07	6.24309e+06	3.16444	0.00399839	0.0317572
	chr3:114792000-114799000	2.53223e+06	640236	8.95793e+06	1.94844e+07	7.9037e+06	3.16435	0.00265984	0.0317572
	chr12:59880000-59886000	2.11765e+06	465450	8.72203e+06	1.44349e+07	6.43502e+06	3.16425	0.00262266	0.0317572
	chr12:93152000-93163000	3.53954e+06	1.03225e+06	1.69223e+07	2.40614e+07	1.13889e+07	3.16421	0.00180018	0.0317572
	chr2:56734000-56743000	3.51877e+06	412549	1.24889e+07	2.27465e+07	9.7917e+06	3.16392	0.0053266	0.0317572
	chr14:26761000-26766000	1.46981e+06	633066	4.76541e+06	1.40818e+07	5.23751e+06	3.16389	0.00198857	0.0317572
	chr3:32232000-32238000	1.62319e+06	406930	6.93094e+06	1.12635e+07	5.05614e+06	3.16385	0.00218366	0.0317572
	chr3:109780000-109786000	2.23348e+06	395885	8.50236e+06	1.50625e+07	6.54857e+06	3.16384	0.00344076	0.0317572
	chr2:235459000-235464000	1.19103e+06	244158	6.05974e+06	6.80105e+06	3.57399e+06	3.16365	0.00196478	0.0317572
	chr4:77258000-77266000	2.32215e+06	674535	9.6831e+06	1.71673e+07	7.46177e+06	3.16349	0.00201016	0.0317572
	chr5:74129000-74140000	3.28711e+06	853196	7.31287e+06	2.97838e+07	1.03093e+07	3.16346	0.00420785	0.0317572
	chr4:91668000-91677000	2.09608e+06	501299	9.97517e+06	1.32967e+07	6.4673e+06	3.16344	0.0022047	0.0317572
	chr1:149735000-149740000	1.7454e+06	273806	8.7108e+06	9.38068e+06	5.02767e+06	3.16343	0.00338971	0.0317572
	chr2:63796000-63804000	2.67522e+06	527846	9.41475e+06	1.92816e+07	7.97485e+06	3.16332	0.00331443	0.0317572
	chr12:1351000-1360000	2.80783e+06	519708	1.23704e+07	1.74369e+07	8.28371e+06	3.16312	0.00308226	0.0317572
	chrX:43442000-43447000	1.59683e+06	316630	4.20749e+06	1.29315e+07	4.76312e+06	3.16302	0.00405693	0.0317572
	chr4:101689000-101697000	2.51466e+06	293183	9.73677e+06	1.54133e+07	6.98949e+06	3.16301	0.00507258	0.0317572
	chr4:135654000-135659000	1.14709e+06	495485	6.37927e+06	8.33308e+06	4.08873e+06	3.16298	0.000901894	0.0317572
	chr7:20195000-20204000	3.27673e+06	528233	1.07191e+07	2.3355e+07	9.46977e+06	3.1627	0.00425243	0.0317572
	chr7:80347000-80353000	2.45954e+06	430571	6.17706e+06	1.9704e+07	7.19278e+06	3.16268	0.0048581	0.0317572
	chr7:20486000-20491000	2.39004e+06	292989	6.90223e+06	1.71243e+07	6.6774e+06	3.16267	0.00573851	0.0317572
	chr8:13342000-13352000	2.59215e+06	623378	1.33252e+07	1.54682e+07	8.00223e+06	3.1626	0.00217568	0.0317572
	chr6:132945000-132959000	5.02932e+06	976631	1.83877e+07	3.53869e+07	1.49451e+07	3.16244	0.00318487	0.0317572
	chr1:183503000-183508000	1.36916e+06	167229	6.96215e+06	6.79389e+06	3.82311e+06	3.16243	0.00385102	0.0317572
	chr4:22947000-22955000	1.8173e+06	633648	1.06092e+07	1.13351e+07	6.09881e+06	3.16242	0.00133129	0.0317572
	chr7:65746000-65753000	1.481e+06	706895	5.83632e+06	1.37524e+07	5.44416e+06	3.1624	0.00147373	0.0317572
	chr1:222122000-222128000	2.05454e+06	298609	8.63217e+06	1.24328e+07	5.85453e+06	3.16216	0.00393846	0.0317572
	chr12:46109000-46124000	4.12986e+06	1.12855e+06	1.58227e+07	3.12467e+07	1.30819e+07	3.16207	0.00227744	0.0317572
	chr10:44034000-44041000	1.85484e+06	374375	9.02658e+06	1.0927e+07	5.5457e+06	3.16202	0.00262344	0.0317572
	chr2:189614000-189622000	3.03549e+06	613495	1.02173e+07	2.24387e+07	9.07625e+06	3.16177	0.00342342	0.0317572
	chr12:12048000-12055000	2.23188e+06	694106	9.95021e+06	1.62342e+07	7.27761e+06	3.1617	0.0017825	0.0317572
	chr6:29826000-29834000	1.84446e+06	864435	9.14266e+06	1.50983e+07	6.73747e+06	3.16166	0.0011367	0.0317572
	chr10:5888000-5893000	1.1431e+06	484246	5.80387e+06	8.75784e+06	4.04726e+06	3.16157	0.000984013	0.0317572
	chr8:61369000-61380000	3.74004e+06	786150	1.59713e+07	2.45291e+07	1.12566e+07	3.16155	0.00274333	0.0317572
	chr2:203931000-203937000	1.84206e+06	604194	7.97564e+06	1.39123e+07	6.08355e+06	3.16148	0.00171597	0.0317572
	chr9:134070000-134077000	1.93233e+06	630353	5.37825e+06	1.75467e+07	6.37191e+06	3.16118	0.00284145	0.0317572
	chr11:130135000-130145000	2.86694e+06	540054	8.13415e+06	2.23432e+07	8.4711e+06	3.16115	0.00419604	0.0317572
	chr7:40827000-40834000	2.44596e+06	549937	8.06052e+06	1.87375e+07	7.44848e+06	3.16105	0.00312898	0.0317572
[truncated: 24,217 more rows]
