# Supplementary material for: DNAJC9 prevents CENP-A mislocalization and chromosomal instability by maintaining the fidelity of histone supply chains
Source: EMBO J. 2024 Apr 10;43(11):5. doi: 10.1038/s44318-024-00093-6 (PMC11148058; doi:10.1038/s44318-024-00093-6)
Supplement: Supplementary file 13 — Source data Fig. 8 [file 44318_2024_93_MOESM13_ESM.zip › Figure 8/8D/Fold enrichment_ChIP-ATLAS analysis.xlsx]

## Sheet: ChIP-ATLAS
	ChIP-ATLAS results for analysis of significantly enriched CENPA peaks (siDNAJC9/siNeg) over histone features in RPE1. Highlighted datasets are shown in Figure 8D
	Dataset	antigen_class	antigen	cell_class	cell	num_peaks	overlaps_sineg	overlaps_sicontrol	log_pval	log_qval	Fold enrichment
	SRX18971568	Histone	H3K27ac	Neural	hTERT RPE-1	6917	535/17341	295/17341	-16.5523	-15.384	1.81356
	SRX11051048	Histone	H3K4me1	Neural	hTERT RPE-1	48092	2940/17341	1843/17341	-65.0803	-62.9103	1.59523
	SRX11120926	Histone	H3K27ac	Neural	hTERT RPE-1	66847	3264/17341	2064/17341	-71.0843	-68.8174	1.5814
	SRX11051026	Histone	H3K27ac	Neural	hTERT RPE-1	66750	3546/17341	2246/17341	-77.862	-75.4982	1.57881
	SRX16811329	Histone	H3K27ac	Neural	hTERT RPE-1	51893	2549/17341	1636/17341	-50.7051	-48.8273	1.55807
	SRX11051047	Histone	H3K4me1	Neural	hTERT RPE-1	59784	3517/17341	2263/17341	-72.6096	-70.3204	1.55413
	SRX11051024	Histone	H3K27ac	Neural	hTERT RPE-1	56720	2954/17341	1901/17341	-59.2639	-57.2522	1.55392
	SRX11051025	Histone	H3K4me1	Neural	hTERT RPE-1	70012	3876/17341	2503/17341	-80.4077	-77.9537	1.54854
	SRX18971551	Histone	H3K27ac	Neural	hTERT RPE-1	18476	1193/17341	772/17341	-21.9072	-20.6337	1.54534
	SRX18971570	Histone	H3K4me3	Neural	hTERT RPE-1	13936	797/17341	521/17341	-14.0366	-12.9173	1.52975
	SRX11051027	Histone	H3K4me1	Neural	hTERT RPE-1	71436	4035/17341	2655/17341	-78.2996	-75.9077	1.51977
GSM6429695	SRX16811328	Histone	H3K27ac	Neural	hTERT RPE-1	47529	2396/17341	1589/17341	-41.4738	-39.7751	1.50787
	SRX18971557	Histone	H3K27ac	Neural	hTERT RPE-1	12680	816/17341	548/17341	-12.8608	-11.7925	1.48905
GSM5576212	SRX12162830	Histone	H3K9ac	Neural	hTERT RPE-1	11492	742/17341	503/17341	-11.2522	-10.2417	1.47515
GSM5576211	SRX12162829	Histone	H3K4me3	Neural	hTERT RPE-1	25755	1521/17341	1104/17341	-16.579	-15.409	1.37772
	SRX18971563	Histone	H3K27ac	Neural	hTERT RPE-1	5654	310/17341	231/17341	-3.14804	-2.80056	1.34199
	SRX18971565	Histone	H3K4me3	Neural	hTERT RPE-1	20814	947/17341	709/17341	-8.64526	-7.78144	1.33568
	SRX18971553	Histone	H3K4me3	Neural	hTERT RPE-1	17601	898/17341	681/17341	-7.59887	-6.81481	1.31865
	SRX16811336	Histone	H3K4me3	Neural	hTERT RPE-1	11853	586/17341	450/17341	-4.69702	-4.18748	1.30222
	SRX11051029	Histone	H3K4me3	Neural	hTERT RPE-1	24879	1388/17341	1067/17341	-10.7065	-9.72624	1.30084
	SRX18971559	Histone	H3K4me3	Neural	hTERT RPE-1	17844	902/17341	695/17341	-6.89959	-6.17672	1.29784
	SRX9690427	Histone	H3K4me3	Neural	hTERT RPE-1	11978	586/17341	453/17341	-4.50296	-4.01236	1.2936
	SRX11051030	Histone	H3K4me3	Neural	hTERT RPE-1	25495	1371/17341	1070/17341	-9.54024	-8.61671	1.28131
	SRX16811335	Histone	H3K4me3	Neural	hTERT RPE-1	21781	903/17341	761/17341	-3.40511	-3.02915	1.1866
	SRX9690426	Histone	H3K4me3	Neural	hTERT RPE-1	21642	904/17341	762/17341	-3.40177	-3.02609	1.18635
GSM6429697	SRX16811330	Histone	H2A.Z	Neural	hTERT RPE-1	23632	969/17341	817/17341	-3.61632	-3.21773	1.18605
	SRX16811331	Histone	H2A.Z	Neural	hTERT RPE-1	22520	905/17341	773/17341	-2.98332	-2.65665	1.17076
	SRX9690428	Histone	H3K4me1	Neural	hTERT RPE-1	321	11/17341	14/17341	-0.161195	-0.137668	0.785714
GSM6429704	SRX16811337	Histone	H3K4me1	Neural	hTERT RPE-1	278	9/17341	12/17341	-0.178142	-0.152503	0.75
GSM5576209	SRX12162827	Histone	H3K27me3	Neural	hTERT RPE-1	161	4/17341	6/17341	-0.122703	-0.104475	0.666667
	SRX8901408	Histone	H3K9me3	Neural	hTERT RPE-1	6533	147/17341	263/17341	-8.05009	-7.22954	0.558935
	DRX002913	Histone	H3K9me3	Neural	hTERT RPE-1	1809	19/17341	36/17341	-1.52433	-1.37417	0.527778
	SRX9690424	Histone	H3K36me3	Neural	hTERT RPE-1	203	3/17341	6/17341	-0.294345	-0.256578	0.5
	SRX8901403	Histone	H3K9me3	Neural	hTERT RPE-1	3817	46/17341	94/17341	-4.22892	-3.76681	0.489362
GSM5576210	SRX12162828	Histone	H3K36me3	Neural	hTERT RPE-1	233	4/17341	9/17341	-0.573887	-0.508894	0.444444
GSM5975181	SRX14636792	Histone	H3K9me2	Neural	hTERT RPE-1	381	4/17341	9/17341	-0.573887	-0.508894	0.444444
	DRX002917	Histone	H3K27me3	Neural	hTERT RPE-1	124	2/17341	5/17341	-0.343827	-0.300256	0.4
	SRX8901398	Histone	H3K9me3	Neural	hTERT RPE-1	3404	56/17341	142/17341	-9.12344	-8.22849	0.394366
	DRX002909	Histone	H3K9me3	Neural	hTERT RPE-1	2147	13/17341	34/17341	-2.51313	-2.24029	0.382353
	DRX002916	Histone	H3K9me3	Neural	hTERT RPE-1	1818	13/17341	34/17341	-2.51313	-2.24029	0.382353
	SRX8901412	Histone	H3K9me3	Neural	hTERT RPE-1	4575	47/17341	123/17341	-8.34428	-7.50629	0.382114
	DRX002910	Histone	H3K27me3	Neural	hTERT RPE-1	131	2/17341	6/17341	-0.539094	-0.477497	0.333333
	DRX002914	Histone	H3K27me3	Neural	hTERT RPE-1	121	2/17341	6/17341	-0.539094	-0.477497	0.333333
	SRX16811340	Histone	H3K27me3	Neural	hTERT RPE-1	661	4/17341	14/17341	-1.51087	-1.36253	0.285714
	SRX1036437	Histone	HINFP	Neural	hTERT RPE-1	502	4/17341	14/17341	-1.51087	-1.36253	0.285714
	SRX12576809	Histone	H3K9me3	Neural	hTERT RPE-1	1170	8/17341	29/17341	-3.12598	-2.77943	0.275862
	SRX12576813	Histone	H3K9me3	Neural	hTERT RPE-1	1137	7/17341	26/17341	-2.88206	-2.565	0.269231
	SRX12576814	Histone	H3K9me3	Neural	hTERT RPE-1	1082	7/17341	27/17341	-3.0879	-2.7462	0.259259
	SRX16811327	Histone	H3K9me3	Neural	hTERT RPE-1	2036	11/17341	43/17341	-4.85981	-4.32727	0.255814
	SRX18971569	Histone	H3K27me3	Neural	hTERT RPE-1	102	1/17341	4/17341	-0.42601	-0.373255	0.25
	SRX14636793	Histone	H3K9me2	Neural	hTERT RPE-1	292	3/17341	12/17341	-1.45447	-1.31154	0.25
	SRX12576815	Histone	H3K9me3	Neural	hTERT RPE-1	1186	7/17341	29/17341	-3.50805	-3.12226	0.241379
	SRX16811339	Histone	H3K27me3	Neural	hTERT RPE-1	571	3/17341	13/17341	-1.67281	-1.50555	0.230769
	SRX12576812	Histone	H3K9me3	Neural	hTERT RPE-1	1016	6/17341	26/17341	-3.27404	-2.91344	0.230769
	SRX12576811	Histone	H3K9me3	Neural	hTERT RPE-1	1127	7/17341	31/17341	-3.93845	-3.51256	0.225806
	SRX9690422	Histone	H3K9me3	Neural	hTERT RPE-1	1154	6/17341	27/17341	-3.49206	-3.10824	0.222222
GSM5576213	SRX12162831	Histone	H3K9me3	Neural	hTERT RPE-1	575	5/17341	23/17341	-3.04186	-2.71018	0.217391
	SRX12576816	Histone	H3K9me3	Neural	hTERT RPE-1	964	5/17341	23/17341	-3.04186	-2.71018	0.217391
	SRX9690423	Histone	H3K9me3	Neural	hTERT RPE-1	1037	5/17341	24/17341	-3.26491	-2.90699	0.208333
	SRX16811326	Histone	H3K9me3	Neural	hTERT RPE-1	1338	6/17341	29/17341	-3.93563	-3.51036	0.206897
	SRX12576810	Histone	H3K9me3	Neural	hTERT RPE-1	1449	7/17341	34/17341	-4.601	-4.10381	0.205882
GSM5576214	SRX12162832	Histone	H4K20me1	Neural	hTERT RPE-1	746	4/17341	20/17341	-2.81293	-2.50504	0.2
	SRX16811338	Histone	H3K4me1	Neural	hTERT RPE-1	698	3/17341	16/17341	-2.35509	-2.10623	0.1875
	SRX18971566	Histone	H3K9me3	Neural	hTERT RPE-1	1203	6/17341	32/17341	-4.61777	-4.11725	0.1875
	SRX18971560	Histone	H3K9me3	Neural	hTERT RPE-1	1087	6/17341	33/17341	-4.84915	-4.31861	0.181818
	SRX9690429	Histone	H3K4me1	Neural	hTERT RPE-1	721	3/17341	17/17341	-2.59008	-2.30669	0.176471
	SRX18971571	Histone	H3K9me3	Neural	hTERT RPE-1	388	3/17341	17/17341	-2.59008	-2.30669	0.176471
	SRX18971554	Histone	H3K9me3	Neural	hTERT RPE-1	1246	6/17341	36/17341	-5.5539	-4.94878	0.166667
	SRX9690425	Histone	H3K36me3	Neural	hTERT RPE-1	749	3/17341	19/17341	-3.06934	-2.73029	0.157895
	SRX8901391	Histone	CENPA	Neural	hTERT RPE-1	2339	11/17341	72/17341	-11.43	-10.4123	0.152778
	SRX18971552	Histone	H3K27me3	Neural	hTERT RPE-1	168	1/17341	7/17341	-1.15316	-1.03989	0.142857
	SRX18971564	Histone	H3K27me3	Neural	hTERT RPE-1	134	1/17341	8/17341	-1.40851	-1.2703	0.125
	SRX16811334	Histone	H3K36me3	Neural	hTERT RPE-1	687	2/17341	17/17341	-3.13884	-2.79177	0.117647
	SRX16811333	Histone	H3K36me3	Neural	hTERT RPE-1	164	1/17341	9/17341	-1.66824	-1.5015	0.111111
	SRX18971574	Histone	H3K9me3	Neural	hTERT RPE-1	1608	6/17341	55/17341	-10.284	-9.32456	0.109091
	SRX18971558	Histone	H3K27me3	Neural	hTERT RPE-1	172	1/17341	10/17341	-1.93158	-1.73153	0.1
